# Supplementary material for: Phosphate starvation response precedes abscisic acid response under progressive mild drought in plants
Source: Nat Commun. 2023 Aug 19;14:5047. doi: 10.1038/s41467-023-40773-1 (PMC10439899; doi:10.1038/s41467-023-40773-1)
Supplement: Supplementary file 5 — Supplementary Dataset 2 [file 41467_2023_40773_MOESM5_ESM.xlsx]

## Sheet: Supplementary Data 2
	Supplementary Data 2. List of up-regulated genes (|log2 (FC)| ≥ 1) amongst DEGs between the soybean plants grown on flats and those grown on ridges.
	Gene ID	FPKM (Flats)			FPKM (Ridges)			Average FPKM (Flat)	Average FPKM (Ridge)	Fold change (log2)	p value	q value	Pfam	Panther	KOG	KEGG/ec	KO	Best BLAST-hit-Arabidopsis gene			PSR genes
		rep.1	rep.2	rep.3	rep.1	rep.2	rep.3											AGI code	Symbol	Annotation
	Glyma.11G063400	0.562731	0.555158	2.11847	340.02	378.334	350.623	1.07879	356.325	8.36764	5e-05	0.00104136	PF04193	PTHR16201,PTHR16201:SF43	KOG2913			AT4G36850.1		PQ-loop repeat family protein / transmembrane family protein
	Glyma.01G178800	0.393548	2.78803	0.216649	106.08	157.762	129.53	1.13274	131.124	6.85497	5e-05	0.00104136	PF04193	PTHR16201,PTHR16201:SF43	KOG2913			AT4G36850.1		PQ-loop repeat family protein / transmembrane family protein
	Glyma.19G188000	1.70249	0.300773	4.50723	194.975	311	215.275	2.17017	240.416	6.79159	5e-05	0.00104136
	Glyma.05G193900	0.03956	0	1.07941	40.9522	38.1279	38.7563	0.372991	39.2788	6.71847	5e-05	0.00104136	PF04851,PF00271	PTHR10799,PTHR10799:SF654		3.6.4.12		AT5G63950.1	CHR24	chromatin remodeling 24
	Glyma.10G018800	1.83477	0.529644	2.59409	112.379	127.788	110.719	1.65284	116.962	6.14495	5e-05	0.00104136	PF13920	PTHR23041,PTHR23041:SF64			K16275	AT1G02860.1	BAH1,NLA	SPX (SYG1/Pho81/XPR1) domain-containing protein
	Glyma.03G032400	8.14807	2.74412	4.16885	204.932	272.592	206.112	5.02035	227.878	5.50433	5e-05	0.00104136	PF03105	PTHR10783,PTHR10783:SF26	KOG1161			AT2G45130.1	ATSPX3,SPX3	SPX domain gene 3	PSR
	Glyma.10G006700	0.0581999	0.0611451	1.61428	24.5431	27.2047	25.7284	0.577877	25.8254	5.48189	0.0001	0.00197278	PF07690	PTHR24064,PTHR24064:SF297		3.6.3.27	K08176	AT5G43360.1	ATPT4,PHT1;3,PHT3	phosphate transporter 1;3	PSR
	Glyma.10G224300	2.42937	2.64884	4.1774	70.9445	183.675	102.27	3.0852	118.963	5.26901	5e-05	0.00104136	PF02496	PTHR33801,PTHR33801:SF7
	Glyma.08G175200	25.5976	7.23208	38.7007	721.372	942.415	929.96	23.8435	864.582	5.18034	5e-05	0.00104136	PF13410,PF02798	PTHR11260,PTHR11260:SF204	KOG0406	2.5.1.18	K00799	AT1G78380.1	ATGSTU19,GST8,GSTU19	glutathione S-transferase TAU 19
	Glyma.01G135500	4.65813	4.70733	7.23923	166.954	188.696	177.858	5.5349	177.836	5.00585	5e-05	0.00104136	PF03105	PTHR10783,PTHR10783:SF26	KOG1161			AT2G45130.1	ATSPX3,SPX3	SPX domain gene 3	PSR
	Glyma.02G286000	0.306185	0.0267969	0.253415	6.13657	3.79671	7.26576	0.195466	5.73301	4.87431	0.0013	0.0182598	PF00069	PTHR27001,PTHR27001:SF221	KOG1187	2.7.11.1		AT3G59110.1		Protein kinase superfamily protein
	Glyma.18G249800	5.91969	2.00598	4.84416	137.101	125.514	110.869	4.25661	124.495	4.87023	5e-05	0.00104136	PF02225,PF05922,PF00082	PTHR10795,PTHR10795:SF365		3.4.14.10		AT2G04160.1	AIR3	Subtilisin-like serine endopeptidase family protein	PSR
	Glyma.04G060900	0.0326225	0.822952	0.891804	8.47742	30.0308	12.2504	0.58246	16.9195	4.86039	5e-05	0.00104136	PF13091	PTHR10185,PTHR10185:SF17	KOG3603	3.1.4.4	K16860
	Glyma.07G011800	9.19838	0.356869	7.93815	182.941	157.087	167.958	5.83113	169.329	4.8599	5e-05	0.00104136	PF06888	PTHR20889,PTHR20889:SF4	KOG3120	3.6.1.1,3.1.3.75	K13248	AT1G17710.1		Pyridoxal phosphate phosphatase-related protein	PSR
	Glyma.16G085600	8.74561	1.11166	3.82033	126.847	147.902	98.7405	4.5592	124.497	4.77118	5e-05	0.00104136	PF04720	PTHR31579,PTHR31579:SF4				AT3G07350.1		Protein of unknown function (DUF506)	PSR
	Glyma.05G003900	2.02558	1.64592	1.74736	35.881	71.1201	36.9231	1.80628	47.9747	4.73118	5e-05	0.00104136	PF05691	PTHR31268,PTHR31268:SF2		2.4.1.82	K06617	AT5G40390.1	SIP1	Raffinose synthase family protein
	Glyma.04G026400	0.0843295	0.944908	0.488683	0.682542	39.0317	0.466738	0.505973	13.3937	4.72635	5e-05	0.00104136	PF09118,PF07250	PTHR32208,PTHR32208:SF19		1.1.3.9		AT1G75620.1		glyoxal oxidase-related protein
	Glyma.09G207500	0.982662	0.0174687	0.261531	12.8938	11.688	5.99575	0.420554	10.1925	4.59908	0.0004	0.0068088	PF00046,PF01852	PTHR24326,PTHR24326:SF267				AT5G46880.1	HB-7,HDG5	homeobox-7
	Glyma.07G266200	3.67322	0.517814	4.70029	63.2898	83.7035	64.0317	2.96377	70.3417	4.56887	5e-05	0.00104136	PF00459	PTHR20854,PTHR20854:SF4	KOG2951	3.1.3.93,3.1.3.25	K10047	AT3G02870.1	VTC4	Inositol monophosphatase family protein	PSR
	Glyma.06G169800	1.17707	1.7982	0.238728	21.7317	30.155	18.5777	1.07133	23.4881	4.45445	5e-05	0.00104136		PTHR14237		2.8.1.9		AT5G66950.1		Pyridoxal phosphate (PLP)-dependent transferases superfamily protein
	Glyma.08G195000	36.4252	4.62911	24.1426	466.2	473.809	443.224	21.7323	461.078	4.4071	5e-05	0.00104136	PF06888	PTHR20889,PTHR20889:SF4	KOG3120	3.6.1.1,3.1.3.75	K13248	AT1G17710.1		Pyridoxal phosphate phosphatase-related protein	PSR
	Glyma.07G011900	32.8105	1.71501	7.19484	257.32	360.028	255.416	13.9068	290.921	4.38677	5e-05	0.00104136	PF06888	PTHR20889,PTHR20889:SF4	KOG3120	3.6.1.1,3.1.3.75	K13248	AT1G17710.1		Pyridoxal phosphate phosphatase-related protein	PSR
	Glyma.09G023800	8.71437	15.1095	9.57133	202.291	259.316	213.731	11.1317	225.113	4.3379	5e-05	0.00104136	PF02045	PTHR12632			K08064	AT1G30500.2	NF-YA7	nuclear factor Y, subunit A7	PSR
	Glyma.06G079400	0.767368	0	1.35851	13.6683	13.7141	14.935	0.708625	14.1058	4.31512	5e-05	0.00104136
	Glyma.06G079500	0.6567	1.17348	4.43381	36.3107	42.796	39.1961	2.088	39.4342	4.23926	5e-05	0.00104136	PF04654	PTHR31881,PTHR31881:SF6				AT4G31330.1		Protein of unknown function, DUF599
	Glyma.08G146100	0.0331483	1.18573	0.960218	10.1002	19.0242	10.0572	0.726364	13.0605	4.16838	0.00155	0.0211116	PF00892	PTHR31218,PTHR31218:SF15				AT5G64700.1		nodulin MtN21 /EamA-like transporter family protein
	Glyma.17G236700	1.15902	0	0.933997	7.25219	17.4461	11.6149	0.697671	12.1044	4.11684	0.0004	0.0068088	PF00887	PTHR23310,PTHR23310:SF14				AT4G24230.6	ACBP3	acyl-CoA-binding domain 3
	Glyma.17G115700	2.85283	2.41045	8.82601	78.2257	76.8134	82.0268	4.69643	79.022	4.07262	5e-05	0.00104136	PF00271,PF00270	PTHR24031,PTHR24031:SF235		3.6.4.13	K11594	AT3G58570.1		P-loop containing nucleoside triphosphate hydrolases superfamily protein
	Glyma.08G093600	6.75536	1.76184	2.82456	47.5985	65.103	76.5282	3.78058	63.0766	4.06042	5e-05	0.00104136	PF00149	PTHR10161,PTHR10161:SF14	KOG2679	3.1.3.2		AT2G01890.1	ATPAP8,PAP8	purple acid phosphatase 8	PSR
	Glyma.19G064300	11.9968	1.62319	8.51025	106.129	132.599	127.852	7.37675	122.193	4.05004	5e-05	0.00104136
	Glyma.12G114200	3.96478	1.021	2.86917	46.898	50.5578	28.7885	2.61832	42.0814	4.00647	5e-05	0.00104136	PF04720	PTHR31579,PTHR31579:SF2				AT4G32480.1		Protein of unknown function (DUF506)
	Glyma.10G201100	1.18193	2.63097	0.978462	27.9928	26.3849	21.2137	1.59712	25.1971	3.97971	5e-05	0.00104136	PF02887,PF00224	PTHR11817,PTHR11817:SF33		2.7.1.40	K00873	AT3G52990.1		Pyruvate kinase family protein
	Glyma.06G275900	2.59604	2.5213	2.02039	24.1283	49.9277	37.9234	2.37924	37.3265	3.97163	5e-05	0.00104136	PF00141	PTHR31388,PTHR31388:SF5		1.11.1.7	K00430	AT5G05340.1		Peroxidase superfamily protein
	Glyma.15G238600	3.57988	0.0428062	7.35525	25.862	110.788	28.2905	3.65931	54.9803	3.90927	5e-05	0.00104136		PTHR22979
	Glyma.08G195100	77.5991	11.2585	41.7649	597.702	776.505	587.348	43.5408	653.852	3.90852	5e-05	0.00104136	PF06888	PTHR20889,PTHR20889:SF4	KOG3120	3.6.1.1,3.1.3.75	K13248	AT1G17710.1		Pyridoxal phosphate phosphatase-related protein	PSR
	Glyma.11G107600	3.23203	0.48949	0.257137	17.5892	22.3729	17.5102	1.32622	19.1574	3.85251	5e-05	0.00104136	PF13364,PF02140,PF01301	PTHR23421,PTHR23421:SF52		3.2.1.23		AT2G16730.1	BGAL13	glycosyl hydrolase family 35 protein
	Glyma.19G193900	2.19251	0.02843	2.3301	20.6146	28.5636	16.4648	1.51701	21.881	3.85037	5e-05	0.00104136	PF14008,PF16656,PF00149	PTHR22953,PTHR22953:SF7	KOG1378	3.1.3.2		AT3G52820.1	ATPAP22,PAP22	purple acid phosphatase 22	PSR
	Glyma.05G138400	4.44809	4.58863	12.348	97.6517	110.858	98.912	7.12824	102.474	3.84556	5e-05	0.00104136	PF00149	PTHR10161,PTHR10161:SF14	KOG2679	3.1.3.2		AT2G01890.1	ATPAP8,PAP8	purple acid phosphatase 8	PSR
	Glyma.05G141300	0.0354204	0.04975	0.293537	2.94287	1.35398	1.10143	0.126236	1.79943	3.83335	5e-05	0.00104136	PF01070	PTHR10578,PTHR10578:SF70	KOG0538	1.1.3.15		AT3G14420.3		Aldolase-type TIM barrel family protein
	Glyma.17G103300	4.54681	2.77895	5.29062	66.4628	61.6389	50.8762	4.20546	59.6593	3.82641	5e-05	0.00104136	PF05701	PTHR32054,PTHR32054:SF17				AT1G12150.1		Plant protein of unknown function (DUF827)
	Glyma.12G184400	2.40118	1.77508	4.70333	31.9625	53.7969	35.2441	2.95986	40.3345	3.76841	5e-05	0.00104136	PF12697,PF00170	PTHR22952,PTHR22952:SF217			K14432	AT3G44510.2		alpha/beta-Hydrolases superfamily protein	PSR
	Glyma.18G209100	4.6187	1.42099	5.78924	46.2765	50.5991	61.9679	3.94298	52.9478	3.74721	5e-05	0.00104136		PTHR12902,PTHR12902:SF12				AT2G38440.1	ATSCAR2,DIS3,ITB1,SCAR2,WAVE4	SCAR homolog 2
	Glyma.19G064200	25.6036	9.86243	28.5356	265.208	290.425	283.69	21.3339	279.774	3.71305	5e-05	0.00104136		PTHR35100,PTHR35100:SF1				AT1G23110.4
	Glyma.15G181800	17.8533	0.356329	6.46094	105.802	119.426	97.9516	8.22351	107.727	3.71148	5e-05	0.00104136		PTHR36369,PTHR36369:SF1				AT5G20790.1			PSR
	Glyma.09G153900	18.0912	9.44127	18.063	188.977	237.051	155.612	15.1985	193.88	3.67316	5e-05	0.00104136	PF03952,PF00113	PTHR11902,PTHR11902:SF18		4.2.1.11	K01689	AT2G36530.1	ENO2,LOS2	Enolase
	Glyma.17G088800	0.246353	0.334303	0.790355	4.45517	9.51729	3.46785	0.457004	5.81344	3.66911	0.0014	0.0193861	PF00955	PTHR11453,PTHR11453:SF51				AT3G62270.1		HCO3- transporter family
	Glyma.11G146500	8.14681	1.68863	5.39217	65.7453	49.3542	68.021	5.07587	61.0402	3.58803	5e-05	0.00104136	PF00230	PTHR19139,PTHR19139:SF158	KOG0223		K09872	AT5G60660.1	PIP2;4,PIP2F	plasma membrane intrinsic protein 2;4
	Glyma.10G205700	23.8691	25.3955	28.5209	285.815	365.804	243.249	25.9285	298.289	3.5241	5e-05	0.00104136		PTHR35831
	Glyma.11G142200	18.1273	2.37631	22.7046	140.744	197.84	153.74	14.4028	164.108	3.51023	5e-05	0.00104136
	Glyma.11G098400	3.06447	1.39221	2.41449	27.5291	35.5425	14.5143	2.29039	25.862	3.49717	5e-05	0.00104136
	Glyma.10G202400	0.30826	1.53762	1.6369	7.75435	17.7168	12.3647	1.16093	12.612	3.44144	5e-05	0.00104136	PF00067	PTHR24298,PTHR24298:SF47	KOG0156		K00517	AT5G04660.1	CYP77A4	cytochrome P450, family 77, subfamily A, polypeptide 4
	Glyma.12G182500	11.8093	6.23799	3.22444	77.4438	79.7378	70.6039	7.09057	75.9285	3.42067	5e-05	0.00104136	PF02238	PTHR35308,PTHR35308:SF1				AT4G21105.1		cytochrome-c oxidases;electron carriers
	Glyma.09G213700	2.03388	0.821096	0.96132	13.7084	10.3195	16.8033	1.2721	13.6104	3.41942	5e-05	0.00104136		PTHR36890
	Glyma.17G132100	0.0289481	1.67276	0.623185	3.51479	16.1782	5.07666	0.774965	8.25656	3.41334	0.0021	0.0269788	PF05199,PF00732	PTHR11552,PTHR11552:SF116			K00108	AT1G12570.1		Glucose-methanol-choline (GMC) oxidoreductase family protein
	Glyma.17G046700	49.9004	7.21573	33.3508	257.681	363.932	325.942	30.1556	315.852	3.38875	5e-05	0.00104136		PTHR36369,PTHR36369:SF1				AT3G43110.1			PSR
	Glyma.05G028700	1.17215	0.0373494	1.05973	9.43283	9.39195	4.46388	0.756407	7.76289	3.35936	0.00175	0.0234044		PTHR34468,PTHR34468:SF1				AT5G62550.1
	Glyma.17G049800	21.248	11.0223	11.7141	137.397	159.931	149.027	14.6615	148.785	3.34313	5e-05	0.00104136	PF07883	PTHR31238,PTHR31238:SF21				AT5G20630.1	ATGER3,GER3,GLP3,GLP3A,GLP3B	germin 3
	Glyma.19G026000	0.0367633	0.541293	1.40177	7.97765	5.08348	6.99276	0.659941	6.68463	3.34044	0.00065	0.0102902	PF00847	PTHR31194,PTHR31194:SF14				AT5G19790.1	RAP2.11	related to AP2 11
	Glyma.06G010900	2.60025	0.316106	3.48854	27.104	19.5384	17.4297	2.13496	21.3574	3.32245	5e-05	0.00104136	PF14364	PTHR33640,PTHR33640:SF3				AT4G34560.1
	Glyma.02G250800	24.0257	15.1561	27.9579	190.123	282.461	196.873	22.3799	223.152	3.31776	5e-05	0.00104136	PF00132,PF12804	PTHR22572,PTHR22572:SF108		2.7.7.22,2.7.7.13	K00966	AT2G39770.2	CYT1,EMB101,GMP1,SOZ1,VTC1	Glucose-1-phosphate adenylyltransferase family protein
	Glyma.19G263100	1.53511	1.19241	0.791257	11.6297	10.7364	12.51	1.17293	11.6254	3.30909	5e-05	0.00104136	PF02705	PTHR30540,PTHR30540:SF7			K03549	AT4G13420.1	ATHAK5,HAK5	high affinity K+ transporter 5
	Glyma.03G162800	3.11039	4.23552	0.937996	26.5175	29.3107	25.8688	2.7613	27.2323	3.3019	5e-05	0.00104136	PF07690	PTHR24064,PTHR24064:SF279		3.6.3.27	K08176	AT3G54700.1	PHT1;7	phosphate transporter 1;7
	Glyma.08G116900	15.213	0.263906	1.17874	31.3776	74.6472	55.636	5.55186	53.8869	3.27889	5e-05	0.00104136	PF08246,PF00112	PTHR12411,PTHR12411:SF371	KOG1542	3.4.22.14		AT5G43060.1		Granulin repeat cysteine protease family protein
	Glyma.03G139900	1.90476	1.00587	0.906383	7.28144	17.3875	12.2762	1.27234	12.315	3.27487	0.00075	0.0115919		PTHR33659,PTHR33659:SF2
	Glyma.09G009100	0.378398	1.07465	0.898934	13.8495	5.67294	3.22224	0.783993	7.58158	3.27358	0.0021	0.0269788	PF14531	PTHR23257,PTHR23257:SF475	KOG0192	2.7.11.1		AT1G62400.1	HT1	Protein kinase superfamily protein
	Glyma.10G094600	6.15194	0	15.0699	62.5494	66.9168	75.6048	7.07394	68.357	3.2725	0.0002	0.00370596		PTHR34672,PTHR34672:SF2				AT2G41905.1
	Glyma.16G204600	17.8434	6.14463	14.3699	111.088	150.781	108.65	12.786	123.507	3.27195	5e-05	0.00104136	PF03952,PF00113	PTHR11902,PTHR11902:SF18		4.2.1.11	K01689	AT2G36530.1	ENO2,LOS2	Enolase
	Glyma.02G109100	13.9128	9.26213	28.8721	126.823	149.084	226.251	17.349	167.386	3.27026	5e-05	0.00104136	PF03330,PF01357	PTHR31867				AT1G69530.2	AT-EXP1,ATEXP1,ATEXPA1,ATHEXP ALPHA 1.2,EXP1,EXPA1	expansin A1
	Glyma.17G115300	0.673951	0.598855	0.622116	7.78922	5.60997	4.76798	0.63164	6.05572	3.26112	0.0009	0.0135268	PF00854	PTHR11654,PTHR11654:SF85				AT2G26690.1		Major facilitator superfamily protein
	Glyma.15G210300	1.42931	0.466707	0.672933	7.41953	10.4406	6.44921	0.856317	8.10313	3.24226	5e-05	0.00104136	PF01073,PF04321	PTHR10366,PTHR10366:SF385			K12450	AT1G78570.1	ATRHM1,RHM1,ROL1	rhamnose biosynthesis 1
	Glyma.03G189700	0.430987	0.267474	1.06994	3.7546	6.77795	6.14324	0.589468	5.55859	3.23723	0.00105	0.015284	PF02887,PF00224	PTHR11817,PTHR11817:SF33		2.7.1.40	K00873	AT3G52990.1		Pyruvate kinase family protein
	Glyma.07G059300	32.4495	25.4576	29.9259	272.185	309.034	236.336	29.2776	272.518	3.21848	5e-05	0.00104136	PF00445	PTHR11240,PTHR11240:SF16	KOG1642	3.1.27.1	K01166	AT2G39780.1	RNS2	ribonuclease 2
	Glyma.18G296400	6.96015	2.33696	6.43006	41.9399	62.0285	41.9373	5.24239	48.6352	3.21371	0.00055	0.00888899	PF12697	PTHR10992,PTHR10992:SF733	KOG1454	3.3.2.10		AT5G38360.1		alpha/beta-Hydrolases superfamily protein
	Glyma.18G050200	1.74537	0.102736	0.560887	7.72914	8.41946	6.085	0.802999	7.4112	3.20624	0.0021	0.0269788	PF06697	PTHR33512,PTHR33512:SF1				AT3G08600.1		Protein of unknown function (DUF1191)
	Glyma.17G069500	0	4.6604	0.451308	12.9834	20.0074	13.8695	1.7039	15.6201	3.19649	0.00165	0.0222549		PTHR38934,PTHR38934:SF3
	Glyma.05G190100	3.38353	1.83478	3.42986	23.7678	27.0309	27.691	2.88272	26.1633	3.18204	5e-05	0.00104136	PF04720	PTHR31579,PTHR31579:SF10				AT1G77160.1		Protein of unknown function (DUF506)
	Glyma.05G073800	2.38042	0.810083	2.34483	11.311	19.7228	18.7365	1.84511	16.5901	3.16854	5e-05	0.00104136	PF12796,PF13857	PTHR24198,PTHR24198:SF55	KOG4412			AT3G01750.1		Ankyrin repeat family protein
	Glyma.13G162600	26.319	3.96753	23.8836	157.82	181.811	139.09	18.0567	159.573	3.14361	5e-05	0.00104136	PF04101	PTHR21015,PTHR21015:SF25		2.4.1.46	K03715	AT5G20410.1	ATMGD2,MGD2	monogalactosyldiacylglycerol synthase 2	PSR
	Glyma.08G262800	0	0.664162	0.297032	0.982928	4.93781	2.53025	0.320398	2.817	3.13622	0.00125	0.0176545	PF16863,PF01055	PTHR22762,PTHR22762:SF56		3.2.1.177,3.2.1.55,3.2.1.37	K15925	AT1G68560.1	ATXYL1,TRG1,XYL1	alpha-xylosidase 1
	Glyma.16G142200	3.67813	0.19125	5.01247	26.41	26.2735	24.4049	2.96061	25.6961	3.11758	5e-05	0.00104136	PF01151	PTHR11157,PTHR11157:SF11	KOG3071	2.3.1.199,6.2.1.2		AT4G36830.1	HOS3-1	GNS1/SUR4 membrane protein family
	Glyma.19G133400	0	2.69393	2.62728	10.1535	20.7313	15.1036	1.77374	15.3294	3.11144	5e-05	0.00104136	PF14226,PF03171	PTHR10209,PTHR10209:SF182	KOG0143			AT1G52790.1		2-oxoglutarate (2OG) and Fe(II)-dependent oxygenase superfamily protein
	Glyma.01G170200	0.224995	0.62362	1.68666	5.85008	6.389	9.64149	0.845093	7.29352	3.10943	0.0004	0.0068088	PF02140,PF01301	PTHR23421,PTHR23421:SF79		3.2.1.23		AT4G36360.1	BGAL3	beta-galactosidase 3
	Glyma.06G046600	0.0386202	0.668595	0.399128	3.96816	4.44267	1.12704	0.368781	3.17929	3.10787	0.00125	0.0176545	PF07719	PTHR23083,PTHR23083:SF431				AT1G27460.1	NPGR1	no pollen germination related 1
	Glyma.01G208200	12.5899	4.65054	10.4839	96.8596	76.6517	62.0048	9.24144	78.5053	3.0866	5e-05	0.00104136	PF00230	PTHR19139,PTHR19139:SF134	KOG0223		K09873	AT5G47450.1	ATTIP2;3,DELTA-TIP3,TIP2;3	tonoplast intrinsic protein 2;3
	Glyma.20G204500	5.22732	8.91297	4.25071	3.74776	62.7584	88.3831	6.13033	51.6298	3.07417	5e-05	0.00104136	PF14577,PF14576	PTHR33232,PTHR33232:SF5				AT3G01680.1
	Glyma.04G104500	3.09364	1.27914	2.59237	12.2702	20.8936	25.2368	2.32172	19.4669	3.06776	5e-05	0.00104136	PF00300	PTHR11931,PTHR11931:SF6	KOG0235	5.4.2.11	K01834	AT1G22170.1		Phosphoglycerate mutase family protein	PSR
	Glyma.18G072800	10.6794	3.34805	6.92732	57.4534	52.5848	61.7135	6.98493	57.2506	3.03497	5e-05	0.00104136	PF00651	PTHR24413,PTHR24413:SF43			K10523	AT1G55760.1		BTB/POZ domain-containing protein
	Glyma.15G057600	5.58823	3.35865	15.7937	92.9323	39.2753	69.5986	8.24685	67.2687	3.02802	5e-05	0.00104136
	Glyma.12G096300	0.288126	0.814215	0.439967	3.10252	6.6614	2.42656	0.514103	4.06349	2.98259	0.00365	0.0419208	PF02469	PTHR32499,PTHR32499:SF3				AT5G06390.1	FLA17	FASCICLIN-like arabinogalactan protein 17 precursor
	Glyma.13G349900	0	0	1.89927	3.73878	5.89691	5.34444	0.63309	4.99337	2.97953	0.0025	0.0309808	PF03168	PTHR31234,PTHR31234:SF2				AT1G17620.1		Late embryogenesis abundant (LEA) hydroxyproline-rich glycoprotein family
	Glyma.03G077900	1.10481	0	3.39625	4.66227	24.6917	5.76376	1.50035	11.7059	2.96386	0.00125	0.0176545	PF07731,PF07732,PF00394	PTHR11709,PTHR11709:SF103		1.10.3.2	K05909	AT2G38080.1	ATLMCO4,IRX12,LAC4,LMCO4	Laccase/Diphenol oxidase family protein
	Glyma.13G070300	0	0.552007	0.752855	4.66539	2.18616	3.31502	0.434954	3.38886	2.96186	0.00255	0.0314948	PF13632	PTHR32044,PTHR32044:SF11		2.4.2.39,2.4.1.168		AT3G28180.1	ATCSLC04,ATCSLC4,CSLC04,CSLC4	Cellulose-synthase-like C4
	Glyma.02G087000	1.33826	0.589007	0.842342	6.07859	6.91018	8.28127	0.923205	7.09001	2.94107	5e-05	0.00104136	PF00512,PF02518,PF00072,PF03924	PTHR24423,PTHR24423:SF517		2.7.13.3,3.1.3.16	K14489	AT2G01830.2	AHK4,ATCRE1,CRE1,WOL,WOL1	CHASE domain containing histidine kinase protein
	Glyma.19G164300	15.8752	14.4636	14.4919	98.5168	129.717	108.59	14.9436	112.275	2.90943	5e-05	0.00104136	PF07690	PTHR24064,PTHR24064:SF279		3.6.3.27	K08176	AT3G54700.1	PHT1;7	phosphate transporter 1;7
	Glyma.20G238000	12.0428	3.43602	12.4273	68.8599	73.5803	66.8735	9.30207	69.7712	2.90701	5e-05	0.00104136	PF00169,PF13091,PF00614	PTHR18896,PTHR18896:SF64		3.1.4.4		AT3G16785.1	PLD ZETA 1,PLDP1,PLDZ1,PLDZETA1	phospholipase D P1
	Glyma.01G050100	27.4004	14.6724	45.629	174.306	182.684	300.584	29.2339	219.192	2.90648	5e-05	0.00104136	PF03330,PF01357	PTHR31867				AT1G69530.2	AT-EXP1,ATEXP1,ATEXPA1,ATHEXP ALPHA 1.2,EXP1,EXPA1	expansin A1
	Glyma.11G098500	6.71439	12.6513	16.2068	57.0629	153.207	54.0431	11.8575	88.1045	2.89342	5e-05	0.00104136	PF01190	PTHR23201,PTHR23201:SF16				AT4G38770.1	ATPRP4,PRP4	proline-rich protein 4
	Glyma.10G039700	2.09068	2.58426	4.7492	12.6491	30.2502	27.017	3.14138	23.3054	2.89119	5e-05	0.00104136	PF00249,PF14379	PTHR31314,PTHR31314:SF21				AT4G28610.1	AtPHR1,PHR1	phosphate starvation response 1
	Glyma.16G007700	0.350034	2.11873	6.81095	18.7175	12.9387	35.5593	3.09324	22.4052	2.85664	0.00015	0.00287228	PF07883	PTHR31238,PTHR31238:SF21				AT1G72610.1	ATGER1,GER1,GLP1	germin-like protein 1
	Glyma.11G040800	5.77997	5.21163	5.77591	31.0338	48.2376	41.348	5.58917	40.2064	2.84672	5e-05	0.00104136	PF13419	PTHR18901,PTHR18901:SF42	KOG2914	3.1.3.58		AT2G38740.1		Haloacid dehalogenase-like hydrolase (HAD) superfamily protein	PSR
	Glyma.14G048000	1.75572	1.27889	1.34939	5.96629	13.9484	11.1813	1.46133	10.3653	2.82641	5e-05	0.00104136	PF02225,PF05922,PF00082	PTHR10795,PTHR10795:SF365		3.4.14.10		AT2G04160.1	AIR3	Subtilisin-like serine endopeptidase family protein	PSR
	Glyma.09G073000	90.092	15.6856	88.7749	474.042	557.437	346.724	64.8508	459.401	2.82456	5e-05	0.00104136		PTHR36369,PTHR36369:SF1				AT3G43110.1			PSR
	Glyma.04G065600	14.1899	4.13898	21.7184	90.4059	99.4741	90.5443	13.3491	93.4748	2.80783	5e-05	0.00104136	PF14547	PTHR31731,PTHR31731:SF19				AT2G45180.1		Bifunctional inhibitor/lipid-transfer protein/seed storage 2S albumin superfamily protein
	Glyma.14G080800	5.06009	2.43363	4.82656	25.5077	31.887	28.4889	4.10676	28.6279	2.80135	5e-05	0.00104136	PF00149	PTHR34211,PTHR34211:SF2				AT4G11800.1		Calcineurin-like metallo-phosphoesterase superfamily protein
	Glyma.11G170300	1.39457	0	2.81383	5.80109	7.03182	16.3214	1.4028	9.7181	2.79237	5e-05	0.00104136	PF12481,PF00733	PTHR11772,PTHR11772:SF13		6.3.5.4	K01953	AT3G47340.1	ASN1,AT-ASN1,DIN6	glutamine-dependent asparagine synthase 1
	Glyma.11G239400	155.632	56.5937	96.2112	589.938	892.141	646.262	102.812	709.447	2.78668	5e-05	0.00104136	PF01477	PTHR31718,PTHR31718:SF0				AT2G22170.1		Lipase/lipooxygenase, PLAT/LH2 family protein
	Glyma.12G088500	6.84739	1.35223	1.86821	21.631	32.6718	15.0594	3.35594	23.1207	2.7844	0.0001	0.00197278	PF12697	PTHR10992,PTHR10992:SF774	KOG1454			AT3G44510.2		alpha/beta-Hydrolases superfamily protein	PSR
	Glyma.16G075800	3.03548	0.864003	1.5581	9.7487	18.2701	9.56342	1.81919	12.5274	2.78372	5e-05	0.00104136	PF03283	PTHR21562,PTHR21562:SF4				AT4G19420.1		Pectinacetylesterase family protein
	Glyma.10G044700	4.7604	0.0491457	5.26891	26.0867	27.8913	14.9533	3.35948	22.9771	2.77389	5e-05	0.00104136	PF00719	PTHR10286,PTHR10286:SF13	KOG1626	3.6.1.1	K01507	AT3G53620.1	AtPPa4,PPa4	pyrophosphorylase 4	PSR
	Glyma.16G165200	23.9462	13.6922	36.5387	182.432	151.72	171.1	24.7257	168.417	2.76796	5e-05	0.00104136	PF00504	PTHR21649,PTHR21649:SF26			K08912	AT2G34430.1	LHB1B1,LHCB1.4	light-harvesting chlorophyll-protein complex II subunit B1
	Glyma.08G033600	3.48569	3.47066	2.88465	22.4212	23.2934	21.0338	3.28033	22.2495	2.76186	5e-05	0.00104136	PF13506	PTHR12726,PTHR12726:SF0	KOG2547			AT2G19880.2		Nucleotide-diphospho-sugar transferases superfamily protein
	Glyma.08G072000	2.21876	1.32097	0.120142	6.17403	11.1008	7.35503	1.21995	8.20996	2.75055	0.00425	0.0472142	PF06454	PTHR31142,PTHR31142:SF5				AT4G21790.1	ATTOM1,TOM1	tobamovirus multiplication 1
	Glyma.12G065500	19.5233	1.16543	30.4086	120.838	102.951	119.788	17.0324	114.525	2.74931	5e-05	0.00104136
	Glyma.02G059200	0.660759	0	3.65642	10.7671	9.01107	9.08721	1.43906	9.6218	2.74118	5e-05	0.00104136	PF04678	PTHR13462,PTHR13462:SF4	KOG2966			AT2G23790.1		Protein of unknown function (DUF607)
	Glyma.10G008400	0.927463	1.87068	2.12039	8.82867	13.3282	10.3523	1.63951	10.8364	2.72455	5e-05	0.00104136	PF03479	PTHR31100,PTHR31100:SF3				AT4G14465.1	AHL20	AT-hook motif nuclear-localized protein 20
	Glyma.13G206700	10.97	1.65244	5.18163	35.4973	60.7847	20.4977	5.93469	38.9265	2.71351	5e-05	0.00104136	PF03151	PTHR11132,PTHR11132:SF112	KOG1441		K15283	AT1G61800.1	ATGPT2,GPT2	glucose-6-phosphate/phosphate translocator 2	PSR
	Glyma.18G220900	1.10065	4.57083	1.00689	13.5629	16.123	13.8924	2.22612	14.5261	2.70604	5e-05	0.00104136	PF03479	PTHR31500,PTHR31500:SF15				AT4G12080.1	AHL1,ATAHL1	AT-hook motif nuclear-localized protein 1
	Glyma.11G247600	30.5546	32.4008	14.2475	150.031	200.962	151.443	25.7343	167.479	2.70221	5e-05	0.00104136	PF00044,PF02800	PTHR10836,PTHR10836:SF59	KOG0657	1.2.1.12	K00134	AT3G04120.1	GAPC,GAPC-1,GAPC1	glyceraldehyde-3-phosphate dehydrogenase C subunit 1
	Glyma.13G052600	0	1.01809	1.68531	4.18919	6.92501	6.47207	0.901132	5.86209	2.7016	0.0034	0.0395687		PTHR35918,PTHR35918:SF1				AT1G04390.1		BTB/POZ domain-containing protein
	Glyma.19G194000	9.39269	0.427811	4.78188	32.6971	39.6192	22.3811	4.86746	31.5658	2.69712	5e-05	0.00104136	PF14008,PF16656,PF00149	PTHR22953,PTHR22953:SF38	KOG1378	3.1.3.2		AT3G52780.1	ATPAP20,PAP20	Purple acid phosphatases superfamily protein	PSR
	Glyma.08G182900	8.03853	1.39064	1.79858	22.7367	33.1364	16.3922	3.74259	24.0884	2.68623	5e-05	0.00104136	PF00892	PTHR31218,PTHR31218:SF7				AT1G25270.1		nodulin MtN21 /EamA-like transporter family protein
	Glyma.18G191600	5.0415	4.55594	4.40251	34.8565	32.8399	22.2921	4.66665	29.9962	2.68432	0.0006	0.00956692	PF14368	PTHR33122,PTHR33122:SF4				AT5G55410.2		Bifunctional inhibitor/lipid-transfer protein/seed storage 2S albumin superfamily protein
	Glyma.18G055300	3.14432	2.65943	0.0395534	13.624	8.73076	15.0444	1.94777	12.4664	2.67815	0.0003	0.00531326	PF00141	PTHR31388,PTHR31388:SF12		1.11.1.7	K00430	AT5G58390.1		Peroxidase superfamily protein
	Glyma.01G139500	2.79267	0.825874	1.59596	7.9304	18.5239	6.91103	1.73817	11.1218	2.67775	5e-05	0.00104136	PF04321	PTHR10366,PTHR10366:SF356	KOG1371	5.1.3.6	K08679	AT4G00110.1	GAE3	UDP-D-glucuronate 4-epimerase 3
	Glyma.02G265700	1.54088	2.63681	5.44247	24.5199	18.2979	18.6518	3.20672	20.4899	2.67574	0.0003	0.00531326
	Glyma.19G098500	343.009	107.531	304.6	1434.36	1853.59	1514.12	251.713	1600.69	2.66884	5e-05	0.00104136	PF03009	PTHR22958,PTHR22958:SF10	KOG2421	3.1.4.46		AT3G02040.1	SRG3	senescence-related gene 3	PSR
	Glyma.01G178700	0	0.631787	1.15307	3.22716	5.01089	3.11177	0.594953	3.78327	2.66879	0.004	0.0450234	PF01501	PTHR13778,PTHR13778:SF12		2.4.1.43		AT3G50760.1	GATL2	galacturonosyltransferase-like 2
	Glyma.17G108700	36.4072	3.75172	19.1824	124.782	137.404	109.483	19.7804	123.89	2.64691	5e-05	0.00104136	PF04101	PTHR21015,PTHR21015:SF25		2.4.1.46	K03715	AT5G20410.1	ATMGD2,MGD2	monogalactosyldiacylglycerol synthase 2	PSR
	Glyma.13G113000	62.6448	17.0367	46.8952	201.578	276.483	312.008	42.1922	263.356	2.64197	5e-05	0.00104136		PTHR36369,PTHR36369:SF1				AT5G20790.1			PSR
	Glyma.19G184300	2.33655	1.05453	2.03105	9.72853	12.0441	11.9448	1.80738	11.2392	2.63657	5e-05	0.00104136	PF00005,PF00664	PTHR24221,PTHR24221:SF119		3.6.3.44	K05658	AT2G36910.1	ABCB1,ATPGP1,PGP1	ATP binding cassette subfamily B1
	Glyma.06G028200	30.5781	9.2216	20.8124	111.371	134.763	126.331	20.204	124.155	2.61943	5e-05	0.00104136	PF16656,PF14008,PF00149	PTHR22953,PTHR22953:SF35	KOG1378	3.1.3.41,3.1.3.2,3.1.3.60		AT2G27190.1	ATPAP1,ATPAP12,PAP1,PAP12	purple acid phosphatase 12	PSR
	Glyma.15G034800	0.52462	0.201775	1.3298	3.01329	5.41136	4.17425	0.685397	4.19964	2.61525	0.00045	0.00752511	PF12043	PTHR31390,PTHR31390:SF4				AT5G59020.1		Protein of unknown function (DUF3527)
	Glyma.16G165500	47.0424	27.1573	49.1984	241.292	266.707	243.401	41.1327	250.467	2.60626	5e-05	0.00104136	PF00504	PTHR21649,PTHR21649:SF26			K08912	AT2G34430.1	LHB1B1,LHCB1.4	light-harvesting chlorophyll-protein complex II subunit B1
	Glyma.11G178300	0.857494	1.93594	1.57834	10.0009	11.0821	5.44518	1.45726	8.84273	2.60124	0.00105	0.015284	PF07714	PTHR27003,PTHR27003:SF63	KOG1187	2.7.11.1		AT5G58940.1	CRCK1	calmodulin-binding receptor-like cytoplasmic kinase 1
	Glyma.15G262600	19.9746	3.22965	16.1755	75.3684	86.6312	76.9414	13.1266	79.647	2.60113	5e-05	0.00104136	PF10184	PTHR22750,PTHR22750:SF44	KOG4457			AT1G79510.2		Uncharacterized conserved protein (DUF2358)
	Glyma.19G158300	1.52454	0.0320398	2.67656	4.83753	8.70399	12.0943	1.41105	8.54529	2.59836	0.0012	0.0170715	PF01344	PTHR24414,PTHR24414:SF29				AT3G63220.2		Galactose oxidase/kelch repeat superfamily protein
	Glyma.19G212800	9.19184	23.4674	20.5559	108.622	87.1683	122.224	17.7384	106.005	2.57918	5e-05	0.00104136	PF00534,PF00862	PTHR12526,PTHR12526:SF348		2.4.1.13	K00695	AT4G02280.1	ATSUS3,SUS3	sucrose synthase 3
	Glyma.01G191900	4.69145	3.58613	7.43466	22.8574	40.5565	30.3679	5.23741	31.2606	2.57742	5e-05	0.00104136	PF00887	PTHR23310,PTHR23310:SF14				AT4G24230.6	ACBP3	acyl-CoA-binding domain 3
	Glyma.08G334700	3.97647	3.39619	8.7324	26.6082	29.2106	40.1718	5.36835	31.9969	2.57538	5e-05	0.00104136	PF04859	PTHR31161,PTHR31161:SF4				AT5G58960.2	GIL1	Plant protein of unknown function (DUF641)
	Glyma.19G177300	0	0.995655	4.93586	10.8367	13.1939	11.1897	1.97717	11.7401	2.56993	0.0002	0.00370596	PF07714	PTHR27001,PTHR27001:SF211	KOG1187	2.7.11.1		AT5G02800.1		Protein kinase superfamily protein
	Glyma.17G127000	7.70212	2.35134	1.38998	26.1775	22.1688	19.1723	3.81448	22.5062	2.56076	5e-05	0.00104136	PF00657	PTHR22835,PTHR22835:SF231		3.1.1.49		AT3G48460.1		GDSL-like Lipase/Acylhydrolase superfamily protein
	Glyma.03G225500	11.1564	3.61011	9.92506	39.9471	60.1479	44.5464	8.23052	48.2138	2.55039	5e-05	0.00104136	PF13419	PTHR12725,PTHR12725:SF49	KOG3109	3.1.3.74	K18551	AT3G62040.1		Haloacid dehalogenase-like hydrolase (HAD) superfamily protein
	Glyma.13G174900	2.08959	0.122575	0.977906	8.86466	6.74031	3.06998	1.06336	6.22498	2.54944	0.0001	0.00197278	PF00560,PF08263,PF00069	PTHR27000,PTHR27000:SF219	KOG1187	2.7.11.1		AT1G28440.1	HSL1	HAESA-like 1
	Glyma.11G050200	5.38769	7.6879	8.20297	40.4663	43.136	40.9164	7.09285	41.5063	2.54889	5e-05	0.00104136	PF00887	PTHR23310,PTHR23310:SF14				AT4G24230.6	ACBP3	acyl-CoA-binding domain 3
	Glyma.10G212500	1.48839	0.552832	1.76158	7.06377	7.86217	7.31667	1.2676	7.41421	2.54819	0.0001	0.00197278	PF00450	PTHR11802,PTHR11802:SF71		3.4.16.6	K16297	AT3G07990.1	SCPL27	serine carboxypeptidase-like 27
	Glyma.10G137400	1.55161	0.726221	0.885688	9.9597	4.12018	4.32968	1.05451	6.13652	2.54085	0.0008	0.0122678		PTHR33916,PTHR33916:SF4				AT2G47010.2
	Glyma.03G078300	222.737	30.0421	168.983	832.355	863.482	755.587	140.587	817.142	2.53912	5e-05	0.00104136	PF13579,PF00534	PTHR12526,PTHR12526:SF340	KOG1111		K06119	AT5G01220.1	SQD2	sulfoquinovosyldiacylglycerol 2	PSR
	Glyma.11G182100	7.11551	0.0630821	0.0994651	11.8746	14.624	15.7256	2.42602	14.0747	2.53644	0.0011	0.0158729	PF01190	PTHR33083,PTHR33083:SF5				AT2G27385.1		Pollen Ole e 1 allergen and extensin family protein
	Glyma.18G009700	41.7167	60.7175	42.3346	255.981	332.756	246.953	48.2563	278.563	2.52922	5e-05	0.00104136	PF00044,PF02800	PTHR10836,PTHR10836:SF59	KOG0657	1.2.1.12	K00134	AT3G04120.1	GAPC,GAPC-1,GAPC1	glyceraldehyde-3-phosphate dehydrogenase C subunit 1
	Glyma.16G142100	0.785992	0.034424	3.90676	9.33242	9.20381	8.75037	1.57572	9.09553	2.52914	0.00165	0.0222549	PF04678	PTHR13462,PTHR13462:SF4	KOG2966			AT2G23790.1		Protein of unknown function (DUF607)
	Glyma.11G181000	0.328272	1.21563	0.734395	6.43655	2.54107	4.00869	0.759431	4.32877	2.51097	0.001	0.0147368		PTHR31071,PTHR31071:SF16				AT3G11590.1
	Glyma.15G128700	5.63561	6.80616	2.10632	26.3543	33.9505	22.3669	4.84936	27.5572	2.50656	5e-05	0.00104136	PF00141	PTHR31388,PTHR31388:SF22		1.11.1.7	K00430	AT2G38380.1		Peroxidase superfamily protein
	Glyma.16G026700	0.711679	1.35538	0.599985	2.64329	7.07953	5.38079	0.889016	5.03454	2.50158	0.0001	0.00197278	PF11331	PTHR31105,PTHR31105:SF3				AT3G61670.1		Protein of unknown function (DUF3133)
	Glyma.15G133900	1.65587	0.787941	0.942119	4.35526	8.80923	5.68586	1.12864	6.28345	2.47697	0.00155	0.0211116	PF08031,PF01565	PTHR32448,PTHR32448:SF25		1.3.3.8		AT1G30700.1		FAD-binding Berberine family protein
	Glyma.17G025400	1.34941	0.613671	2.72064	5.99459	8.69079	11.3268	1.56124	8.67074	2.47346	0.00135	0.0188033	PF00400	PTHR22847,PTHR22847:SF461	KOG0266		K14963	AT3G49660.1		Transducin/WD40 repeat-like superfamily protein
	Glyma.13G034500	4.67439	4.36872	6.2271	24.7971	43.2261	16.3243	5.09007	28.1159	2.46563	5e-05	0.00104136	PF00582,PF00069	PTHR27001,PTHR27001:SF44	KOG1187	2.7.11.1		AT1G77280.1		Protein kinase protein with adenine nucleotide alpha hydrolases-like domain
	Glyma.01G210400	2.73	0.0428736	2.23044	13.1004	8.42964	5.91135	1.66777	9.14714	2.4554	0.00145	0.0199456	PF02866,PF00056	PTHR11540,PTHR11540:SF3		1.1.1.27	K00016	AT4G17260.1		Lactate/malate dehydrogenase family protein
	Glyma.05G182100	4.31188	1.65837	3.98853	6.93273	17.6391	29.9166	3.31959	18.1628	2.45191	0.00165	0.0222549		PTHR36067,PTHR36067:SF1				AT5G65207.1
	Glyma.08G337900	2.36343	5.20496	4.78558	24.5225	22.2103	20.8235	4.11799	22.5188	2.45112	5e-05	0.00104136	PF00651	PTHR24413,PTHR24413:SF43			K10523	AT1G55760.1		BTB/POZ domain-containing protein
	Glyma.14G095400	10.3398	4.19595	9.32049	36.2797	52.6368	41.4489	7.95209	43.4551	2.45012	5e-05	0.00104136	PF00173,PF00487	PTHR19353,PTHR19353:SF28	KOG4232	1.14.19.4	K13076	AT2G46210.1		Fatty acid/sphingolipid desaturase
	Glyma.06G211300	3.15826	3.67616	1.61188	11.4168	28.1192	6.60559	2.81544	15.3805	2.44968	5e-05	0.00104136	PF12590,PF01643	PTHR31727,PTHR31727:SF2		3.1.2.14	K10781	AT1G08510.1	FATB	fatty acyl-ACP thioesterases B
	Glyma.08G146900	9.52371	4.47705	7.64042	33.9901	47.117	37.0481	7.21373	39.3851	2.44883	5e-05	0.00104136	PF03514	PTHR31636,PTHR31636:SF55				AT1G55580.1	LAS,SCL18	GRAS family transcription factor
	Glyma.12G193500	14.8319	5.33545	9.83588	41.1949	54.8771	66.7914	10.0011	54.2878	2.44047	5e-05	0.00104136	PF00107,PF16884	PTHR11695,PTHR11695:SF598	KOG1196	1.1.1.54,1.3.1.102	K07119	AT5G16970.1	AER,AT-AER	alkenal reductase
	Glyma.05G247900	22.8511	8.87203	12.8805	80.3806	78.9607	81.8953	14.8679	80.4122	2.43522	5e-05	0.00104136	PF00149	PTHR10161,PTHR10161:SF14	KOG2679	3.1.3.2,1.11.1.7	K14379	AT3G17790.1	ATACP5,ATPAP17,PAP17	purple acid phosphatase 17	PSR
	Glyma.08G007200	2.03142	5.96562	15.2411	41.6836	40.1215	43.4975	7.74605	41.7676	2.43085	5e-05	0.00104136	PF00301	PTHR17130,PTHR17130:SF25				AT5G51010.1		Rubredoxin-like superfamily protein
	Glyma.13G371400	1.16585	4.83715	2.32687	16.4301	14.9609	13.3261	2.77662	14.9057	2.42446	5e-05	0.00104136	PF00067	PTHR24279,PTHR24279:SF57	KOG0156	1.14.13.78	K04122	AT5G25900.1	ATKO1,CYP701A3,GA3	GA requiring 3
	Glyma.09G155500	53.3213	12.6653	11.1708	53.2361	234.819	123.574	25.7191	137.21	2.41547	5e-05	0.00104136	PF00197	PTHR33107,PTHR33107:SF1				AT1G17860.1		Kunitz family trypsin and protease inhibitor protein
	Glyma.04G079600	124.387	161.225	155.094	640.534	919.596	785.192	146.902	781.774	2.4119	5e-05	0.00104136	PF03181	PTHR31236,PTHR31236:SF2				AT5G25610.1	ATRD22,RD22	BURP domain-containing protein
	Glyma.10G160200	0.621774	7.88442	4.75803	19.0335	12.0719	39.4062	4.42141	23.5039	2.41032	0.00035	0.00608857	PF00383	PTHR11079,PTHR11079:SF90	KOG1018	3.5.4.3		AT5G28050.2		Cytidine/deoxycytidylate deaminase family protein
	Glyma.10G053000	8.69892	4.40123	8.42822	34.2546	40.1671	39.4961	7.17612	37.9726	2.40368	5e-05	0.00104136		PTHR36063
	Glyma.10G268300	1.17397	1.6533	2.64999	6.0894	8.38262	14.4786	1.82575	9.65022	2.40207	0.00035	0.00608857	PF03034	PTHR15362,PTHR15362:SF6		2.7.8.8	K08730	AT1G15110.1		phosphatidyl serine synthase family protein
	Glyma.02G138600	12.4287	6.53078	11.5227	55.8617	64.1404	40.9238	10.1607	53.642	2.40036	5e-05	0.00104136		PTHR37182				AT1G21500.1
	Glyma.10G297000	44.5671	5.82639	52.5712	121.706	301.977	119.338	34.3216	181.007	2.39886	5e-05	0.00104136
	Glyma.12G015800	1.46719	0.743333	0.716968	5.48816	4.29769	5.62153	0.975832	5.13579	2.39588	5e-05	0.00104136	PF07899	PTHR31791,PTHR31791:SF7	KOG0992,KOG1003,KOG0978,KOG4787,KOG4593,KOG0250			AT5G27220.1		Frigida-like protein
	Glyma.19G211700	3.81466	1.07919	2.94977	22.5368	10.8596	7.78553	2.61454	13.7273	2.39242	0.00085	0.0128919	PF04398	PTHR31676,PTHR31676:SF23				AT4G02360.1		Protein of unknown function, DUF538
	Glyma.03G180900	3.59283	1.4479	1.79989	9.07647	20.7752	5.98893	2.28021	11.9468	2.38939	0.00185	0.0243984	PF00230	PTHR19139,PTHR19139:SF167	KOG0223		K09872	AT3G53420.2	PIP2,PIP2;1,PIP2A	plasma membrane intrinsic protein 2A
	Glyma.13G291500	3.78333	3.80789	4.83355	17.0006	24.272	23.6516	4.14159	21.6414	2.38554	5e-05	0.00104136	PF07933	PTHR12847,PTHR12847:SF4	KOG2500			AT3G58600.1		Adaptin ear-binding coat-associated protein 1 NECAP-1
	Glyma.05G169900	11.9539	0.220649	9.83374	42.3004	49.2343	23.3378	7.3361	38.2908	2.38391	0.00045	0.00752511	PF02298	PTHR33021,PTHR33021:SF9				AT2G02850.1	ARPN	plantacyanin
	Glyma.09G079900	17.521	6.68074	8.668	45.828	67.4387	57.9314	10.9566	57.066	2.38084	5e-05	0.00104136	PF05184,PF03489,PF00026	PTHR13683,PTHR13683:SF296	KOG1339	3.4.23.40		AT1G11910.1	APA1,ATAPA1	aspartic proteinase A1
	Glyma.08G109100	0.961565	0.0738625	1.99841	4.68757	7.47681	3.6111	1.01128	5.25849	2.37847	0.0019	0.0248901	PF01073	PTHR10366,PTHR10366:SF436	KOG1371	5.1.3.6	K08679	AT3G23820.1	GAE6	UDP-D-glucuronate 4-epimerase 6
	Glyma.13G363700	4.70983	1.03137	3.6849	19.7526	16.7617	12.1954	3.14203	16.2366	2.36948	5e-05	0.00104136	PF01177	PTHR21198,PTHR21198:SF7		5.1.1.13		AT1G15410.1		aspartate-glutamate racemase family
	Glyma.19G152900	3.33932	4.5349	4.47894	25.428	16.9571	21.3855	4.11772	21.2569	2.36801	5e-05	0.00104136		PTHR31447,PTHR31447:SF2	KOG4176			AT4G02940.1		oxidoreductase, 2OG-Fe(II) oxygenase family protein
	Glyma.08G189600	15.4067	6.28416	5.51517	10.6937	91.0937	38.617	9.06868	46.8015	2.36759	5e-05	0.00104136	PF01477,PF00305	PTHR11771,PTHR11771:SF48		1.13.11.58	K15718	AT1G55020.1	ATLOX1,LOX1	lipoxygenase 1
	Glyma.20G241700	5.14554	1.66013	4.97305	13.3592	25.6139	21.6343	3.92624	20.2025	2.36331	0.0004	0.0068088	PF02431	PTHR28039,PTHR28039:SF8		5.5.1.6	K01859	AT3G55120.1	A11,CFI,TT5	Chalcone-flavanone isomerase family protein
	Glyma.19G256000	14.4993	2.27048	6.14213	37.9788	45.6853	34.2077	7.6373	39.2906	2.36305	5e-05	0.00104136	PF02681	PTHR31446,PTHR31446:SF4				AT3G61770.1		Acid phosphatase/vanadium-dependent haloperoxidase-related protein
	Glyma.06G034600	2.90945	0	1.11935	7.1601	9.33688	4.17785	1.34293	6.89161	2.35945	0.0026	0.0320054	PF01501	PTHR13778,PTHR13778:SF6		2.4.1.43		AT1G19300.1	ATGATL1,GATL1,GLZ1,PARVUS	Nucleotide-diphospho-sugar transferases superfamily protein
	Glyma.03G225400	9.64831	7.38891	5.63177	35.2003	48.0531	32.9574	7.55633	38.7369	2.35795	5e-05	0.00104136	PF03283	PTHR21562,PTHR21562:SF5				AT2G46930.1		Pectinacetylesterase family protein
	Glyma.U041200	22.6608	2.26646	14.7855	69.7223	99.5092	34.2891	13.2376	67.8402	2.3575	5e-05	0.00104136
	Glyma.12G192900	0.928266	3.61463	1.74918	11.5725	11.2566	9.26697	2.09736	10.6987	2.35079	0.0002	0.00370596
	Glyma.18G296300	0.559686	2.75449	5.70745	10.348	24.7683	10.8801	3.00721	15.3322	2.35006	5e-05	0.00104136	PF01238	PTHR10309,PTHR10309:SF0		5.3.1.8	K01809	AT3G02570.1	MEE31,PMI1	Mannose-6-phosphate isomerase, type I
	Glyma.09G028100	12.6757	6.58	12.1053	39.7087	67.2426	52.7012	10.4537	53.2175	2.34789	5e-05	0.00104136	PF08031,PF01565	PTHR32448,PTHR32448:SF25		1.3.3.8		AT1G30700.1		FAD-binding Berberine family protein
	Glyma.03G105700	0.979901	3.53028	2.78291	15.6524	16.1629	5.15068	2.43103	12.322	2.3416	0.00195	0.0254249	PF00010	PTHR23042,PTHR23042:SF57				AT4G37850.1		basic helix-loop-helix (bHLH) DNA-binding superfamily protein
	Glyma.13G341400	2.25128	1.87213	0	6.82796	9.73451	4.3332	1.37447	6.96522	2.34129	0.00135	0.0188033	PF07714,PF00069	PTHR24351,PTHR24351:SF107	KOG0610	2.7.11.1		AT3G20830.1		AGC (cAMP-dependent, cGMP-dependent and protein kinase C) kinase family protein
	Glyma.06G289800	0.496177	1.08781	3.121	8.9075	7.25971	7.51278	1.56833	7.89333	2.3314	0.002	0.0259649	PF01535,PF13041	PTHR24015,PTHR24015:SF729				AT1G10330.1		Tetratricopeptide repeat (TPR)-like superfamily protein
	Glyma.08G062600	8.87533	5.72404	3.32169	27.5083	33.8075	28.5555	5.97369	29.9571	2.3262	5e-05	0.00104136	PF01925	PTHR14255,PTHR14255:SF3				AT1G61740.1		Sulfite exporter TauE/SafE family protein
	Glyma.09G218100	2.74805	1.23004	3.3621	10.1229	16.6542	10.0229	2.44673	12.2667	2.32582	5e-05	0.00104136	PF05199,PF00732	PTHR10668,PTHR10668:SF80	KOG1238	1.1.3.20	K17756	AT4G19380.1		Long-chain fatty alcohol dehydrogenase family protein
	Glyma.15G008800	10.5333	0.159083	8.2164	23.9238	39.0794	31.7673	6.30292	31.5902	2.32538	5e-05	0.00104136	PF06232	PTHR31718,PTHR31718:SF6				AT5G62200.1		Embryo-specific protein 3, (ATS3)
	Glyma.10G074600	2.95853	4.30002	4.26318	15.1572	18.2167	24.187	3.84058	19.187	2.32073	5e-05	0.00104136		PTHR34375,PTHR34375:SF1				AT3G52610.1
	Glyma.02G048400	27.5542	33.3122	40.2113	113.534	239.504	151.1	33.6925	168.046	2.31836	5e-05	0.00104136	PF14226,PF03171	PTHR10209,PTHR10209:SF137	KOG0143	1.14.11.9	K00475	AT3G51240.1	F3¥'H,F3H,TT6	flavanone 3-hydroxylase
	Glyma.10G010100	6.96908	1.06455	5.55325	12.5637	49.7261	5.18322	4.52896	22.491	2.3121	0.00035	0.00608857	PF15699	PTHR33669,PTHR33669:SF1				AT1G02450.1	NIMIN-1,NIMIN1	NIM1-interacting 1
	Glyma.01G112600	4.26691	3.66034	4.64928	15.2216	33.8917	12.7575	4.19218	20.6236	2.29852	5e-05	0.00104136	PF07731,PF07732,PF00394	PTHR11709,PTHR11709:SF103		1.10.3.2	K05909	AT2G38080.1	ATLMCO4,IRX12,LAC4,LMCO4	Laccase/Diphenol oxidase family protein
	Glyma.15G211500	0.779174	7.0189	5.93237	46.2029	13.7229	7.52159	4.57682	22.4825	2.29638	5e-05	0.00104136	PF00197	PTHR33107,PTHR33107:SF4				AT1G17860.1		Kunitz family trypsin and protease inhibitor protein
	Glyma.18G199000	0.540618	0.503906	0.657626	3.37695	2.57953	2.38883	0.567383	2.78177	2.29361	0.00175	0.0234044	PF08263,PF00560,PF13855,PF00069	PTHR27000,PTHR27000:SF143	KOG1187	2.7.11.1		AT4G08850.1		Leucine-rich repeat receptor-like protein kinase family protein
	Glyma.13G249700	4.92295	1.39165	7.33442	3.59862	39.6439	23.1764	4.54967	22.1396	2.2828	0.00045	0.00752511	PF03358	PTHR30546	KOG3135	1.6.5.2	K03809	AT4G27270.1		Quinone reductase family protein
	Glyma.06G097300	1.64646	2.54327	2.94923	7.42643	16.8778	10.1721	2.37965	11.4921	2.27182	0.001	0.0147368	PF02458	PTHR31642,PTHR31642:SF12				AT4G24510.1	CER2,VC-2,VC2	HXXXD-type acyl-transferase family protein
	Glyma.14G085600	236.772	69.7438	138.524	324.951	1073.91	750.299	148.347	716.386	2.27176	5e-05	0.00104136	PF08246,PF00112	PTHR12411,PTHR12411:SF352		3.4.22.14		AT5G43060.1		Granulin repeat cysteine protease family protein
	Glyma.08G306200	3.7065	3.06128	1.59017	10.2612	15.7786	14.1441	2.78598	13.3946	2.26539	0.0001	0.00197278	PF00494	PTHR31480,PTHR31480:SF4	KOG1459	2.5.1.18,2.5.1.32	K02291	AT5G17230.2	PSY	PHYTOENE SYNTHASE
	Glyma.17G148000	2.28013	2.2307	3.25104	15.0313	10.2934	11.9781	2.58729	12.4343	2.26481	0.0006	0.00956692	PF02812,PF00208	PTHR11606,PTHR11606:SF12		1.4.1.3	K00261	AT5G07440.1	GDH2	glutamate dehydrogenase 2
	Glyma.04G123100	1.75002	2.74293	1.96104	11.8538	9.77524	9.33245	2.15133	10.3205	2.26221	5e-05	0.00104136		PTHR21596,PTHR21596:SF8				AT3G45900.1		Ribonuclease P protein subunit P38-related
	Glyma.07G215900	14.118	11.4546	24.0372	91.9189	77.342	68.1736	16.5366	79.1448	2.25883	5e-05	0.00104136	PF08263	PTHR27000,PTHR27000:SF60				AT1G49750.1		Leucine-rich repeat (LRR) family protein
	Glyma.10G172300	0.601712	2.07699	1.16239	2.94536	9.30364	6.09026	1.28036	6.11309	2.25535	0.00325	0.0381703	PF00332	PTHR32227,PTHR32227:SF29		3.2.1.39		AT1G32860.1		Glycosyl hydrolase superfamily protein
	Glyma.18G244500	17.2238	9.37557	12.751	42.3288	75.162	70.0264	13.1168	62.5057	2.25257	5e-05	0.00104136	PF02450	PTHR11440,PTHR11440:SF53	KOG2369	3.1.1.32		AT3G03310.1	ATLCAT3,LCAT3	lecithin:cholesterol acyltransferase 3	PSR
	Glyma.13G291200	0.651499	0.879349	1.38592	5.52534	3.50646	4.83347	0.972256	4.62176	2.24903	0.0024	0.0299874	PF00085,PF13181,PF13414	PTHR22904,PTHR22904:SF374	KOG0548,KOG0550			AT2G42580.1	TTL3,VIT	tetratricopetide-repeat thioredoxin-like 3
	Glyma.05G063000	12.6106	9.29376	22.7109	59.7626	85.7808	65.0727	14.8717	70.2054	2.23901	5e-05	0.00104136	PF05903	PTHR12378,PTHR12378:SF13	KOG0324			AT5G47310.1		PPPDE putative thiol peptidase family protein
	Glyma.04G184400	7.49814	3.65553	1.61362	15.3349	28.9486	15.8461	4.25576	20.0432	2.23563	0.0002	0.00370596	PF02151,PF04379	PTHR14289,PTHR14289:SF19			K06195	AT1G06110.1	SKIP16	SKP1/ASK-interacting protein 16
	Glyma.19G133500	2.20927	2.08494	5.51118	11.6863	16.9957	17.4588	3.26846	15.3803	2.2344	0.00045	0.00752511		PTHR38223,PTHR38223:SF1
	Glyma.15G263600	2.91378	3.06006	6.45241	24.1763	19.2461	15.0416	4.14208	19.488	2.23415	5e-05	0.00104136	PF06101	PTHR17204,PTHR17204:SF28				AT2G44260.1		Plant protein of unknown function (DUF946)	PSR
	Glyma.12G075400	58.3308	24.1327	57.3797	213.375	220.259	223.318	46.6144	218.984	2.23198	5e-05	0.00104136	PF00230	PTHR19139,PTHR19139:SF158	KOG0223		K09872	AT5G60660.1	PIP2;4,PIP2F	plasma membrane intrinsic protein 2;4
	Glyma.17G147500	3.05325	5.92866	1.95849	42.3648	5.6254	3.35767	3.6468	17.116	2.23064	0.00085	0.0128919	PF03330,PF01357	PTHR31692,PTHR31692:SF10				AT4G17030.1	AT-EXPR,ATEXLB1,ATEXPR1,ATHEXP BETA 3.1,EXLB1,EXPR	expansin-like B1	PSR
	Glyma.17G024400	0.362098	0.783938	2.82381	4.68823	9.2237	4.65323	1.32328	6.18839	2.22544	0.00035	0.00608857	PF00642	PTHR12506,PTHR12506:SF27	KOG1677			AT5G18550.1		Zinc finger C-x8-C-x5-C-x3-H type family protein
	Glyma.07G206400	3.54563	0	6.04167	15.132	18.4791	11.1438	3.19577	14.9183	2.22285	0.00225	0.0285203		PTHR37182				AT1G21500.1
	Glyma.14G102000	5.6282	0.266353	4.73215	17.1718	19.7914	12.4911	3.54223	16.4847	2.2184	5e-05	0.00104136	PF02990	PTHR10766,PTHR10766:SF46			K17086	AT5G10840.1		Endomembrane protein 70 protein family
	Glyma.03G183300	1.12876	4.02155	3.81826	13.5731	17.0897	11.0701	2.98952	13.911	2.21823	0.00075	0.0115919	PF00403	PTHR22814,PTHR22814:SF113	KOG1603			AT5G03380.1		Heavy metal transport/detoxification superfamily protein
	Glyma.13G270600	5.96279	1.17739	9.7448	27.8875	28.0423	22.6209	5.62833	26.1836	2.21788	5e-05	0.00104136	PF00244	PTHR18860,PTHR18860:SF31	KOG0841		K06630	AT2G42590.2	GF14 MU,GRF9	general regulatory factor 9
	Glyma.02G068100	3.57677	0.0495649	2.8521	7.16756	16.2288	6.64644	2.15948	10.0143	2.2133	0.003	0.0358803	PF05553	PTHR33265,PTHR33265:SF6				AT1G52140.1
	Glyma.14G115500	4.42876	0.491717	6.49317	11.2883	29.5707	12.0164	3.80455	17.6251	2.21184	0.00105	0.015284	PF14547	PTHR31731,PTHR31731:SF19				AT2G45180.1		Bifunctional inhibitor/lipid-transfer protein/seed storage 2S albumin superfamily protein
	Glyma.18G290300	20.004	0	12.2822	40.965	58.499	49.5102	10.7621	49.6581	2.20607	5e-05	0.00104136	PF13499	PTHR10891,PTHR10891:SF615		2.7.1.107		AT2G44310.1		Calcium-binding EF-hand family protein
	Glyma.14G062300	3.18668	0.0267704	1.75101	4.68329	14.6523	3.57114	1.65482	7.63558	2.20606	0.0009	0.0135268	PF07732,PF07731,PF00394	PTHR11709,PTHR11709:SF80		1.10.3.2	K05909	AT2G38080.1	ATLMCO4,IRX12,LAC4,LMCO4	Laccase/Diphenol oxidase family protein
	Glyma.20G077900	3.95571	1.65712	7.07292	12.7703	21.7773	23.7623	4.22858	19.4367	2.20053	0.00425	0.0472142	PF02298	PTHR33021,PTHR33021:SF68				AT5G20230.1	ATBCB,BCB,SAG14	blue-copper-binding protein
	Glyma.08G179600	78.3632	104.245	73.2544	398.074	489.55	288.409	85.2874	392.011	2.20049	5e-05	0.00104136	PF00141	PTHR31235		1.11.1.7	K00430	AT5G64120.1		Peroxidase superfamily protein
	Glyma.12G069300	2.68926	0.128627	2.43321	6.73171	14.4862	2.87432	1.75036	8.03075	2.19788	0.00325	0.0381703	PF02469	PTHR32077,PTHR32077:SF7				AT5G03170.1	ATFLA11,FLA11	FASCICLIN-like arabinogalactan-protein 11
	Glyma.02G230500	2.19336	1.70864	5.642	11.0858	13.7223	18.9558	3.18133	14.588	2.19708	0.0008	0.0122678	PF01370	PTHR10366,PTHR10366:SF369	KOG1502	1.2.1.44		AT5G58490.1		NAD(P)-binding Rossmann-fold superfamily protein
	Glyma.17G114700	68.8	29.5873	66.2724	234.201	260.25	257.149	54.8866	250.534	2.19048	5e-05	0.00104136	PF03105	PTHR10783,PTHR10783:SF44	KOG1161			AT2G26660.1	ATSPX2,SPX2	SPX domain gene 2	PSR
	Glyma.13G009100	14.2662	9.16865	15.6709	49.6045	57.858	70.6626	13.0353	59.3751	2.18744	5e-05	0.00104136	PF13639	PTHR14155,PTHR14155:SF176			K16281	AT2G04240.1	XERICO	RING/U-box superfamily protein
	Glyma.05G196300	7.59158	2.06003	3.29441	20.0406	23.2487	15.6022	4.31534	19.6305	2.18555	5e-05	0.00104136	PF02519	PTHR31374,PTHR31374:SF18			K14488	AT2G46690.1		SAUR-like auxin-responsive protein family
	Glyma.16G024000	0.947057	2.11448	0.318577	4.07245	9.76308	1.53355	1.1267	5.12303	2.18489	0.00305	0.0363736	PF00026	PTHR13683,PTHR13683:SF308	KOG1339	3.4.23.12		AT1G01300.1		Eukaryotic aspartyl protease family protein
	Glyma.07G146800	5.28421	3.46958	7.06167	22.2452	31.0493	18.4652	5.27182	23.9199	2.18184	5e-05	0.00104136	PF12710,PF01553	PTHR15486,PTHR15486:SF20		2.3.1.198,2.3.1.15	K13508	AT2G38110.1	ATGPAT6,GPAT6	glycerol-3-phosphate acyltransferase 6
	Glyma.09G225400	1.72227	0.85385	0.791607	3.31001	9.41721	2.54025	1.12257	5.08915	2.18062	0.00435	0.0479885	PF01565,PF09265	PTHR13878,PTHR13878:SF53		1.5.99.12	K00279	AT3G63440.1	ATCKX6,ATCKX7,CKX6	cytokinin oxidase/dehydrogenase 6
	Glyma.04G222100	11.2701	16.2351	34.4434	81.5997	79.5263	119.383	20.6495	93.5029	2.1789	5e-05	0.00104136	PF03330,PF01357	PTHR31867,PTHR31867:SF22				AT2G40610.1	ATEXP8,ATEXPA8,ATHEXP ALPHA 1.11,EXP8,EXPA8	expansin A8
	Glyma.09G232700	10.4525	9.77737	2.79764	18.9833	46.4669	38.6131	7.67583	34.6878	2.17603	5e-05	0.00104136	PF04674	PTHR31279,PTHR31279:SF7				AT5G51550.1	EXL3	EXORDIUM like 3
	Glyma.10G104700	6.56719	3.21652	7.12963	23.82	28.3231	24.279	5.63778	25.474	2.17583	5e-05	0.00104136	PF00201	PTHR11926,PTHR11926:SF227		2.4.1.273		AT5G49690.1		UDP-Glycosyltransferase superfamily protein
	Glyma.08G349200	3.67156	5.52797	1.48163	18.8704	15.7531	13.5335	3.56039	16.0523	2.17268	0.001	0.0147368	PF01643	PTHR31727,PTHR31727:SF6		3.1.2.14		AT3G25110.1	AtFaTA,FaTA	fatA acyl-ACP thioesterase
	Glyma.02G008100	0.609911	2.59175	0	0.650705	12.5748	1.15993	1.06722	4.79514	2.16772	0.0024	0.0299874		PTHR33916,PTHR33916:SF4				AT2G47010.2
	Glyma.08G155000	4.03219	0.990815	7.33093	17.5396	15.9691	21.9091	4.11798	18.4726	2.16538	0.0004	0.0068088		PTHR36373,PTHR36373:SF1				AT3G52110.2
	Glyma.16G108900	2.17385	0.885974	1.57086	6.07535	8.69436	5.94213	1.54356	6.90395	2.16116	0.0016	0.0217038	PF05199,PF00732	PTHR10668,PTHR10668:SF80		1.1.3.20	K17756	AT4G19380.1		Long-chain fatty alcohol dehydrogenase family protein
	Glyma.14G021600	1.70405	13.5198	12.9621	38.5175	40.0307	47.3201	9.39532	41.9561	2.15887	5e-05	0.00104136	PF00035,PF00636	PTHR14950,PTHR14950:SF22		3.1.26.3		AT3G20420.1	ATRTL2,RTL2	RNAse THREE-like protein 2
	Glyma.19G263300	0.49917	0.920794	0.540615	3.03554	3.8561	1.83741	0.653526	2.90968	2.15455	0.00325	0.0381703	PF01477,PF00305	PTHR11771,PTHR11771:SF38		1.13.11.12	K00454	AT1G17420.1	LOX3	lipoxygenase 3
	Glyma.08G346300	1.41327	1.78846	1.82181	6.38999	10.2497	5.58399	1.67451	7.40789	2.14532	0.00025	0.00453147	PF00010	PTHR12565,PTHR12565:SF99				AT3G07340.1		basic helix-loop-helix (bHLH) DNA-binding superfamily protein
	Glyma.03G037200	6.9862	2.25565	8.2141	23.293	29.6856	24.1956	5.81865	25.7248	2.1444	5e-05	0.00104136		PTHR24347,PTHR24347:SF215		2.7.11.1		AT5G01810.1	ATPK10,CIPK15,PKS3,SIP2,SNRK3.1	CBL-interacting protein kinase 15
	Glyma.16G052000	112.797	42.1735	70.364	305.067	360.555	329.732	75.1115	331.785	2.14314	5e-05	0.00104136	PF03009	PTHR22958,PTHR22958:SF10	KOG2421	3.1.4.46		AT5G41080.1		PLC-like phosphodiesterases superfamily protein	PSR
	Glyma.18G032100	3.22526	0.828036	0.959627	5.96286	5.349	10.7956	1.67097	7.36915	2.14081	0.00105	0.015284	PF03759	PTHR33101,PTHR33101:SF4				AT5G05940.1	ATROPGEF5,ROPGEF5	ROP guanine nucleotide exchange factor 5
	Glyma.11G117100	4.76863	2.81962	1.39917	12.5605	16.8051	10.1472	2.99581	13.1709	2.13634	0.0007	0.0109514	PF00010	PTHR12565,PTHR12565:SF126				AT1G68920.3		basic helix-loop-helix (bHLH) DNA-binding superfamily protein
	Glyma.04G025100	32.5732	19.7934	18.9581	128.452	117.674	66.5204	23.7749	104.215	2.13206	5e-05	0.00104136	PF03641	PTHR31223,PTHR31223:SF19			K06966	AT2G37210.1		lysine decarboxylase family protein
	Glyma.08G222200	1.87363	1.83137	3.67022	6.92159	13.4263	11.9357	2.45841	10.7612	2.13004	5e-05	0.00104136	PF00690,PF12515,PF00702,PF00122,PF00689	PTHR24093,PTHR24093:SF359		3.6.3.8	K01537	AT3G21180.1	ACA9,ATACA9	autoinhibited Ca(2+)-ATPase 9
	Glyma.10G222500	4.8298	5.90796	4.3485	22.9343	16.4692	26.5948	5.02875	21.9994	2.12919	5e-05	0.00104136	PF00141	PTHR31235,PTHR31235:SF12		1.11.1.7	K00430	AT1G71695.1		Peroxidase superfamily protein
	Glyma.13G132400	5.56807	1.30862	6.87637	20.7796	23.2377	16.0836	4.58435	20.0336	2.12763	0.0001	0.00197278	PF00719	PTHR10286,PTHR10286:SF13	KOG1626	3.6.1.1	K01507	AT3G53620.1	AtPPa4,PPa4	pyrophosphorylase 4	PSR
	Glyma.08G063400	14.2631	12.5936	13.6602	60.669	59.8039	56.2812	13.5056	58.918	2.12515	5e-05	0.00104136	PF01595	PTHR12064,PTHR12064:SF30	KOG2118		K16302	AT2G14520.1		CBS domain-containing protein with a domain of unknown function (DUF21)
	Glyma.06G143300	6.34195	12.6609	11.4731	45.0886	39.9976	47.7351	10.1587	44.2738	2.12374	5e-05	0.00104136	PF03330,PF01357	PTHR31867,PTHR31867:SF22				AT2G40610.1	ATEXP8,ATEXPA8,ATHEXP ALPHA 1.11,EXP8,EXPA8	expansin A8
	Glyma.04G048100	0.67035	1.16259	1.18783	4.8203	4.89015	3.43981	1.00692	4.38342	2.1221	0.0001	0.00197278	PF13632	PTHR32044,PTHR32044:SF7		2.4.2.39,2.4.1.168		AT4G07960.1	ATCSLC12,CSLC12	Cellulose-synthase-like C12
	Glyma.02G098800	17.537	8.5752	11.264	54.5906	53.7224	54.1341	12.4587	54.149	2.11978	5e-05	0.00104136	PF00249	PTHR31003,PTHR31003:SF4				AT1G25550.1		myb-like transcription factor family protein
	Glyma.19G193700	4.28529	1.24542	4.26505	6.80874	23.2721	12.4123	3.26525	14.1644	2.117	5e-05	0.00104136	PF01156	PTHR12304,PTHR12304:SF1	KOG2938	3.2.2.3,3.2.2.2	K01240	AT2G36310.1	URH1	uridine-ribohydrolase 1
	Glyma.15G108300	1.43731	2.49837	0.0389861	6.57806	3.57112	7.02152	1.32489	5.72357	2.11104	0.0004	0.0068088	PF11904	PTHR12447,PTHR12447:SF7	KOG0522			AT1G62050.1		Ankyrin repeat family protein
	Glyma.15G010100	3.05823	0.0814476	1.99005	6.9906	7.37118	7.77773	1.70991	7.37984	2.10967	0.004	0.0450234	PF01177	PTHR21198,PTHR21198:SF7		5.1.1.13		AT1G15410.1		aspartate-glutamate racemase family
	Glyma.06G302200	5.8231	4.18144	0.421231	1.32334	23.9191	19.568	3.47526	14.9368	2.10368	5e-05	0.00104136	PF01397,PF03936	PTHR31225,PTHR31225:SF5		4.2.3.105,4.2.3.106		AT3G25830.1	ATTPS-CIN,TPS-CIN	terpene synthase-like sequence-1,8-cineole
	Glyma.01G185600	15.2093	17.0257	11.0481	69.4304	61.5171	54.9486	14.4277	61.9654	2.10262	5e-05	0.00104136	PF13499	PTHR10891,PTHR10891:SF533	KOG0027		K13448	AT2G15680.1		Calcium-binding EF-hand family protein
	Glyma.16G178000	9.1441	11.5722	12.0584	45.715	52.4841	42.3796	10.9249	46.8596	2.10073	5e-05	0.00104136	PF00403	PTHR22814,PTHR22814:SF129	KOG1603			AT1G01490.1		Heavy metal transport/detoxification superfamily protein
	Glyma.17G126500	1.72245	3.1532	7.19773	12.4683	24.5469	14.7201	4.02446	17.2451	2.09932	0.00065	0.0102902	PF00544	PTHR31683,PTHR31683:SF28		4.2.2.2	K01728	AT5G63180.1		Pectin lyase-like superfamily protein
	Glyma.13G054700	4.91385	3.89655	1.97762	12.3545	20.4079	13.3036	3.59601	15.3553	2.09427	0.0019	0.0248901
	Glyma.14G087600	15.9839	4.05426	8.5458	35.6429	51.1927	34.8308	9.52799	40.5555	2.08965	5e-05	0.00104136	PF00887	PTHR23310,PTHR23310:SF14				AT4G24230.6	ACBP3	acyl-CoA-binding domain 3
	Glyma.02G209000	5.04446	0.174021	7.37377	17.815	11.1771	24.3271	4.19742	17.7731	2.08212	0.00015	0.00287228	PF00141	PTHR31356,PTHR31356:SF6		1.11.1.11	K00434	AT4G09010.1	APX4,TL29	ascorbate peroxidase 4
	Glyma.06G187000	4.50738	1.73858	0.319801	5.92459	14.31	7.44261	2.18858	9.22573	2.07566	0.00425	0.0472142	PF00072	PTHR26402,PTHR26402:SF526			K14492	AT5G62920.1	ARR6	response regulator 6
	Glyma.11G155100	27.0032	10.3812	11.9253	74.2251	74.6315	58.6597	16.4366	69.1721	2.07328	5e-05	0.00104136	PF00072	PTHR26402,PTHR26402:SF574			K14492	AT3G57040.1	ARR9,ATRR4	response regulator 9
	Glyma.05G034500	4.21466	3.23587	6.5519	14.2163	16.2969	28.3458	4.66747	19.6197	2.07159	0.0007	0.0109514	PF02704	PTHR23201,PTHR23201:SF18				AT5G14920.1		Gibberellin-regulated family protein
	Glyma.05G019800	1.34723	0.871261	1.64343	3.33179	6.35499	6.53453	1.28731	5.4071	2.0705	0.0001	0.00197278	PF14383,PF14309	PTHR31680,PTHR31680:SF3				AT1G74160.1
	Glyma.10G267700	1.27245	4.04419	3.11014	8.26537	19.5813	7.38271	2.80893	11.7431	2.06373	0.0005	0.00821665	PF01554	PTHR11206,PTHR11206:SF87	KOG1347		K03327	AT1G15170.1		MATE efflux family protein
	Glyma.06G219900	63.1372	57.5459	63.8638	170.998	360.177	240.219	61.5156	257.132	2.06348	5e-05	0.00104136	PF00197	PTHR33107,PTHR33107:SF5				AT1G73260.1	ATKTI1,KTI1	kunitz trypsin inhibitor 1
	Glyma.20G247800	33.409	83.8923	20.8966	269.209	251.868	55.1622	46.066	192.08	2.05993	5e-05	0.00104136
	Glyma.06G069000	14.2329	6.22875	7.85664	27.4469	39.3414	51.1537	9.43944	39.314	2.05827	5e-05	0.00104136	PF03105	PTHR10783,PTHR10783:SF47	KOG1161			AT2G26660.1	ATSPX2,SPX2	SPX domain gene 2	PSR
	Glyma.03G193800	15.1528	15.0097	8.00221	57.8027	55.8879	44.9635	12.7216	52.8847	2.05558	5e-05	0.00104136	PF01156	PTHR12304,PTHR12304:SF1	KOG2938	3.2.2.3,3.2.2.2	K01240	AT2G36310.1	URH1	uridine-ribohydrolase 1
	Glyma.19G177100	31.7144	20.3041	38.2893	120.098	124.864	130.086	30.1026	125.016	2.05415	5e-05	0.00104136	PF08029,PF01634	PTHR21403,PTHR21403:SF0	KOG2831	2.4.2.17	K00765	AT1G09795.1	ATATP-PRT2,ATP-PRT2,HISN1B	ATP phosphoribosyl transferase 2
	Glyma.08G140600	0.0242776	2.65091	0.0803471	7.74059	0.909225	2.73947	0.918511	3.79643	2.04727	0.00325	0.0381703	PF00067	PTHR24298,PTHR24298:SF157		1.14.13.109		AT4G36220.1	CYP84A1,FAH1	ferulic acid 5-hydroxylase 1
	Glyma.11G088000	0.0504761	3.20667	1.69164	3.14535	9.56675	7.72388	1.64959	6.81199	2.04597	0.00165	0.0222549	PF00368	PTHR10572,PTHR10572:SF7		1.1.1.34	K00021	AT1G76490.1	HMG1,HMGR1	hydroxy methylglutaryl CoA reductase 1
	Glyma.14G050900	13.6525	6.3886	23.6631	62.6719	77.4582	40.1653	14.5681	60.0985	2.04452	5e-05	0.00104136	PF00657	PTHR22835,PTHR22835:SF276		3.1.1.3		AT2G04570.1		GDSL-like Lipase/Acylhydrolase superfamily protein
	Glyma.12G014400	4.2776	0.849231	3.31332	9.67354	9.92762	15.1188	2.81339	11.5733	2.04042	0.0018	0.0239097		PTHR35105,PTHR35105:SF2				AT1G64980.1		Nucleotide-diphospho-sugar transferases superfamily protein
	Glyma.07G023600	0.871971	2.6764	0.659672	3.6935	6.55253	7.00983	1.40268	5.75195	2.03587	0.001	0.0147368	PF01566	PTHR11706,PTHR11706:SF33				AT1G80830.1	ATNRAMP1,NRAMP1,PMIT1	natural resistance-associated macrophage protein 1
	Glyma.10G244000	2.40696	0.740269	1.2673	8.12562	5.86555	4.06677	1.47151	6.01931	2.0323	0.0012	0.0170715	PF00447	PTHR10015,PTHR10015:SF139	KOG0627		K09419	AT3G22830.1	AT-HSFA6B,HSFA6B	heat shock transcription factor A6B
	Glyma.01G086700	38.1233	9.76484	18.3322	70.0393	107.565	92.8998	22.0735	90.1682	2.03031	5e-05	0.00104136	PF00249	PTHR31003,PTHR31003:SF4				AT1G25550.1		myb-like transcription factor family protein
	Glyma.19G127400	1.78937	0.405932	3.09258	7.25335	9.91419	4.42898	1.76263	7.19884	2.03004	0.00085	0.0128919	PF16711,PF16712,PF16709	PTHR31172,PTHR31172:SF3				AT2G40820.1
	Glyma.04G063800	5.40879	0.819678	5.32199	13.1129	25.0369	8.96318	3.85015	15.7043	2.02817	5e-05	0.00104136	PF13632,PF14569	PTHR13301,PTHR13301:SF31		2.4.1.12	K10999	AT4G18780.1	ATCESA8,CESA8,IRX1,LEW2	cellulose synthase family protein
	Glyma.19G112700	1.52756	2.74583	4.90351	9.41769	11.4371	16.5618	3.05897	12.4722	2.0276	0.00445	0.0488487		PTHR34114				AT5G56540.1	AGP14,ATAGP14	arabinogalactan protein 14
	Glyma.07G115400	6.62197	1.39306	1.28619	15.4735	14.0169	8.40694	3.10041	12.6325	2.02661	0.00025	0.00453147	PF01734	PTHR32176	KOG0513			AT4G37070.2	AtPLAIVA,PLA IVA,PLP1	Acyl transferase/acyl hydrolase/lysophospholipase superfamily protein
	Glyma.17G145000	4.60451	5.08374	4.62413	17.695	25.4868	15.0906	4.77079	19.4241	2.02555	0.0006	0.00956692	PF05903	PTHR12378,PTHR12378:SF19	KOG0324			AT4G17486.1		PPPDE putative thiol peptidase family protein
	Glyma.07G256100	11.1886	20.4986	23.9286	71.139	99.8075	55.4166	18.5386	75.4543	2.02507	5e-05	0.00104136	PF01738	PTHR17630,PTHR17630:SF48	KOG3043	3.2.1.17		AT3G23600.1		alpha/beta-Hydrolases superfamily protein
	Glyma.17G093900	4.43303	9.98564	10.5068	33.4857	34.4759	33.3271	8.3085	33.7629	2.02278	5e-05	0.00104136	PF00072	PTHR26402,PTHR26402:SF526			K14492	AT3G48100.1	ARR5,ATRR2,IBC6,RR5	response regulator 5
	Glyma.20G167500	208.631	85.9536	207.351	585.742	734.458	718.584	167.312	679.595	2.02213	5e-05	0.00104136	PF02496	PTHR33801,PTHR33801:SF7
	Glyma.04G076900	18.2669	8.49432	22.175	63.3927	74.3945	60.959	16.3121	66.2487	2.02195	5e-05	0.00104136	PF07649,PF13905	PTHR13871,PTHR13871:SF38	KOG2501	1.8.1.8	K17609	AT4G31240.2		protein kinase C-like zinc finger protein	PSR
	Glyma.05G247800	132.963	46.0499	100.248	315.74	420.755	396.234	93.087	377.577	2.02012	5e-05	0.00104136	PF00149	PTHR10161,PTHR10161:SF14	KOG2679	3.1.3.2	K14379	AT1G14700.1	ATPAP3,PAP3	purple acid phosphatase 3	PSR
	Glyma.08G167900	2.13259	2.52484	2.08931	7.00215	11.3459	8.97986	2.24891	9.10929	2.01811	0.00235	0.029529	PF02536	PTHR13068,PTHR13068:SF22			K15032	AT2G36000.1		Mitochondrial transcription termination factor family protein
	Glyma.18G025500	44.122	25.6959	46.4501	159.444	165.123	146.03	38.756	156.866	2.01704	5e-05	0.00104136		PTHR11952,PTHR11952:SF8		2.7.7.9		AT3G56040.1	UGP3	UDP-glucose pyrophosphorylase 3	PSR
	Glyma.20G236200	0.917219	1.772	0.146276	5.31086	2.80576	3.31751	0.945165	3.81138	2.01167	0.00095	0.0141568	PF01794,PF08022,PF08414,PF08030	PTHR11972,PTHR11972:SF57		1.6.3.1	K13447	AT1G09090.2	ATRBOHB,ATRBOHB-BETA,RBOHB	respiratory burst oxidase homolog B
	Glyma.15G211800	3.15061	13.4784	8.07207	25.0181	33.6232	40.8236	8.2337	33.155	2.00961	5e-05	0.00104136	PF03083	PTHR10791,PTHR10791:SF57	KOG1623		K15382	AT3G14770.1		Nodulin MtN3 family protein
	Glyma.18G103500	6.57167	1.23956	1.53189	9.00911	22.3271	6.25179	3.11437	12.5293	2.0083	5e-05	0.00104136	PF02458	PTHR31642,PTHR31642:SF57		2.3.1.133	K13065	AT2G19070.1	SHT	spermidine hydroxycinnamoyl transferase
	Glyma.11G254700	3.41805	1.63821	1.34072	3.54336	16.7276	5.41809	2.13232	8.56301	2.00569	0.0019	0.0248901	PF02826,PF05221	PTHR23420		3.3.1.1	K01251	AT4G13940.1	ATSAHH1,EMB1395,HOG1,MEE58,SAHH1	S-adenosyl-L-homocysteine hydrolase
	Glyma.10G183300	2.19388	0.554192	0.655062	6.29822	4.12437	3.23405	1.13438	4.55221	2.00467	0.003	0.0358803	PF03105,PF03124	PTHR10783,PTHR10783:SF53				AT3G23430.1	ATPHO1,PHO1	phosphate 1
	Glyma.13G321700	60.8083	40.944	49.3537	161.158	228.915	215.187	50.3687	201.753	2.00199	5e-05	0.00104136	PF00450	PTHR11802,PTHR11802:SF3	KOG1283	3.4.16.5	K09646	AT2G27920.1	SCPL51	serine carboxypeptidase-like 51
	Glyma.01G113000	233.181	92.7971	211.662	675.511	815.529	662.155	179.214	717.731	2.00176	5e-05	0.00104136	PF13579,PF00534	PTHR12526,PTHR12526:SF340	KOG1111		K06119	AT5G01220.1	SQD2	sulfoquinovosyldiacylglycerol 2	PSR
	Glyma.06G058500	3.46436	1.46738	3.02979	7.5978	14.2773	9.98269	2.65384	10.6193	2.00053	0.0004	0.0068088	PF08541,PF08392	PTHR31561,PTHR31561:SF2		2.3.1.199	K15397	AT2G26250.1	FDH,KCS10	3-ketoacyl-CoA synthase 10
	Glyma.20G205800	3.0929	1.2035	14.5849	58.2814	14.0549	3.11816	6.29377	25.1515	1.99865	0.00085	0.0128919	PF00280	PTHR33091,PTHR33091:SF14				AT2G38870.1		Serine protease inhibitor, potato inhibitor I-type family protein
	Glyma.14G165700	0.641762	2.06551	2.54763	4.01564	10.7728	6.17387	1.75163	6.98743	1.99606	0.00055	0.00888899	PF00069	PTHR24361,PTHR24361:SF318	KOG0198	2.7.11.25	K13414	AT4G08500.1	ARAKIN,ATMEKK1,MAPKKK8,MEKK1	MAPK/ERK kinase kinase 1
	Glyma.10G014600	6.02918	1.23724	3.93104	7.32277	21.6128	15.7215	3.73249	14.8857	1.99572	5e-05	0.00104136	PF00249	PTHR10641,PTHR10641:SF595			K09422	AT2G47460.1	ATMYB12,MYB12,PFG1	myb domain protein 12
	Glyma.13G270400	0.865273	1.65552	1.44245	6.60618	4.32811	4.84974	1.32108	5.26134	1.99371	0.0006	0.00956692	PF00311	PTHR30523,PTHR30523:SF8		4.1.1.31	K01595	AT3G14940.1	ATPPC3,PPC3	phosphoenolpyruvate carboxylase 3	PSR
	Glyma.08G056400	50.0913	12.7444	38.4303	133.513	132.835	135.928	33.7553	134.092	1.99003	5e-05	0.00104136	PF00149	PTHR10161,PTHR10161:SF14	KOG2679	3.1.3.2,1.11.1.7	K14379	AT3G17790.1	ATACP5,ATPAP17,PAP17	purple acid phosphatase 17	PSR
	Glyma.05G040800	0.630485	3.20438	2.41101	7.04574	12.8085	4.90068	2.08196	8.25165	1.98674	0.0002	0.00370596		PTHR23315,PTHR23315:SF130				AT3G26600.1	ARO4	armadillo repeat only 4
	Glyma.05G179700	1.5186	0.392704	1.76573	4.16712	4.40998	5.94355	1.22568	4.84022	1.98149	0.0007	0.0109514	PF05678	PTHR33179,PTHR33179:SF4				AT5G65170.1		VQ motif-containing protein
	Glyma.04G196000	2.8214	11.2586	1.86787	21.7122	20.1914	20.9111	5.31596	20.9383	1.97774	5e-05	0.00104136		PTHR14237		2.8.1.9		AT5G66950.1		Pyridoxal phosphate (PLP)-dependent transferases superfamily protein
	Glyma.15G143900	1.20016	6.58416	5.49029	17.1218	21.8057	13.2187	4.42487	17.382	1.97389	0.0031	0.0368247		PTHR34366,PTHR34366:SF2				AT5G49350.1		Glycine-rich protein family
	Glyma.15G008500	1.16788	0.327056	1.3746	1.51225	7.57079	2.15389	0.956514	3.74565	1.96936	0.00435	0.0479885	PF00168,PF12357,PF00614	PTHR18896,PTHR18896:SF11		3.1.4.4		AT3G15730.1	PLD,PLDALPHA1	phospholipase D alpha 1
	Glyma.15G105900	40.0966	10.2695	7.66437	45.9894	137.917	42.8213	19.3435	75.5759	1.96608	5e-05	0.00104136	PF03151	PTHR11132,PTHR11132:SF112	KOG1441		K15283	AT1G61800.1	ATGPT2,GPT2	glucose-6-phosphate/phosphate translocator 2	PSR
	Glyma.19G113700	16.5819	9.98368	11.0272	46.7596	54.975	44.9972	12.5309	48.9106	1.96466	5e-05	0.00104136	PF12796,PF00415	PTHR22870,PTHR22870:SF175	KOG1427			AT3G03790.2		ankyrin repeat family protein / regulator of chromosome condensation (RCC1) family protein	PSR
	Glyma.04G169600	6.10361	0	8.67541	18.2868	9.70132	29.678	4.92634	19.222	1.96417	0.00275	0.0335169	PF02704	PTHR23201,PTHR23201:SF21				AT5G15230.1	GASA4	GAST1 protein homolog 4
	Glyma.06G128500	2.21539	2.08335	0.687241	4.76175	8.94537	5.71239	1.66199	6.47317	1.96156	0.00375	0.0428327	PF04043,PF01095	PTHR31707,PTHR31707:SF8		3.1.1.11		AT5G53370.1	ATPMEPCRF,PMEPCRF	pectin methylesterase PCR fragment F
	Glyma.03G257500	1.86442	1.14292	2.70222	4.3516	7.46357	10.4064	1.90319	7.40719	1.96051	0.0019	0.0248901	PF03188,PF03351	PTHR23130,PTHR23130:SF97	KOG4293			AT3G61750.1		Cytochrome b561/ferric reductase transmembrane with DOMON related domain
	Glyma.12G129900	6.54373	3.31242	5.49655	20.6283	21.5987	17.5037	5.11757	19.9103	1.95998	5e-05	0.00104136	PF07939	PTHR31865,PTHR31865:SF7				AT2G42760.1
	Glyma.06G324300	45.5634	8.41491	9.82378	50.03	130.886	66.4102	21.2673	82.4421	1.95474	5e-05	0.00104136	PF03552	PTHR13301,PTHR13301:SF62		2.4.1.12		AT4G24010.1	ATCSLG1,CSLG1	cellulose synthase like G1
	Glyma.07G222700	5.20601	3.12519	4.78373	16.276	20.6922	13.7557	4.37164	16.908	1.95146	5e-05	0.00104136	PF07690	PTHR24064,PTHR24064:SF210			K08176	AT1G76430.1	PHT1;9	phosphate transporter 1;9	PSR
	Glyma.02G212700	0.842481	0.275609	1.911	2.64733	3.0218	6.03599	1.0097	3.90171	1.95018	0.0003	0.00531326		PTHR31110,PTHR31110:SF2				AT4G24610.1
	Glyma.12G173800	4.67572	0.886337	8.6556	18.0295	21.8912	14.9812	4.73922	18.3007	1.94917	5e-05	0.00104136	PF02469	PTHR32077,PTHR32077:SF7				AT5G03170.1	ATFLA11,FLA11	FASCICLIN-like arabinogalactan-protein 11
	Glyma.13G351600	6.1017	4.25027	7.75915	21.1102	15.1054	33.645	6.03704	23.2869	1.9476	0.00015	0.00287228	PF06888	PTHR20889,PTHR20889:SF4	KOG3120	3.6.1.1,3.1.3.75	K13248	AT1G17710.1		Pyridoxal phosphate phosphatase-related protein	PSR
	Glyma.13G095700	4.5919	0.0556296	1.3156	5.38884	9.34596	8.23488	1.98771	7.65656	1.94559	0.00455	0.0497003	PF05553	PTHR33098,PTHR33098:SF3				AT5G57510.1
	Glyma.16G067000	2.97655	1.47329	1.68237	4.84158	13.8525	4.92368	2.04407	7.87257	1.94539	0.0034	0.0395687	PF06203	PTHR31874,PTHR31874:SF1				AT5G14370.1		CCT motif family protein
	Glyma.17G192100	0.153918	5.83256	2.93838	4.99466	13.522	15.7924	2.97495	11.4363	1.94269	0.0045	0.0492999	PF03386	PTHR33605,PTHR33605:SF3				AT5G25940.1		early nodulin-related
	Glyma.11G212000	1.30301	1.88838	3.06257	9.63837	7.57932	6.78266	2.08465	8.00012	1.94021	0.00045	0.00752511	PF00067	PTHR24296,PTHR24296:SF12	KOG0157			AT2G27690.1	CYP94C1	cytochrome P450, family 94, subfamily C, polypeptide 1
	Glyma.19G002300	9.51567	2.03616	4.70902	15.2733	27.1414	19.9706	5.42028	20.7951	1.9398	0.0007	0.0109514	PF14368	PTHR33214,PTHR33214:SF9				AT3G18280.1		Bifunctional inhibitor/lipid-transfer protein/seed storage 2S albumin superfamily protein
	Glyma.09G038500	11.1595	1.30001	7.95829	24.5454	36.4373	17.2933	6.80595	26.092	1.93874	5e-05	0.00104136	PF00182	PTHR22595,PTHR22595:SF42	KOG4742			AT3G16920.1	ATCTL2,CTL2	chitinase-like protein 2
	Glyma.08G291600	6.03408	3.43992	4.68541	17.8259	19.383	16.936	4.7198	18.0483	1.93507	5e-05	0.00104136	PF16656,PF14008,PF00149	PTHR22953,PTHR22953:SF20	KOG1378	3.1.4.1		AT1G13750.1		Purple acid phosphatases superfamily protein	PSR
	Glyma.06G100300	9.99948	1.13693	5.37946	13.4116	37.9547	11.4601	5.50529	20.9422	1.92752	0.0023	0.0290104	PF02298	PTHR33021,PTHR33021:SF64				AT1G72230.1		Cupredoxin superfamily protein
	Glyma.13G035900	22.726	16.693	26.7073	70.7982	93.9342	86.1665	22.0421	83.633	1.92381	5e-05	0.00104136	PF07645,PF13947,PF00069	PTHR27005,PTHR27005:SF9	KOG1187	2.7.11.1		AT1G21230.1	WAK5	wall associated kinase 5
	Glyma.06G269700	3.73837	11.0811	9.73256	28.9908	20.5005	43.5384	8.18402	31.0099	1.92185	5e-05	0.00104136	PF01946	PTHR10617,PTHR10617:SF115	KOG2960		K03146	AT5G54770.1	THI1,THI4,TZ	thiazole biosynthetic enzyme, chloroplast (ARA6) (THI1) (THI4)
	Glyma.19G105100	53.7578	18.4779	49.1602	142.433	197.408	119.035	40.4653	152.959	1.91838	5e-05	0.00104136	PF08541,PF00195	PTHR11877,PTHR11877:SF27		2.3.1.74	K00660	AT5G13930.1	ATCHS,CHS,TT4	Chalcone and stilbene synthase family protein
	Glyma.05G150200	0.346288	2.13682	0.748254	4.57949	4.09481	3.53987	1.07712	4.07139	1.91834	0.00115	0.0164729		PTHR35746,PTHR35746:SF1				AT4G14200.1		Pentatricopeptide repeat (PPR) superfamily protein
	Glyma.10G166600	153.394	81.5526	150.89	512.429	494.749	438.012	128.612	481.73	1.9052	5e-05	0.00104136	PF07714	PTHR24349,PTHR24349:SF76	KOG0032	2.7.11.1		AT1G08650.1	ATPPCK1,PPCK1	phosphoenolpyruvate carboxylase kinase 1	PSR
	Glyma.19G190100	1.63393	2.79788	2.18407	9.56108	7.55252	7.65956	2.20529	8.25772	1.90477	0.00115	0.0164729	PF02887,PF00224	PTHR11817,PTHR11817:SF33		2.7.1.40	K00873	AT3G52990.1		Pyruvate kinase family protein
	Glyma.06G118500	14.539	4.33839	31.0468	61.2031	95.4302	30.0831	16.6414	62.2388	1.90304	5e-05	0.00104136	PF08392	PTHR11877,PTHR11877:SF27		2.3.1.74	K00660	AT5G13930.1	ATCHS,CHS,TT4	Chalcone and stilbene synthase family protein
	Glyma.12G135000	24.1406	36.3095	49.9999	135.357	129.118	147.449	36.8167	137.308	1.89898	5e-05	0.00104136	PF01946	PTHR10617,PTHR10617:SF115	KOG2960		K03146	AT5G54770.1	THI1,THI4,TZ	thiazole biosynthetic enzyme, chloroplast (ARA6) (THI1) (THI4)
	Glyma.04G025000	2.64228	0.664667	1.62549	2.72105	9.55039	6.05641	1.64415	6.10928	1.89367	0.0038	0.0432552	PF00759	PTHR22298,PTHR22298:SF57		3.2.1.4		AT1G75680.1	AtGH9B7,GH9B7	glycosyl hydrolase 9B7
	Glyma.04G147600	14.2706	8.8623	17.4804	52.0759	45.7562	52.9018	13.5378	50.2446	1.89198	5e-05	0.00104136	PF03105	PTHR10783,PTHR10783:SF44	KOG1161			AT2G26660.1	ATSPX2,SPX2	SPX domain gene 2	PSR
	Glyma.17G235100	14.8122	5.15053	13.5209	38.0047	48.2562	37.8438	11.1612	41.3683	1.89003	5e-05	0.00104136	PF04836,PF05004	PTHR12354,PTHR12354:SF1	KOG2842			AT1G27760.3	ATSAT32,SAT32	interferon-related developmental regulator family protein / IFRD protein family	PSR
	Glyma.04G227700	14.9341	5.81171	7.58272	26.7245	54.5442	23.5664	9.44284	34.945	1.88779	5e-05	0.00104136	PF08100,PF00891	PTHR11746,PTHR11746:SF106	KOG3178	2.1.1.68	K05279,K13066	AT5G54160.1	ATOMT1,OMT1	O-methyltransferase 1
	Glyma.11G248300	4.85303	4.90393	4.05523	16.6784	17.9755	16.4468	4.60406	17.0336	1.8874	5e-05	0.00104136	PF02681	PTHR31446,PTHR31446:SF5			K09775	AT1G67600.1		Acid phosphatase/vanadium-dependent haloperoxidase-related protein	PSR
	Glyma.02G270200	61.2548	44.5175	47.5298	141.079	213.446	212.621	51.1007	189.048	1.88734	5e-05	0.00104136	PF02221	PTHR11306,PTHR11306:SF13	KOG4680			AT3G11780.1		MD-2-related lipid recognition domain-containing protein / ML domain-containing protein
	Glyma.16G119200	9.20713	1.86388	10.1987	17.4076	41.3174	19.559	7.08991	26.0946	1.87991	5e-05	0.00104136	PF00187,PF00182	PTHR22595,PTHR22595:SF34	KOG4742	3.2.1.14	K01183	AT3G12500.1	ATHCHIB,B-CHI,CHI-B,HCHIB,PR-3,PR3	basic chitinase	PSR
	Glyma.01G215500	8.05777	0.801985	4.92536	7.18187	35.4941	7.93786	4.59504	16.8713	1.87642	5e-05	0.00104136	PF01154,PF08540	PTHR11877,PTHR11877:SF20		2.3.3.10	K01641	AT4G11820.2	EMB2778,FKP1,HMGS,MVA1	hydroxymethylglutaryl-CoA synthase / HMG-CoA synthase / 3-hydroxy-3-methylglutaryl coenzyme A synthase
	Glyma.14G031200	19.8208	5.01705	6.49845	37.3382	40.6161	36.277	10.4454	38.0771	1.86605	5e-05	0.00104136	PF00494	PTHR31480,PTHR31480:SF4	KOG1459	2.5.1.18,2.5.1.32	K02291	AT5G17230.1	PSY	PHYTOENE SYNTHASE
	Glyma.U037600	2.50431	0.927261	5.02334	7.94016	10.3035	12.5532	2.8183	10.2656	1.86492	5e-05	0.00104136	PF00560,PF08263,PF13855	PTHR27004,PTHR27004:SF34	KOG0472	2.7.11.1		AT2G34930.1		disease resistance family protein / LRR family protein
	Glyma.09G170200	1.64093	0	2.46291	5.72869	3.5529	5.66305	1.36795	4.98155	1.86458	0.00145	0.0199456		PTHR10593,PTHR10593:SF43				AT1G25250.1	AtIDD16,IDD16	indeterminate(ID)-domain 16
	Glyma.13G319200	7.63274	6.95621	11.8617	31.9308	44.2822	19.8783	8.8169	32.0304	1.8611	0.00025	0.00453147	PF06404	PTHR33285,PTHR33285:SF2				AT3G44735.1	ATPSK3,PSK1,PSK3	PHYTOSULFOKINE 3 PRECURSOR
	Glyma.02G267900	21.2699	6.36984	18.7457	62.1477	50.989	54.7495	15.4618	55.9621	1.85574	5e-05	0.00104136	PF13350	PTHR31126,PTHR31126:SF15		3.1.3.48	K18045	AT1G05000.1		Phosphotyrosine protein phosphatases superfamily protein	PSR
	Glyma.09G011100	9.17854	11.4011	10.7185	33.7363	37.3492	42.0769	10.4327	37.7208	1.85424	5e-05	0.00104136	PF00459	PTHR20854,PTHR20854:SF4	KOG2951	3.1.3.93,3.1.3.25	K10047	AT3G02870.1	VTC4	Inositol monophosphatase family protein	PSR
	Glyma.02G300000	10.35	5.81623	6.58802	28.7621	25.8834	27.4833	7.58476	27.3763	1.85175	5e-05	0.00104136		PTHR36075,PTHR36075:SF1				AT5G55640.1
	Glyma.09G263300	4.90373	8.2917	11.2913	20.1109	35.8648	32.2916	8.16226	29.4225	1.84988	5e-05	0.00104136	PF00534	PTHR12526,PTHR12526:SF344		2.4.1.241	K09480	AT4G00550.1	DGD2	digalactosyl diacylglycerol deficient 2	PSR
	Glyma.02G039700	9.34037	11.7798	11.1063	33.5377	58.464	24.1277	10.7422	38.7098	1.84941	5e-05	0.00104136		PTHR36321,PTHR36321:SF1
	Glyma.20G136200	3.63663	3.02384	1.57514	9.5792	12.818	7.27413	2.7452	9.89045	1.84912	0.0004	0.0068088	PF02887,PF00224	PTHR11817,PTHR11817:SF21	KOG2323	2.7.1.40	K00873	AT3G22960.1	PKP-ALPHA,PKP1	Pyruvate kinase family protein
	Glyma.13G161900	72.4764	21.7037	36.8285	107.285	222.433	139.846	43.6695	156.521	1.84166	5e-05	0.00104136	PF14008,PF16656,PF00149	PTHR22953,PTHR22953:SF13	KOG1378	3.1.3.41,3.1.3.2,3.1.3.60		AT5G34850.1	ATPAP26,PAP26	purple acid phosphatase 26	PSR
	Glyma.04G123800	1.07329	5.96147	0.591845	9.15503	15.3107	2.83394	2.5422	9.0999	1.83977	0.00035	0.00608857	PF01786	PTHR31803,PTHR31803:SF4		1.10.3.11	K17893	AT3G22370.1	AOX1A,ATAOX1A	alternative oxidase 1A
	Glyma.10G189400	0.816109	0.768623	2.4639	4.86381	4.29771	5.32219	1.34954	4.82791	1.83893	0.00065	0.0102902	PF13847,PF01593	PTHR10108,PTHR10108:SF795		2.1.1.79		AT3G23530.1		Cyclopropane-fatty-acyl-phospholipid synthase
	Glyma.19G211900	3.3804	3.51289	8.68736	13.6859	26.6909	15.3022	5.19355	18.5597	1.83738	5e-05	0.00104136	PF00561	PTHR10992,PTHR10992:SF811	KOG4178	3.3.2.10		AT4G02340.1		alpha/beta-Hydrolases superfamily protein
	Glyma.01G053100	1.55072	0.797922	0.723621	3.159	4.18186	3.616	1.02409	3.65229	1.83446	0.00395	0.044657	PF16488,PF08699,PF02170,PF16486,PF02171	PTHR22891,PTHR22891:SF9			K11593	AT1G69440.1	AGO7,ZIP	Argonaute family protein
	Glyma.18G064000	13.0808	15.5955	9.33792	43.2856	44.6845	47.5519	12.6714	45.174	1.83391	5e-05	0.00104136	PF04185	PTHR31956,PTHR31956:SF9		3.1.4.3	K01114	AT1G07230.1	NPC1	non-specific phospholipase C1
	Glyma.18G061100	4.59386	7.76369	9.09774	33.4678	20.9911	21.9829	7.15176	25.4806	1.83303	5e-05	0.00104136	PF12481,PF00733	PTHR11772,PTHR11772:SF13		6.3.5.4	K01953	AT3G47340.1	ASN1,AT-ASN1,DIN6	glutamine-dependent asparagine synthase 1
	Glyma.08G118700	10.1646	7.45028	5.47117	22.2052	33.3061	26.6713	7.69536	27.3942	1.83181	0.0004	0.0068088	PF02798	PTHR11260,PTHR11260:SF233	KOG0406	2.5.1.18	K00799	AT2G29420.1	ATGSTU7,GST25,GSTU7	glutathione S-transferase tau 7
	Glyma.01G106100	7.50374	1.43307	10.755	22.5167	26.2841	20.9607	6.56392	23.2538	1.82484	5e-05	0.00104136	PF00043,PF13417	PTHR11260,PTHR11260:SF303	KOG0406	2.5.1.18	K00799	AT3G09270.1	ATGSTU8,GSTU8	glutathione S-transferase TAU 8
	Glyma.08G056500	14.7334	9.61331	12.1882	56.8396	41.6671	30.6875	12.1783	43.0647	1.8222	5e-05	0.00104136	PF00191	PTHR10502,PTHR10502:SF120	KOG0819			AT1G68090.1	ANN5,ANNAT5	annexin 5
	Glyma.15G245800	0.468082	0.791499	0.576164	2.16935	2.43626	1.88102	0.611915	2.16221	1.8211	0.00065	0.0102902	PF04652,PF14288,PF02364	PTHR12741,PTHR12741:SF22		2.4.1.34	K11000	AT3G14570.1	ATGSL04,atgsl4,gsl04	glucan synthase-like 4
	Glyma.01G219400	17.8771	14.0572	37.5553	94.347	71.0612	79.7614	23.1632	81.7232	1.81891	5e-05	0.00104136	PF00578	PTHR11592,PTHR11592:SF42	KOG1651	1.11.1.12	K00432	AT4G11600.1	ATGPX6,GPX6,LSC803,PHGPX	glutathione peroxidase 6	PSR
	Glyma.02G019600	53.7517	27.5078	45.6784	129.324	134.762	183.176	42.3126	149.087	1.817	5e-05	0.00104136	PF04832	PTHR11220,PTHR11220:SF25				AT1G17100.1		SOUL heme-binding family protein
	Glyma.07G123500	58.0284	20.8812	46.4454	144.84	144.231	151.054	41.785	146.708	1.81189	5e-05	0.00104136		PTHR11639				AT1G64850.1		Calcium-binding EF hand family protein
	Glyma.05G237000	16.1529	13.4446	18.3177	51.4585	61.4405	54.9418	15.9718	55.9469	1.80853	5e-05	0.00104136	PF00408,PF02879,PF02880,PF02878	PTHR22573,PTHR22573:SF47		5.4.2.2	K01835	AT1G70730.1		Phosphoglucomutase/phosphomannomutase family protein
	Glyma.12G084600	16.2474	3.43569	9.37418	19.6355	57.3065	24.8408	9.68575	33.9276	1.80852	5e-05	0.00104136	PF13632	PTHR32044,PTHR32044:SF17		2.4.1.32	K13680	AT5G22740.1	ATCSLA02,ATCSLA2,CSLA02,CSLA2	cellulose synthase-like A02
	Glyma.17G161400	7.27895	3.03389	8.27801	24.647	19.8979	20.5434	6.19695	21.6961	1.80781	5e-05	0.00104136	PF02181	PTHR23213,PTHR23213:SF215				AT5G67470.1	ATFH6,FH6	formin homolog 6
	Glyma.02G013900	0	3.64965	6.24186	12.3657	15.2486	7.0159	3.29717	11.5434	1.80777	0.00175	0.0234044	PF00249	PTHR10641,PTHR10641:SF595			K09422	AT2G47460.1	ATMYB12,MYB12,PFG1	myb domain protein 12
	Glyma.03G215100	3.5549	4.41804	4.27635	15.091	19.941	7.67715	4.0831	14.2364	1.80185	0.00095	0.0141568	PF04398	PTHR31676,PTHR31676:SF23				AT4G02360.1		Protein of unknown function, DUF538
	Glyma.11G193800	3.10763	5.89958	2.80302	13.8418	16.9965	10.2996	3.93674	13.7126	1.80043	0.00045	0.00752511	PF00450	PTHR11802,PTHR11802:SF95	KOG1282	3.4.16.5	K16298	AT3G45010.1	scpl48	serine carboxypeptidase-like 48
	Glyma.16G172500	1.58707	1.05309	0.339441	2.97882	4.25215	3.131	0.993198	3.45399	1.79811	0.0009	0.0135268	PF00664,PF00005	PTHR24223,PTHR24223:SF192		3.6.3.44		AT3G59140.1	ATMRP14,MRP14	multidrug resistance-associated protein 14	PSR
	Glyma.05G125800	6.38988	0.727603	1.78388	10.7786	11.0394	9.09792	2.96712	10.3053	1.79625	0.0005	0.00821665	PF08031,PF01565	PTHR32448,PTHR32448:SF11		1.3.3.8		AT1G30760.1		FAD-binding Berberine family protein
	Glyma.16G142500	13.9089	7.50868	3.56088	15.6456	37.9927	32.9928	8.32615	28.877	1.7942	0.0001	0.00197278	PF13833,PF13499	PTHR10891,PTHR10891:SF568	KOG0027		K13448	AT3G50770.1	CML41	calmodulin-like 41
	Glyma.20G220700	0.0625296	1.83828	3.65742	8.52948	5.11999	5.61803	1.85275	6.4225	1.79347	0.003	0.0358803	PF01535	PTHR24015,PTHR24015:SF139				AT5G37570.1		Pentatricopeptide repeat (PPR-like) superfamily protein
	Glyma.16G175300	45.2426	32.292	37.9579	83.6045	219.635	96.9195	38.4975	133.386	1.79277	5e-05	0.00104136	PF00201	PTHR11926,PTHR11926:SF325	KOG1192	2.4.1.170		AT3G16520.3	UGT88A1	UDP-glucosyl transferase 88A1
	Glyma.07G038500	29.0841	36.7084	51.7788	134.943	116.343	155.217	39.1904	135.501	1.78973	5e-05	0.00104136	PF07883	PTHR31238,PTHR31238:SF21				AT1G72610.1	ATGER1,GER1,GLP1	germin-like protein 1
	Glyma.03G190200	2.20977	0.977485	2.82436	3.97133	13.4863	3.32683	2.00387	6.92814	1.78968	0.0022	0.0280254	PF13632	PTHR32044		2.4.1.32	K13680	AT5G03760.1	ATCSLA09,ATCSLA9,CSLA09,CSLA9,RAT4	Nucleotide-diphospho-sugar transferases superfamily protein
	Glyma.20G037400	21.8881	10.4648	14.8804	49.6516	58.4234	55.0399	15.7444	54.3717	1.78801	5e-05	0.00104136	PF13639					AT5G19430.1		RING/U-box superfamily protein	PSR
	Glyma.07G071100	14.6825	9.71463	10.8234	44.5819	43.3871	33.6474	11.7402	40.5388	1.78785	5e-05	0.00104136	PF03893,PF01764	PTHR21493,PTHR21493:SF150	KOG2088	3.1.1.3		AT3G49050.1		alpha/beta-Hydrolases superfamily protein
	Glyma.16G038900	17.8269	8.93307	24.0663	58.5288	69.1096	47.8484	16.9421	58.4956	1.78771	5e-05	0.00104136	PF12796,PF00415	PTHR22870,PTHR22870:SF175	KOG1427			AT3G03790.2		ankyrin repeat family protein / regulator of chromosome condensation (RCC1) family protein	PSR
	Glyma.13G308900	4.37741	4.92095	4.53812	10.8644	19.53	17.3672	4.61216	15.9205	1.78737	5e-05	0.00104136	PF13334,PF01762	PTHR11214,PTHR11214:SF5	KOG2288	2.4.1.134		AT1G05170.2		Galactosyltransferase family protein
	Glyma.09G067700	27.0512	12.261	14.4457	64.5165	49.3461	71.1955	17.9193	61.686	1.78343	5e-05	0.00104136	PF06596	PTHR34455,PTHR34455:SF1				AT2G06520.1	PSBX	photosystem II subunit X
	Glyma.08G002600	4.54153	3.09738	7.40915	16.4762	22.8414	12.4081	5.01602	17.2419	1.7813	5e-05	0.00104136	PF14541,PF14543	PTHR13683,PTHR13683:SF227	KOG1339	3.4.23.12		AT4G33490.2		Eukaryotic aspartyl protease family protein
	Glyma.04G202300	19.8478	2.39409	10.3814	35.9101	33.8131	42.3323	10.8744	37.3519	1.78024	5e-05	0.00104136		PTHR17130,PTHR17130:SF25				AT5G51010.1		Rubredoxin-like superfamily protein
	Glyma.01G202000	26.0044	27.9419	40.7748	109.934	109.953	104.253	31.5737	108.047	1.77486	5e-05	0.00104136	PF13419	PTHR18901,PTHR18901:SF42	KOG2914	3.1.3.58		AT2G38740.1		Haloacid dehalogenase-like hydrolase (HAD) superfamily protein	PSR
	Glyma.11G144800	3.02353	0.844826	2.52191	8.32756	10.3802	3.14868	2.13009	7.28548	1.77411	0.002	0.0259649	PF00069	PTHR27001,PTHR27001:SF78	KOG1187	2.7.11.1		AT2G28250.1	NCRK	Protein kinase superfamily protein
	Glyma.06G116900	6.67098	12.7204	11.539	35.1897	31.5492	38.9948	10.3101	35.2446	1.77334	5e-05	0.00104136	PF01043,PF07516,PF07517	PTHR30612,PTHR30612:SF5			K03070	AT1G21650.2		Preprotein translocase SecA family protein
	Glyma.16G021200	5.52662	3.30479	6.36868	20.5019	18.2588	13.1685	5.06669	17.3097	1.77247	5e-05	0.00104136	PF00067	PTHR24298,PTHR24298:SF46	KOG0156	1.14.13.21		AT2G46660.1	CYP78A6	cytochrome P450, family 78, subfamily A, polypeptide 6
	Glyma.15G197800	3.77483	3.00734	4.93381	11.356	17.7273	10.9412	3.90533	13.3415	1.77241	5e-05	0.00104136	PF03662	PTHR14363,PTHR14363:SF16		3.2.1.31,3.2.1.167	K07964	AT5G34940.2	AtGUS3,GUS3	glucuronidase 3
	Glyma.08G093500	48.5803	47.3268	70.746	162.909	221.632	184.126	55.551	189.556	1.77074	5e-05	0.00104136	PF00149	PTHR10161,PTHR10161:SF14	KOG2679	3.1.3.2		AT1G14700.1	ATPAP3,PAP3	purple acid phosphatase 3	PSR
	Glyma.17G222300	2.4415	3.02362	1.08066	5.22576	15.1307	1.9564	2.18192	7.43762	1.76924	0.00425	0.0472142	PF03106	PTHR31429,PTHR31429:SF3				AT1G80840.1	ATWRKY40,WRKY40	WRKY DNA-binding protein 40
	Glyma.02G051400	2.03355	3.08081	7.07304	12.1942	13.5837	15.7107	4.06247	13.8295	1.76733	5e-05	0.00104136	PF00498,PF13325	PTHR13233,PTHR13233:SF2	KOG2293		K11674	AT3G54350.3	emb1967	Forkhead-associated (FHA) domain-containing protein
	Glyma.05G020500	14.5777	18.9518	13.0497	53.4963	39.1992	65.8013	15.5264	52.8322	1.76669	5e-05	0.00104136	PF03009	PTHR23344,PTHR23344:SF19	KOG2258	3.1.4.46	K01126	AT1G74210.1		PLC-like phosphodiesterases superfamily protein	PSR
	Glyma.08G137000	11.8277	9.32363	4.91541	28.5317	44.4587	15.7049	8.6889	29.5651	1.76665	5e-05	0.00104136	PF01477	PTHR31718,PTHR31718:SF0				AT2G22170.1		Lipase/lipooxygenase, PLAT/LH2 family protein
	Glyma.17G226600	2.54078	1.61599	4.02255	5.5554	11.724	10.5245	2.72644	9.26796	1.76523	0.0004	0.0068088	PF02431	PTHR28039,PTHR28039:SF3		5.5.1.6		AT2G26310.1		Chalcone-flavanone isomerase family protein
	Glyma.08G140900	53.042	28.5123	47.6309	153.574	145.986	139.463	43.0617	146.341	1.76486	5e-05	0.00104136	PF03109	PTHR10566,PTHR10566:SF74	KOG1235	3.6.3.46		AT5G64940.1	ATATH13,ATH13,ATOSA1,OSA1	ABC2 homolog 13
	Glyma.13G070900	2.6217	2.57257	0.567644	3.21211	10.4564	5.88756	1.92064	6.51868	1.76299	0.00105	0.015284	PF03098	PTHR11903,PTHR11903:SF14	KOG2408		K10529	AT3G01420.1	ALPHA-DOX1,DIOX1,DOX1,PADOX-1	Peroxidase superfamily protein
	Glyma.19G207300	43.5211	45.8309	71.5475	147.931	208.368	187.303	53.6331	181.201	1.75639	5e-05	0.00104136	PF00462	PTHR10168,PTHR10168:SF57	KOG1752	1.8.1.9	K03676	AT2G47880.1		Glutaredoxin family protein
	Glyma.13G216500	0.119772	2.28857	1.78366	5.50517	3.48431	5.16726	1.39734	4.71891	1.75578	0.00355	0.0410273	PF13176,PF07719,PF13181	PTHR12558,PTHR12558:SF8	KOG1174		K03354	AT2G39090.1		tetratricopeptide repeat (TPR)-containing protein
	Glyma.08G161600	7.99786	3.51424	1.7042	14.079	20.9425	9.60541	4.40543	14.8756	1.7556	5e-05	0.00104136	PF14365,PF03080	PTHR31589,PTHR31589:SF24				AT1G55360.1		Protein of Unknown Function (DUF239)
	Glyma.05G241600	8.5945	7.06419	6.59262	21.3885	25.1942	28.5366	7.41711	25.0398	1.75529	5e-05	0.00104136	PF00512,PF02518,PF00072,PF03924	PTHR24423,PTHR24423:SF517		2.7.13.3,3.1.3.16	K14489	AT2G01830.2	AHK4,ATCRE1,CRE1,WOL,WOL1	CHASE domain containing histidine kinase protein
	Glyma.13G091100	15.3481	3.3495	13.199	42.8556	28.0953	36.716	10.6322	35.889	1.7551	5e-05	0.00104136	PF00892	PTHR31218,PTHR31218:SF30				AT4G30420.1		nodulin MtN21 /EamA-like transporter family protein
	Glyma.04G253000	8.1953	9.56774	7.38302	32.5227	24.5346	27.6521	8.38202	28.2365	1.75219	5e-05	0.00104136	PF15413,PF01237	PTHR10972,PTHR10972:SF67				AT4G08180.1	ORP1C	OSBP(oxysterol binding protein)-related protein 1C
	Glyma.13G157000	8.64121	17.1162	1.51097	31.9299	24.2127	35.6271	9.08947	30.5899	1.75079	0.00015	0.00287228		PTHR35121,PTHR35121:SF2				AT2G46490.1
	Glyma.11G150400	58.7866	39.6792	37.5198	92.2232	191.584	173.478	45.3285	152.428	1.74964	5e-05	0.00104136	PF03018	PTHR21495,PTHR21495:SF59				AT1G65870.1		Disease resistance-responsive (dirigent-like protein) family protein
	Glyma.01G198100	5.78925	0.536571	1.22165	2.2969	16.0086	7.05135	2.51582	8.4523	1.74831	0.00105	0.015284	PF00010	PTHR11514,PTHR11514:SF48				AT4G37850.1		basic helix-loop-helix (bHLH) DNA-binding superfamily protein
	Glyma.06G124200	2.6818	3.04483	1.13644	7.95727	5.85266	9.24498	2.28769	7.68497	1.74815	5e-05	0.00104136	PF08263,PF00560,PF00069,PF13855	PTHR27000,PTHR27000:SF212	KOG1187	2.7.11.1		AT5G48940.1		Leucine-rich repeat transmembrane protein kinase family protein
	Glyma.15G112300	3.44684	0.992017	1.60579	7.22026	11.1615	1.91542	2.01488	6.76574	1.74755	0.0011	0.0158729	PF00365	PTHR13697,PTHR13697:SF26		2.7.1.90	K00895	AT1G12000.1		Phosphofructokinase family protein
	Glyma.16G211700	136.996	28.3077	36.2347	129.709	312.287	234.716	67.1794	225.571	1.74749	5e-05	0.00104136	PF00197	PTHR33107,PTHR33107:SF1				AT1G17860.1		Kunitz family trypsin and protease inhibitor protein
	Glyma.07G185500	21.8307	5.82028	6.05102	23.5426	59.748	29.5071	11.234	37.5992	1.74283	5e-05	0.00104136	PF01494	PTHR10835		1.14.99.7,1.14.13.132	K00511	AT1G58440.1	SQE1,XF1	FAD/NAD(P)-binding oxidoreductase family protein
	Glyma.10G084200	3.20989	0	3.96267	8.38657	5.4417	10.1733	2.39085	8.00053	1.74257	0.0016	0.0217038	PF06886	PTHR31358,PTHR31358:SF10				AT2G35880.1		TPX2 (targeting protein for Xklp2) protein family
	Glyma.08G205700	3.89491	5.02588	4.22446	10.5741	16.6894	16.6906	4.38175	14.6514	1.74146	5e-05	0.00104136	PF00225	PTHR24115,PTHR24115:SF494	KOG0247	3.6.4.4		AT3G16060.1		ATP binding microtubule motor family protein
	Glyma.12G169500	27.4424	17.2944	20.2411	68.5011	86.8513	61.6983	21.6593	72.3502	1.74001	5e-05	0.00104136	PF00111	PTHR19370,PTHR19370:SF120			K02639	AT1G60950.1	ATFD2,FED A	2Fe-2S ferredoxin-like superfamily protein
	Glyma.01G195200	0.813205	1.52363	2.80143	3.96318	5.02829	8.16742	1.71276	5.71963	1.7396	0.00125	0.0176545	PF04564	PTHR22849,PTHR22849:SF6		6.3.2.19		AT3G49810.1		ARM repeat superfamily protein
	Glyma.11G189600	8.21094	5.99445	7.08552	14.5444	37.6739	18.8775	7.09697	23.6986	1.73953	5e-05	0.00104136	PF13632	PTHR32044,PTHR32044:SF17		2.4.1.32	K13680	AT5G22740.1	ATCSLA02,ATCSLA2,CSLA02,CSLA2	cellulose synthase-like A02
	Glyma.19G133100	84.2811	39.7951	73.46	212.395	217.902	228.761	65.8454	219.686	1.73829	5e-05	0.00104136	PF01370	PTHR10366,PTHR10366:SF337	KOG1371	3.13.1.1	K06118	AT4G33030.1	SQD1	sulfoquinovosyldiacylglycerol 1	PSR
	Glyma.10G086600	47.048	25.4189	62.6655	151.672	145.99	151.41	45.0441	149.69	1.73257	5e-05	0.00104136	PF08282,PF08472	PTHR12526,PTHR12526:SF2		3.1.3.24		AT2G35840.2		Sucrose-6F-phosphate phosphohydrolase family protein
	Glyma.15G218400	6.68325	5.32207	7.75506	19.3454	27.1512	19.1457	6.5868	21.8808	1.73202	0.00045	0.00752511	PF03767	PTHR31284,PTHR31284:SF7		3.1.3.2		AT4G25150.1		HAD superfamily, subfamily IIIB acid phosphatase
	Glyma.12G090100	37.4081	5.93555	44.1205	78.5079	129.319	79.963	29.1547	95.9299	1.71825	5e-05	0.00104136	PF11250	PTHR33155,PTHR33155:SF9				AT5G22390.1		Protein of unknown function (DUF3049)
	Glyma.09G014700	6.02143	5.72579	2.82365	18.5178	15.1923	14.2279	4.85696	15.9793	1.71808	0.0003	0.00531326	PF00168	PTHR23180,PTHR23180:SF249	KOG1030			AT5G47710.2		Calcium-dependent lipid-binding (CaLB domain) family protein
	Glyma.16G180500	1.746	5.10561	3.37313	13.1666	16.6673	3.76938	3.40825	11.2011	1.71654	0.0001	0.00197278	PF02458	PTHR31896,PTHR31896:SF4		2.3.1.133		AT5G23940.1	DCR,EMB3009,PEL3	HXXXD-type acyl-transferase family protein
	Glyma.05G132100	5.82541	5.86714	9.87667	20.9104	27.9378	21.7597	7.18974	23.536	1.71086	5e-05	0.00104136	PF01704	PTHR11952,PTHR11952:SF12		2.7.7.83,2.7.7.23	K00972	AT1G31070.2	GlcNAc1pUT1	N-acetylglucosamine-1-phosphate uridylyltransferase 1
	Glyma.16G203100	25.5263	38.1945	63.4578	128.787	136.837	149.52	42.3929	138.382	1.70676	5e-05	0.00104136	PF09360	PTHR13680	KOG3461			AT5G51720.1		2 iron, 2 sulfur cluster binding
	Glyma.20G115500	2.83287	1.02059	3.0596	5.16579	12.028	5.37179	2.30435	7.52188	1.70673	0.00095	0.0141568	PF08541,PF08392	PTHR31561,PTHR31561:SF5		2.3.1.199	K15397	AT1G68530.1	CER6,CUT1,G2,KCS6,POP1	3-ketoacyl-CoA synthase 6
	Glyma.01G128100	3.89022	5.05366	3.89995	13.6829	14.9856	13.2272	4.28128	13.9652	1.70573	5e-05	0.00104136	PF03106	PTHR31221,PTHR31221:SF1			K13424	AT2G38470.1	ATWRKY33,WRKY33	WRKY DNA-binding protein 33
	Glyma.05G216400	2.6741	2.29202	5.99228	7.56423	18.2673	9.91209	3.6528	11.9145	1.70565	5e-05	0.00104136	PF09478,PF00759	PTHR22298,PTHR22298:SF19		3.2.1.4		AT1G64390.1	AtGH9C2,GH9C2	glycosyl hydrolase 9C2
	Glyma.02G153000	13.4641	25.0114	11.7671	51.0442	55.0549	57.6939	16.7475	54.5976	1.70489	5e-05	0.00104136	PF00462	PTHR10168,PTHR10168:SF57	KOG1752	1.8.1.9	K03676	AT2G47880.1		Glutaredoxin family protein
	Glyma.08G164500	21.62	10.4929	18.8884	56.6323	55.3444	54.1339	17.0005	55.3702	1.70354	5e-05	0.00104136	PF10184	PTHR22750,PTHR22750:SF44	KOG4457			AT1G79510.2		Uncharacterized conserved protein (DUF2358)
	Glyma.03G251400	9.01076	4.43312	9.34959	22.4375	27.4873	24.2575	7.59782	24.7274	1.70245	5e-05	0.00104136	PF14531	PTHR24349,PTHR24349:SF76	KOG0583	2.7.11.1,4.1.1.49		AT3G04530.1	ATPPCK2,PEPCK2,PPCK2	phosphoenolpyruvate carboxylase kinase 2	PSR
	Glyma.20G222600	47.3216	44.6434	78.1848	231.537	132.504	186.947	56.7166	183.663	1.69522	5e-05	0.00104136	PF07714	PTHR24349,PTHR24349:SF76	KOG0032	2.7.11.1		AT1G08650.1	ATPPCK1,PPCK1	phosphoenolpyruvate carboxylase kinase 1	PSR
	Glyma.09G059100	25.1101	12.1068	21.4911	66.9448	62.9228	60.1281	19.5693	63.3319	1.69434	5e-05	0.00104136	PF08577,PF11566	PTHR13266	KOG4761		K06700	AT3G53970.1		proteasome inhibitor-related
	Glyma.02G307700	2.10015	5.41357	2.45356	9.26862	14.638	8.3315	3.32243	10.746	1.69349	0.00135	0.0188033	PF02469	PTHR32077,PTHR32077:SF3				AT2G04780.1	FLA7	FASCICLIN-like arabinoogalactan 7
	Glyma.07G132600	0.131032	4.50588	6.30598	11.0023	14.6499	9.68375	3.64763	11.7787	1.69114	0.0018	0.0239097	PF03330,PF01357	PTHR31867,PTHR31867:SF9				AT2G37640.1	ATEXP3,ATEXPA3,ATHEXP ALPHA 1.9,EXP3	Barwin-like endoglucanases superfamily protein
	Glyma.01G132500	247.94	271.361	232.938	998.064	794.573	633.729	250.746	808.788	1.68953	5e-05	0.00104136	PF00234	PTHR33076,PTHR33076:SF14				AT2G38540.1	ATLTP1,LP1,LTP1	lipid transfer protein 1
	Glyma.02G292900	3.35504	2.67743	3.29333	11.0234	12.3827	6.65792	3.1086	10.0213	1.68874	0.00185	0.0243984		PTHR24375,PTHR24375:SF106			K09191	AT1G72050.2	TFIIIA	transcription factor IIIA
	Glyma.03G008800	7.10068	7.84314	7.55871	18.044	27.7828	26.4563	7.50084	24.0944	1.68357	5e-05	0.00104136	PF04564,PF00069	PTHR27003,PTHR27003:SF52	KOG1187	2.7.11.1		AT2G45910.1		U-box domain-containing protein kinase family protein
	Glyma.06G012900	4.34603	5.02732	6.44807	14.5533	18.6654	17.556	5.27381	16.9249	1.68223	5e-05	0.00104136	PF07983,PF00332	PTHR32227,PTHR32227:SF16		3.2.1.39		AT4G34480.1		O-Glycosyl hydrolases family 17 protein
	Glyma.08G350800	92.8183	40.8807	50.359	136.516	272.468	180.189	61.3527	196.391	1.67853	5e-05	0.00104136	PF00067	PTHR24298,PTHR24298:SF129	KOG0156	1.14.99.43	K15814	AT5G06900.1	CYP93D1	cytochrome P450, family 93, subfamily D, polypeptide 1
	Glyma.08G215300	3.10562	2.12009	4.87396	6.35609	19.9884	5.83833	3.36656	10.7276	1.67198	0.00225	0.0285203		PTHR23042,PTHR23042:SF57				AT2G22760.1		basic helix-loop-helix (bHLH) DNA-binding superfamily protein
	Glyma.13G267800	22.0895	7.99416	17.7345	45.5704	53.098	53.5192	15.9394	50.7292	1.67022	5e-05	0.00104136		PTHR11315		3.4.19.9		AT1G78660.2	ATGGH1,GGH1	gamma-glutamyl hydrolase 1
	Glyma.16G170100	22.7912	35.314	22.1363	116.113	56.9613	82.0885	26.7472	85.0543	1.669	5e-05	0.00104136	PF04554
	Glyma.17G035900	32.528	14.9818	23.8987	65.0623	85.4703	75.5442	23.8028	75.3589	1.66264	5e-05	0.00104136		PTHR34188,PTHR34188:SF1				AT3G17120.1
	Glyma.09G054100	4.98584	2.79436	3.02382	12.8516	12.9796	8.3541	3.60134	11.3951	1.66181	5e-05	0.00104136	PF12796,PF13962	PTHR24177,PTHR24177:SF33				AT3G54070.1		Ankyrin repeat family protein
	Glyma.02G192300	3.86305	5.05112	1.56944	9.39739	14.1692	9.59742	3.49454	11.0547	1.66148	0.00085	0.0128919	PF13639	PTHR22763,PTHR22763:SF45	KOG1493		K19043	AT5G22000.2	RHF2A	RING-H2 group F2A
	Glyma.07G080900	1.25004	0.940048	7.91609	8.73303	12.0108	11.2226	3.36873	10.6555	1.66132	0.00175	0.0234044	PF01486,PF00319	PTHR11945,PTHR11945:SF208	KOG0014			AT2G45660.1	AGL20,ATSOC1,SOC1	AGAMOUS-like 20
	Glyma.05G010500	20.3634	8.38988	1.44528	31.02	26.9031	37.5659	10.0662	31.8297	1.66085	0.0001	0.00197278		PTHR34198,PTHR34198:SF2				AT1G52720.1
	Glyma.18G290200	9.09435	8.17452	6.99472	25.2819	29.064	22.3444	8.08786	25.5635	1.66025	5e-05	0.00104136	PF07571	PTHR10221,PTHR10221:SF11			K03131	AT1G04950.1	ATTAF6,TAF6,TAFII59	TATA BOX ASSOCIATED FACTOR II 59
	Glyma.11G224600	6.83742	4.67427	4.70822	16.9871	20.7454	13.2707	5.40664	17.0011	1.65282	5e-05	0.00104136	PF05922,PF00082	PTHR10795,PTHR10795:SF348		3.4.21.25		AT5G59120.1	ATSBT4.13,SBT4.13	subtilase 4.13
	Glyma.20G164900	4.47368	3.00458	2.86312	12.1814	14.2926	6.04122	3.44713	10.8384	1.65268	0.00185	0.0243984	PF00704	PTHR11177,PTHR11177:SF161		3.2.1.14	K01183	AT5G24090.1	ATCHIA,CHIA	chitinase A
	Glyma.02G262100	9.45493	3.47802	5.81017	18.1343	27.2966	13.4354	6.24771	19.6221	1.65108	0.0001	0.00197278	PF14416,PF13839	PTHR32285,PTHR32285:SF62				AT2G40320.1	TBL33	TRICHOME BIREFRINGENCE-LIKE 33
	Glyma.05G024400	0.848747	0.996654	1.62086	3.30151	2.37724	5.20093	1.15542	3.62656	1.65018	0.00435	0.0479885	PF00069	PTHR24056,PTHR24056:SF228		2.7.11.22,2.7.11.23		AT1G18670.1	IBS1	Protein kinase superfamily protein
	Glyma.08G006900	5.95639	2.91159	2.63363	9.5455	13.1688	13.3651	3.83387	12.0264	1.64934	0.0001	0.00197278	PF13833,PF00153	PTHR24089,PTHR24089:SF294			K14684	AT5G51050.1		Mitochondrial substrate carrier family protein	PSR
	Glyma.09G223700	77.4537	32.7743	71.9389	176.924	215.77	178.182	60.7223	190.292	1.64792	5e-05	0.00104136	PF07690	PTHR11662,PTHR11662:SF302	KOG2533	3.6.3.20	K13783	AT3G47420.1	ATPS3,PS3	phosphate starvation-induced gene 3	PSR
	Glyma.06G055600	6.5208	14.5112	9.62939	25.1008	34.6315	36.3533	10.2205	32.0285	1.6479	0.0001	0.00197278						AT5G21430.1		Chaperone DnaJ-domain superfamily protein
	Glyma.01G194900	26.8268	23.7459	20.4159	65.9229	85.2225	70.8478	23.6629	73.9977	1.64486	5e-05	0.00104136	PF03006	PTHR20855,PTHR20855:SF52	KOG0748		K07297	AT4G37680.1	HHP4	heptahelical protein 4
	Glyma.13G156900	13.0892	10.6322	10.6313	35.8062	32.7328	38.238	11.4509	35.5923	1.63611	5e-05	0.00104136	PF01424,PF01585	PTHR23329,PTHR23329:SF9	KOG2184		K17569	AT3G09850.1		D111/G-patch domain-containing protein
	Glyma.05G196900	4.04131	2.10956	1.03392	9.6052	5.64039	7.06313	2.39493	7.43624	1.63459	0.001	0.0147368	PF01823	PTHR33199,PTHR33199:SF1				AT4G24290.2		MAC/Perforin domain-containing protein
	Glyma.18G247600	4.94061	9.06146	9.46278	20.9795	30.4667	21.392	7.82161	24.2794	1.63419	0.0006	0.00956692	PF13962	PTHR24177,PTHR24177:SF14				AT5G51160.1		Ankyrin repeat family protein
	Glyma.04G235500	3.73556	6.48612	4.32337	13.4737	15.269	16.3272	4.84835	15.0233	1.63164	0.00015	0.00287228		PTHR33566				AT3G49250.1	DMS3,IDN1	defective in meristem silencing 3
	Glyma.14G086500	7.77866	4.30797	7.01529	23.4187	23.2435	12.516	6.36731	19.7261	1.63135	0.0001	0.00197278	PF00249	PTHR10641,PTHR10641:SF644	KOG0048		K09422	AT4G37260.1	ATMYB73,MYB73	myb domain protein 73
	Glyma.20G113300	179.395	76.6277	145.4	431.887	453.72	356.756	133.808	414.121	1.62989	5e-05	0.00104136	PF13238	PTHR20953,PTHR20953:SF2				AT3G10420.2		P-loop containing nucleoside triphosphate hydrolases superfamily protein	PSR
	Glyma.08G249800	1.81206	3.20751	5.43362	11.6499	15.4936	5.12695	3.48439	10.7568	1.62627	0.0023	0.0290104	PF04833	PTHR31673,PTHR31673:SF2				AT5G15630.1	COBL4,IRX6	COBRA-like extracellular glycosyl-phosphatidyl inositol-anchored protein family
	Glyma.18G259500	13.6768	11.918	15.0783	43.6004	50.9834	30.782	13.5577	41.7886	1.62399	5e-05	0.00104136	PF00230	PTHR19139,PTHR19139:SF142	KOG0223		K09874	AT5G37820.1	NIP4;2,NLM5	NOD26-like intrinsic protein 4;2
	Glyma.16G026400	10.5376	6.07261	9.64848	21.0624	33.2131	26.5699	8.75291	26.9485	1.62237	5e-05	0.00104136	PF03106	PTHR32096,PTHR32096:SF20				AT4G11070.1	AtWRKY41,WRKY41	WRKY family transcription factor
	Glyma.03G074600	3.97947	10.4328	6.31925	17.0085	42.3544	4.34701	6.91051	21.2366	1.61969	0.0013	0.0182598	PF04832	PTHR11220				AT2G37970.1	SOUL-1	SOUL heme-binding family protein
	Glyma.10G165200	13.1919	12.3802	18.7247	43.3106	42.0337	50.6322	14.7656	45.3255	1.61808	5e-05	0.00104136	PF06101	PTHR17204,PTHR17204:SF30				AT3G04350.1		Plant protein of unknown function (DUF946)	PSR
	Glyma.18G250100	3.14101	2.0071	6.84286	9.87233	13.0014	13.7972	3.99699	12.2237	1.61269	0.00015	0.00287228	PF05922,PF00082	PTHR10795,PTHR10795:SF365		3.4.14.10		AT2G04160.1	AIR3	Subtilisin-like serine endopeptidase family protein	PSR
	Glyma.06G025200	9.5537	2.87454	10.3413	20.057	24.5635	24.951	7.58984	23.1905	1.61139	0.0005	0.00821665	PF03641	PTHR31223,PTHR31223:SF19			K06966	AT2G37210.1		lysine decarboxylase family protein
	Glyma.09G022400	1.41046	3.36156	5.64329	3.59491	14.2425	13.9709	3.47177	10.6028	1.6107	0.00265	0.0325006	PF00141	PTHR31388,PTHR31388:SF22		1.11.1.7		AT2G38380.1		Peroxidase superfamily protein
	Glyma.02G218100	2.7176	5.90628	5.58607	11.266	14.6856	17.421	4.73665	14.4575	1.60988	0.0004	0.0068088	PF02309	PTHR31734,PTHR31734:SF18			K14484	AT5G65670.2	IAA9	indole-3-acetic acid inducible 9
	Glyma.08G342300	4.55781	6.39446	6.40133	17.4313	16.3265	19.1872	5.78453	17.6484	1.60926	0.0029	0.034885	PF00197	PTHR33107,PTHR33107:SF5				AT1G73260.1	ATKTI1,KTI1	kunitz trypsin inhibitor 1
	Glyma.11G017100	11.0005	4.42293	9.04706	25.6039	19.175	29.8409	8.15683	24.8733	1.60852	5e-05	0.00104136	PF01073	PTHR10366,PTHR10366:SF308		5.1.3.2	K01784	AT4G10960.1	UGE5	UDP-D-glucose/UDP-D-galactose 4-epimerase 5	PSR
	Glyma.13G231300	9.99984	6.49077	5.89401	14.9145	36.7552	16.5066	7.46154	22.7254	1.60676	5e-05	0.00104136	PF00657	PTHR22835,PTHR22835:SF211		3.1.1.49		AT5G45910.1		GDSL-like Lipase/Acylhydrolase superfamily protein
	Glyma.16G077800	86.2175	81.8185	99.8355	247.784	304.75	263.183	89.2905	271.906	1.60653	5e-05	0.00104136	PF00390,PF03949	PTHR23406,PTHR23406:SF26		1.1.1.40	K00029	AT1G79750.1	ATNADP-ME4,NADP-ME4	NADP-malic enzyme 4
	Glyma.18G294200	56.5512	53.7291	72.096	151.056	264.494	138.752	60.7921	184.767	1.60375	5e-05	0.00104136	PF14368	PTHR33214				AT3G18280.1		Bifunctional inhibitor/lipid-transfer protein/seed storage 2S albumin superfamily protein
	Glyma.08G269600	82.0816	60.9748	102.111	230.498	304.95	209.327	81.7223	248.259	1.60304	5e-05	0.00104136	PF03088	PTHR10426,PTHR10426:SF33	KOG1520	4.3.3.2		AT3G57030.1		Calcium-dependent phosphotriesterase superfamily protein
	Glyma.14G054900	5.56115	4.82051	5.75334	15.0007	14.2324	19.7386	5.37834	16.3239	1.60176	0.0002	0.00370596	PF14938	PTHR13768,PTHR13768:SF8	KOG1586		K15296	AT3G56190.1	ALPHA-SNAP2,ASNAP	alpha-soluble NSF attachment protein 2
	Glyma.07G034900	4.66119	10.7157	9.12109	3.50577	42.2135	28.5915	8.16599	24.7703	1.60091	5e-05	0.00104136	PF01477,PF00305	PTHR11771,PTHR11771:SF48		1.13.11.58,1.13.11.12	K15718	AT1G55020.1	ATLOX1,LOX1	lipoxygenase 1
	Glyma.18G033500	8.01066	10.1843	5.53433	18.7796	35.1862	17.9671	7.90977	23.9776	1.59998	5e-05	0.00104136	PF05922,PF00082	PTHR10795,PTHR10795:SF348		3.4.21.25		AT5G59190.1		subtilase family protein
	Glyma.15G079300	4.46256	3.06027	8.55789	23.0707	17.5963	8.05971	5.36024	16.2422	1.59938	0.0006	0.00956692	PF00657	PTHR22835,PTHR22835:SF261		3.1.1.3		AT5G45960.1		GDSL-like Lipase/Acylhydrolase superfamily protein
	Glyma.19G201300	5.91909	4.70321	8.83745	17.7504	24.8085	16.4033	6.48658	19.6541	1.5993	5e-05	0.00104136		PTHR34560,PTHR34560:SF1				AT5G06440.3
	Glyma.02G208400	43.9805	41.1448	51.4101	128.786	180.215	103.802	45.5118	137.601	1.59618	5e-05	0.00104136	PF01474	PTHR21337,PTHR21337:SF7		2.5.1.54	K01626	AT1G22410.1		Class-II DAHP synthetase family protein	PSR
	Glyma.11G008400	8.43722	3.93214	1.27622	11.7459	16.1517	13.3421	4.54853	13.7465	1.5956	0.0014	0.0193861		PTHR35105,PTHR35105:SF2				AT1G64980.1		Nucleotide-diphospho-sugar transferases superfamily protein
	Glyma.04G017700	40.0457	26.1273	21.1072	70.7175	105.437	87.5528	29.0934	87.9025	1.59521	5e-05	0.00104136	PF00128,PF02922,PF02806	PTHR10357,PTHR10357:SF110		2.4.1.18	K00700	AT5G03650.1	SBE2.2	starch branching enzyme 2.2
	Glyma.10G038400	2.72738	4.34917	1.52053	10.5919	5.41829	9.88851	2.86569	8.63291	1.59096	0.00175	0.0234044	PF00433,PF07714	PTHR24356,PTHR24356:SF164		2.7.11.1	K08790	AT2G20470.1		AGC (cAMP-dependent, cGMP-dependent and protein kinase C) kinase family protein
	Glyma.11G047600	1.26973	3.23828	1.86571	4.59267	8.21353	6.38285	2.12457	6.39635	1.59007	0.00335	0.0391375	PF04616	PTHR22925,PTHR22925:SF32		3.2.1.145		AT3G49880.1		glycosyl hydrolase family protein 43
	Glyma.01G014700	1.24085	1.2302	2.20565	4.42769	5.40563	4.2374	1.5589	4.69024	1.58913	0.00455	0.0497003	PF02928,PF02375,PF02373	PTHR10694,PTHR10694:SF33		1.14.11.27		AT5G46910.1		Transcription factor jumonji (jmj) family protein / zinc finger (C5HC2 type) family protein
	Glyma.18G062300	7.06031	4.25762	5.17827	14.9577	17.7051	16.9528	5.49873	16.5386	1.58866	5e-05	0.00104136	PF07724	PTHR11638,PTHR11638:SF68	KOG1051			AT2G29970.1		Double Clp-N motif-containing P-loop nucleoside triphosphate hydrolases superfamily protein
	Glyma.02G022300	5.49601	4.17958	5.70425	20.6496	16.9346	8.61604	5.12661	15.4001	1.58686	5e-05	0.00104136	PF00046,PF02183	PTHR24326,PTHR24326:SF190	KOG0483			AT3G01470.1	ATHB-1,ATHB1,HAT5,HB-1,HD-ZIP-1	homeobox 1
	Glyma.07G229000	0	7.93014	1.57026	2.70675	13.566	12.0555	3.1668	9.44277	1.57619	0.0029	0.034885	PF03330,PF01357	PTHR31867,PTHR31867:SF11				AT2G03090.1	ATEXP15,ATEXPA15,ATHEXP ALPHA 1.3,EXP15,EXPA15	expansin A15
	Glyma.14G219500	1.57429	2.95086	2.97644	8.58349	6.07351	7.69919	2.50053	7.45206	1.57541	0.00195	0.0254249	PF11961,PF05003	PTHR31730,PTHR31730:SF5				AT1G30755.1		Protein of unknown function (DUF668)
	Glyma.06G158800	8.55603	2.2251	6.99137	16.3213	22.3233	14.2509	5.92417	17.6318	1.5735	5e-05	0.00104136	PF00026	PTHR13683,PTHR13683:SF324	KOG1339	3.4.23.12		AT2G03200.1		Eukaryotic aspartyl protease family protein
	Glyma.14G052100	5.11787	5.05686	13.4593	26.2356	23.5273	20.4659	7.87802	23.4096	1.5712	0.0044	0.0484116	PF07172
	Glyma.16G032600	1.23686	2.13117	4.58346	3.92206	9.32497	10.37	2.6505	7.87233	1.57053	0.0028	0.0340639	PF00249	PTHR12802,PTHR12802:SF48	KOG0724			AT4G01280.2		Homeodomain-like superfamily protein
	Glyma.11G178400	25.6765	17.1478	24.2924	64.521	71.8374	62.9123	22.3722	66.4236	1.56999	5e-05	0.00104136	PF04185	PTHR31956,PTHR31956:SF9		3.1.4.3	K01114	AT1G07230.1	NPC1	non-specific phospholipase C1
	Glyma.15G143600	9.85567	1.3007	8.44984	18.6008	24.7661	14.781	6.5354	19.3826	1.56841	0.00015	0.00287228	PF00182	PTHR22595,PTHR22595:SF42	KOG4742			AT3G16920.1	ATCTL2,CTL2	chitinase-like protein 2
	Glyma.03G222000	9.91172	1.44132	6.20412	15.5092	27.8212	8.71699	5.85239	17.3491	1.56777	0.0002	0.00370596	PF01501	PTHR11183,PTHR11183:SF54	KOG1950	2.4.1.123	K18819	AT2G47180.1	AtGolS1,GolS1	galactinol synthase 1
	Glyma.08G022300	4.88845	2.01371	8.8193	9.29946	24.1501	13.0646	5.24049	15.5047	1.56493	5e-05	0.00104136	PF09478,PF00759	PTHR22298,PTHR22298:SF19		3.2.1.4		AT1G64390.1	AtGH9C2,GH9C2	glycosyl hydrolase 9C2
	Glyma.U038300	2.13093	1.98584	1.40644	3.83628	5.52422	6.94467	1.84107	5.43506	1.56175	0.0032	0.0377698	PF01494	PTHR10835,PTHR10835:SF1		1.14.99.7,1.14.13.132	K00511	AT1G58440.1	SQE1,XF1	FAD/NAD(P)-binding oxidoreductase family protein
	Glyma.13G114000	5.15362	6.83024	5.59446	14.9857	20.221	16.6866	5.85944	17.2978	1.56175	5e-05	0.00104136	PF00534,PF00862	PTHR12526,PTHR12526:SF391		2.4.1.13	K00695	AT3G43190.1	ATSUS4,SUS4	sucrose synthase 4
	Glyma.13G179600	5.77483	2.39038	4.8579	11.3119	15.6551	11.4526	4.34103	12.8065	1.56077	5e-05	0.00104136	PF00179	PTHR24067,PTHR24067:SF97	KOG0895	6.3.2.19	K10581	AT2G33770.1	ATUBC24,PHO2,UBC24	phosphate 2
	Glyma.02G154700	12.5265	6.21055	7.82092	33.6915	29.7686	14.8362	8.85267	26.0988	1.5598	0.0044	0.0484116	PF06825	PTHR19424,PTHR19424:SF0	KOG4117			AT4G15802.1	AtHSBP,HSBP	heat shock factor binding protein
	Glyma.17G242900	32.375	17.0024	23.5047	71.6756	75.9882	67.1355	24.294	71.5998	1.55935	5e-05	0.00104136	PF04571,PF08235	PTHR12181,PTHR12181:SF12	KOG2116	3.1.3.4	K15728	AT5G42870.1	ATPAH2,PAH2	phosphatidic acid phosphohydrolase 2
	Glyma.04G200900	3.91791	8.73003	8.28894	21.4274	20.1219	20.0654	6.97896	20.5382	1.55723	5e-05	0.00104136	PF09261,PF01074,PF07748	PTHR11607,PTHR11607:SF36		3.2.1.24	K01191	AT5G13980.1		Glycosyl hydrolase family 38 protein
	Glyma.13G279500	18.1939	5.45777	12.6495	36.7217	53.6439	16.2267	12.1004	35.5307	1.55401	5e-05	0.00104136	PF06749	PTHR31769,PTHR31769:SF7				AT4G27435.1		Protein of unknown function (DUF1218)
	Glyma.14G133000	2.05072	1.7395	6.04911	7.40466	12.9575	8.50357	3.27978	9.62193	1.55273	0.0003	0.00531326	PF02485	PTHR31042,PTHR31042:SF22				AT4G31350.2		Core-2/I-branching beta-1,6-N-acetylglucosaminyltransferase family protein
	Glyma.07G053100	2.22645	1.1266	2.65028	7.30466	7.08593	3.21998	2.00111	5.87019	1.55261	0.0005	0.00821665	PF00690,PF13246,PF00689,PF00122	PTHR24093,PTHR24093:SF289		3.6.3.8	K01537	AT4G00900.1	ATECA2,ECA2	ER-type Ca2+-ATPase 2
	Glyma.12G013200	30.0676	9.63002	18.5221	52.8121	67.4594	50.3556	19.4066	56.8757	1.55127	5e-05	0.00104136	PF07690	PTHR11662,PTHR11662:SF302	KOG2533	3.6.3.20	K13783	AT3G47420.1	ATPS3,PS3	phosphate starvation-induced gene 3	PSR
	Glyma.01G173300	139.585	94.7545	167.401	395.737	398.894	382.333	133.914	392.321	1.55073	5e-05	0.00104136	PF01263	PTHR11122,PTHR11122:SF12	KOG1594	5.1.3.15	K01792	AT5G66530.1		Galactose mutarotase-like superfamily protein
	Glyma.14G064900	23.4	18.3479	29.6163	58.3587	72.9157	77.4083	23.7881	69.5609	1.54804	5e-05	0.00104136	PF00153	PTHR24089,PTHR24089:SF307	KOG0752			AT3G55640.1		Mitochondrial substrate carrier family protein
	Glyma.05G103200	3.9518	2.5131	1.74382	7.93181	9.80184	6.25565	2.73624	7.99643	1.54716	0.00055	0.00888899	PF05922,PF02225,PF00082	PTHR10795,PTHR10795:SF388		3.4.14.10		AT5G67360.1	ARA12	Subtilase family protein
	Glyma.05G030600	1.04457	2.49565	4.30084	7.50267	9.23223	6.17258	2.61369	7.63583	1.5467	0.00145	0.0199456	PF00854	PTHR11654,PTHR11654:SF59			K14638	AT5G62680.1		Major facilitator superfamily protein
	Glyma.17G059700	5.50054	2.99295	2.66134	11.414	10.8841	10.2604	3.71828	10.8528	1.54537	5e-05	0.00104136	PF00566	PTHR22957,PTHR22957:SF28	KOG1091		K18469	AT4G29950.1		Ypt/Rab-GAP domain of gyp1p superfamily protein
	Glyma.19G200000	48.825	25.4309	46.2176	107.922	129.308	114.167	40.1578	117.132	1.54439	5e-05	0.00104136	PF00534	PTHR12526,PTHR12526:SF352		2.4.1.241	K09480	AT3G11670.1	DGD1	UDP-Glycosyltransferase superfamily protein	PSR
	Glyma.06G262700	14.4723	11.0047	13.346	39.2214	43.1892	30.7385	12.941	37.7164	1.54324	5e-05	0.00104136	PF08276,PF01453,PF00954,PF07714	PTHR27002,PTHR27002:SF101	KOG1187	2.7.11.1		AT4G21380.1	ARK3,RK3	receptor kinase 3
	Glyma.09G138100	3.93318	5.05248	3.6747	13.3212	15.1393	8.39659	4.22012	12.2857	1.54162	0.0004	0.0068088	PF13193,PF00501	PTHR24095,PTHR24095:SF171	KOG1176	6.2.1.8		AT3G48990.1		AMP-dependent synthetase and ligase family protein
	Glyma.17G034500	6.78758	3.367	7.35527	18.0363	14.0491	18.7919	5.83662	16.9591	1.53886	0.0001	0.00197278	PF00481	PTHR13832,PTHR13832:SF325	KOG0700	3.1.3.16	K01102	AT3G17090.1		Protein phosphatase 2C family protein
	Glyma.17G120100	2.45416	2.54907	2.98107	7.80282	10.8191	4.56977	2.66143	7.73056	1.53837	0.0001	0.00197278	PF14510,PF08370,PF00005,PF01061	PTHR19241,PTHR19241:SF280		3.6.3.34		AT2G26910.1	ATPDR4,PDR4	pleiotropic drug resistance 4
	Glyma.03G044300	5.65314	7.26783	3.07915	17.2314	22.1628	7.03869	5.33337	15.4777	1.53707	0.001	0.0147368	PF03018	PTHR21495,PTHR21495:SF77				AT1G58170.1		Disease resistance-responsive (dirigent-like protein) family protein
	Glyma.19G145400	3.6755	3.4795	2.38609	9.28294	12.9708	5.38566	3.18036	9.21314	1.5345	0.00015	0.00287228	PF06398,PF00168	PTHR10024,PTHR10024:SF243	KOG1030			AT3G57880.1		Calcium-dependent lipid-binding (CaLB domain) plant phosphoribosyltransferase family protein
	Glyma.13G094500	13.8655	9.28358	8.24598	27.992	32.6972	30.2321	10.465	30.3071	1.53408	5e-05	0.00104136	PF00564,PF07714	PTHR23257,PTHR23257:SF331	KOG0192	2.7.11.1		AT5G57610.1		Protein kinase superfamily protein with octicosapeptide/Phox/Bem1p domain	PSR
	Glyma.18G080000	87.9851	39.7931	60.3045	159.072	194.046	191.234	62.6942	181.451	1.53317	5e-05	0.00104136	PF00132,PF06426	PTHR23416,PTHR23416:SF56	KOG4750	2.3.1.30	K00640	AT3G13110.1	ATSERAT2;2,SAT-1,SAT-A,SAT-M,SAT3,SERAT2;2	serine acetyltransferase 2;2	PSR
	Glyma.20G003500	16.7529	31.5368	21.4366	68.5479	60.2806	72.7104	23.2421	67.1796	1.53128	5e-05	0.00104136	PF08100,PF00891	PTHR11746,PTHR11746:SF112	KOG3178	2.1.1.154,2.1.1.65	K13066	AT5G54160.1	ATOMT1,OMT1	O-methyltransferase 1
	Glyma.10G274400	18.4676	19.1908	18.5653	51.4713	53.7972	56.5654	18.7412	53.9446	1.52527	5e-05	0.00104136	PF08541,PF08392	PTHR31561,PTHR31561:SF5		2.3.1.199	K15397	AT1G68530.1	CER6,CUT1,G2,KCS6,POP1	3-ketoacyl-CoA synthase 6
	Glyma.08G150400	212.422	240.884	200.935	595.931	661.772	621.075	218.081	626.259	1.5219	5e-05	0.00104136	PF00232	PTHR10353,PTHR10353:SF44	KOG0626	3.2.1.21,3.2.1.119	K01188	AT5G36890.1	BGLU42	beta glucosidase 42
	Glyma.03G009700	8.8854	8.44118	8.99982	23.7066	29.0238	22.7178	8.77547	25.1494	1.51898	5e-05	0.00104136	PF03893,PF01764	PTHR21493,PTHR21493:SF150	KOG2088	3.1.1.3		AT3G49050.1		alpha/beta-Hydrolases superfamily protein
	Glyma.15G062700	4335.64	5218.77	4824.83	11879.8	16443.4	12875.7	4793.08	13733	1.51862	5e-05	0.00104136	PF00188	PTHR10334,PTHR10334:SF231	KOG3017		K13449	AT2G14580.1	ATPRB1,PRB1	basic pathogenesis-related protein 1
	Glyma.05G103300	9.20667	11.6051	13.9725	37.8177	28.4352	33.3882	11.5947	33.2137	1.51831	5e-05	0.00104136	PF03195	PTHR31304,PTHR31304:SF6				AT4G37540.1	LBD39	LOB domain-containing protein 39
	Glyma.13G145400	6.4165	3.23709	2.84352	9.2459	10.6083	15.9271	4.1657	11.9271	1.51761	0.00095	0.0141568	PF01842	PTHR31096,PTHR31096:SF23		2.7.7.59		AT2G36840.1		ACT-like superfamily protein
	Glyma.13G267900	673.289	220.12	425.85	1199.91	1261.04	1313.52	439.753	1258.16	1.51655	5e-05	0.00104136		PTHR11315		3.4.19.9		AT1G78670.1	ATGGH3,GGH3	gamma-glutamyl hydrolase 3
	Glyma.16G027400	2.91272	1.9674	6.3165	9.32177	12.6632	10.0316	3.73221	10.6722	1.51576	5e-05	0.00104136	PF02181	PTHR23213,PTHR23213:SF220				AT3G25500.1	AFH1,AHF1,ATFH1,FH1	formin homology 1
	Glyma.19G218100	44.4009	32.0268	37.1144	105.385	109.164	109.673	37.8474	108.074	1.51376	5e-05	0.00104136	PF01553	PTHR15486,PTHR15486:SF18		2.3.1.15	K13508	AT1G02390.1	ATGPAT2,GPAT2	glycerol-3-phosphate acyltransferase 2
	Glyma.19G015500	29.6925	16.0301	23.9006	62.0097	86.7635	49.9718	23.2077	66.2483	1.51328	5e-05	0.00104136		PTHR33181,PTHR33181:SF6				AT5G43150.1			PSR
	Glyma.14G155500	2.6506	1.23155	2.42612	7.01529	8.05214	2.93819	2.10275	6.00187	1.51313	0.0028	0.0340639	PF00582,PF00069	PTHR27001,PTHR27001:SF44	KOG1187	2.7.11.1		AT1G77280.1		Protein kinase protein with adenine nucleotide alpha hydrolases-like domain
	Glyma.16G101800	1.52018	0.455478	1.51509	3.11008	4.78391	2.05629	1.16358	3.31676	1.5112	0.00445	0.0488487	PF08263,PF07714	PTHR27003,PTHR27003:SF22	KOG1187	2.7.11.1		AT1G79620.1		Leucine-rich repeat protein kinase family protein
	Glyma.13G259200	7.93796	1.8411	5.73997	8.41859	20.4951	15.3115	5.17301	14.7417	1.51083	0.001	0.0147368		PTHR34224,PTHR34224:SF2				AT1G17140.1	ICR1,RIP1	interactor of constitutive active rops 1
	Glyma.08G340200	9.0715	14.547	6.11041	29.3412	29.293	25.9909	9.90964	28.2084	1.50922	5e-05	0.00104136	PF02212,PF00350,PF01031	PTHR11566,PTHR11566:SF77				AT3G60190.1	ADL1E,ADL4,ADLP2,DL1E,DRP1E,EDR3	DYNAMIN-like 1E
	Glyma.15G054700	124.593	106.869	152.154	373.728	345.046	370.815	127.872	363.196	1.50605	5e-05	0.00104136	PF01474	PTHR21337,PTHR21337:SF6		2.5.1.54	K01626	AT4G33510.1	DHS2	3-deoxy-d-arabino-heptulosonate 7-phosphate synthase
	Glyma.08G146300	7.91578	19.0062	12.9784	29.1294	50.6399	33.3484	13.3001	37.7059	1.50335	0.0001	0.00197278	PF04755	PTHR31906,PTHR31906:SF4				AT5G09820.2		Plastid-lipid associated protein PAP / fibrillin family protein
	Glyma.09G242800	4.28547	4.28575	7.10372	15.9689	12.5529	15.8682	5.22498	14.7967	1.50178	5e-05	0.00104136	PF04783,PF04782	PTHR21450,PTHR21450:SF9				AT3G60320.1		Protein of unknown function (DUF630 and DUF632)
	Glyma.02G168400	2.63472	9.67692	5.89724	17.5911	22.7118	11.2374	6.06963	17.1801	1.50106	0.00025	0.00453147	PF02176	PTHR10131		2.5.1.117		AT3G11950.2		TRAF-like superfamily protein
	Glyma.08G078200	3.41154	1.98154	2.78438	10.8081	5.70278	6.62571	2.72582	7.71221	1.50045	0.00085	0.0128919	PF00069	PTHR24361,PTHR24361:SF409	KOG0198	2.7.11.25	K13414	AT4G08500.1	ARAKIN,ATMEKK1,MAPKKK8,MEKK1	MAPK/ERK kinase kinase 1
	Glyma.13G311000	3.84135	0.943842	8.18541	10.5836	19.4553	6.59747	4.32354	12.2121	1.49803	0.0004	0.0068088	PF02469	PTHR32499,PTHR32499:SF3	KOG1437			AT5G06390.1	FLA17	FASCICLIN-like arabinogalactan protein 17 precursor
	Glyma.01G108700	16.3301	5.16465	28.3643	43.9793	67.7884	29.0066	16.6197	46.9247	1.49746	5e-05	0.00104136	PF06521	PTHR33649,PTHR33649:SF4				AT3G54040.1		PAR1 protein
	Glyma.08G220400	5.93602	11.8092	10.4993	29.3555	25.1009	25.2763	9.41485	26.5776	1.4972	5e-05	0.00104136		PTHR37205,PTHR37205:SF1				AT1G80940.1
	Glyma.09G183800	12.1007	10.1191	10.3539	27.8683	33.3757	30.2843	10.8579	30.5094	1.49051	5e-05	0.00104136	PF00168	PTHR10774,PTHR10774:SF1	KOG1030			AT3G18370.1	ATSYTF,NTMC2T3,NTMC2TYPE3,SYTF	C2 domain-containing protein
	Glyma.19G255800	3.41757	0.938276	5.86466	10.3928	12.674	5.64627	3.40683	9.57105	1.49025	0.00305	0.0363736	PF03188,PF03351	PTHR23130,PTHR23130:SF97	KOG4293			AT3G61750.1		Cytochrome b561/ferric reductase transmembrane with DOMON related domain
	Glyma.05G187800	2.32668	6.60411	7.43168	14.3819	18.4091	13.1494	5.45415	15.3135	1.48938	5e-05	0.00104136	PF08711	PTHR15141				AT5G09850.1		Transcription elongation factor (TFIIS) family protein
	Glyma.18G017200	18.4084	14.9749	12.8943	43.0377	48.0365	38.7659	15.4259	43.28	1.48835	5e-05	0.00104136	PF12481,PF00733	PTHR11772,PTHR11772:SF13		6.3.5.4	K01953	AT5G10240.1	ASN3	asparagine synthetase 3
	Glyma.14G004200	17.3083	9.63814	16.7562	44.4488	51.9273	26.1581	14.5676	40.8447	1.48739	5e-05	0.00104136	PF02469	PTHR32382,PTHR32382:SF4				AT4G12730.1	FLA2	FASCICLIN-like arabinogalactan 2
	Glyma.06G229900	111.903	58.1177	96.5687	263.53	253.794	229.827	88.8632	249.05	1.48678	5e-05	0.00104136	PF00311	PTHR30523,PTHR30523:SF8		4.1.1.31	K01595	AT3G14940.1	ATPPC3,PPC3	phosphoenolpyruvate carboxylase 3	PSR
	Glyma.20G012900	50.8538	39.4608	64.1949	120.466	167.386	145.021	51.5032	144.291	1.48625	5e-05	0.00104136	PF08263	PTHR27000,PTHR27000:SF60				AT1G49750.1		Leucine-rich repeat (LRR) family protein
	Glyma.13G133400	11.9606	7.87844	14.0983	28.2202	37.712	29.0806	11.3124	31.6709	1.48525	5e-05	0.00104136	PF13371,PF07719	PTHR26312,PTHR26312:SF76				AT3G53560.1		Tetratricopeptide repeat (TPR)-like superfamily protein
	Glyma.05G143000	11.1554	6.11329	10.5695	25.726	25.3664	26.802	9.27939	25.9648	1.48445	0.00155	0.0211116		PTHR35101,PTHR35101:SF1				AT1G30260.1
	Glyma.15G038100	166.024	161.038	198.091	530.086	514.803	423.314	175.051	489.401	1.48324	5e-05	0.00104136	PF00121	PTHR21139,PTHR21139:SF6	KOG1643	5.3.1.1	K01803	AT3G55440.1	ATCTIMC,CYTOTPI,TPI	triosephosphate isomerase
	Glyma.20G186500	12.4196	3.42351	12.192	28.6212	22.7162	26.9805	9.34504	26.1059	1.48211	5e-05	0.00104136	PF00249	PTHR31003,PTHR31003:SF4				AT1G25550.1		myb-like transcription factor family protein
	Glyma.08G259200	48.8626	22.2372	36.4583	77.077	140.244	83.1223	35.8527	100.148	1.48198	5e-05	0.00104136	PF00182	PTHR22595,PTHR22595:SF42	KOG4742			AT1G05850.1	ATCTL1,CTL1,ELP,ELP1,ERH2,HOT2,POM1	Chitinase family protein
	Glyma.08G049000	12.3597	10.3614	6.74196	26.1293	28.2494	27.8964	9.82103	27.425	1.48155	5e-05	0.00104136	PF00512,PF02518,PF00072,PF03924	PTHR24423,PTHR24423:SF517	KOG0519	2.7.13.3,3.1.3.16	K14489	AT2G01830.2	AHK4,ATCRE1,CRE1,WOL,WOL1	CHASE domain containing histidine kinase protein
	Glyma.13G291000	10.4397	6.12895	13.9577	24.6148	29.2514	31.2976	10.1754	28.3879	1.48019	5e-05	0.00104136	PF13419	PTHR22749,PTHR22749:SF4	KOG2914	2.7.1.26		AT4G21470.1	ATFMN/FHY,FMN/FHY	riboflavin kinase/FMN hydrolase	PSR
	Glyma.02G026300	15.811	5.25679	5.58632	27.2186	26.229	20.5871	8.88471	24.6783	1.47384	5e-05	0.00104136	PF00249	PTHR12374,PTHR12374:SF26				AT1G70000.2		myb-like transcription factor family protein
	Glyma.16G131200	5.63358	0.686621	1.95625	7.75445	12.988	2.23725	2.75882	7.65991	1.47328	0.0025	0.0309808	PF00067	PTHR24298,PTHR24298:SF73	KOG0156		K09755	AT4G36220.1	CYP84A1,FAH1	ferulic acid 5-hydroxylase 1
	Glyma.02G223700	4.79458	11.4163	7.93666	15.38	26.084	25.3994	8.04919	22.2878	1.46934	5e-05	0.00104136	PF06203	PTHR31717,PTHR31717:SF8				AT5G48250.1		B-box type zinc finger protein with CCT domain
	Glyma.04G180000	8.55643	6.26561	5.99745	18.5514	20.4087	18.6499	6.93983	19.2033	1.46838	5e-05	0.00104136	PF00860	PTHR11119,PTHR11119:SF48			K14611	AT5G62890.3		Xanthine/uracil permease family protein
	Glyma.02G104600	19.0603	4.21776	2.73305	13.8877	32.1446	25.9174	8.67036	23.9832	1.46786	5e-05	0.00104136	PF00201	PTHR11926,PTHR11926:SF190				AT4G34131.1	UGT73B3	UDP-glucosyl transferase 73B3
	Glyma.08G200200	831.557	442.371	563.506	1183.28	1783.03	2115.38	612.478	1693.9	1.46762	5e-05	0.00104136	PF03767	PTHR31284,PTHR31284:SF5		3.1.3.2		AT4G25150.1		HAD superfamily, subfamily IIIB acid phosphatase
	Glyma.08G333900	2.69054	2.92509	1.01684	5.13597	5.82101	7.38486	2.21083	6.11395	1.46752	0.0005	0.00821665	PF02209,PF00626	PTHR11977,PTHR11977:SF25				AT2G29890.1	ATVLN1,VLN1	villin-like 1
	Glyma.10G245100	7.93019	3.77918	14.851	30.1952	30.7812	12.3888	8.85346	24.4551	1.46582	0.0002	0.00370596	PF08263	PTHR32093				AT3G22800.1		Leucine-rich repeat (LRR) family protein
	Glyma.04G089900	3.12136	9.25583	10.9693	16.9702	23.756	23.7165	7.78216	21.4809	1.46481	5e-05	0.00104136	PF02309	PTHR31734,PTHR31734:SF18			K14484	AT2G22670.4	IAA8	indoleacetic acid-induced protein 8
	Glyma.14G090400	4.10659	3.20234	2.97838	9.15874	9.88532	9.28387	3.42911	9.44264	1.46136	0.00105	0.015284	PF01494	PTHR10835,PTHR10835:SF1		1.14.99.7,1.14.13.132	K00511	AT1G58440.1	SQE1,XF1	FAD/NAD(P)-binding oxidoreductase family protein
	Glyma.14G126200	8.12212	8.58329	12.9953	35.2201	23.2336	23.3028	9.90023	27.2521	1.46084	5e-05	0.00104136	PF04862	PTHR31265,PTHR31265:SF3				AT5G11420.1		Protein of unknown function, DUF642
	Glyma.10G037900	1.52943	3.16069	5.64444	10.2619	10.7838	7.39653	3.44485	9.48072	1.46055	0.0007	0.0109514	PF03141	PTHR10108,PTHR10108:SF906		2.1.1.103		AT3G23300.1		S-adenosyl-L-methionine-dependent methyltransferases superfamily protein
	Glyma.12G210300	17.0085	5.50989	6.50368	27.3247	25.6743	26.7066	9.67404	26.5685	1.45753	5e-05	0.00104136	PF13419	PTHR22749,PTHR22749:SF4	KOG2914	2.7.1.26		AT4G21470.1	ATFMN/FHY,FMN/FHY	riboflavin kinase/FMN hydrolase	PSR
	Glyma.01G236100	11.1395	7.25538	13.2435	26.6714	34.7293	25.3474	10.5461	28.916	1.45516	5e-05	0.00104136	PF07714	PTHR23257,PTHR23257:SF429	KOG0192	2.7.12.1		AT3G22750.1		Protein kinase superfamily protein
	Glyma.04G206700	2.6463	2.49305	4.86155	10.5873	12.9981	3.81957	3.33363	9.13499	1.45431	0.00325	0.0381703	PF00026	PTHR13683,PTHR13683:SF324	KOG1339	3.4.23.12		AT2G03200.1		Eukaryotic aspartyl protease family protein
	Glyma.19G254500	14.6195	9.36747	13.2787	29.9226	35.0529	37.075	12.4219	34.0168	1.45336	5e-05	0.00104136	PF00201	PTHR11926,PTHR11926:SF381	KOG1192	2.4.1.218	K08237	AT4G01070.1	GT72B1,UGT72B1	UDP-Glycosyltransferase superfamily protein
	Glyma.10G271500	1.56	2.44413	3.37512	6.64423	4.13895	9.39856	2.45975	6.72725	1.4515	0.00275	0.0335169	PF00481	PTHR13832,PTHR13832:SF158	KOG0698	3.1.3.16		AT1G68410.1		Protein phosphatase 2C family protein
	Glyma.13G334500	8.40603	2.80211	6.1147	15.3263	25.1178	6.90588	5.77428	15.7833	1.45069	0.00025	0.00453147	PF01073	PTHR10366,PTHR10366:SF323		4.1.1.35	K08678	AT3G46440.2	UXS5	UDP-XYL synthase 5
	Glyma.02G088900	178.953	146.019	166.295	390.837	605.8	345.683	163.755	447.44	1.45015	5e-05	0.00104136	PF14368	PTHR33214,PTHR33214:SF9				AT3G18280.1		Bifunctional inhibitor/lipid-transfer protein/seed storage 2S albumin superfamily protein
	Glyma.02G225000	2.60681	2.6755	1.06191	6.34197	6.12433	4.86083	2.11474	5.77571	1.44952	0.0034	0.0395687	PF01915,PF00933	PTHR30620,PTHR30620:SF33		3.2.1.58	K05349	AT3G47000.1		Glycosyl hydrolase family protein
	Glyma.03G125000	16.6729	28.2511	26.4921	52.1546	64.0469	78.7184	23.8054	64.9733	1.44856	5e-05	0.00104136	PF00249	PTHR24078,PTHR24078:SF177				AT4G39250.1	ATRL1,RL1,RSM2	RAD-like 1
	Glyma.05G197300	3.41804	2.21645	2.79096	9.37154	8.28871	5.30134	2.80849	7.65386	1.44639	0.00185	0.0243984	PF15613,PF02791,PF15614,PF10537	PTHR15546				AT5G08630.1		DDT domain-containing protein
	Glyma.U010000	18.2016	0	11.1321	27.0905	30.4659	22.3127	9.7779	26.623	1.44508	0.004	0.0450234		PTHR33155,PTHR33155:SF3				AT5G22090.2		Protein of unknown function (DUF3049)
	Glyma.10G204200	14.8056	5.49574	8.5447	30.9005	24.2758	23.2631	9.61535	26.1465	1.44321	5e-05	0.00104136	PF00249	PTHR31003,PTHR31003:SF4				AT1G25550.1		myb-like transcription factor family protein
	Glyma.04G199900	46.998	24.5155	40.6146	94.4465	85.3019	124.728	37.376	101.492	1.44118	5e-05	0.00104136	PF00010	PTHR12565,PTHR12565:SF90				AT5G50915.2		basic helix-loop-helix (bHLH) DNA-binding superfamily protein
	Glyma.03G131100	93.4781	43.6273	73.2822	191.019	179.802	198.722	70.1292	189.848	1.43676	5e-05	0.00104136	PF01370	PTHR10366,PTHR10366:SF337	KOG1371	3.13.1.1	K06118	AT4G33030.1	SQD1	sulfoquinovosyldiacylglycerol 1	PSR
	Glyma.05G054900	1.82522	5.76657	6.33266	15.2029	14.2282	8.13672	4.64148	12.5226	1.43188	0.0035	0.0405339	PF00293	PTHR11839,PTHR11839:SF6	KOG3041	3.6.1.21	K18447	AT4G11980.1	ATNUDT14,ATNUDX14,NUDX14	nudix hydrolase homolog 14
	Glyma.05G026300	25.6763	15.4581	25.1531	58.7889	59.2232	60.7945	22.0958	59.6022	1.43159	5e-05	0.00104136	PF01073,PF02866	PTHR11540,PTHR11540:SF14		1.1.1.37	K00026	AT3G47520.1	MDH	malate dehydrogenase
	Glyma.02G283500	37.506	44.1836	42.4878	86.4406	92.8167	155.46	41.3925	111.573	1.43054	5e-05	0.00104136	PF02458	PTHR31642,PTHR31642:SF6		2.3.1.84		AT1G32910.1		HXXXD-type acyl-transferase family protein
	Glyma.16G209500	10.6954	1.29088	5.51046	10.8598	18.4418	17.7885	5.83223	15.6967	1.42834	0.00105	0.015284	PF05623	PTHR31343,PTHR31343:SF7				AT1G03610.1		Protein of unknown function (DUF789)
	Glyma.01G081300	18.2107	5.10185	11.5989	27.104	32.1378	34.6742	11.6372	31.3053	1.42767	5e-05	0.00104136	PF16863,PF01055	PTHR22762,PTHR22762:SF56		3.2.1.177,3.2.1.55,3.2.1.37	K15925	AT1G68560.1	ATXYL1,TRG1,XYL1	alpha-xylosidase 1
	Glyma.07G064900	8.52242	5.95896	3.85481	12.1392	21.7119	15.4313	6.11206	16.4275	1.42638	5e-05	0.00104136	PF05056	PTHR33103,PTHR33103:SF4				AT5G01150.1		Protein of unknown function (DUF674)
	Glyma.10G256400	2.68277	8.26393	9.43658	17.2072	23.277	14.2386	6.79442	18.2409	1.42475	0.0027	0.0330043		PTHR31568,PTHR31568:SF3				AT2G41420.1		proline-rich family protein
	Glyma.20G012300	5.80497	6.41765	4.50219	14.0471	14.1059	16.6728	5.57493	14.9419	1.42234	0.0006	0.00956692	PF06955,PF00722	PTHR31062,PTHR31062:SF44		2.4.1.207	K08235	AT1G14720.1	ATXTH28,EXGT-A2,XTH28,XTR2	xyloglucan endotransglucosylase/hydrolase 28
	Glyma.13G354800	3.717	6.25499	5.79269	18.9914	11.7982	11.4464	5.25489	14.0787	1.42178	0.00075	0.0115919	PF00249	PTHR24078,PTHR24078:SF169				AT3G16350.1		Homeodomain-like superfamily protein
	Glyma.08G312400	44.201	24.5464	34.9278	89.8464	113.213	74.625	34.5584	92.5613	1.42137	5e-05	0.00104136	PF00892	PTHR11132,PTHR11132:SF59	KOG1441		K15283	AT5G54800.1	ATGPT1,GPT1	glucose 6-phosphate/phosphate translocator 1
	Glyma.02G083700	77.3761	115.426	69.6915	269.165	250.431	182.948	87.4979	234.181	1.42031	5e-05	0.00104136
	Glyma.12G038600	1.13053	1.01386	3.29034	3.96294	5.95632	4.61632	1.81158	4.84519	1.41931	0.0038	0.0432552	PF13920,PF00225	PTHR24115,PTHR24115:SF429	KOG0242	3.6.4.4		AT4G39050.1		Kinesin motor family protein
	Glyma.17G080000	1.40302	0.941751	1.20484	2.68155	3.14499	3.66101	1.1832	3.16251	1.41837	0.0029	0.034885	PF14383,PF14309	PTHR31680,PTHR31680:SF3				AT1G74160.1
	Glyma.05G058300	16.8368	15.7897	22.3845	56.7513	42.6035	47.5306	18.337	48.9618	1.4169	0.0002	0.00370596	PF04110	PTHR10969,PTHR10969:SF40	KOG1654		K08341	AT4G16520.1	ATG8F	Ubiquitin-like superfamily protein
	Glyma.11G061100	132.337	106.434	82.2146	210.221	288.52	357.515	106.995	285.419	1.41553	5e-05	0.00104136		PTHR34724,PTHR34724:SF2
	Glyma.19G173600	34.7694	24.517	23.794	72.07	81.4012	68.0832	27.6935	73.8515	1.41508	5e-05	0.00104136	PF00719	PTHR10286,PTHR10286:SF20	KOG1626	3.6.1.1	K01507	AT3G53620.1	AtPPa4,PPa4	pyrophosphorylase 4	PSR
	Glyma.09G134500	19.8733	20.9476	34.3754	60.1524	72.5637	67.7124	25.0654	66.8095	1.41435	5e-05	0.00104136	PF00168	PTHR32246,PTHR32246:SF17				AT5G23950.1		Calcium-dependent lipid-binding (CaLB domain) family protein
	Glyma.03G056500	5.57741	6.04277	7.0154	15.712	17.6469	16.2984	6.21186	16.5524	1.41394	0.0015	0.0205062	PF10262	PTHR13544,PTHR13544:SF0	KOG3286			AT3G47300.1	SELT	SELT-like protein precursor
	Glyma.14G035900	10.4371	4.45988	11.5989	22.4552	21.7903	26.1968	8.83196	23.4808	1.41068	0.00115	0.0164729	PF00076	PTHR12785	KOG0114		K12833	AT5G12190.1		RNA-binding (RRM/RBD/RNP motifs) family protein
	Glyma.15G115500	28.5517	13.5867	22.0161	54.0487	56.214	60.2745	21.3848	56.8458	1.41047	5e-05	0.00104136	PF00459	PTHR20854,PTHR20854:SF4	KOG2951	3.1.3.93,3.1.3.25	K10047	AT3G02870.1	VTC4	Inositol monophosphatase family protein	PSR
	Glyma.16G058200	12.289	16.6926	15.8299	34.8283	56.2374	28.0197	14.9372	39.6951	1.41005	5e-05	0.00104136	PF13238,PF14681	PTHR10285,PTHR10285:SF71		2.4.2.9,2.7.1.48	K00876	AT5G40870.1	ATUK/UPRT1,UK/UPRT1,UKL1	uridine kinase/uracil phosphoribosyltransferase 1
	Glyma.19G258300	10.094	7.90484	13.9804	27.3381	28.0224	29.5991	10.6597	28.3199	1.40964	0.0007	0.0109514	PF13301	PTHR34679,PTHR34679:SF2				AT3G61870.1
	Glyma.06G081100	85.0778	83.0279	62.186	176.017	260.566	174.387	76.7639	203.657	1.40764	5e-05	0.00104136	PF03181	PTHR31236,PTHR31236:SF2				AT5G25610.1	ATRD22,RD22	BURP domain-containing protein
	Glyma.01G022400	3.14369	3.80692	4.63643	6.60645	5.96106	18.1604	3.86234	10.2426	1.40704	0.0008	0.0122678	PF00069	PTHR27001,PTHR27001:SF105	KOG1187	2.7.11.1		AT5G65530.1		Protein kinase superfamily protein
	Glyma.08G044100	42.0445	26.0393	48.6526	108.05	95.1982	105.938	38.9121	103.062	1.40522	5e-05	0.00104136	PF00408,PF02879,PF02880,PF02878	PTHR22573,PTHR22573:SF47		5.4.2.2	K01835	AT1G70730.1		Phosphoglucomutase/phosphomannomutase family protein
	Glyma.02G211400	4.00716	5.39539	5.82508	8.48125	21.0044	10.8258	5.07588	13.4372	1.4045	0.0005	0.00821665	PF14531	PTHR24349,PTHR24349:SF102	KOG0032	2.7.11.1		AT1G12680.1	PEPKR2	phosphoenolpyruvate carboxylase-related kinase 2
	Glyma.11G053800	3.93479	6.07905	4.20991	11.3985	11.7643	14.4746	4.74125	12.5458	1.40387	0.0003	0.00531326	PF00847	PTHR32467,PTHR32467:SF18			K09284	AT4G36920.2	AP2,FL1,FLO2	Integrase-type DNA-binding superfamily protein
	Glyma.19G028500	11.3463	1.43935	4.31037	12.466	21.9045	10.8657	5.69869	15.0787	1.40381	0.00025	0.00453147	PF00984,PF03720,PF03721	PTHR11374,PTHR11374:SF28		1.1.1.22	K00012	AT3G29360.2		UDP-glucose 6-dehydrogenase family protein
	Glyma.15G001200	3.10525	3.6515	3.05334	6.01433	13.4266	6.50288	3.27003	8.64795	1.40305	0.00125	0.0176545		PTHR33709,PTHR33709:SF3				AT1G78880.1		Ubiquitin-specific protease family C19-related protein
	Glyma.10G241800	7.36415	1.64174	7.15602	12.9809	12.9548	16.8004	5.3873	14.2454	1.40286	0.0006	0.00956692	PF01120	PTHR10030,PTHR10030:SF25		3.2.1.51	K01206	AT2G28100.1	ATFUC1,FUC1	alpha-L-fucosidase 1
	Glyma.19G142700	17.0458	0.0960576	19.8486	16.1922	62.1296	19.4621	12.3302	32.5946	1.40244	0.0023	0.0290104		PTHR33659,PTHR33659:SF2
	Glyma.03G019700	1.34399	1.19665	4.04127	7.38112	4.96833	5.03855	2.19397	5.796	1.40152	0.00415	0.0463977	PF01501	PTHR32116,PTHR32116:SF4		2.4.1.43	K13648	AT3G61130.1	GAUT1,LGT1	galacturonosyltransferase 1
	Glyma.06G193500	2.92298	9.4202	1.36689	15.5057	17.1733	3.53945	4.57002	12.0728	1.40149	0.00175	0.0234044	PF13417	PTHR11260,PTHR11260:SF221	KOG0406	2.5.1.18	K00799	AT5G62480.1	ATGSTU9,GST14,GST14B,GSTU9	glutathione S-transferase tau 9
	Glyma.20G102600	5.00711	1.66498	10.1625	13.9813	19.371	11.1167	5.61153	14.823	1.40137	0.0011	0.0158729	PF05705	PTHR12265,PTHR12265:SF0	KOG2521			AT3G19970.1		alpha/beta-Hydrolases superfamily protein	PSR
	Glyma.13G298000	9.76493	11.1514	7.93648	26.795	24.628	24.6034	9.61762	25.3421	1.39779	5e-05	0.00104136		PTHR35497				AT4G28260.2			PSR
	Glyma.13G336200	231.185	237.363	358.269	794.712	720.059	662.03	275.606	725.6	1.39657	5e-05	0.00104136	PF00121	PTHR21139,PTHR21139:SF6	KOG1643	5.3.1.1		AT3G55440.1	ATCTIMC,CYTOTPI,TPI	triosephosphate isomerase
	Glyma.07G092400	2.17586	3.62673	4.20997	7.7911	10.4395	8.018	3.33752	8.74955	1.39043	0.0003	0.00531326	PF00168	PTHR10774,PTHR10774:SF1	KOG1030			AT3G18370.1	ATSYTF,NTMC2T3,NTMC2TYPE3,SYTF	C2 domain-containing protein
	Glyma.20G008300	87.2188	23.2203	82.2496	165.861	173.722	165.094	64.2295	168.226	1.38909	5e-05	0.00104136		PTHR36346,PTHR36346:SF1				AT2G15960.1
	Glyma.02G059300	2.26625	3.77831	3.2279	9.56347	9.36236	5.32	3.09082	8.08194	1.38671	0.0041	0.0459313	PF01151	PTHR11157,PTHR11157:SF11	KOG3071	2.3.1.199,6.2.1.2		AT4G36830.1	HOS3-1	GNS1/SUR4 membrane protein family
	Glyma.06G157400	11.8327	20.704	8.67792	33.4431	41.8815	32.3418	13.7382	35.8888	1.38534	5e-05	0.00104136	PF02365	PTHR31719,PTHR31719:SF3				AT1G01720.1	ANAC002,ATAF1	NAC (No Apical Meristem) domain transcriptional regulator superfamily protein
	Glyma.04G015600	1.76497	4.11657	0.792961	5.18349	6.43546	5.81195	2.22484	5.8103	1.38491	0.00335	0.0391375	PF01529	PTHR22883,PTHR22883:SF72	KOG1311	2.3.1.225	K18932	AT2G33640.1		DHHC-type zinc finger family protein
	Glyma.18G220000	13.8955	17.4324	20.3595	52.5295	36.4131	46.0386	17.2291	44.9937	1.38487	5e-05	0.00104136	PF01467	PTHR10739,PTHR10739:SF29	KOG2803	2.7.7.14	K00967	AT2G38670.1	PECT1	phosphorylethanolamine cytidylyltransferase 1
	Glyma.06G324900	53.0199	39.173	50.8956	121.105	121.41	129.223	47.6961	123.913	1.37738	5e-05	0.00104136	PF02622	PTHR31984,PTHR31984:SF1			K07735	AT1G33780.1		Protein of unknown function (DUF179)
	Glyma.18G006700	54.2411	50.0092	30.3419	87.8457	130.204	131.292	44.8641	116.447	1.37605	5e-05	0.00104136	PF05755	PTHR33732,PTHR33732:SF2				AT1G67360.2		Rubber elongation factor protein (REF)
	Glyma.11G039400	4.83672	1.90514	9.16754	11.6549	11.9151	17.7211	5.30313	13.7637	1.37595	0.0002	0.00370596	PF01373	PTHR31352,PTHR31352:SF1		3.2.1.2	K01177	AT4G17090.1	BAM3,BMY8,CT-BMY	chloroplast beta-amylase
	Glyma.13G111900	4.58651	10.5411	7.83096	20.4494	17.4505	21.6857	7.65286	19.8619	1.37593	0.0007	0.0109514	PF12708	PTHR31339,PTHR31339:SF14				AT1G19170.1		Pectin lyase-like superfamily protein
	Glyma.06G204200	9.53802	11.2734	11.9006	24.7604	29.7881	30.345	10.904	28.2978	1.37583	0.0002	0.00370596	PF06549	PTHR31425				AT5G08050.1		Protein of unknown function (DUF1118)
	Glyma.03G070300	6.89352	10.7699	8.46269	15.7855	25.6829	26.3147	8.70871	22.5944	1.37543	5e-05	0.00104136	PF00450	PTHR11802,PTHR11802:SF29	KOG1282		K09756	AT5G09640.1	SCPL19,SNG2	serine carboxypeptidase-like 19
	Glyma.16G107300	14.5723	15.8134	19.7663	38.8888	55.5723	35.646	16.7173	43.369	1.37532	5e-05	0.00104136	PF03283	PTHR21562,PTHR21562:SF4				AT4G19420.1		Pectinacetylesterase family protein
	Glyma.01G016800	31.2478	13.6372	22.0275	70.0959	48.4329	55.0409	22.3042	57.8566	1.37517	5e-05	0.00104136	PF09335	PTHR12677,PTHR12677:SF29	KOG3140			AT4G17790.1		SNARE associated Golgi protein family	PSR
	Glyma.18G125500	59.5859	31.1356	76.0263	134.258	169.361	128.741	55.5826	144.12	1.37456	5e-05	0.00104136	PF01459	PTHR11743,PTHR11743:SF31	KOG3126		K15040	AT3G01280.1	ATVDAC1,VDAC1	voltage dependent anion channel 1
	Glyma.03G190000	5.24126	5.24809	7.03544	18.3737	10.5371	16.5171	5.8416	15.1426	1.37418	0.0002	0.00370596	PF11961,PF05003	PTHR31371,PTHR31371:SF7				AT5G04550.1		Protein of unknown function (DUF668)
	Glyma.05G123300	14.6739	10.5274	11.9431	28.1476	40.6584	27.4107	12.3815	32.0722	1.37314	5e-05	0.00104136	PF07800	PTHR31197,PTHR31197:SF12				AT1G68140.1		Protein of unknown function (DUF1644)
	Glyma.19G173000	9.1051	12.6521	9.84938	30.478	25.0799	26.1841	10.5355	27.2473	1.37085	5e-05	0.00104136	PF05978	PTHR19444,PTHR19444:SF13	KOG3097			AT3G09470.2		Major facilitator superfamily protein
	Glyma.11G119000	14.7016	8.34479	13.9175	44.861	23.7479	26.9702	12.3213	31.8597	1.37058	0.00015	0.00287228	PF10950	PTHR33731,PTHR33731:SF1
	Glyma.10G216600	24.9191	20.9023	27.5151	62.2678	52.8235	74.174	24.4455	63.0884	1.36781	5e-05	0.00104136	PF09335	PTHR12677,PTHR12677:SF29	KOG3140			AT4G09580.1		SNARE associated Golgi protein family
	Glyma.18G299200	8.7737	5.75821	8.1028	23.1998	20.2571	14.9362	7.5449	19.4644	1.36726	5e-05	0.00104136	PF00854	PTHR11654,PTHR11654:SF112				AT5G13400.1		Major facilitator superfamily protein
	Glyma.08G118900	5.34998	1.38199	8.80265	13.3453	16.9369	9.72171	5.17821	13.3346	1.36465	0.00385	0.0437495	PF00043,PF13456,PF13417	PTHR11260,PTHR11260:SF233	KOG0406	2.5.1.18	K00799	AT2G29420.1	ATGSTU7,GST25,GSTU7	glutathione S-transferase tau 7
	Glyma.15G129200	24.6127	23.1206	33.5839	72.7571	73.152	63.3543	27.1057	69.7545	1.36369	5e-05	0.00104136	PF00141	PTHR31388,PTHR31388:SF22		1.11.1.7	K00430	AT5G06730.1		Peroxidase superfamily protein
	Glyma.02G256700	21.2743	16.1481	21.9415	52.7373	55.2923	44.7357	19.788	50.9218	1.36366	5e-05	0.00104136	PF03226	PTHR13848,PTHR13848:SF5	KOG3399			AT2G40110.1		Yippee family putative zinc-binding protein
	Glyma.02G308700	5.44798	3.12797	5.71911	6.31349	26.145	4.31151	4.76502	12.2567	1.36301	0.00075	0.0115919	PF02469	PTHR32382,PTHR32382:SF4				AT4G12730.1	FLA2	FASCICLIN-like arabinogalactan 2
	Glyma.15G201300	2.03303	6.43354	8.25687	23.5266	8.23008	11.1996	5.57448	14.3188	1.361	5e-05	0.00104136	PF00481	PTHR13832,PTHR13832:SF299	KOG0698	3.1.3.16	K14803	AT2G25620.1	AtDBP1,DBP1	DNA-binding protein phosphatase 1
	Glyma.06G025100	2.55686	3.43364	4.83997	9.65518	11.4372	6.72611	3.61016	9.27284	1.36095	0.00125	0.0176545	PF00759	PTHR22298,PTHR22298:SF57		3.2.1.4		AT1G75680.1	AtGH9B7,GH9B7	glycosyl hydrolase 9B7
	Glyma.09G273600	20.3461	15.2114	18.1412	36.6094	38.8972	62.4013	17.8996	45.9693	1.36075	5e-05	0.00104136	PF14531	PTHR24351,PTHR24351:SF80	KOG0598	2.7.11.1	K04688	AT3G08720.2	ATPK19,ATPK2,ATS6K2,S6K2	serine/threonine protein kinase 2	PSR
	Glyma.19G016400	1.29081	1.66573	2.44922	3.0519	4.589	6.24184	1.80192	4.62758	1.36072	0.0024	0.0299874	PF00005,PF00664	PTHR24221,PTHR24221:SF197		3.6.3.44	K05658	AT3G28345.1		ABC transporter family protein
	Glyma.16G218200	1.96337	2.13306	1.97059	4.99186	6.8303	3.75438	2.02234	5.19218	1.36031	0.00145	0.0199456	PF00520	PTHR10217,PTHR10217:SF475			K05391	AT3G17700.1	ATCNGC20,CNBT1,CNGC20	cyclic nucleotide-binding transporter 1
	Glyma.01G006700	19.5798	15.7298	11.5675	43.895	41.9125	34.4823	15.6257	40.0966	1.35956	5e-05	0.00104136	PF02225,PF04389,PF04253	PTHR10404,PTHR10404:SF45		3.4.17.11	K01301	AT5G19740.1		Peptidase M28 family protein
	Glyma.05G037400	15.7738	9.89663	17.7944	39.4377	32.1615	39.8201	14.4883	37.1398	1.35808	5e-05	0.00104136	PF04695	PTHR23058,PTHR23058:SF0	KOG2629		K13343	AT5G62810.1	ATPEX14,PED2,PEX14	peroxin 14
	Glyma.09G028000	34.0895	20.5121	22.9485	55.6485	79.6603	63.1128	25.85	66.1405	1.35537	5e-05	0.00104136	PF13802,PF16863,PF01055	PTHR22762,PTHR22762:SF82		3.2.1.20	K01187	AT5G11720.1		Glycosyl hydrolases family 31 protein
	Glyma.19G258700	43.7835	54.5355	44.5606	113.286	112.257	139.742	47.6266	121.762	1.35422	5e-05	0.00104136	PF00067	PTHR24298,PTHR24298:SF46	KOG0156	1.14.13.21		AT2G46660.1	CYP78A6	cytochrome P450, family 78, subfamily A, polypeptide 6
	Glyma.17G258400	7.60528	5.95675	4.83581	10.9633	16.1441	19.8521	6.13261	15.6531	1.35188	5e-05	0.00104136	PF11961,PF05003	PTHR31730,PTHR31730:SF5				AT1G30755.1		Protein of unknown function (DUF668)
	Glyma.02G217600	21.7392	10.3768	14.6781	37.0991	46.1963	35.8842	15.598	39.7265	1.34874	5e-05	0.00104136	PF00300	PTHR23029,PTHR23029:SF40	KOG4754			AT5G64460.2		Phosphoglycerate mutase family protein
	Glyma.12G178300	2.85826	2.37428	4.34677	6.77405	8.51806	9.09505	3.1931	8.12905	1.34813	0.00095	0.0141568	PF06136	PTHR31083,PTHR31083:SF2				AT2G28150.1		Domain of unknown function (DUF966)
	Glyma.11G234300	27.6155	22.5518	41.8811	103.709	62.2657	68.345	30.6828	78.1065	1.34801	0.0003	0.00531326	PF12680	PTHR33703				AT3G10985.1	ATWI-12,SAG20,WI12	senescence associated gene 20
	Glyma.11G082200	13.5839	13.8875	12.6698	34.6368	30.4043	37.0853	13.3804	34.0421	1.3472	5e-05	0.00104136	PF07714	PTHR23257,PTHR23257:SF492	KOG0192	2.7.12.1		AT4G35780.1		ACT-like protein tyrosine kinase family protein
	Glyma.20G177300	16.1588	8.40494	9.83022	35.5208	27.6468	24.326	11.4647	29.1645	1.34702	0.0002	0.00370596
	Glyma.07G260300	92.9014	55.6603	88.334	135.47	275.201	190.796	78.9652	200.489	1.34423	5e-05	0.00104136	PF00141	PTHR31235,PTHR31235:SF69		1.11.1.7	K00430	AT4G21960.1	PRXR1	Peroxidase superfamily protein
	Glyma.06G302100	7.12986	2.25399	13.5031	19.6455	25.2367	13.2261	7.62897	19.3694	1.34422	5e-05	0.00104136	PF03000	PTHR32370,PTHR32370:SF25				AT3G22104.1		Phototropic-responsive NPH3 family protein
	Glyma.18G111900	45.9329	15.0477	36.5529	80.385	82.6117	84.5868	32.5112	82.5278	1.34395	5e-05	0.00104136	PF00494	PTHR31480,PTHR31480:SF4	KOG1459	2.5.1.18,2.5.1.32	K02291	AT5G17230.2	PSY	PHYTOENE SYNTHASE
	Glyma.07G237600	10.5064	6.04633	10.5604	21.0441	30.5669	17.2056	9.03771	22.9389	1.34377	5e-05	0.00104136		PTHR34188,PTHR34188:SF1				AT3G17120.1
	Glyma.13G166800	65.2868	22.6227	53.6528	119.159	109.11	130.998	47.1874	119.756	1.34362	5e-05	0.00104136	PF03105	PTHR10783,PTHR10783:SF44	KOG1161			AT2G26660.1	ATSPX2,SPX2	SPX domain gene 2	PSR
	Glyma.10G223500	1.60134	5.00168	2.51558	3.55035	12.785	6.80051	3.03953	7.71195	1.34325	0.00025	0.00453147	PF13632,PF14569	PTHR13301,PTHR13301:SF43		2.4.1.29,2.4.1.12	K10999	AT5G64740.1	CESA6,E112,IXR2,PRC1	cellulose synthase 6
	Glyma.18G270300	15.6568	10.9029	17.4379	36.0793	53.7853	21.6313	14.6659	37.1653	1.34149	0.0003	0.00531326
	Glyma.08G145900	8.62337	15.7032	10.9108	16.2039	53.3553	19.6339	11.7458	29.7311	1.33983	5e-05	0.00104136	PF00107,PF08240	PTHR11695,PTHR11695:SF567	KOG0023		K00083	AT4G39330.1	ATCAD9,CAD9	cinnamyl alcohol dehydrogenase 9
	Glyma.19G088000	12.0579	16.8857	12.7625	37.3616	34.856	33.3	13.902	35.1725	1.33915	5e-05	0.00104136	PF00406	PTHR23359,PTHR23359:SF86	KOG3078	2.7.4.3	K00939	AT3G01820.1		P-loop containing nucleoside triphosphate hydrolases superfamily protein
	Glyma.17G082000	6.14406	5.43798	4.68859	13.6866	18.8084	8.65448	5.42354	13.7165	1.3386	0.0002	0.00370596	PF10250	PTHR31741,PTHR31741:SF5				AT5G15740.1		O-fucosyltransferase family protein
	Glyma.10G090500	64.3117	41.0455	63.4834	137.687	157.404	131.258	56.2802	142.116	1.33637	5e-05	0.00104136	PF08241,PF08498	PTHR10108,PTHR10108:SF908	KOG1269	2.1.1.41	K00559	AT5G13710.2	CPH,SMT1	sterol methyltransferase 1
	Glyma.15G152900	5.18891	6.25346	3.86066	14.2611	7.30386	17.0252	5.10101	12.8634	1.33442	0.00175	0.0234044	PF00168	PTHR32246				AT1G09070.1	(AT)SRC2,SRC2	soybean gene regulated by cold-2
	Glyma.05G193200	0.993655	4.00469	1.70026	3.80774	7.56754	5.49848	2.23287	5.62459	1.33285	0.0029	0.034885	PF03141	PTHR10108,PTHR10108:SF926	KOG3116			AT5G64030.1		S-adenosyl-L-methionine-dependent methyltransferases superfamily protein
	Glyma.18G035700	1.78504	1.38166	0.653156	2.93633	3.44126	3.24438	1.27329	3.20733	1.33282	0.0025	0.0309808	PF12783,PF01369	PTHR10663,PTHR10663:SF131			K18443	AT1G13980.1	EMB30,GN,VAN7	sec7 domain-containing protein
	Glyma.12G169400	170.227	84.7454	266.731	422.028	517.058	374.889	173.901	437.992	1.33263	5e-05	0.00104136	PF00111	PTHR19370,PTHR19370:SF120			K02639	AT1G60950.1	ATFD2,FED A	2Fe-2S ferredoxin-like superfamily protein
	Glyma.19G186100	76.2689	34.1651	57.8223	126.347	194.735	102.216	56.0854	141.099	1.33101	5e-05	0.00104136	PF00230	PTHR19139,PTHR19139:SF52	KOG0223		K09873	AT2G36830.1	GAMMA-TIP,GAMMA-TIP1,TIP1;1	gamma tonoplast intrinsic protein
	Glyma.06G248900	20.4835	11.0133	8.75839	19.247	42.3162	39.658	13.4184	33.7404	1.33026	5e-05	0.00104136	PF02365	PTHR31719,PTHR31719:SF34				AT4G27410.2	ANAC072,RD26	NAC (No Apical Meristem) domain transcriptional regulator superfamily protein
	Glyma.07G058400	9.09666	3.85838	3.53644	10.9454	16.7995	13.6456	5.49716	13.7969	1.32758	5e-05	0.00104136	PF02181	PTHR23213,PTHR23213:SF220				AT3G25500.1	AFH1,AHF1,ATFH1,FH1	formin homology 1
	Glyma.16G043500	27.0053	11.0281	20.055	49.7065	45.0329	50.8726	19.3628	48.5373	1.32581	5e-05	0.00104136	PF01150	PTHR11782,PTHR11782:SF50	KOG1385	3.6.1.5	K14641	AT5G18280.1	APY2,ATAPY2	apyrase 2
	Glyma.16G042200	4.74981	1.44542	11.7181	15.4809	15.3235	13.9989	5.9711	14.9344	1.32257	0.0018	0.0239097	PF01844	PTHR33877,PTHR33877:SF2				AT2G23840.1		HNH endonuclease
	Glyma.11G082000	3.50701	7.03735	10.5187	19.0394	20.4176	13.1834	7.02101	17.5468	1.32146	0.00085	0.0128919	PF02151,PF02577	PTHR15160,PTHR15160:SF6			K08999	AT5G66050.1		Wound-responsive family protein
	Glyma.02G026900	7.42633	3.24054	3.86456	11.9767	9.67477	14.65	4.84381	12.1005	1.32085	0.0008	0.0122678	PF01501	PTHR13778,PTHR13778:SF9		2.4.1.43		AT1G70090.1	GATL9,LGT8	glucosyl transferase family 8
	Glyma.05G176100	5.09253	2.91342	5.33129	11.7302	11.4476	10.1215	4.44575	11.0998	1.32003	0.0031	0.0368247	PF07714	PTHR24343,PTHR24343:SF168	KOG0583	2.7.11.1		AT4G33950.1	ATOST1,OST1,P44,SNRK2-6,SNRK2.6,SRK2E	Protein kinase superfamily protein
	Glyma.10G172700	2.7291	8.97118	5.6965	18.0958	15.326	9.92186	5.79893	14.4479	1.317	0.0006	0.00956692	PF00155	PTHR11808,PTHR11808:SF55	KOG0053	4.4.1.11	K01761	AT1G64660.1	ATMGL,MGL	methionine gamma-lyase
	Glyma.06G202300	37.0683	34.2348	40.2032	90.1538	98.3781	89.25	37.1688	92.594	1.31683	5e-05	0.00104136	PF00067	PTHR24298,PTHR24298:SF104	KOG0156	1.14.13.21	K05280	AT5G07990.1	CYP75B1,D501,TT7	Cytochrome P450 superfamily protein
	Glyma.01G037900	3.4655	1.23934	4.92485	8.41349	6.56088	8.98557	3.2099	7.98665	1.31506	0.0029	0.034885	PF01501	PTHR13778,PTHR13778:SF9		2.4.1.43		AT1G70090.2	GATL9,LGT8	glucosyl transferase family 8
	Glyma.16G175400	95.9465	103.007	81.5013	195.624	339.237	161.732	93.485	232.197	1.31255	5e-05	0.00104136	PF00201	PTHR11926,PTHR11926:SF325		2.4.1.170		AT3G16520.3	UGT88A1	UDP-glucosyl transferase 88A1
	Glyma.10G089300	71.7246	81.7797	82.4418	196.428	200.837	188.102	78.6487	195.122	1.31088	5e-05	0.00104136		PTHR34940,PTHR34940:SF1				AT1G51400.1		Photosystem II 5 kD protein
	Glyma.06G309200	11.8512	5.80748	13.5186	43.8607	24.7675	8.71767	10.3924	25.7819	1.31083	0.00285	0.0344705		PTHR24078,PTHR24078:SF177				AT4G39250.1	ATRL1,RL1,RSM2	RAD-like 1
	Glyma.01G005400	28.2862	33.5945	42.2874	87.4511	84.0005	86.7808	34.7227	86.0775	1.30976	5e-05	0.00104136	PF00365	PTHR13697,PTHR13697:SF7		2.7.1.11	K00850	AT4G26270.1	PFK3	phosphofructokinase 3
	Glyma.13G279600	2.23049	0.327276	2.62471	3.37324	6.20684	3.26519	1.72749	4.28175	1.30952	0.00185	0.0243984		PTHR31008,PTHR31008:SF4				AT1G61100.1		disease resistance protein (TIR class), putative
	Glyma.05G000700	30.0858	29.8142	29.9149	78.0156	85.5718	58.6344	29.9383	74.0739	1.30697	5e-05	0.00104136	PF02887,PF00224	PTHR11817,PTHR11817:SF5		2.7.1.40	K00873	AT5G08570.1		Pyruvate kinase family protein
	Glyma.06G126100	33.1333	22.5087	35.4403	86.1587	80.007	59.1434	30.3608	75.103	1.30666	5e-05	0.00104136	PF10604	PTHR31213,PTHR31213:SF12			K14496	AT5G53160.2	PYL8,RCAR3	regulatory components of ABA receptor 3
	Glyma.13G149800	59.9208	34.477	59.9242	114.407	125.43	141.817	51.4406	127.218	1.30633	5e-05	0.00104136	PF02887,PF00224	PTHR11817,PTHR11817:SF33		2.7.1.40	K00873	AT3G52990.1		Pyruvate kinase family protein
	Glyma.10G205500	90.065	66.6199	80.6062	182.183	207.087	197.25	79.097	195.507	1.30552	5e-05	0.00104136	PF00311	PTHR30523,PTHR30523:SF6		4.1.1.31	K01595	AT1G68750.1	ATPPC4,PPC4	phosphoenolpyruvate carboxylase 4
	Glyma.17G003300	12.11	14.9042	7.59086	22.4607	31.8491	31.051	11.535	28.4536	1.30259	0.0002	0.00370596	PF13410,PF13417	PTHR11260,PTHR11260:SF293	KOG0868	2.5.1.18	K01800	AT2G02380.1	ATGSTZ2,GSTZ2	glutathione S-transferase (class zeta) 2
	Glyma.03G156000	7.32506	2.66063	5.34194	10.663	15.2956	11.776	5.10921	12.5782	1.29975	0.0008	0.0122678	PF00646,PF01344	PTHR24414,PTHR24414:SF29				AT3G63220.2		Galactose oxidase/kelch repeat superfamily protein
	Glyma.06G109500	17.0427	15.2755	11.8484	35.4837	46.8943	26.2179	14.7222	36.1987	1.29795	5e-05	0.00104136	PF15413,PF01237	PTHR10972,PTHR10972:SF100				AT4G08180.1	ORP1C	OSBP(oxysterol binding protein)-related protein 1C
	Glyma.13G059400	14.9536	7.72302	15.2358	33.2143	34.2132	25.7752	12.6375	31.0676	1.2977	5e-05	0.00104136		PTHR21145,PTHR21145:SF0	KOG0795	5.4.99.5	K01850	AT3G29200.1	ATCM1,CM1	chorismate mutase 1
	Glyma.05G204600	705.131	816.779	898.652	2024.16	1874.64	2046.4	806.854	1981.73	1.29638	5e-05	0.00104136	PF00314	PTHR31048,PTHR31048:SF36				AT4G11650.1	ATOSM34,OSM34	osmotin 34
	Glyma.08G238100	127.506	72.1852	75.4577	137.105	340.229	197.617	91.7163	224.984	1.29457	5e-05	0.00104136	PF00067	PTHR24282,PTHR24282:SF53	KOG0157	1.14.13.173		AT3G14690.1	CYP72A15	cytochrome P450, family 72, subfamily A, polypeptide 15
	Glyma.10G088000	10.1792	4.50422	5.22599	12.9127	24.4823	11.4326	6.63646	16.2759	1.29425	5e-05	0.00104136	PF02225,PF04389,PF04253	PTHR10404,PTHR10404:SF42	KOG2195	3.4.17.11	K01301	AT3G54720.1	AMP1,COP2,HPT,MFO1,PT	Peptidase M28 family protein
	Glyma.12G217400	556.256	461.928	362.085	882.466	969.002	1533.49	460.09	1128.32	1.29419	5e-05	0.00104136	PF03181	PTHR31236,PTHR31236:SF2				AT5G25610.1	ATRD22,RD22	BURP domain-containing protein
	Glyma.02G224900	6.08923	3.46668	3.64248	10.6508	9.79202	11.9062	4.39946	10.783	1.29336	0.00015	0.00287228	PF00249	PTHR24078,PTHR24078:SF279				AT5G58900.1		Homeodomain-like transcriptional regulator
	Glyma.14G127800	4.98445	3.48933	4.35555	11.3315	12.843	7.23864	4.27644	10.4711	1.29192	5e-05	0.00104136	PF14510,PF08370,PF00005,PF01061	PTHR19241,PTHR19241:SF219		3.6.3.44		AT1G15520.1	ABCG40,ATABCG40,ATPDR12,PDR12	pleiotropic drug resistance 12
	Glyma.17G069200	47.0318	30.5636	34.8829	82.5377	79.1854	113.653	37.4927	91.792	1.29176	5e-05	0.00104136	PF00892	PTHR31218,PTHR31218:SF30				AT4G30420.1		nodulin MtN21 /EamA-like transporter family protein
	Glyma.01G131500	30.8252	15.1428	16.586	49.7388	54.8314	48.4068	20.8513	50.9923	1.29014	5e-05	0.00104136	PF14531,PF03822	PTHR24347,PTHR24347:SF215	KOG0583	2.7.11.1	K07198	AT5G58380.1	CIPK10,PKS2,SIP1,SNRK3.8	SOS3-interacting protein 1
	Glyma.01G185400	8.58168	3.6765	14.7785	24.747	21.2023	20.1246	9.01221	22.0247	1.28917	0.0001	0.00197278	PF02234	PTHR10265,PTHR10265:SF25				AT1G49620.1	ICK5,ICN6,KRP7	Cyclin-dependent kinase inhibitor family protein
	Glyma.11G056700	16.1576	5.70532	15.76	32.0171	32.815	26.9874	12.541	30.6065	1.28719	0.00015	0.00287228	PF02234	PTHR10265,PTHR10265:SF25				AT1G49620.1	ICK5,ICN6,KRP7	Cyclin-dependent kinase inhibitor family protein
	Glyma.10G260900	1.52135	1.91134	4.10885	2.40424	12.2585	3.74182	2.51384	6.13485	1.28713	0.00145	0.0199456	PF14498	PTHR31084,PTHR31084:SF0		3.2.1.51	K15923	AT4G34260.1	FUC95A	1,2-alpha-L-fucosidases
	Glyma.07G196500	4.28116	4.01449	1.94422	7.60563	7.07458	10.1734	3.41329	8.28454	1.27926	5e-05	0.00104136	PF00179	PTHR24067,PTHR24067:SF97	KOG0895	6.3.2.19	K10581	AT2G33770.1	ATUBC24,PHO2,UBC24	phosphate 2
	Glyma.03G149900	21.0022	16.767	16.27	34.2204	49.0045	47.9173	18.0131	43.7141	1.27905	5e-05	0.00104136		PTHR31447,PTHR31447:SF2	KOG4176			AT4G02940.1		oxidoreductase, 2OG-Fe(II) oxygenase family protein
	Glyma.14G210700	103.094	45.4543	98.9837	210.336	169.961	219.423	82.5107	199.907	1.27667	5e-05	0.00104136	PF01704	PTHR11952,PTHR11952:SF13		2.7.7.9	K00963	AT5G17310.2	AtUGP2,UGP2	UDP-glucose pyrophosphorylase 2
	Glyma.13G327100	15.9059	3.21728	8.29296	19.4064	36.8794	10.1188	9.13873	22.1349	1.27625	0.0004	0.0068088	PF02469	PTHR32077,PTHR32077:SF7				AT5G03170.1	ATFLA11,FLA11	FASCICLIN-like arabinogalactan-protein 11
	Glyma.04G062500	7.92692	3.7117	4.28552	11.617	13.3387	13.5256	5.30805	12.8271	1.27294	5e-05	0.00104136	PF00249,PF00072	PTHR26402,PTHR26402:SF558				AT2G25180.1	ARR12,RR12	response regulator 12
	Glyma.05G175400	8.05532	12.8139	11.5238	18.3528	35.4551	24.4453	10.7977	26.0844	1.27247	0.0013	0.0182598	PF13639	PTHR14155,PTHR14155:SF94	KOG1493			AT5G10380.1	ATRING1,RING1	RING/U-box superfamily protein
	Glyma.14G101000	11.0149	5.97637	11.3911	25.0225	17.6435	25.8888	9.46078	22.8516	1.27227	0.0023	0.0290104	PF01133	PTHR12373	KOG1766			AT5G10810.1	ATER,ER	enhancer of rudimentary protein, putative
	Glyma.13G319000	4.50107	3.3563	2.20801	6.85874	11.7558	5.6649	3.35513	8.09315	1.27033	0.00295	0.0353968	PF00800	PTHR21022,PTHR21022:SF5		4.2.1.91	K05359	AT1G08250.1	ADT6	arogenate dehydratase 6
	Glyma.07G140400	128.902	99.5286	142.579	268.778	271.135	354.97	123.67	298.294	1.27024	5e-05	0.00104136	PF00043,PF02798	PTHR11260,PTHR11260:SF314	KOG0406	2.5.1.18	K00799	AT3G09270.1	ATGSTU8,GSTU8	glutathione S-transferase TAU 8
	Glyma.12G007500	84.765	96.0894	85.8299	190.892	239.242	212.739	88.8947	214.291	1.2694	5e-05	0.00104136	PF14008,PF16656,PF00149	PTHR22953,PTHR22953:SF22		3.1.3.41,3.1.3.2,3.1.3.60		AT2G16430.2	ATPAP10,PAP10	purple acid phosphatase 10	PSR
	Glyma.05G162100	2.83743	2.46812	2.67413	7.488	8.64164	3.09728	2.65989	6.40897	1.26872	0.0027	0.0330043	PF00514,PF04564	PTHR23315,PTHR23315:SF76		6.3.2.19		AT1G29340.1	ATPUB17,PUB17	plant U-box 17
	Glyma.02G001700	17.5228	10.8907	15.4495	41.9948	31.1531	32.4906	14.621	35.2128	1.26806	5e-05	0.00104136	PF04720	PTHR31579,PTHR31579:SF5				AT3G22970.1		Protein of unknown function (DUF506)
	Glyma.06G065000	10.7294	3.90588	6.27744	15.0761	25.2722	10.0169	6.97092	16.7884	1.26804	5e-05	0.00104136	PF13632,PF14569	PTHR13301,PTHR13301:SF31		2.4.1.12	K10999	AT4G18780.1	ATCESA8,CESA8,IRX1,LEW2	cellulose synthase family protein
	Glyma.09G095200	17.5577	20.8108	11.4306	22.7668	62.2837	34.7098	16.5997	39.9201	1.26596	0.0006	0.00956692	PF02704	PTHR23201,PTHR23201:SF20				AT1G22690.3		Gibberellin-regulated family protein
	Glyma.13G228400	5.56733	1.72531	3.85563	8.29612	9.37714	9.10045	3.71609	8.92457	1.264	0.00235	0.029529	PF14531,PF03822	PTHR24347,PTHR24347:SF168	KOG0583	2.7.11.1	K07198	AT4G18700.1	ATWL4,CIPK12,SnRK3.9,WL4	CBL-interacting protein kinase 12	PSR
	Glyma.16G165800	95.9711	40.1721	104.881	183.996	204.001	190.342	80.3413	192.78	1.26274	5e-05	0.00104136	PF00504	PTHR21649,PTHR21649:SF26			K08912	AT2G34430.1	LHB1B1,LHCB1.4	light-harvesting chlorophyll-protein complex II subunit B1
	Glyma.01G025100	13.0871	13.1843	29.9575	53.7397	36.7365	44.414	18.743	44.9634	1.2624	5e-05	0.00104136		PTHR36321,PTHR36321:SF1
	Glyma.08G181000	37.331	9.02567	13.162	27.6313	81.7749	33.2837	19.8395	47.5633	1.26147	5e-05	0.00104136	PF00201	PTHR11926,PTHR11926:SF227		2.4.1.273	K18823	AT2G22590.1		UDP-Glycosyltransferase superfamily protein
	Glyma.18G116500	6.47012	11.598	6.9223	24.096	16.7699	19.0016	8.33014	19.9558	1.2604	0.00015	0.00287228						AT5G41860.1
	Glyma.07G126400	66.2348	36.5008	59.7614	131.028	132.218	125.486	54.1657	129.577	1.25836	5e-05	0.00104136	PF00365	PTHR13697,PTHR13697:SF7		2.7.1.11	K00850	AT4G26270.1	PFK3	phosphofructokinase 3
	Glyma.12G061400	6.68429	2.85906	9.87925	14.0629	15.6479	16.6928	6.4742	15.4679	1.2565	5e-05	0.00104136	PF06480,PF00004,PF01434	PTHR23076,PTHR23076:SF69			K08956	AT1G07510.1	ftsh10	FTSH protease 10
	Glyma.18G119000	1.8247	2.01555	1.46672	4.66276	3.63992	4.36843	1.76899	4.2237	1.25558	0.00235	0.029529	PF16457,PF01363,PF13713,PF16627,PF08381,PF00415	PTHR22870,PTHR22870:SF219	KOG1427			AT5G19420.1		Regulator of chromosome condensation (RCC1) family with FYVE zinc finger domain
	Glyma.04G243000	14.4757	1.21037	5.23293	21.5735	10.5624	17.7998	6.973	16.6452	1.25526	0.0004	0.0068088	PF00676	PTHR11516,PTHR11516:SF33		1.2.4.4	K00166	AT5G09300.1		Thiamin diphosphate-binding fold (THDP-binding) superfamily protein
	Glyma.10G151800	56.9926	71.2182	60.4593	145.713	154.458	150.175	62.8901	150.115	1.25517	5e-05	0.00104136	PF00838	PTHR11991	KOG1727			AT3G16640.1	TCTP	translationally controlled tumor protein
	Glyma.11G155000	73.4912	84.8917	92.7427	206.119	160.521	232.37	83.7085	199.67	1.25417	5e-05	0.00104136
	Glyma.16G172600	1.77344	1.99488	0.0413625	1.11816	4.74658	3.21164	1.26989	3.02546	1.25245	0.00455	0.0497003	PF00664,PF00005	PTHR24223,PTHR24223:SF192		3.6.3.44	K05666	AT3G59140.1	ATMRP14,MRP14	multidrug resistance-associated protein 14	PSR
	Glyma.13G169900	19.4093	19.7539	22.0534	46.9189	55.7205	43.1811	20.4055	48.6068	1.2522	5e-05	0.00104136	PF00046,PF02183	PTHR24326,PTHR24326:SF136	KOG0483		K09338	AT3G01470.1	ATHB-1,ATHB1,HAT5,HB-1,HD-ZIP-1	homeobox 1
	Glyma.16G095200	2.60361	4.53901	4.07096	7.77034	12.8783	5.99277	3.73786	8.88047	1.24842	0.0038	0.0432552	PF00170,PF07777,PF16596	PTHR22952,PTHR22952:SF47			K09060	AT2G35530.1	AtbZIP16,bZIP16	basic region/leucine zipper transcription factor 16
	Glyma.19G070000	2.44683	11.2382	12.638	16.0173	27.9627	18.5545	8.77433	20.8448	1.24833	0.0019	0.0248901	PF00929	PTHR12801,PTHR12801:SF56	KOG2249	3.1.13.1		AT3G27970.1		Exonuclease family protein
	Glyma.12G024700	594.823	605.058	663.351	1678.84	1245.49	1497.14	621.078	1473.82	1.24672	5e-05	0.00104136	PF00160	PTHR11071,PTHR11071:SF252	KOG0865	5.2.1.8	K01802	AT2G16600.1	ROC3	rotamase CYP 3
	Glyma.09G173200	67.3645	81.5565	78.3764	155.292	192.282	191.176	75.7658	179.584	1.24504	5e-05	0.00104136	PF03951,PF00120	PTHR20852,PTHR20852:SF59		6.3.1.2	K01915	AT5G37600.1	ATGLN1;1,ATGSR1,GLN1;1,GSR 1	glutamine synthase clone R1
	Glyma.11G018300	10.8096	9.23991	5.04995	15.5299	25.4505	18.4409	8.36648	19.8071	1.24333	0.00035	0.00608857	PF00400	PTHR11024	KOG2445		K14299	AT1G64350.1	SEH1H	Transducin/WD40 repeat-like superfamily protein
	Glyma.08G031400	5.35457	2.53862	4.36685	9.4452	11.7924	7.71428	4.08668	9.65064	1.2397	0.0035	0.0405339	PF00642	PTHR14493	KOG1595			AT2G19810.1		CCCH-type zinc finger family protein
	Glyma.11G053400	76.4746	36.3225	35.555	69.8835	181.663	98.5839	49.4507	116.71	1.23887	5e-05	0.00104136	PF00201	PTHR11926,PTHR11926:SF384	KOG1192	2.4.1.272	K18822	AT4G34138.1	UGT73B1	UDP-glucosyl transferase 73B1
	Glyma.20G221800	2.56233	3.04032	4.78879	6.47237	12.1124	5.90067	3.46381	8.1618	1.23653	0.00215	0.027462	PF01590,PF00072	PTHR24423,PTHR24423:SF530	KOG0519	2.7.11.1	K14509	AT3G04580.2	EIN4	Signal transduction histidine kinase, hybrid-type, ethylene sensor
	Glyma.13G253600	52.245	39.9811	87.3645	140.229	137.994	144.85	59.8635	141.024	1.23619	5e-05	0.00104136	PF00719	PTHR10286,PTHR10286:SF3	KOG1626	3.6.1.1	K01507	AT5G09650.1	AtPPa6,PPa6	pyrophosphorylase 6
	Glyma.03G207900	5.80813	2.54361	6.97622	12.0681	13.1118	10.9155	5.10932	12.0318	1.23565	0.0031	0.0368247	PF11543,PF05021	PTHR12710	KOG2834		K14015	AT3G63000.1	NPL41	NPL4-like protein 1
	Glyma.16G175900	14.039	8.41769	13.8684	32.0623	29.9502	23.4311	12.1084	28.4812	1.234	5e-05	0.00104136	PF00201	PTHR11926,PTHR11926:SF325		2.4.1.170	K13263	AT3G16520.3	UGT88A1	UDP-glucosyl transferase 88A1
	Glyma.16G088700	12.8112	6.96347	5.37353	15.2953	23.9297	19.8757	8.38275	19.7002	1.23272	5e-05	0.00104136	PF00069	PTHR24055,PTHR24055:SF184	KOG0661	2.7.11.22	K08829	AT4G13020.1	MHK	Protein kinase superfamily protein
	Glyma.05G199400	15.1392	4.75319	9.15582	19.5976	28.3127	20.349	9.68274	22.7531	1.23257	5e-05	0.00104136	PF13833,PF00153	PTHR24089,PTHR24089:SF294			K14684	AT5G51050.1		Mitochondrial substrate carrier family protein	PSR
	Glyma.08G109000	4.67442	0.625648	3.78513	8.55963	4.74425	8.03769	3.0284	7.11386	1.23208	0.0038	0.0432552	PF02225,PF05922,PF00082	PTHR10795,PTHR10795:SF346		3.4.21.25		AT2G04160.1	AIR3	Subtilisin-like serine endopeptidase family protein	PSR
	Glyma.19G255200	10.3664	10.5375	14.4498	31.3737	23.1496	28.5003	11.7846	27.6745	1.23166	0.0001	0.00197278	PF09713	PTHR31871,PTHR31871:SF9		3.4.17.23		AT2G46420.1		Plant protein 1589 of unknown function
	Glyma.11G229700	63.6614	56.1867	61.7647	125.294	183.823	117.165	60.5376	142.094	1.23094	0.0005	0.00821665	PF07011	PTHR33469,PTHR33469:SF5				AT2G40080.1	ELF4	Protein of unknown function (DUF1313)
	Glyma.07G110600	13.1207	5.59334	12.5614	21.2402	23.8175	28.2774	10.4251	24.445	1.22947	0.00015	0.00287228	PF00300	PTHR16469	KOG3734			AT3G60450.1		Phosphoglycerate mutase family protein
	Glyma.01G161700	15.1642	8.54311	11.4923	28.4857	30.0029	24.0471	11.7332	27.5119	1.22946	5e-05	0.00104136	PF02577	PTHR15160,PTHR15160:SF6			K08999	AT5G66050.1		Wound-responsive family protein
	Glyma.08G296700	49.2302	26.0158	34.3734	87.5815	84.8465	84.4444	36.5398	85.6241	1.22855	5e-05	0.00104136	PF01459	PTHR11743,PTHR11743:SF31	KOG3126		K15040	AT3G01280.1	ATVDAC1,VDAC1	voltage dependent anion channel 1
	Glyma.07G207200	61.3852	26.0677	50.3848	115.077	110.618	97.2889	45.9459	107.661	1.22849	5e-05	0.00104136	PF03405	PTHR31155,PTHR31155:SF9		1.14.19.2	K03921	AT2G43710.1	FAB2,SSI2	Plant stearoyl-acyl-carrier-protein desaturase family protein
	Glyma.16G014100	5.43834	5.49545	0.049215	3.77657	15.8559	6.08067	3.661	8.57105	1.22723	0.00425	0.0472142	PF04043,PF01095	PTHR31707,PTHR31707:SF55		3.1.1.11	K01051	AT3G14310.1	ATPME3,PME3	pectin methylesterase 3
	Glyma.18G212800	17.2267	9.94809	18.8963	34.1942	35.5574	38.095	15.357	35.9489	1.22705	5e-05	0.00104136	PF14531	PTHR24351,PTHR24351:SF80	KOG0598	2.7.11.1	K04688	AT3G08720.2	ATPK19,ATPK2,ATS6K2,S6K2	serine/threonine protein kinase 2	PSR
	Glyma.05G002200	29.3385	22.7236	41.3837	82.0017	88.6212	48.0384	31.1486	72.8871	1.2265	5e-05	0.00104136	PF14368	PTHR33214,PTHR33214:SF9				AT3G18280.1		Bifunctional inhibitor/lipid-transfer protein/seed storage 2S albumin superfamily protein
	Glyma.13G325000	4.12381	3.95251	8.96142	8.86223	14.279	16.6977	5.67925	13.2796	1.22544	5e-05	0.00104136	PF00169,PF01852,PF07059	PTHR12136,PTHR12136:SF41				AT2G28320.1		Pleckstrin homology (PH) and lipid-binding START domains-containing protein
	Glyma.10G013300	31.9523	36.2567	17.8767	80.5277	67.6013	53.1166	28.6952	67.0819	1.22511	5e-05	0.00104136	PF00170	PTHR22952,PTHR22952:SF167				AT3G62420.1	ATBZIP53,BZIP53	basic region/leucine zipper motif 53
	Glyma.10G186500	132.886	147.957	124.658	315.242	320.938	311.61	135.167	315.93	1.22486	5e-05	0.00104136	PF07690	PTHR24064,PTHR24064:SF297		3.6.3.27	K08176	AT3G54700.1	PHT1;7	phosphate transporter 1;7
	Glyma.09G010000	30.8394	35.5502	41.6375	82.0113	102.969	67.454	36.009	84.1446	1.22451	5e-05	0.00104136	PF09298,PF01557	PTHR11820,PTHR11820:SF1		3.7.1.2	K01555	AT1G12050.1		fumarylacetoacetase, putative
	Glyma.04G021000	5.87197	9.22304	8.22177	20.0129	17.2638	17.1119	7.77226	18.1295	1.22194	0.0002	0.00370596	PF13905	PTHR13871,PTHR13871:SF48	KOG2501	1.8.1.8	K17609	AT1G60420.1		DC1 domain-containing protein
	Glyma.06G170300	177.993	29.5702	58.3375	111.14	339.433	169.518	88.6335	206.697	1.22159	5e-05	0.00104136	PF16656,PF14008,PF00149	PTHR22953,PTHR22953:SF33	KOG1378	3.1.4.1		AT5G50400.1	ATPAP27,PAP27	purple acid phosphatase 27	PSR
	Glyma.11G056100	23.9717	12.2438	17.3135	46.177	40.0892	38.446	17.843	41.5707	1.22021	5e-05	0.00104136	PF07939	PTHR31865,PTHR31865:SF1				AT4G33985.1		Protein of unknown function (DUF1685)
	Glyma.02G205800	2.40498	1.77644	3.54938	4.06198	10.511	3.42868	2.57693	6.00056	1.21944	0.00175	0.0234044	PF13632,PF14569	PTHR13301,PTHR13301:SF28		2.4.1.12	K10999	AT5G17420.1	ATCESA7,CESA7,IRX3,MUR10	Cellulose synthase family protein
	Glyma.17G244600	11.4899	7.38341	12.7406	22.0919	24.5915	26.8622	10.538	24.5152	1.21808	5e-05	0.00104136	PF00149	PTHR34211,PTHR34211:SF2				AT4G11800.1		Calcineurin-like metallo-phosphoesterase superfamily protein
	Glyma.07G105700	15.0102	13.1058	8.066	32.2233	29.5728	22.3687	12.0606	28.0549	1.21795	0.0001	0.00197278	PF14531	PTHR24361,PTHR24361:SF344	KOG0581	2.7.12.2	K04368	AT1G73500.1	ATMKK9,MKK9	MAP kinase kinase 9
	Glyma.03G144500	108.503	101.196	150.912	272.181	284.124	282.162	120.204	279.489	1.21731	5e-05	0.00104136	PF11960,PF00487	PTHR32100,PTHR32100:SF16		1.3.1.35,1.14.19.6	K10256	AT3G12120.1	FAD2	fatty acid desaturase 2
	Glyma.12G203700	7.78106	15.1056	10.2341	23.3848	22.581	31.0222	11.0403	25.6627	1.2169	5e-05	0.00104136		PTHR35497				AT4G28260.1			PSR
	Glyma.17G217000	12.4414	6.77939	9.25755	17.1443	27.2101	21.6605	9.49277	22.005	1.21293	0.0001	0.00197278	PF00704	PTHR11177,PTHR11177:SF208	KOG2806		K01183	AT4G19810.1		Glycosyl hydrolase family protein with chitinase insertion domain	PSR
	Glyma.04G003700	188.561	92.6846	145.418	282.089	429.726	276.493	142.221	329.436	1.21186	5e-05	0.00104136	PF00403	PTHR22814,PTHR22814:SF155	KOG1603			AT4G38580.1	ATFP6,FP6,HIPP26	farnesylated protein 6
	Glyma.18G205800	12.0331	18.3	10.7857	28.3115	43.834	23.0964	13.7063	31.7473	1.2118	0.0003	0.00531326	PF00210	PTHR11431,PTHR11431:SF44	KOG2332	1.16.3.1	K00522	AT5G01600.1	ATFER1,FER1	ferretin 1
	Glyma.11G079500	5.8722	6.31439	7.75674	9.60082	19.0252	17.5652	6.64778	15.3971	1.21171	0.0009	0.0135268	PF04749	PTHR31704,PTHR31704:SF3				AT4G35920.1	MCA1	PLAC8 family protein
	Glyma.19G075100	4.9984	3.33541	3.55493	12.2199	6.2567	9.05721	3.96291	9.17792	1.21161	0.0034	0.0395687	PF02536	PTHR13068,PTHR13068:SF9			K15032	AT4G14605.1		Mitochondrial transcription termination factor family protein
	Glyma.12G231800	3.34253	0.937635	6.79463	9.55705	9.81681	6.26653	3.6916	8.5468	1.21114	0.00045	0.00752511	PF13855,PF11721,PF07714	PTHR27006,PTHR27006:SF35	KOG1187	2.7.11.1		AT1G53440.1		Leucine-rich repeat transmembrane protein kinase
	Glyma.18G209800	9.67842	6.71198	6.32512	18.7091	15.3967	18.4827	7.57184	17.5295	1.21107	0.0018	0.0239097	PF04525	PTHR31087,PTHR31087:SF11				AT5G01750.2		Protein of unknown function (DUF567)
	Glyma.18G092800	8.93558	5.98144	4.89465	19.4989	14.0219	12.3312	6.60389	15.284	1.21063	0.0034	0.0395687	PF05553	PTHR36887,PTHR36887:SF1
	Glyma.05G138600	8.08257	5.68289	6.22836	16.8101	13.4898	15.9134	6.66461	15.4044	1.20875	5e-05	0.00104136	PF13532	PTHR31447,PTHR31447:SF0	KOG4176			AT1G14710.2		hydroxyproline-rich glycoprotein family protein
	Glyma.05G092300	26.1592	22.5411	20.2955	64.1225	63.0867	31.731	22.9986	52.9801	1.20391	0.00015	0.00287228	PF00306,PF00006	PTHR15184,PTHR15184:SF3	KOG1353	3.6.3.14		ATMG01190.1		ATP synthase subunit 1
	Glyma.08G339300	42.6317	50.4839	32.9552	112.072	100.784	77.2675	42.0236	96.7076	1.20243	5e-05	0.00104136
	Glyma.12G081300	62.6254	60.4407	93.2093	164.141	182.839	150.149	72.0918	165.71	1.20075	5e-05	0.00104136	PF00080	PTHR10003,PTHR10003:SF34	KOG0441	1.15.1.1	K04565	AT2G28190.1	CSD2,CZSOD2	copper/zinc superoxide dismutase 2
	Glyma.07G045900	31.742	22.1504	16.9992	40.5242	61.1575	61.2427	23.6305	54.3081	1.20052	5e-05	0.00104136	PF00155	PTHR11751,PTHR11751:SF369		2.6.1.2	K00814	AT1G72330.1	ALAAT2	alanine aminotransferase 2
	Glyma.03G258300	19.7385	20.4734	20.3701	40.0953	49.6921	49.4182	20.194	46.4019	1.20026	5e-05	0.00104136	PF02309,PF02362,PF06507	PTHR31384,PTHR31384:SF17			K14486	AT3G61830.1	ARF18	auxin response factor 18
	Glyma.16G010100	10.2467	13.3592	16.2066	31.862	31.2889	28.3277	13.2708	30.4929	1.20021	5e-05	0.00104136	PF00076	PTHR24012,PTHR24012:SF379	KOG0148		K13201	AT1G17370.1	UBP1B	oligouridylate binding protein 1B
	Glyma.11G009200	2.37969	2.58418	4.1309	6.57643	8.33754	5.9796	3.03159	6.96452	1.19995	0.0007	0.0109514	PF05701	PTHR23160				AT5G16730.1		Plant protein of unknown function (DUF827)
	Glyma.20G149200	4.10767	2.44323	2.20203	5.41201	9.49982	5.18695	2.91764	6.69959	1.19927	0.0001	0.00197278	PF07765	PTHR32258,PTHR32258:SF6	KOG4643,KOG4674			AT3G22790.1		Kinase interacting (KIP1-like) family protein
	Glyma.17G063900	3.01437	6.86123	4.78842	5.40549	9.26255	18.9833	4.888	11.2171	1.19839	0.0004	0.0068088	PF00004,PF14363	PTHR23070,PTHR23070:SF17			K08900	AT5G57480.1		P-loop containing nucleoside triphosphate hydrolases superfamily protein
	Glyma.05G136300	5.73113	6.42157	4.5823	13.7769	11.4725	13.1541	5.57833	12.8012	1.19837	0.0002	0.00370596	PF00854	PTHR11654			K14638	AT2G02040.1	ATPTR2,ATPTR2-B,NTR1,PTR2,PTR2-B	peptide transporter 2
	Glyma.07G221300	9.47924	9.55309	18.2499	16.2192	41.2297	28.0682	12.4274	28.5057	1.19772	0.00235	0.029529	PF01597	PTHR11715,PTHR11715:SF9	KOG3373		K02437	AT2G35120.1		Single hybrid motif superfamily protein
	Glyma.10G186400	6.15881	2.87603	4.33605	7.58614	13.3367	9.72479	4.45696	10.2159	1.19668	0.0042	0.0467994	PF07690	PTHR24064,PTHR24064:SF274			K08176	AT2G38940.1	ATPT2,PHT1;4	phosphate transporter 1;4	PSR
	Glyma.10G217900	8.15304	3.66968	6.66021	13.1325	16.6875	12.5145	6.16098	14.1115	1.19564	0.0004	0.0068088	PF13347	PTHR19432,PTHR19432:SF38			K15378	AT1G22710.1	ATSUC2,SUC2,SUT1	sucrose-proton symporter 2
	Glyma.18G229200	45.7675	42.5657	39.3624	88.6208	111.105	92.6186	42.5652	97.448	1.19496	5e-05	0.00104136		PTHR34286				AT4G00585.1
	Glyma.07G052300	12.8343	11.5427	11.6955	23.5391	28.438	30.5084	12.0242	27.4952	1.19324	5e-05	0.00104136	PF00067	PTHR24298,PTHR24298:SF46	KOG0156	1.14.13.21		AT2G46660.1	CYP78A6	cytochrome P450, family 78, subfamily A, polypeptide 6
	Glyma.17G258300	10.3185	6.26153	13.3175	12.2625	37.838	18.1764	9.96582	22.759	1.19137	0.0005	0.00821665	PF03953,PF00091	PTHR11588,PTHR11588:SF118		2.4.2.1	K07375	AT1G75780.1	TUB1	tubulin beta-1 chain
	Glyma.U031300	30.1061	13.6073	21.2419	44.1467	49.0103	55.151	21.6518	49.436	1.19108	5e-05	0.00104136	PF04836,PF05004	PTHR12354,PTHR12354:SF1	KOG2842			AT1G27760.3	ATSAT32,SAT32	interferon-related developmental regulator family protein / IFRD protein family	PSR
	Glyma.06G025800	7.85417	9.83441	7.02681	21.3239	19.3522	15.7309	8.23846	18.8023	1.19046	5e-05	0.00104136	PF00612,PF13178	PTHR32295,PTHR32295:SF16				AT1G19870.1	iqd32	IQ-domain 32
	Glyma.19G244600	5.01827	9.74733	13.1467	23.026	23.7008	16.9582	9.30409	21.2283	1.19005	0.00065	0.0102902	PF16363	PTHR10366,PTHR10366:SF327	KOG1429	5.1.3.18	K10046	AT5G28840.2	GME	GDP-D-mannose 3¥',5¥'-epimerase
	Glyma.07G049900	462.144	204.933	279.098	655.544	879.175	623.868	315.392	719.529	1.18991	5e-05	0.00104136	PF00534,PF08323	PTHR12526,PTHR12526:SF383		2.4.1.242	K13679	AT1G32900.1		UDP-Glycosyltransferase superfamily protein	PSR
	Glyma.13G150200	4.41515	1.92207	4.26958	9.99521	6.98216	7.19716	3.5356	8.05818	1.1885	0.0013	0.0182598		PTHR23417,PTHR23417:SF2		2.4.99.12,2.4.99.13		AT5G03770.1	KDTA	KDO transferase A
	Glyma.14G023700	20.0671	11.963	28.8793	41.8058	46.3052	50.4466	20.3031	46.1858	1.18575	5e-05	0.00104136	PF02338	PTHR13312		3.4.19.12	K13719	AT1G50670.1		OTU-like cysteine protease family protein
	Glyma.10G179200	7.82745	7.37453	9.62682	17.0173	22.0569	17.1939	8.27627	18.756	1.1803	5e-05	0.00104136	PF04674	PTHR31279,PTHR31279:SF9				AT2G17230.1	EXL5	EXORDIUM like 5
	Glyma.03G210100	80.0073	121.688	125.45	241.92	267.417	231.834	109.048	247.057	1.17988	5e-05	0.00104136	PF00462	PTHR10168,PTHR10168:SF57	KOG1752	1.8.1.9	K03676	AT2G47880.1		Glutaredoxin family protein
	Glyma.04G015800	55.1641	69.2462	80.5731	176.176	143.508	144.711	68.3278	154.799	1.17985	5e-05	0.00104136		PTHR34048,PTHR34048:SF1				AT1G42960.1
	Glyma.19G108800	16.5349	9.24518	8.00748	20.7063	20.4893	35.3045	11.2625	25.5	1.17897	0.00135	0.0188033	PF02365	PTHR31719,PTHR31719:SF32				AT3G04070.2	anac047,NAC047	NAC domain containing protein 47
	Glyma.20G151500	303.258	190.638	273.638	579.025	637.327	521.276	255.845	579.209	1.17882	5e-05	0.00104136	PF14306,PF01747	PTHR11055,PTHR11055:SF18		2.7.7.4	K13811	AT3G22890.1	APS1	ATP sulfurylase 1
	Glyma.03G172700	47.5223	43.168	64.1892	127.697	134.818	87.932	51.6265	116.816	1.17805	5e-05	0.00104136	PF00719	PTHR10286,PTHR10286:SF20	KOG1626	3.6.1.1	K01507	AT3G53620.1	AtPPa4,PPa4	pyrophosphorylase 4	PSR
	Glyma.14G093600	7.7677	3.40003	3.4079	7.96804	17.1513	7.8523	4.85854	10.9905	1.17767	0.00395	0.044657	PF03096	PTHR11034,PTHR11034:SF23	KOG2931			AT5G11790.1	NDL2	N-MYC downregulated-like 2
	Glyma.07G047500	25.2843	35.0524	33.0626	69.3294	74.3381	67.5514	31.1331	70.4063	1.17725	5e-05	0.00104136	PF00149	PTHR32440,PTHR32440:SF0	KOG1432			AT5G63140.1	ATPAP29,PAP29	purple acid phosphatase 29
	Glyma.16G176000	4.9362	5.52076	2.93851	8.71654	16.3957	5.174	4.46516	10.0954	1.17692	0.0016	0.0217038	PF00201	PTHR11926,PTHR11926:SF343				AT3G16520.3	UGT88A1	UDP-glucosyl transferase 88A1
	Glyma.08G080700	6.42235	4.63629	10.255	13.907	21.0395	13.1235	7.10456	16.0233	1.17336	0.00015	0.00287228	PF08031,PF01565	PTHR32448,PTHR32448:SF11		1.3.3.8		AT1G30760.1		FAD-binding Berberine family protein
	Glyma.04G012400	15.2231	6.89564	12.7476	14.1613	48.0187	16.4238	11.6221	26.2012	1.17276	0.00285	0.0344705	PF00582	PTHR31964,PTHR31964:SF26				AT2G21620.2	RD2	Adenine nucleotide alpha hydrolases-like superfamily protein
	Glyma.08G220900	35.0658	29.1416	23.1242	52.8438	88.2527	55.4206	29.1105	65.5057	1.17008	5e-05	0.00104136		PTHR34044				AT1G16080.1
	Glyma.07G039800	36.9304	16.0166	12.0284	36.1241	56.701	53.3836	21.6585	48.7362	1.17006	5e-05	0.00104136	PF00067	PTHR24298,PTHR24298:SF51	KOG0156	1.14.13.21		AT5G07990.1	CYP75B1,D501,TT7	Cytochrome P450 superfamily protein
	Glyma.17G065700	12.0598	5.99298	6.76364	18.8859	14.9202	22.0189	8.27214	18.6083	1.16962	5e-05	0.00104136	PF00564,PF07714	PTHR23257,PTHR23257:SF331	KOG0192	2.7.11.1		AT5G57610.1		Protein kinase superfamily protein with octicosapeptide/Phox/Bem1p domain	PSR
	Glyma.12G031800	10.2096	5.92521	6.81489	10.9415	25.3982	15.2723	7.64991	17.204	1.16923	5e-05	0.00104136	PF05922,PF02225,PF00082	PTHR10795,PTHR10795:SF442		3.4.14.10		AT4G34980.1	SLP2	subtilisin-like serine protease 2
	Glyma.02G080900	11.2824	4.60701	8.95829	14.4985	27.3345	14.0312	8.28257	18.6214	1.16881	5e-05	0.00104136	PF13632,PF14569	PTHR13301,PTHR13301:SF43		2.4.1.29,2.4.1.12	K10999	AT5G64740.1	CESA6,E112,IXR2,PRC1	cellulose synthase 6
	Glyma.06G063500	18.6156	23.9252	24.723	46.929	49.4417	54.6648	22.4213	50.3452	1.16699	5e-05	0.00104136	PF00249,PF00072	PTHR26402,PTHR26402:SF558			K14491	AT2G25180.1	ARR12,RR12	response regulator 12
	Glyma.08G131400	8.10805	3.64438	10.5618	15.7776	21.1627	13.1568	7.43806	16.699	1.16676	0.0001	0.00197278	PF16499	PTHR11452,PTHR11452:SF14	KOG2366	3.2.1.22		AT3G26380.1		Melibiase family protein
	Glyma.15G176900	66.6094	96.4552	101.738	195.827	166.233	232.318	88.2677	198.126	1.16646	5e-05	0.00104136	PF07883	PTHR31238,PTHR31238:SF21				AT5G20630.1	ATGER3,GER3,GLP3,GLP3A,GLP3B	germin 3
	Glyma.06G317800	7.27757	7.488	6.84874	18.5959	14.7924	15.1075	7.20477	16.1653	1.16587	0.00395	0.044657	PF04511	PTHR11009,PTHR11009:SF13	KOG0858		K13989	AT4G29330.1	DER1	DERLIN-1
	Glyma.10G197000	1.28568	4.80356	7.79584	13.4552	8.16839	9.39646	4.62836	10.34	1.15966	0.0002	0.00370596	PF02922,PF11852	PTHR10357,PTHR10357:SF99	KOG0470	3.2.1.142		AT5G04360.1	ATLDA,ATPU1,LDA,PU1	limit dextrinase
	Glyma.01G232400	7.4201	7.87287	4.81658	19.0464	17.5503	8.27454	6.70318	14.9571	1.15791	0.0021	0.0269788	PF13193,PF00501	PTHR24096,PTHR24096:SF169	KOG1176	6.2.1.34,6.2.1.12	K01904	AT1G65060.1	4CL3	4-coumarate:CoA ligase 3
	Glyma.10G014700	94.4153	97.9814	121.544	256.124	225.476	217.968	104.647	233.189	1.15597	5e-05	0.00104136	PF13098,PF07749	PTHR18929,PTHR18929:SF91	KOG0191	5.3.4.1	K09584	AT2G47470.1	ATPDI11,ATPDIL2-1,MEE30,PDI11,UNE5	thioredoxin family protein
	Glyma.15G112900	10.9469	13.5634	16.7487	29.3358	39.0992	23.4895	13.753	30.6415	1.15574	5e-05	0.00104136	PF01786	PTHR31803,PTHR31803:SF10		1.10.3.11		AT4G22260.1	IM,IM1	Alternative oxidase family protein
	Glyma.06G143800	2.98308	2.16258	2.38921	5.83777	5.0535	5.89621	2.51162	5.59583	1.15573	0.00415	0.0463977	PF02705	PTHR30540,PTHR30540:SF6			K03549	AT2G40540.2	ATKT2,ATKUP2,KT2,KUP2,SHY3,TRK2	potassium transporter 2
	Glyma.09G051100	9.89049	5.7262	13.6187	22.7593	31.4605	10.9054	9.74513	21.7084	1.1555	5e-05	0.00104136	PF13632,PF14569	PTHR13301,PTHR13301:SF59		2.4.1.12	K10999	AT5G44030.1	CESA4,IRX5,NWS2	cellulose synthase A4
	Glyma.06G264800	87.1346	53.1227	50.0933	139.708	147.012	137.212	63.4502	141.311	1.15517	5e-05	0.00104136
	Glyma.04G225500	19.3957	16.0058	14.0821	39.9225	30.7385	39.5376	16.4945	36.7329	1.15508	0.00225	0.0285203		PTHR34283,PTHR34283:SF1				AT5G24660.1	LSU2	response to low sulfur 2
	Glyma.08G251100	8.21628	3.2216	7.00749	16.0451	13.2873	11.7386	6.14846	13.6903	1.15486	0.0008	0.0122678	PF07714	PTHR27003,PTHR27003:SF41	KOG1187	2.7.11.1		AT3G46290.1	HERK1	hercules receptor kinase 1
	Glyma.08G099500	7.22037	8.56843	8.26261	21.2926	16.834	15.3294	8.01714	17.8187	1.15223	5e-05	0.00104136	PF07967	PTHR15835,PTHR15835:SF6	KOG4765			AT1G17210.1	ATILP1,ILP1	IAP-like protein 1
	Glyma.15G123100	41.3316	30.0071	52.9737	90.7514	87.1969	98.1628	41.4375	92.037	1.15128	5e-05	0.00104136	PF00249,PF14379	PTHR31314,PTHR31314:SF5				AT2G01060.1		myb-like HTH transcriptional regulator family protein
	Glyma.16G115800	6.00328	9.06762	9.56996	20.6991	17.3725	16.5712	8.21362	18.2143	1.14898	0.0026	0.0320054	PF03982	PTHR12317,PTHR12317:SF32	KOG0831	2.3.1.20	K14457	AT3G51520.1		diacylglycerol acyltransferase family
	Glyma.06G246600	5.01706	6.02969	5.37119	8.59023	15.4543	12.3328	5.47265	12.1258	1.14776	0.00035	0.00608857	PF04515	PTHR12385,PTHR12385:SF47	KOG1362		K15377	AT3G15380.1		Plasma-membrane choline transporter family protein
	Glyma.17G080400	16.5758	21.298	15.2194	30.8348	42.2841	44.5026	17.6977	39.2071	1.14755	5e-05	0.00104136	PF00005,PF00664	PTHR24221,PTHR24221:SF194		3.6.3.43		AT5G39040.1	ALS1,ATTAP2,TAP2	transporter associated with antigen processing protein 2
	Glyma.11G062200	7.45834	7.80515	4.7557	11.7563	18.2594	14.3021	6.67306	14.7726	1.1465	5e-05	0.00104136		PTHR31060,PTHR31060:SF5				AT3G50780.1
	Glyma.19G141200	8.93781	11.5507	6.86607	17.4406	22.3622	20.7504	9.11819	20.1844	1.14642	5e-05	0.00104136	PF00625	PTHR23117,PTHR23117:SF13	KOG0707	2.7.4.8	K00942	AT3G57550.2	AGK2,GK-2	guanylate kinase
	Glyma.04G184300	28.8275	24.6021	24.159	65.7983	43.1844	62.6375	25.8629	57.2067	1.1453	5e-05	0.00104136	PF03151	PTHR11132,PTHR11132:SF120	KOG1441		K15283	AT5G33320.1	ARAPPT,CUE1,PPT	Glucose-6-phosphate/phosphate translocator-related
	Glyma.16G119000	68.5674	60.0783	53.5383	108.328	148.598	145.924	60.728	134.284	1.14485	5e-05	0.00104136	PF03088	PTHR10426,PTHR10426:SF4	KOG1520	4.3.3.2		AT3G51430.1	SSL5,YLS2	Calcium-dependent phosphotriesterase superfamily protein
	Glyma.15G097700	7.18686	14.9879	13.2562	29.8542	24.9245	23.5566	11.8103	26.1118	1.14465	0.0007	0.0109514	PF13460	PTHR14194,PTHR14194:SF36	KOG1203	1.3.1.75	K19073	AT5G18660.1	PCB2	NAD(P)-binding Rossmann-fold superfamily protein
	Glyma.07G189100	3.80801	1.95102	2.40725	4.95856	6.70396	6.38573	2.7221	6.01608	1.14411	0.0025	0.0309808	PF02373,PF08879	PTHR12549,PTHR12549:SF13	KOG1356		K15601	AT4G21430.1	B160	Zinc finger, RING-type;Transcription factor jumonji/aspartyl beta-hydroxylase
	Glyma.06G127900	22.6489	20.6722	16.5116	42.8399	47.9695	41.3452	19.9443	44.0515	1.14322	5e-05	0.00104136	PF06203	PTHR31717,PTHR31717:SF2				AT5G53420.1		CCT motif family protein	PSR
	Glyma.06G169700	12.3643	8.16839	8.54015	22.0134	23.3198	18.8806	9.69094	21.4046	1.14321	5e-05	0.00104136	PF00205,PF02775,PF02776	PTHR18968,PTHR18968:SF112		2.2.1.6	K01652	AT3G48560.1	AHAS,ALS,CSR1,IMR1,TZP5	chlorsulfuron/imidazolinone resistant 1
	Glyma.08G321400	5.94429	5.15944	4.64359	11.6551	13.2169	9.89745	5.2491	11.5898	1.14271	0.00185	0.0243984	PF00026	PTHR13683,PTHR13683:SF246	KOG1339	3.4.23.12		AT5G10770.1		Eukaryotic aspartyl protease family protein
	Glyma.03G222100	39.2253	28.9032	15.5272	67.4123	56.4186	60.7697	27.8852	61.5335	1.14187	0.0001	0.00197278	PF00543	PTHR30115,PTHR30115:SF11				AT4G01900.1	GLB1,PII	GLNB1 homolog
	Glyma.10G025400	43.2861	18.2361	47.1416	66.8635	101.18	71.711	36.2213	79.9182	1.14169	5e-05	0.00104136	PF13902	PTHR32019,PTHR32019:SF2				AT1G03250.1			PSR
	Glyma.19G132400	5.2948	2.33236	13.4813	13.9612	14.0567	18.5478	7.03617	15.5219	1.14144	0.0023	0.0290104	PF08450	PTHR10426,PTHR10426:SF22	KOG1520	4.3.3.2		AT3G57030.1		Calcium-dependent phosphotriesterase superfamily protein
	Glyma.13G214600	9.6118	22.1176	19.397	35.0499	44.0907	33.5658	17.0421	37.5688	1.14043	0.0004	0.0068088	PF00550	PTHR20863,PTHR20863:SF29	KOG1748			AT4G25050.1	ACP4	acyl carrier protein 4
	Glyma.19G159900	2.66906	5.44345	2.56345	7.07178	8.71169	7.72897	3.55865	7.83748	1.13906	0.0002	0.00370596	PF00690,PF12710,PF00122,PF00689	PTHR24093,PTHR24093:SF292		3.6.3.8	K01537	AT3G63380.1		ATPase E1-E2 type family protein / haloacid dehalogenase-like hydrolase family protein
	Glyma.02G275900	51.4458	42.2944	42.9697	92.7217	104.178	103.92	45.57	100.273	1.13778	5e-05	0.00104136	PF14531,PF03822	PTHR24343,PTHR24343:SF189	KOG0583	2.7.11.1		AT2G26980.3	CIPK3,SnRK3.17	CBL-interacting protein kinase 3
	Glyma.06G139100	5.6735	7.89715	3.68908	11.536	11.7379	14.6456	5.75324	12.6399	1.13553	0.00375	0.0428327		PTHR34810,PTHR34810:SF1				AT5G24630.2	BIN4	double-stranded DNA binding
	Glyma.04G011900	6.41643	10.8065	13.2425	21.0351	24.6961	21.181	10.1552	22.304	1.13509	5e-05	0.00104136	PF00483	PTHR22572,PTHR22572:SF111	KOG1322	2.7.7.27	K00975	AT4G39210.1	APL3	Glucose-1-phosphate adenylyltransferase family protein
	Glyma.19G132300	20.6926	14.8309	18.3768	36.4241	43.7189	38.0628	17.9668	39.4019	1.13294	5e-05	0.00104136	PF00072	PTHR26402,PTHR26402:SF507			K14492	AT3G57040.1	ARR9,ATRR4	response regulator 9
	Glyma.15G213600	5.88093	8.84606	7.59934	20.0441	15.1511	13.7423	7.44211	16.3125	1.13219	5e-05	0.00104136	PF01453,PF07714	PTHR27002,PTHR27002:SF116	KOG1187	2.7.11.1		AT4G21390.1	B120	S-locus lectin protein kinase family protein
	Glyma.02G277700	5.47665	17.8683	2.25361	21.9881	18.5197	15.5329	8.53285	18.6802	1.13041	0.00265	0.0325006	PF02298	PTHR33021,PTHR33021:SF41				AT1G08500.1	AtENODL18,ENODL18	early nodulin-like protein 18
	Glyma.03G122200	21.0505	11.4535	21.7692	38.7373	32.8738	47.0656	18.091	39.5589	1.12873	5e-05	0.00104136	PF00892	PTHR31218,PTHR31218:SF9				AT5G07050.1		nodulin MtN21 /EamA-like transporter family protein
	Glyma.06G188900	2.73456	2.37473	3.39818	4.4831	7.82906	6.28062	2.83582	6.19759	1.12794	0.0027	0.0330043	PF07995	PTHR19328,PTHR19328:SF34		1.1.99.35,1.1.5.2		AT1G74790.1		catalytics
	Glyma.08G339400	99.3236	172.963	139.857	420.711	284.929	194.203	137.381	299.948	1.12653	5e-05	0.00104136		PTHR34023
	Glyma.15G157500	20.4656	17.6095	7.46288	29.9147	25.1845	44.2901	15.1793	33.1298	1.12602	0.00025	0.00453147	PF01467	PTHR10739,PTHR10739:SF28		2.7.7.15	K00968	AT2G32260.1	ATCCT1,CCT1	phosphorylcholine cytidylyltransferase
	Glyma.14G182700	5.05023	4.87165	5.44182	11.6603	8.91992	12.9235	5.12124	11.1679	1.12479	0.0002	0.00370596	PF07714,PF14381	PTHR23257,PTHR23257:SF349	KOG0192	2.7.11.1		AT4G24480.1		Protein kinase superfamily protein
	Glyma.19G026600	14.2084	6.78127	12.2246	22.493	26.7481	23.1103	11.0715	24.1172	1.12322	0.0001	0.00197278	PF14008,PF16656,PF00149	PTHR22953,PTHR22953:SF15	KOG1378	3.6.1.7,3.1.3.2,3.6.1.1,3.1.3.62,3.1.3.3		AT4G13700.1	ATPAP23,PAP23	purple acid phosphatase 23	PSR
	Glyma.05G163100	14.5561	6.04478	12.5684	25.7054	15.4346	31.0984	11.0564	24.0795	1.12292	0.0011	0.0158729	PF07823	PTHR28141,PTHR28141:SF1				AT4G18930.1		RNA ligase/cyclic nucleotide phosphodiesterase family protein
	Glyma.09G238900	4.3052	2.47193	8.79548	11.2231	13.457	9.22581	5.19087	11.302	1.12253	0.0007	0.0109514	PF07891	PTHR10759,PTHR10759:SF1				AT5G39785.1		Protein of unknown function (DUF1666)
	Glyma.12G136300	15.2482	6.12715	9.31393	18.3223	26.5518	21.8944	10.2298	22.2562	1.12143	0.00055	0.00888899	PF00010	PTHR23042,PTHR23042:SF67				AT5G54680.1	bHLH105,ILR3	basic helix-loop-helix (bHLH) DNA-binding superfamily protein
	Glyma.15G015800	19.4581	9.05593	14.9463	17.3941	47.8451	29.1935	14.4868	31.4775	1.11959	5e-05	0.00104136	PF03168	PTHR31852,PTHR31852:SF25				AT1G45688.1
	Glyma.17G072200	4.83113	2.9489	2.20807	5.80597	12.9764	2.86284	3.32936	7.21508	1.11577	0.0018	0.0239097	PF13632,PF14569	PTHR13301,PTHR13301:SF28		2.4.1.12	K10999	AT5G17420.1	ATCESA7,CESA7,IRX3,MUR10	Cellulose synthase family protein
	Glyma.02G265800	24.4284	8.23993	28.5942	36.616	49.9602	46.0959	20.4209	44.224	1.11479	0.0017	0.0228644	PF07172
	Glyma.08G064100	9.70438	13.3723	6.57944	15.2896	29.9605	18.9646	9.88536	21.4049	1.11458	0.0005	0.00821665	PF00248	PTHR11732,PTHR11732:SF14	KOG1576	1.1.1.316	K17744	AT4G33670.1		NAD(P)-linked oxidoreductase superfamily protein
	Glyma.10G222800	8.31778	4.88877	8.78914	19.7503	12.3034	15.5518	7.3319	15.8685	1.11391	0.0007	0.0109514	PF00856	PTHR22884	KOG4442	2.1.1.43		AT1G76710.2	ASHH1,SDG26	SET domain group 26
	Glyma.10G261200	91.2433	144.757	105.412	240.427	262.567	234.894	113.804	245.963	1.11189	5e-05	0.00104136	PF04450	PTHR33321				AT2G15220.1		Plant basic secretory protein (BSP) family protein
	Glyma.20G188000	9.95906	4.76546	4.08923	10.0183	17.0385	13.5911	6.27125	13.5493	1.11139	0.0012	0.0170715	PF00067	PTHR24298,PTHR24298:SF47	KOG0156			AT5G04660.1	CYP77A4	cytochrome P450, family 77, subfamily A, polypeptide 4
	Glyma.03G242900	103.999	117.519	102.596	235.282	238.842	225.492	108.038	233.205	1.11006	5e-05	0.00104136	PF00080	PTHR10003	KOG0441	1.15.1.1	K04565	AT1G08830.1	CSD1	copper/zinc superoxide dismutase 1
	Glyma.20G007400	18.097	12.5923	16.2846	28.7473	34.3762	38.2143	15.658	33.7793	1.10924	5e-05	0.00104136	PF00365	PTHR13697,PTHR13697:SF1		2.7.1.90	K00895	AT1G20950.1		Phosphofructokinase family protein
	Glyma.07G053300	24.9191	21.1956	29.264	33.146	62.4296	66.9706	25.1263	54.1821	1.10862	5e-05	0.00104136	PF13833	PTHR10891,PTHR10891:SF624	KOG0028			AT2G46600.1		Calcium-binding EF-hand family protein
	Glyma.10G043700	20.3326	20.4506	22.999	40.9307	38.7903	57.5962	21.2607	45.7724	1.10629	5e-05	0.00104136	PF00106	PTHR24320,PTHR24320:SF81	KOG1208	1.1.1.330		AT2G37540.1		NAD(P)-binding Rossmann-fold superfamily protein
	Glyma.15G085900	1.75277	4.40706	3.71124	6.05195	7.37381	7.79645	3.29036	7.07407	1.1043	0.0003	0.00531326	PF12169,PF13177	PTHR11669,PTHR11669:SF16	KOG0989	2.7.7.7		AT4G18820.1		AAA-type ATPase family protein
	Glyma.07G072500	10.4826	8.90625	12.4832	20.8332	23.4951	24.1948	10.624	22.841	1.1043	5e-05	0.00104136	PF00168,PF08372	PTHR10024,PTHR10024:SF219	KOG1028			AT4G11610.1		C2 calcium/lipid-binding plant phosphoribosyltransferase family protein
	Glyma.18G148500	21.7892	19.5186	30.5259	42.8079	65.1964	46.2234	23.9446	51.4092	1.10233	5e-05	0.00104136	PF00201	PTHR11926,PTHR11926:SF367	KOG1192	2.4.1.273		AT2G22590.1		UDP-Glycosyltransferase superfamily protein
	Glyma.06G084200	38.2241	10.5787	19.6498	17.0446	96.0102	33.8185	22.8175	48.9578	1.10139	5e-05	0.00104136	PF01048	PTHR21234,PTHR21234:SF28		3.2.2.9		AT4G28940.1		Phosphorylase superfamily protein
	Glyma.16G116000	4.92166	6.51279	5.1563	9.86974	11.8161	13.908	5.53025	11.8646	1.10125	0.00135	0.0188033	PF02225,PF05922,PF00082	PTHR10795,PTHR10795:SF382		3.4.14.10		AT1G32940.1	ATSBT3.5,SBT3.5	Subtilase family protein
	Glyma.03G179200	11.8439	6.30983	9.08687	26.4272	21.8225	10.1732	9.0802	19.4743	1.10078	0.0002	0.00370596	PF03094	PTHR31942,PTHR31942:SF20			K08472	AT3G45290.1	ATMLO3,MLO3	Seven transmembrane MLO family protein
	Glyma.06G049400	4.39845	1.78239	2.81874	5.16191	8.42922	5.68579	2.99986	6.42564	1.09895	0.0021	0.0269788	PF13632	PTHR32044,PTHR32044:SF7		2.4.2.39,2.4.1.168		AT4G07960.1	ATCSLC12,CSLC12	Cellulose-synthase-like C12
	Glyma.04G104600	8.71133	14.0066	9.7029	11.6275	37.5122	20.3046	10.8069	23.1481	1.09894	0.0017	0.0228644	PF01190	PTHR31614,PTHR31614:SF5				AT4G08685.1	SAH7	Pollen Ole e 1 allergen and extensin family protein
	Glyma.18G283400	45.3549	35.9347	38.9166	82.4729	100.367	74.3065	40.0687	85.7153	1.09708	5e-05	0.00104136	PF00182	PTHR22595,PTHR22595:SF42	KOG4742			AT1G05850.1	ATCTL1,CTL1,ELP,ELP1,ERH2,HOT2,POM1	Chitinase family protein
	Glyma.08G132800	139.441	107.621	118.048	265.604	275.854	239.526	121.703	260.328	1.09696	5e-05	0.00104136	PF00046,PF02183	PTHR24326,PTHR24326:SF196	KOG0483		K09338	AT4G40060.1	ATHB-16,ATHB16,HB16	homeobox protein 16
	Glyma.05G238600	2.90265	5.76429	4.58629	9.01219	7.53641	11.7741	4.41774	9.44091	1.09562	0.00405	0.0455245	PF13962,PF12796	PTHR24186,PTHR24186:SF9	KOG4412			AT2G01680.1		Ankyrin repeat family protein
	Glyma.15G221300	68.9249	45.4742	39.8007	67.8662	162.802	98.4644	51.3999	109.711	1.09387	5e-05	0.00104136	PF00201	PTHR11926,PTHR11926:SF384	KOG1192	2.4.1.272		AT4G34131.1	UGT73B3	UDP-glucosyl transferase 73B3
	Glyma.04G249400	15.0786	9.36327	13.8154	23.6664	31.5975	26.3355	12.7524	27.1998	1.09283	5e-05	0.00104136	PF08417,PF00355	PTHR21266,PTHR21266:SF19		1.14.13.122	K13600	AT1G44446.1	ATCAO,CAO,CH1	Pheophorbide a oxygenase family protein with Rieske [2Fe-2S] domain
	Glyma.12G193600	2.23193	4.95408	10.0588	11.6466	15.8248	9.31002	5.74826	12.2605	1.09282	0.0042	0.0467994	PF13334,PF01762	PTHR11214,PTHR11214:SF5	KOG2288	2.4.1.134		AT1G05170.2		Galactosyltransferase family protein
	Glyma.03G111200	12.7398	12.7467	10.5002	25.6728	24.5201	26.5582	11.9956	25.5837	1.09272	5e-05	0.00104136	PF07714,PF00069	PTHR24351,PTHR24351:SF106		2.7.11.1		AT2G44830.1		Protein kinase superfamily protein
	Glyma.18G031300	16.4084	21.8797	20.5018	36.632	55.3831	33.3255	19.5966	41.7802	1.09221	5e-05	0.00104136	PF01490	PTHR22950,PTHR22950:SF48	KOG1303			AT2G39890.1	ATPROT1,PROT1	proline transporter 1
	Glyma.13G171100	7.34999	8.46526	8.98065	18.0588	19.9097	14.8687	8.2653	17.6124	1.09145	0.0001	0.00197278		PTHR31342,PTHR31342:SF5				AT4G18570.1		Tetratricopeptide repeat (TPR)-like superfamily protein
	Glyma.06G225500	8.40731	0.918006	4.50223	7.49646	19.6751	2.29098	4.60918	9.82086	1.09134	0.00055	0.00888899	PF13632,PF14569	PTHR13301,PTHR13301:SF28		2.4.1.12	K10999	AT5G17420.1	ATCESA7,CESA7,IRX3,MUR10	Cellulose synthase family protein
	Glyma.02G117000	30.5444	32.7821	32.1033	63.0345	63.4746	76.3485	31.8099	67.6192	1.08796	5e-05	0.00104136	PF16656,PF14008,PF00149	PTHR22953,PTHR22953:SF20	KOG1378	3.1.4.1		AT1G13750.1		Purple acid phosphatases superfamily protein	PSR
	Glyma.09G146700	19.4936	11.679	21.9612	27.9489	56.7711	28.1014	17.7113	37.6071	1.08634	5e-05	0.00104136	PF00240,PF02179	PTHR12329,PTHR12329:SF11	KOG4361			AT5G52060.1	ATBAG1,BAG1	BCL-2-associated athanogene 1
	Glyma.13G080900	18.3027	12.6218	11.3792	27.3182	20.19	42.3012	14.1012	29.9365	1.08608	0.0012	0.0170715	PF04752	PTHR12192,PTHR12192:SF1	KOG3182			AT1G44790.1		ChaC-like family protein
	Glyma.11G027000	9.62898	4.9708	5.428	5.49232	29.722	7.28746	6.67593	14.1673	1.08552	0.00045	0.00752511	PF01154,PF08540	PTHR11877,PTHR11877:SF20		2.3.3.10	K01641	AT4G11820.2	EMB2778,FKP1,HMGS,MVA1	hydroxymethylglutaryl-CoA synthase / HMG-CoA synthase / 3-hydroxy-3-methylglutaryl coenzyme A synthase
	Glyma.19G219500	5.2705	1.2095	3.04073	5.41866	9.3947	5.38824	3.17358	6.73386	1.08532	0.0044	0.0484116	PF00955	PTHR11453,PTHR11453:SF44				AT3G62270.1		HCO3- transporter family
	Glyma.02G144700	19.4159	9.00802	19.2362	22.4832	39.1297	39.4222	15.8867	33.6783	1.084	0.00045	0.00752511	PF01027	PTHR23291,PTHR23291:SF31	KOG2322		K06890	AT1G03070.2		Bax inhibitor-1 family protein
	Glyma.19G192800	141.88	97.3075	133.289	228.136	282.887	278.436	124.159	263.153	1.08371	5e-05	0.00104136	PF00128,PF02922,PF02806	PTHR10357,PTHR10357:SF141		2.4.1.18		AT2G36390.1	BE3,SBE2.1	starch branching enzyme 2.1
	Glyma.19G161100	28.8462	24.753	26.1246	60.7647	50.8927	57.2556	26.5746	56.3043	1.0832	5e-05	0.00104136	PF02309	PTHR31734,PTHR31734:SF37			K14484	AT4G14550.1	IAA14,SLR	indole-3-acetic acid inducible 14
	Glyma.10G232600	11.6608	15.2927	11.1229	27.9619	23.1146	29.5702	12.6921	26.8822	1.08272	5e-05	0.00104136	PF02040	PTHR10283,PTHR10283:SF94	KOG2639			AT1G02260.1		Divalent ion symporter
	Glyma.09G262000	17.3563	21.0738	19.6926	42.7905	42.0786	38.2256	19.3742	41.0315	1.08259	5e-05	0.00104136	PF02254,PF00999	PTHR16254,PTHR16254:SF13	KOG1650			AT4G00630.1	ATKEA2,KEA2	K+ efflux antiporter 2
	Glyma.02G292800	186.337	82.0533	125.172	311.587	258.419	262.937	131.188	277.647	1.08162	5e-05	0.00104136		PTHR20884,PTHR20884:SF8		2.7.7.69	K14190	AT4G26850.1	VTC2	mannose-1-phosphate guanylyltransferase (GDP)s;GDP-galactose:mannose-1-phosphate guanylyltransferases;GDP-galactose:glucose-1-phosphate guanylyltransferases;GDP-galactose:myoinositol-1-phosphate guanylyltransferases;glucose-1-phosphate guanylyltransferase
	Glyma.06G323700	42.1894	16.3855	47.3444	75.994	67.9763	80.1338	35.3064	74.7014	1.0812	5e-05	0.00104136	PF00862,PF05116,PF00534	PTHR12526,PTHR12526:SF358	KOG0853	2.4.1.14	K00696	AT4G10120.2	ATSPS4F	Sucrose-phosphate synthase family protein
	Glyma.14G081100	4.16867	5.61314	3.67401	9.59864	11.3957	7.40091	4.48528	9.46508	1.07742	0.00025	0.00453147	PF07819	PTHR22731	KOG2029			AT4G34310.1		alpha/beta-Hydrolases superfamily protein
	Glyma.08G023800	1.76968	4.29774	5.32814	9.39853	6.80845	7.83334	3.79852	8.01344	1.07698	0.00085	0.0128919	PF00097,PF15870,PF00628		KOG1493			AT4G10930.1
	Glyma.06G096000	10.4434	7.84762	6.82711	17.8366	14.6553	20.4644	8.37272	17.6521	1.07607	0.0002	0.00370596	PF00924	PTHR30566,PTHR30566:SF12			K16052	AT5G10490.1	MSL2	MSCS-like 2
	Glyma.17G153300	7.21838	9.17671	16.6659	22.9625	23.0036	23.6751	11.0203	23.2137	1.07481	5e-05	0.00104136	PF07690	PTHR11654,PTHR11654:SF121			K14638	AT1G32450.1	NRT1.5	nitrate transporter 1.5
	Glyma.02G123100	5.47818	2.18007	3.2952	7.19817	7.34261	8.51906	3.65115	7.68662	1.074	0.0031	0.0368247	PF00326,PF02897	PTHR11757,PTHR11757:SF12		3.4.21.83		AT1G69020.1		Prolyl oligopeptidase family protein
	Glyma.13G068400	33.1092	12.4316	33.0035	35.4869	86.0335	43.6948	26.1814	55.0717	1.07277	5e-05	0.00104136		PTHR33181,PTHR33181:SF6				AT5G43150.1			PSR
	Glyma.08G129600	6.76359	4.49764	3.34989	12.3847	11.0741	7.24757	4.87038	10.2355	1.07147	0.0036	0.0414611	PF13906,PF13520	PTHR11785,PTHR11785:SF230	KOG1286		K03294	AT4G21120.1	AAT1,CAT1	amino acid transporter 1
	Glyma.06G028000	6.73372	6.37097	13.8361	18.2081	27.8851	10.4072	8.98025	18.8335	1.06847	0.00085	0.0128919	PF00892	PTHR31218,PTHR31218:SF53				AT1G75500.1	WAT1	Walls Are Thin 1
	Glyma.10G274300	42.9578	54.3171	57.6919	84.6248	128.717	111.395	51.6556	108.246	1.06731	5e-05	0.00104136	PF00643,PF06203	PTHR31874,PTHR31874:SF5	KOG1601			AT1G25440.1		B-box type zinc finger protein with CCT domain
	Glyma.02G273700	15.8911	11.141	13.6618	34.0456	22.8646	28.174	13.5647	28.3614	1.06408	5e-05	0.00104136	PF00646,PF00400	PTHR22844,PTHR22844:SF160	KOG0645,KOG0271,KOG0281			AT5G21040.2	FBX2	F-box protein 2
	Glyma.19G135300	1.97836	1.80856	3.89194	3.79528	6.1805	6.07463	2.55962	5.35014	1.06365	0.00315	0.0373386	PF00226,PF13414	PTHR24078,PTHR24078:SF187	KOG0550		K09527	AT2G41520.1		Heat shock protein DnaJ with tetratricopeptide repeat
	Glyma.20G210500	5.85186	17.0437	8.98398	30.6772	21.4367	14.484	10.6265	22.1993	1.06285	0.00145	0.0199456	PF02309	PTHR31734,PTHR31734:SF11			K14484	AT5G43700.1	ATAUX2-11,IAA4	AUX/IAA transcriptional regulator family protein
	Glyma.15G251500	562.195	424.23	521.025	1034.66	1092.96	1016.95	502.483	1048.19	1.06075	5e-05	0.00104136	PF13410,PF13417	PTHR11260,PTHR11260:SF204	KOG0406	2.5.1.18	K00799	AT1G78380.1	ATGSTU19,GST8,GSTU19	glutathione S-transferase TAU 19
	Glyma.07G004300	13.86	14.1396	18.2826	20.3444	45.6655	30.4833	15.4274	32.1644	1.05996	0.00025	0.00453147	PF00690,PF12515,PF00702,PF00122,PF00689	PTHR24093,PTHR24093:SF359		3.6.3.8	K01537	AT3G21180.1	ACA9,ATACA9	autoinhibited Ca(2+)-ATPase 9
	Glyma.19G008200	3.02355	4.15645	6.99092	6.20136	16.0822	7.25585	4.72364	9.84647	1.05971	0.0018	0.0239097	PF13374,PF13424	PTHR19959,PTHR19959:SF160	KOG1840			AT3G27960.1		Tetratricopeptide repeat (TPR)-like superfamily protein
	Glyma.11G110800	4.17404	4.74677	6.31483	10.0818	14.196	7.42286	5.07855	10.5669	1.05706	0.0005	0.00821665	PF11995,PF00225	PTHR24115,PTHR24115:SF405	KOG0242	3.6.4.4	K11498	AT2G21300.1		ATP binding microtubule motor family protein
	Glyma.18G125300	10.1318	6.54133	9.1762	23.4064	14.8996	15.4613	8.61644	17.9224	1.0566	0.0002	0.00370596		PTHR10357,PTHR10357:SF171		3.2.1.1		AT1G69830.1	AMY3,ATAMY3	alpha-amylase-like 3
	Glyma.15G256500	8.73294	11.7986	8.9248	13.6856	22.3889	25.1633	9.81878	20.4126	1.05584	0.0009	0.0135268	PF13920	PTHR10044,PTHR10044:SF107	KOG1100	6.3.2.19	K19042	AT3G12920.1		SBP (S-ribonuclease binding protein) family protein
	Glyma.14G006800	7.49479	16.9353	14.5022	21.0619	30.511	29.3286	12.9774	26.9672	1.0552	5e-05	0.00104136	PF03106	PTHR31221,PTHR31221:SF41			K18834	AT2G04880.2	ATWRKY1,WRKY1,ZAP1	zinc-dependent activator protein-1
	Glyma.01G152900	3.97786	2.60872	4.65404	7.40219	9.61917	6.30609	3.74687	7.77582	1.05331	0.0035	0.0405339	PF05199,PF00732	PTHR10668,PTHR10668:SF80	KOG1238	1.1.3.20	K17756	AT4G19380.1		Long-chain fatty alcohol dehydrogenase family protein
	Glyma.11G127800	11.9521	19.041	32.2564	32.8594	47.5144	50.7566	21.0832	43.7102	1.05188	0.0001	0.00197278	PF05419	PTHR34800,PTHR34800:SF1				AT3G59400.1	GUN4	enzyme binding;tetrapyrrole binding
	Glyma.08G285900	35.2911	35.8092	28.2199	72.5754	78.9374	54.3956	33.1067	68.6362	1.05184	5e-05	0.00104136	PF07649,PF13905	PTHR13871,PTHR13871:SF7	KOG2501	1.8.1.8	K17609	AT1G60420.1		DC1 domain-containing protein
	Glyma.05G033000	9.29114	14.1374	15.3534	27.9546	28.6273	23.6034	12.9273	26.7284	1.04795	0.00255	0.0314948	PF00072	PTHR26402,PTHR26402:SF526			K14492	AT3G48100.1	ARR5,ATRR2,IBC6,RR5	response regulator 5
	Glyma.06G277500	15.2455	9.76126	13.433	23.9135	28.2919	27.2697	12.8132	26.4917	1.0479	5e-05	0.00104136	PF00311	PTHR30523,PTHR30523:SF8		4.1.1.31	K01595	AT1G53310.1	ATPEPC1,ATPPC1,PEPC1,PPC1	phosphoenolpyruvate carboxylase 1	PSR
	Glyma.17G199200	17.4834	18.191	15.1064	30.3583	37.4591	37.0837	16.9269	34.967	1.04667	5e-05	0.00104136	PF00690,PF00702,PF00122	PTHR24093,PTHR24093:SF361		3.6.3.6	K01535	AT2G24520.1	AHA5,HA5	H(+)-ATPase 5
	Glyma.07G232000	31.3107	36.6724	34.7076	64.5887	63.4273	83.8296	34.2302	70.6152	1.04471	5e-05	0.00104136		PTHR37246,PTHR37246:SF1		3.1.1.4		AT4G29070.2		Phospholipase A2 family protein
	Glyma.15G019000	9.85168	12.4701	9.96013	19.1331	17.1039	30.3032	10.7606	22.1801	1.0435	0.00195	0.0254249	PF07911	PTHR33108,PTHR33108:SF14				AT5G25840.1		Protein of unknown function (DUF1677)
	Glyma.08G009900	19.8065	23.5879	25.3952	47.9105	43.4722	50.3077	22.9299	47.2301	1.04248	5e-05	0.00104136	PF03083	PTHR10791,PTHR10791:SF22	KOG1623		K15382	AT5G23660.1	MTN3	homolog of Medicago truncatula MTN3
	Glyma.03G167200	67.8745	55.5743	71.001	110.022	165.462	124.614	64.8166	133.366	1.04096	5e-05	0.00104136		PTHR26312,PTHR26312:SF89				AT4G17940.1		Tetratricopeptide repeat (TPR)-like superfamily protein
	Glyma.16G143000	12.1333	9.19006	7.75662	19.2218	23.2312	17.3702	9.69333	19.9411	1.04068	5e-05	0.00104136		PTHR31060,PTHR31060:SF5				AT3G50780.1
	Glyma.03G185900	250.188	199.438	186.495	432.311	479.147	395.563	212.04	435.674	1.03891	5e-05	0.00104136	PF00230	PTHR19139,PTHR19139:SF52	KOG0223		K09873	AT2G36830.1	GAMMA-TIP,GAMMA-TIP1,TIP1;1	gamma tonoplast intrinsic protein
	Glyma.11G098700	189.934	198.116	221.345	458.517	381.921	411.169	203.131	417.202	1.03833	5e-05	0.00104136	PF00160	PTHR11071,PTHR11071:SF264	KOG0865	5.2.1.8	K01802	AT2G16600.1	ROC3	rotamase CYP 3
	Glyma.10G298800	6.85214	4.97579	4.54155	9.61816	11.8857	12.1037	5.45649	11.2025	1.03778	0.00255	0.0314948		PTHR31762,PTHR31762:SF5				AT5G13260.1
	Glyma.04G227900	59.1255	61.5621	46.9505	100.84	146.783	95.8306	55.8794	114.484	1.03476	5e-05	0.00104136	PF14226,PF03171	PTHR10209,PTHR10209:SF111	KOG0143	1.14.11.9		AT5G24530.1	DMR6	2-oxoglutarate (2OG) and Fe(II)-dependent oxygenase superfamily protein
	Glyma.02G244300	22.7266	18.5072	18.4316	33.4459	37.4851	51.238	19.8885	40.723	1.03391	0.00045	0.00752511	PF00011	PTHR11527,PTHR11527:SF142			K13993	AT5G37670.1		HSP20-like chaperones superfamily protein
	Glyma.03G247500	19.3114	15.7534	19.9332	45.2	51.0392	16.2841	18.3327	37.5077	1.03277	0.0011	0.0158729	PF00967	PTHR22595,PTHR22595:SF62				AT3G04720.1	HEL,PR-4,PR4	pathogenesis-related 4
	Glyma.07G073700	104.264	70.7025	95.2051	203.695	165.176	183.615	90.0571	184.162	1.03206	5e-05	0.00104136	PF02254,PF00999	PTHR16254,PTHR16254:SF13	KOG1650			AT4G00630.1	ATKEA2,KEA2	K+ efflux antiporter 2
	Glyma.04G121700	3.49893	13.5491	7.56051	31.4088	12.3024	6.57988	8.20285	16.7637	1.03115	0.0006	0.00956692	PF12142,PF00264,PF12143	PTHR11474,PTHR11474:SF33		1.10.3.1	K00422
	Glyma.04G229400	25.5068	23.9895	21.6867	41.761	56.8572	46.8369	23.7277	48.485	1.03097	5e-05	0.00104136	PF07145,PF14259,PF00076	PTHR24012	KOG0131			AT1G32790.1	CID11	CTC-interacting domain 11
	Glyma.U011600	9.78754	7.39977	8.79258	14.7791	20.0084	18.2899	8.65996	17.6925	1.0307	0.0011	0.0158729	PF07800	PTHR31197,PTHR31197:SF4				AT4G31410.2		Protein of unknown function (DUF1644)
	Glyma.12G158900	12.9079	9.00854	14.4561	26.456	20.6053	27.2408	12.1242	24.7674	1.03055	5e-05	0.00104136	PF03634	PTHR31072,PTHR31072:SF3				AT1G53230.1	TCP3	TEOSINTE BRANCHED 1, cycloidea and PCF transcription factor 3
	Glyma.16G048700	46.7634	29.555	43.7566	69.9155	98.5066	76.8406	40.025	81.7542	1.03039	5e-05	0.00104136	PF00097	PTHR12983	KOG2164			AT3G26730.1		RING/U-box superfamily protein
	Glyma.04G177900	5.63987	16.9798	12.2138	34.1897	11.6184	25.2893	11.6112	23.6991	1.02932	0.00455	0.0497003	PF00072	PTHR26402,PTHR26402:SF526			K14492	AT5G62920.1	ARR6	response regulator 6
	Glyma.16G145300	26.4681	7.02981	18.5849	20.3053	41.4896	44.4886	17.3609	35.4278	1.02904	5e-05	0.00104136	PF00450	PTHR11802,PTHR11802:SF71		3.4.16.6	K16297	AT3G07990.1	SCPL27	serine carboxypeptidase-like 27
	Glyma.16G018500	204.611	107.352	131.095	299.375	323.132	281.18	147.686	301.229	1.02833	5e-05	0.00104136	PF00534,PF08323	PTHR12526,PTHR12526:SF383		2.4.1.242	K13679	AT1G32900.1		UDP-Glycosyltransferase superfamily protein	PSR
	Glyma.19G144700	8.24063	14.1887	8.92883	21.554	21.5311	20.822	10.4527	21.3024	1.02713	5e-05	0.00104136	PF00067	PTHR24298,PTHR24298:SF129		1.14.13.28		AT5G06900.1	CYP93D1	cytochrome P450, family 93, subfamily D, polypeptide 1
	Glyma.15G157100	5.7924	0.837394	3.76251	4.90565	10.7354	5.52968	3.4641	7.05691	1.02656	0.00455	0.0497003	PF14569,PF03552	PTHR13301,PTHR13301:SF63		2.4.1.12		AT5G44030.1	CESA4,IRX5,NWS2	cellulose synthase A4
	Glyma.07G140200	82.5644	70.1692	74.8965	140.207	160.438	162.906	75.8767	154.517	1.02604	5e-05	0.00104136	PF00043,PF13417	PTHR11260,PTHR11260:SF314	KOG0406	2.5.1.18	K00799	AT2G29420.1	ATGSTU7,GST25,GSTU7	glutathione S-transferase tau 7
	Glyma.12G011700	4.97206	1.56413	1.92961	5.84991	8.21067	3.17565	2.82194	5.74541	1.02572	0.0035	0.0405339	PF00931	PTHR23155,PTHR23155:SF402	KOG4658			AT3G46530.1	RPP13	NB-ARC domain-containing disease resistance protein
	Glyma.17G222400	9.27392	8.0874	13.8457	17.2222	31.1313	15.1571	10.4023	21.1702	1.02513	0.00045	0.00752511	PF00400	PTHR19861,PTHR19861:SF3	KOG1446		K14962	AT5G66240.1		Transducin/WD40 repeat-like superfamily protein
	Glyma.16G105300	18.665	18.9029	30.7662	41.9551	39.5439	57.3902	22.778	46.2964	1.02326	5e-05	0.00104136	PF03141	PTHR10108,PTHR10108:SF907		2.1.1.41		AT1G31850.3		S-adenosyl-L-methionine-dependent methyltransferases superfamily protein
	Glyma.12G033000	17.9682	18.6814	19.1831	45.4233	38.3238	29.704	18.6109	37.817	1.02289	5e-05	0.00104136	PF07716	PTHR23334,PTHR23334:SF25				AT2G16770.1	bZIP23	Basic-leucine zipper (bZIP) transcription factor family protein
	Glyma.11G192700	91.2769	63.6432	101.679	190.945	168.096	161.237	85.5331	173.426	1.01977	5e-05	0.00104136	PF00080	PTHR10003,PTHR10003:SF34	KOG0441	1.15.1.1	K04565	AT2G28190.1	CSD2,CZSOD2	copper/zinc superoxide dismutase 2
	Glyma.17G088500	13.6259	12.0992	4.9981	19.2594	26.6032	16.429	10.2411	20.7638	1.01971	0.0006	0.00956692	PF03151	PTHR11132,PTHR11132:SF120	KOG1441		K15283	AT5G33320.1	ARAPPT,CUE1,PPT	Glucose-6-phosphate/phosphate translocator-related
	Glyma.03G070500	35.2637	25.5937	26.0801	68.2886	50.6039	57.3473	28.9792	58.7466	1.01949	5e-05	0.00104136	PF02309,PF02362,PF06507	PTHR31384,PTHR31384:SF1			K14486	AT4G23980.1	ARF9	auxin response factor 9
	Glyma.18G230100	45.8498	36.2583	40.9844	81.7506	92.4019	75.3141	41.0308	83.1555	1.0191	5e-05	0.00104136	PF02254,PF00999	PTHR16254,PTHR16254:SF13	KOG1650			AT4G00630.1	ATKEA2,KEA2	K+ efflux antiporter 2
	Glyma.11G187500	13.179	10.9397	21.3497	32.1945	31.6698	28.2401	15.1562	30.7014	1.0184	5e-05	0.00104136		PTHR18937,PTHR18937:SF221				AT3G16000.1	MFP1	MAR binding filament-like protein 1
	Glyma.08G303800	55.1673	29.3049	52.3742	90.0423	96.9031	89.1608	45.6155	92.0354	1.01267	5e-05	0.00104136	PF13450	PTHR10742,PTHR10742:SF238	KOG0029	1.5.3.17	K17839	AT2G43020.1	ATPAO2,PAO2	polyamine oxidase 2
	Glyma.11G136600	5.4547	10.6604	13.0704	20.8741	19.1836	18.7853	9.72851	19.6143	1.01162	0.0003	0.00531326	PF00249	PTHR31442,PTHR31442:SF3				AT3G46640.1	LUX,PCL1	Homeodomain-like superfamily protein
	Glyma.13G115400	10.8167	10.9389	16.1972	29.5305	24.3092	22.6104	12.6509	25.4834	1.01031	5e-05	0.00104136	PF04043,PF01095	PTHR31707,PTHR31707:SF10		3.1.1.11	K01051	AT3G43270.1		Plant invertase/pectin methylesterase inhibitor superfamily
	Glyma.02G033600	7.25948	3.03437	7.2675	10.961	11.9232	12.4703	5.85378	11.7848	1.00949	0.00285	0.0344705	PF02705	PTHR30540,PTHR30540:SF10			K03549	AT1G70300.1	KUP6	K+ uptake permease 6
	Glyma.17G039600	8.1381	5.84106	6.26962	12.9074	13.0512	14.7925	6.74959	13.5837	1.009	0.00025	0.00453147	PF03110	PTHR31251,PTHR31251:SF21				AT2G47070.1	SPL1	squamosa promoter binding protein-like 1
	Glyma.11G134700	18.2738	20.1039	17.0573	43.4496	33.5144	34.2495	18.4783	37.0712	1.00446	0.00165	0.0222549	PF04145	PTHR12483,PTHR12483:SF45	KOG3386		K14686	AT2G26975.1		Ctr copper transporter family
	Glyma.13G115300	7.68841	6.53916	5.08596	13.5869	15.0739	10.0793	6.43784	12.9134	1.00422	0.0005	0.00821665	PF04043,PF01095	PTHR31707,PTHR31707:SF39		3.1.1.11		AT2G26440.1		Plant invertase/pectin methylesterase inhibitor superfamily
	Glyma.16G052300	11.8489	11.4023	9.30707	16.3892	27.5775	21.3031	10.8527	21.7566	1.00339	0.0003	0.00531326	PF01529	PTHR22883,PTHR22883:SF80	KOG1311	2.3.1.225	K16675	AT3G26935.1		DHHC-type zinc finger family protein
	Glyma.07G034400	6.98707	5.91776	4.98368	9.63368	13.8972	12.3066	5.96284	11.9458	1.00244	0.0032	0.0377698	PF13964	PTHR24413,PTHR24413:SF93				AT1G80440.1		Galactose oxidase/kelch repeat superfamily protein
	Glyma.18G107600	8.06155	5.82258	11.1928	13.4765	19.9244	16.8358	8.35896	16.7456	1.00238	0.00025	0.00453147	PF00069	PTHR27001,PTHR27001:SF221	KOG1187	2.7.11.1		AT3G59110.1		Protein kinase superfamily protein
	Glyma.06G122600	42.913	83.894	41.1859	113.759	118.153	104.553	55.9977	112.155	1.00206	5e-05	0.00104136	PF08240,PF00107	PTHR11695,PTHR11695:SF432		1.1.1.1	K18857	AT1G77120.1	ADH,ADH1,ATADH,ATADH1	alcohol dehydrogenase 1
	Glyma.14G069200	11.1026	13.0525	13.4736	23.574	29.528	22.2179	12.5429	25.1066	1.0012	0.00235	0.029529	PF14009	PTHR33148,PTHR33148:SF6				AT5G37840.1
	Glyma.04G256600	31.6491	20.5754	29.7551	48.8187	47.9062	67.2991	27.3265	54.6747	1.00057	5e-05	0.00104136	PF02622	PTHR31984,PTHR31984:SF1			K07735	AT1G33780.1		Protein of unknown function (DUF179)
