# Supplementary material for: Phosphate starvation response precedes abscisic acid response under progressive mild drought in plants
Source: Nat Commun. 2023 Aug 19;14:5047. doi: 10.1038/s41467-023-40773-1 (PMC10439899; doi:10.1038/s41467-023-40773-1)
Supplement: Supplementary file 6 — Supplementary Dataset 3 [file 41467_2023_40773_MOESM6_ESM.xlsx]

## Sheet: Supplementary Data 3
	Supplementary Data 3. List of down-regulated genes (|log2 (FC)| ≥ 1) amongst DEGs between the soybean plants grown on flats and those grown on ridges.
	Gene ID	FPKM (Flats)			FPKM (Ridges)			Average FPKM (Flat)	Average FPKM (Ridge)	Fold change (log2)	p value	q value	Pfam	Panther	KOG	KEGG/ec	KO	Best BLAST-hit-Arabidopsis gene			PSR genes
		rep.1	rep.2	rep.3	rep.1	rep.2	rep.3											AGI code	Symbol	Annotation
	Glyma.11G171400	88.004	49.2305	101.511	2.38515	0.449219	3.29336	79.5819	2.04258	-5.28398	5e-05	0.00104136	PF12481,PF00733	PTHR11772,PTHR11772:SF13		6.3.5.4	K01953	AT3G47340.1	ASN1,AT-ASN1,DIN6	glutamine-dependent asparagine synthase 1
	Glyma.13G004400	25.5023	25.1666	6.84776	0.806056	0.257441	2.0936	19.1722	1.05237	-4.18731	5e-05	0.00104136	PF02535	PTHR11040,PTHR11040:SF35	KOG1558		K14709	AT1G05300.1	ZIP5	zinc transporter 5 precursor
	Glyma.05G011200	124.766	42.8402	40.6229	7.14106	0.0913549	4.27306	69.4097	3.83516	-4.17778	0.00205	0.0264796		PTHR37077
	Glyma.14G092800	114.448	246.095	179.382	13.8939	11.193	15.7365	179.975	13.6078	-3.72529	5e-05	0.00104136	PF01650	PTHR12000,PTHR12000:SF13		3.4.22.34	K01369	AT4G32940.1	GAMMA-VPE,GAMMAVPE	gamma vacuolar processing enzyme
	Glyma.18G127200	12.9533	21.7825	9.0795	2.26789	0.266684	1.75065	14.6051	1.42841	-3.35399	5e-05	0.00104136	PF00854	PTHR11654,PTHR11654:SF20				AT1G69870.1	NRT1.7	nitrate transporter 1.7
	Glyma.18G054100	13.8014	31.6271	14.3779	1.55834	0.635649	4.08031	19.9355	2.09143	-3.25277	5e-05	0.00104136	PF00069	PTHR13902,PTHR13902:SF49		2.7.11.1	K08867	AT5G58350.1	WNK4,ZIK2	with no lysine (K) kinase 4
	Glyma.15G096600	19.692	17.5168	18.3462	4.04894	2.11833	0	18.5183	2.05575	-3.17121	0.0024	0.0299874	PF00462	PTHR10168,PTHR10168:SF115	KOG1752	1.8.1.9	K03676	AT4G15680.1		Thioredoxin superfamily protein
	Glyma.14G195000	462.784	335.065	451.458	70.1747	19.0444	57.6856	416.436	48.9683	-3.08818	5e-05	0.00104136	PF12481,PF00733	PTHR11772,PTHR11772:SF13		6.3.5.4	K01953	AT3G47340.1	ASN1,AT-ASN1,DIN6	glutamine-dependent asparagine synthase 1
	Glyma.10G168100	36.0481	23.4082	30.8965	6.545	1.6305	2.69212	30.1176	3.62254	-3.05554	5e-05	0.00104136	PF00909	PTHR11730,PTHR11730:SF39			K03320	AT1G64780.1	AMT1;2,ATAMT1;2	ammonium transporter 1;2
	Glyma.02G228100	262.671	177.298	254.25	43.4098	14.5797	30.4965	231.406	29.4953	-2.97187	5e-05	0.00104136	PF12481,PF00733	PTHR11772,PTHR11772:SF13		6.3.5.4	K01953	AT3G47340.1	ASN1,AT-ASN1,DIN6	glutamine-dependent asparagine synthase 1
	Glyma.17G230700	115.792	199.094	97.0106	16.3757	21.0374	16.7479	137.299	18.0537	-2.92695	5e-05	0.00104136	PF01650	PTHR12000,PTHR12000:SF13		3.4.22.34	K01369	AT4G32940.1	GAMMA-VPE,GAMMAVPE	gamma vacuolar processing enzyme
	Glyma.12G059100	19.0941	40.1891	15.4928	5.19972	2.02916	3.32982	24.9253	3.51957	-2.82414	5e-05	0.00104136	PF08659	PTHR24322,PTHR24322:SF354	KOG0725	1.1.1.206,1.1.1.236	K08081	AT1G07440.1		NAD(P)-binding Rossmann-fold superfamily protein
	Glyma.14G015800	11.1514	20.7001	10.633	2.44889	1.23687	2.45649	14.1615	2.04742	-2.7901	5e-05	0.00104136	PF02536	PTHR13068,PTHR13068:SF13			K15032	AT5G55580.1		Mitochondrial transcription termination factor family protein
	Glyma.11G151000	17.3662	7.82533	5.83549	0.521861	2.29541	1.66911	10.3423	1.49546	-2.7899	0.0027	0.0330043	PF00280	PTHR33091,PTHR33091:SF11				AT2G38900.2		Serine protease inhibitor, potato inhibitor I-type family protein
	Glyma.08G070000	18.8479	18.2021	11.1121	2.72099	3.45888	0.796529	16.054	2.32547	-2.78735	5e-05	0.00104136	PF03171,PF14226	PTHR10209,PTHR10209:SF167	KOG0143	1.14.11.9		AT2G36690.1		2-oxoglutarate (2OG) and Fe(II)-dependent oxygenase superfamily protein
	Glyma.09G186200	78.571	87.6981	51.1867	11.4653	9.63455	11.5166	72.4852	10.8721	-2.73705	5e-05	0.00104136	PF00067	PTHR24298,PTHR24298:SF105				AT3G48310.1	CYP71A22	cytochrome P450, family 71, subfamily A, polypeptide 22
	Glyma.18G043700	1.67427	1.5932	2.79256	0.11286	0.797457	0	2.02001	0.303439	-2.73488	0.0041	0.0459313	PF00043,PF02798	PTHR11260,PTHR11260:SF186	KOG0867	2.5.1.18	K00799	AT3G03190.1	ATGSTF11,ATGSTF6,GSTF11	glutathione S-transferase F11
	Glyma.14G080400	8.35181	6.64265	6.39215	0.486364	1.67699	1.13368	7.12887	1.09901	-2.69747	0.00165	0.0222549	PF14389,PF04784	PTHR23054,PTHR23054:SF29				AT5G42690.2		Protein of unknown function, DUF547
	Glyma.17G251800	42.7881	35.6613	39.1468	2.74461	7.0981	8.42864	39.1987	6.09045	-2.68619	5e-05	0.00104136		PTHR33872,PTHR33872:SF2				AT1G19530.1
	Glyma.04G175900	8.73284	0.700594	5.69227	0.879621	0.675136	0.855266	5.0419	0.803341	-2.64988	0.001	0.0147368	PF07690,PF06813	PTHR21576,PTHR21576:SF33				AT1G74780.1		Nodulin-like / Major Facilitator Superfamily protein
	Glyma.16G134000	30.1686	21.2116	57.1395	6.88616	4.37451	6.92373	36.1732	6.06147	-2.57718	5e-05	0.00104136	PF03492	PTHR31009,PTHR31009:SF6		2.1.1.274		AT3G11480.1	ATBSMT1,BSMT1	S-adenosyl-L-methionine-dependent methyltransferases superfamily protein
	Glyma.11G116600	105.092	67.647	67.0493	13.4028	7.28726	19.8515	79.9293	13.5139	-2.56428	5e-05	0.00104136	PF00483	PTHR22572,PTHR22572:SF111	KOG1322	2.7.7.27	K00975	AT4G39210.1	APL3	Glucose-1-phosphate adenylyltransferase family protein
	Glyma.03G172900	37.6625	39.7526	34.6778	6.98621	5.20804	7.04254	37.3643	6.41226	-2.54275	5e-05	0.00104136	PF00892	PTHR31218,PTHR31218:SF29				AT2G37460.1		nodulin MtN21 /EamA-like transporter family protein
	Glyma.11G093100	51.7648	54.963	34.2104	3.45244	0.555667	20.4114	46.9794	8.13985	-2.52895	5e-05	0.00104136	PF00067	PTHR24298,PTHR24298:SF155	KOG0156	1.14.13.89		AT4G37370.1	CYP81D8	cytochrome P450, family 81, subfamily D, polypeptide 8
	Glyma.10G194200	7.40186	6.99247	3.07979	0.58078	2.09076	0.43163	5.82471	1.03439	-2.49341	0.0017	0.0228644	PF00847	PTHR31677,PTHR31677:SF24			K09286	AT5G07580.1		Integrase-type DNA-binding superfamily protein
	Glyma.11G099700	9.92005	26.8954	20.8926	4.48873	3.16744	2.70866	19.236	3.45494	-2.47708	5e-05	0.00104136	PF00450	PTHR11802,PTHR11802:SF31		3.4.16.6	K16297	AT5G23210.1	SCPL34	serine carboxypeptidase-like 34
	Glyma.01G156200	25.2606	28.1496	21.6492	4.67846	1.91698	6.95698	25.0198	4.51747	-2.46948	5e-05	0.00104136	PF03547	PTHR31651,PTHR31651:SF5	KOG2722			AT1G76520.1		Auxin efflux carrier family protein	PSR
	Glyma.06G136500	60.1095	53.56	49.3157	11.8743	12.2047	6.63394	54.3284	10.2376	-2.40783	5e-05	0.00104136	PF02482,PF16321	PTHR33231,PTHR33231:SF1				AT5G24490.1		30S ribosomal protein, putative
	Glyma.13G280000	18.774	17.6007	15.0652	4.6932	0.133487	4.91217	17.1466	3.24628	-2.40106	5e-05	0.00104136	PF02365	PTHR31719,PTHR31719:SF29				AT3G15510.1	ANAC056,ATNAC2,NAC2,NARS1	NAC domain containing protein 2
	Glyma.12G037500	5.22302	5.95087	4.67096	1.86027	1.14725	0.014811	5.28162	1.00744	-2.39028	0.002	0.0259649	PF13041	PTHR24015,PTHR24015:SF606				AT5G50280.1	EMB1006	Pentatricopeptide repeat (PPR) superfamily protein
	Glyma.08G173400	12.6788	7.86842	6.09139	0.468447	2.00996	2.75496	8.87954	1.74445	-2.34771	0.0011	0.0158729	PF02365	PTHR31744,PTHR31744:SF5				AT1G56010.2	anac021,ANAC022,NAC1	NAC domain containing protein 1
	Glyma.06G052000	22.2303	20.0885	14.5717	4.70744	3.55475	2.93693	18.9635	3.73304	-2.3448	5e-05	0.00104136	PF02535	PTHR11040,PTHR11040:SF52	KOG1558		K14709	AT1G60960.1	ATIRT3,IRT3	iron regulated transporter 3
	Glyma.06G145100	5.18196	6.22223	6.90239	0.527932	2.00712	1.12015	6.10219	1.2184	-2.32434	0.00035	0.00608857	PF00860	PTHR11119,PTHR11119:SF9				AT3G10960.1	ATAZG1,AZG1	AZA-guanine resistant1
	Glyma.17G165200	58.5857	44.562	22.5596	6.30206	7.61903	11.3152	41.9024	8.41211	-2.31649	5e-05	0.00104136	PF01566	PTHR11706,PTHR11706:SF46			K12347	AT2G23150.1	ATNRAMP3,NRAMP3	natural resistance-associated macrophage protein 3
	Glyma.17G228700	15.6892	9.12838	13.7611	3.86653	1.81241	2.21835	12.8596	2.63243	-2.28837	0.00075	0.0115919	PF00320	PTHR10071,PTHR10071:SF191				AT4G26150.1	CGA1,GATA22	cytokinin-responsive gata factor 1
	Glyma.03G156700	19.069	17.0362	15.6074	4.55715	2.95548	3.1927	17.2375	3.56845	-2.27219	5e-05	0.00104136	PF01740,PF00916	PTHR11814,PTHR11814:SF60			K17471	AT3G51895.1	AST12,SULTR3;1	sulfate transporter 3;1
	Glyma.12G221000	71.8992	40.148	67.0974	13.1799	9.23665	15.9468	59.7149	12.7878	-2.22332	5e-05	0.00104136	PF04117	PTHR11266,PTHR11266:SF16	KOG1944		K13348	AT1G52870.2		Peroxisomal membrane 22 kDa (Mpv17/PMP22) family protein
	Glyma.01G231800	34.0285	39.7274	41.0637	8.97	10.4087	5.6451	38.2732	8.34127	-2.198	5e-05	0.00104136	PF04720	PTHR31579,PTHR31579:SF17				AT4G32480.1		Protein of unknown function (DUF506)
	Glyma.06G115100	4.00661	3.8989	5.94286	0.0593103	0.80855	2.15679	4.61613	1.00822	-2.19487	0.00285	0.0344705	PF07687,PF01546	PTHR11014,PTHR11014:SF62			K14664	AT1G44350.1	ILL6	IAA-leucine resistant (ILR)-like gene 6
	Glyma.12G180000	9.45262	12.5353	8.24279	1.42785	3.31336	1.92308	10.0769	2.22143	-2.18149	0.00065	0.0102902		PTHR13890,PTHR13890:SF0	KOG2662		K16075	AT5G22830.1	ATMGT10,GMN10,MGT10,MRS2-11	magnesium (Mg) transporter 10
	Glyma.10G001200	34.7148	15.8369	16.0966	3.27261	3.78995	7.76118	22.2161	4.94124	-2.16866	0.0004	0.0068088	PF02269	PTHR11380	KOG3901		K03127	AT1G02680.1	TAF13	TBP-associated factor 13
	Glyma.19G008700	251.831	184.982	103.518	30.8493	37.151	52.9485	180.11	40.3162	-2.15945	5e-05	0.00104136	PF08240,PF13602	PTHR11695,PTHR11695:SF530	KOG1198	1.3.1.105	K18980	AT1G23740.1		Oxidoreductase, zinc-binding dehydrogenase family protein
	Glyma.10G168200	16.1935	3.29462	11.8713	2.09801	3.44736	1.55455	10.4531	2.36664	-2.14302	0.0001	0.00197278	PF00909	PTHR11730,PTHR11730:SF39			K03320	AT1G64780.1	AMT1;2,ATAMT1;2	ammonium transporter 1;2
	Glyma.19G112800	12.6761	28.6504	9.57048	2.84103	7.28283	1.4053	16.9657	3.84305	-2.14229	5e-05	0.00104136		PTHR33646,PTHR33646:SF2				AT5G18130.1
	Glyma.04G220800	6.09975	7.56698	11.0939	0.86538	3.09182	1.67149	8.25353	1.87623	-2.13717	0.0009	0.0135268	PF00860	PTHR11119,PTHR11119:SF9			K06901	AT3G10960.1	ATAZG1,AZG1	AZA-guanine resistant1
	Glyma.18G211100	8.30936	9.42249	5.34305	1.47932	1.0709	2.76705	7.69163	1.77242	-2.11757	0.00335	0.0391375	PF00141	PTHR31388,PTHR31388:SF29		1.11.1.7	K00430	AT5G05340.1		Peroxidase superfamily protein
	Glyma.09G164500	8.56303	11.6815	8.14295	1.86402	2.80695	1.90697	9.46249	2.19265	-2.10955	0.0001	0.00197278	PF03169	PTHR31645,PTHR31645:SF1				AT1G65730.1	YSL7	YELLOW STRIPE like 7
	Glyma.13G294300	59.5312	50.6617	36.349	11.7739	9.53554	12.8718	48.8473	11.3937	-2.10004	5e-05	0.00104136	PF00249	PTHR31312,PTHR31312:SF1				AT2G20570.1	ATGLK1,GLK1,GPRI1	GBF¥'s pro-rich region-interacting factor 1
	Glyma.02G291600	7.11975	6.4058	9.51175	1.75705	2.2525	1.38193	7.6791	1.79716	-2.09522	0.0026	0.0320054	PF05739,PF09177	PTHR19957,PTHR19957:SF111	KOG3202		K08498	AT1G28490.1	ATSYP61,OSM1,SYP61	syntaxin of plants 61
	Glyma.05G084600	44.6471	2.6084	7.06735	3.38403	7.64593	2.01129	18.1076	4.34708	-2.05848	0.0038	0.0432552
	Glyma.13G277000	20.9327	13.3608	12.1972	6.83099	1.79208	2.6438	15.4969	3.75563	-2.04485	0.00095	0.0141568		PTHR34274				AT1G53035.1
	Glyma.04G228400	73.1596	53.105	87.1965	19.2452	9.52626	23.1479	71.1537	17.3065	-2.03963	5e-05	0.00104136	PF02482,PF16321	PTHR33231,PTHR33231:SF1				AT5G24490.1		30S ribosomal protein, putative
	Glyma.16G210500	8.86516	11.5205	4.08492	2.32037	0.478937	3.15545	8.15684	1.98492	-2.03893	5e-05	0.00104136	PF08263,PF00560,PF13855,PF00069	PTHR27000,PTHR27000:SF111	KOG1187	2.7.11.1		AT5G25930.1		Protein kinase family protein with leucine-rich repeat domain
	Glyma.08G137500	10.3891	11.0172	10.8378	1.28175	2.01077	4.62261	10.748	2.63838	-2.02635	0.002	0.0259649	PF02358	PTHR10788,PTHR10788:SF19		3.1.3.12	K01087	AT5G65140.1		Haloacid dehalogenase-like hydrolase (HAD) superfamily protein
	Glyma.10G094900	39.16	37.7628	34.7044	16.7825	5.51831	5.12694	37.2091	9.1426	-2.02498	5e-05	0.00104136	PF00595,PF03572	PTHR32060,PTHR32060:SF5		3.4.21.102		AT3G57680.1		Peptidase S41 family protein
	Glyma.08G210700	24.2737	17.4601	28.7933	10.4524	3.76259	3.19366	23.509	5.8029	-2.01837	5e-05	0.00104136	PF00646,PF01344	PTHR32133,PTHR32133:SF97				AT1G27340.1		Galactose oxidase/kelch repeat superfamily protein
	Glyma.18G211000	11.1957	23.5327	7.41208	2.79361	5.00577	2.70638	14.0468	3.50192	-2.00403	0.00255	0.0314948	PF00141	PTHR31388,PTHR31388:SF29		1.11.1.7	K00430	AT5G05340.1		Peroxidase superfamily protein
	Glyma.09G118900	8.24024	13.0732	7.89643	1.98714	2.13732	3.2238	9.73664	2.44942	-1.99098	0.0001	0.00197278	PF13906,PF13520	PTHR11785,PTHR11785:SF230	KOG1286			AT4G21120.1	AAT1,CAT1	amino acid transporter 1
	Glyma.12G236700	24.337	11.2373	15.0533	5.9113	3.55879	3.35366	16.8759	4.27459	-1.9811	5e-05	0.00104136	PF03055	PTHR10543,PTHR10543:SF37	KOG1285			AT3G63520.1	ATCCD1,ATNCED1,CCD1,NCED1	carotenoid cleavage dioxygenase 1
	Glyma.11G141800	78.272	63.6584	59.3874	20.7163	11.9049	19.4671	67.1059	17.3627	-1.95044	5e-05	0.00104136	PF00125	PTHR23428	KOG1744		K11252	AT3G45980.1	H2B,HTB9	Histone superfamily protein
	Glyma.02G125100	129.325	127.745	133.361	37.1057	15.6304	48.6245	130.143	33.7869	-1.94557	5e-05	0.00104136	PF14226,PF03171	PTHR10209,PTHR10209:SF168	KOG0143	1.14.11.31		AT1G17020.1	ATSRG1,SRG1	senescence-related gene 1
	Glyma.20G179800	43.2547	34.0402	39.3068	6.76997	11.6817	12.0415	38.8672	10.1644	-1.93503	5e-05	0.00104136	PF00583	PTHR23091,PTHR23091:SF208		2.3.1.88		AT2G39000.1		Acyl-CoA N-acyltransferases (NAT) superfamily protein
	Glyma.04G198900	25.4649	36.9803	10.0972	3.93567	10.1409	4.91977	24.1808	6.3321	-1.9331	0.0015	0.0205062	PF02953		KOG3489		K17780	AT5G50810.1	TIM8	translocase inner membrane subunit 8
	Glyma.17G148400	25.1554	43.3987	26.0733	18.8278	2.79724	3.38858	31.5425	8.33788	-1.91954	5e-05	0.00104136	PF07883	PTHR34571,PTHR34571:SF1		3.5.3.26	K14977	AT4G17050.1	UGLYAH	ureidoglycine aminohydrolase
	Glyma.06G170700	26.0309	33.0318	25.2007	7.97075	3.30316	11.0046	28.0878	7.42618	-1.91925	5e-05	0.00104136	PF00571	PTHR13780,PTHR13780:SF36	KOG1764			AT3G48530.1	KING1	SNF1-related protein kinase regulatory subunit gamma 1
	Glyma.15G011200	23.4038	19.3969	12.2794	4.88182	6.06148	3.7991	18.36	4.91413	-1.90156	5e-05	0.00104136	PF00955	PTHR11453,PTHR11453:SF48				AT1G15460.1	ATBOR4,BOR4	HCO3- transporter family
	Glyma.08G221300	16.1867	5.77538	6.34636	2.14148	4.45826	0.986445	9.43614	2.52873	-1.89979	0.0026	0.0320054	PF13415,PF13418	PTHR23244,PTHR23244:SF324	KOG0379			AT1G51550.1		Kelch repeat-containing F-box family protein
	Glyma.10G117200	28.7395	14.8533	22.0707	9.63199	4.47943	3.50287	21.8878	5.87143	-1.89835	5e-05	0.00104136	PF01329	PTHR12599,PTHR12599:SF8	KOG4073			AT5G51110.1		Transcriptional coactivator/pterin dehydratase
	Glyma.15G034100	10.0773	10.7997	10.6913	3.34075	2.55702	2.59986	10.5228	2.83254	-1.89334	0.00195	0.0254249	PF01553,PF16076	PTHR10983,PTHR10983:SF26	KOG1505	2.3.1.51		AT3G57650.1	LPAT2	lysophosphatidyl acyltransferase 2
	Glyma.14G038300	38.3437	18.8994	47.0048	3.04345	12.9682	12.1638	34.7493	9.39181	-1.88751	5e-05	0.00104136	PF00031	PTHR11413,PTHR11413:SF57				AT3G12490.2	ATCYS6,ATCYSB,CYSB	cystatin B
	Glyma.02G213400	3.61806	3.0081	3.36268	0.628731	1.2694	0.805478	3.32961	0.901202	-1.88543	0.00215	0.027462	PF01753,PF13423	PTHR24006,PTHR24006:SF503	KOG1865	3.4.19.12	K11855	AT5G65450.1	UBP17	ubiquitin-specific protease 17
	Glyma.02G154500	113.112	156.286	116.453	28.7949	24.0198	52.5135	128.617	35.1094	-1.87315	5e-05	0.00104136
	Glyma.01G011600	4.40833	18.5821	12.8775	3.34073	3.64217	2.87189	11.956	3.28493	-1.8638	5e-05	0.00104136	PF01764	PTHR21493,PTHR21493:SF2				AT4G16070.1		Mono-/di-acylglycerol lipase, N-terminal;Lipase, class 3
	Glyma.14G201300	25.7427	26.4899	8.77825	6.1091	4.45617	6.3776	20.337	5.64762	-1.84839	0.00455	0.0497003		PTHR31945,PTHR31945:SF8				AT2G40435.1
	Glyma.17G101000	18.6441	13.9218	8.34481	3.72707	4.71772	3.05838	13.6369	3.83439	-1.83045	5e-05	0.00104136	PF02701	PTHR31089,PTHR31089:SF4				AT3G47500.1	CDF3	cycling DOF factor 3
	Glyma.01G122300	8.48107	8.9096	6.64323	1.6179	2.90841	2.23812	8.0113	2.25481	-1.82903	0.0006	0.00956692		PTHR24286,PTHR24286:SF83		1.14.13.109		AT1G27090.1		glycine-rich protein
	Glyma.13G237400	15.6585	28.4427	14.7693	7.20961	4.9474	4.48663	19.6235	5.54788	-1.82258	0.00265	0.0325006	PF03110	PTHR31251,PTHR31251:SF28				AT2G33810.1	SPL3	squamosa promoter binding protein-like 3
	Glyma.12G032800	9.58437	11.7094	6.49616	2.00998	3.16062	2.84838	9.2633	2.67299	-1.79307	0.0028	0.0340639	PF00179	PTHR24068	KOG0417	6.3.2.19	K06689	AT5G53300.4	UBC10	ubiquitin-conjugating enzyme 10
	Glyma.06G261100	4.49359	9.61704	5.27038	1.98596	2.5703	1.05042	6.46033	1.86889	-1.78942	0.00165	0.0222549	PF08276,PF00954,PF01453,PF07714	PTHR27002,PTHR27002:SF101	KOG1187	2.7.11.1		AT4G27290.1		S-locus lectin protein kinase family protein
	Glyma.03G142100	6.66896	9.81765	12.5222	4.25401	2.19319	1.96031	9.66961	2.8025	-1.78674	0.0021	0.0269788	PF00067	PTHR24298,PTHR24298:SF129		1.14.13.28		AT5G06900.1	CYP93D1	cytochrome P450, family 93, subfamily D, polypeptide 1
	Glyma.12G099300	29.0945	21.3976	15.5492	9.77675	4.11846	5.29064	22.0138	6.39528	-1.78333	5e-05	0.00104136	PF01554	PTHR11206,PTHR11206:SF143	KOG1347			AT3G21690.1		MATE efflux family protein
	Glyma.18G255000	28.1954	24.535	21.2689	6.94015	9.65661	5.06077	24.6664	7.21918	-1.77264	5e-05	0.00104136	PF00328	PTHR12750		2.7.4.24,2.7.4.21	K13024	AT5G15070.1		Phosphoglycerate mutase-like family protein
	Glyma.06G160200	22.1669	21.1822	25.833	10.1343	5.55375	4.73366	23.0607	6.80722	-1.7603	5e-05	0.00104136	PF03765,PF00650	PTHR23324,PTHR23324:SF48	KOG1471			AT1G72160.1		Sec14p-like phosphatidylinositol transfer family protein
	Glyma.15G041600	8.81165	10.8693	13.9086	2.93413	4.07882	3.03145	11.1965	3.34813	-1.74162	0.00065	0.0102902	PF00926,PF00925	PTHR21327,PTHR21327:SF7	KOG1284	3.5.4.25	K14652	AT5G59750.1		DHBP synthase RibB-like alpha/beta domain;GTP cyclohydrolase II
	Glyma.10G159700	44.4572	43.9466	65.1633	22.7463	5.63671	17.7212	51.189	15.3681	-1.7359	5e-05	0.00104136	PF00291	PTHR10314,PTHR10314:SF97	KOG1252	2.5.1.47	K01738	AT3G04940.1	ATCYSD1,CYSD1	cysteine synthase D1
	Glyma.02G069500	19.1759	21.3583	26.5058	8.40571	8.55648	3.17005	22.3467	6.71075	-1.73551	0.00075	0.0115919		PTHR11362,PTHR11362:SF9				AT1G65480.1	FT	PEBP (phosphatidylethanolamine-binding protein) family protein
	Glyma.18G004000	11.9087	10.8714	6.81004	3.60668	2.85816	2.47847	9.86337	2.9811	-1.72623	5e-05	0.00104136	PF00270,PF00271,PF04408,PF07717	PTHR18934,PTHR18934:SF120		3.6.4.13	K12818	AT3G26560.1		ATP-dependent RNA helicase, putative
	Glyma.19G114100	22.8988	13.2536	14.0504	5.79163	4.49787	4.90691	16.7343	5.06547	-1.72404	0.00015	0.00287228	PF03381	PTHR10926,PTHR10926:SF28	KOG2952			AT1G54320.1		LEM3 (ligand-effect modulator 3) family protein / CDC50 family protein
	Glyma.12G016400	40.2232	40.9537	30.2576	13.1152	7.54623	13.1387	37.1448	11.2667	-1.72109	5e-05	0.00104136	PF00642	PTHR11224,PTHR11224:SF36			K14321	AT1G75340.1		Zinc finger C-x8-C-x5-C-x3-H type family protein
	Glyma.05G155500	5.59727	4.57113	4.40505	1.42934	0.649953	2.37799	4.85782	1.48576	-1.7091	0.00445	0.0488487	PF00324	PTHR11785,PTHR11785:SF359	KOG1287			AT3G13620.1		Amino acid permease family protein
	Glyma.09G281300	15.3356	4.7488	22.5633	4.62116	2.77364	5.65313	14.2159	4.34931	-1.70865	0.0025	0.0309808	PF13639	PTHR23041,PTHR23041:SF63		6.3.2.19		AT5G48655.3		RING/U-box superfamily protein
	Glyma.13G233000	10.7891	10.2844	9.4722	3.38827	2.51992	3.47034	10.1819	3.12618	-1.70354	5e-05	0.00104136	PF13458,PF00497,PF00060	PTHR18966,PTHR18966:SF233	KOG1052			AT2G29120.1	ATGLR2.7,GLR2.7	glutamate receptor 2.7
	Glyma.14G221100	5.4594	5.39131	3.64422	1.73666	1.97568	0.743229	4.83164	1.48519	-1.70186	0.00345	0.0400805	PF05383	PTHR22792,PTHR22792:SF2			K18757	AT4G35890.1		winged-helix DNA-binding transcription factor family protein
	Glyma.04G021200	24.4008	32.1661	23.2292	6.99823	9.06483	8.46739	26.5987	8.17682	-1.70174	5e-05	0.00104136	PF13639	PTHR14155,PTHR14155:SF77			K19037	AT5G42200.1		RING/U-box superfamily protein
	Glyma.04G042400	10.4201	14.8072	7.70406	5.0363	1.0277	4.15436	10.9771	3.40612	-1.6883	0.0001	0.00197278	PF00954,PF01453,PF00069	PTHR27002,PTHR27002:SF136	KOG1187	2.7.11.1		AT2G19130.1		S-locus lectin protein kinase family protein
	Glyma.12G005200	21.7324	22.7658	21.1557	8.3782	5.62704	6.4159	21.8846	6.80705	-1.68482	5e-05	0.00104136	PF02358	PTHR10788,PTHR10788:SF38		3.1.3.12	K01087	AT5G51460.2	ATTPPA	Haloacid dehalogenase-like hydrolase (HAD) superfamily protein
	Glyma.14G083900	15.7616	17.4756	11.3971	3.9252	5.12777	4.88108	14.8781	4.64468	-1.67954	0.0002	0.00370596	PF13920	PTHR10044,PTHR10044:SF118	KOG1100		K19042	AT1G45976.1	SBP1	S-ribonuclease binding protein 1
	Glyma.13G258300	20.2299	22.4466	17.2162	6.503	4.08994	8.1152	19.9642	6.23605	-1.67871	5e-05	0.00104136		PTHR33597,PTHR33597:SF2				AT1G58120.1
	Glyma.08G341800	20.8849	23.3923	26.3714	3.65971	6.90527	11.6362	23.5495	7.40038	-1.67003	0.0004	0.0068088	PF00197	PTHR33107,PTHR33107:SF5				AT1G73260.1	ATKTI1,KTI1	kunitz trypsin inhibitor 1
	Glyma.13G035700	24.7138	27.5933	21.4938	7.39388	7.6791	8.27027	24.6003	7.78108	-1.66063	5e-05	0.00104136	PF13947,PF00069	PTHR27005,PTHR27005:SF9	KOG1187	2.7.11.1		AT1G21230.1	WAK5	wall associated kinase 5
	Glyma.06G293400	19.6413	26.3112	3.9229	9.27742	2.49565	4.01657	16.6252	5.26321	-1.65935	0.0007	0.0109514	PF00097	PTHR12313,PTHR12313:SF5	KOG0823	6.3.2.19	K10666	AT4G03510.1	ATRMA1,RMA1	RING membrane-anchor 1
	Glyma.07G139100	14.0271	11.9331	15.7998	4.83738	3.15148	5.25621	13.92	4.41502	-1.65667	5e-05	0.00104136	PF07690	PTHR11654,PTHR11654:SF79			K14638	AT2G37900.1		Major facilitator superfamily protein
	Glyma.07G156100	35.6807	16.6895	15.0247	8.95191	5.46972	7.01233	22.465	7.14465	-1.65274	5e-05	0.00104136	PF01554	PTHR11206,PTHR11206:SF101	KOG1347			AT2G38330.1		MATE efflux family protein
	Glyma.10G261000	57.5923	41.1843	41.8678	17.9673	9.04621	17.7672	46.8815	14.9269	-1.6511	5e-05	0.00104136		PTHR31439,PTHR31439:SF4				AT2G15020.1
	Glyma.01G100900	23.1002	25.2073	32.2332	7.38509	5.22437	13.0818	26.8469	8.56375	-1.64844	5e-05	0.00104136	PF03690	PTHR11215,PTHR11215:SF3				AT5G41970.1		Metal-dependent protein hydrolase
	Glyma.17G043000	15.2465	18.0464	13.7755	6.02658	3.54961	5.4557	15.6895	5.01063	-1.64673	5e-05	0.00104136	PF00854	PTHR11654,PTHR11654:SF170	KOG1237		K14638	AT1G59740.1		Major facilitator superfamily protein
	Glyma.20G148900	57.0928	63.7768	45.5079	19.1928	9.48449	24.5425	55.4592	17.7399	-1.64442	5e-05	0.00104136	PF02574	PTHR21091,PTHR21091:SF114	KOG1579	2.1.1.10	K00547	AT3G22740.1	HMT3	homocysteine S-methyltransferase 3
	Glyma.10G167800	25.9948	13.2519	12.5509	5.97756	4.92768	5.7248	17.2659	5.54334	-1.6391	5e-05	0.00104136	PF00909	PTHR11730,PTHR11730:SF39			K03320	AT1G64780.1	AMT1;2,ATAMT1;2	ammonium transporter 1;2
	Glyma.13G231500	39.9511	31.1563	36.789	9.85893	13.9546	10.9768	35.9655	11.5968	-1.63289	5e-05	0.00104136	PF00657	PTHR22835,PTHR22835:SF189		3.1.1.49		AT1G28600.1		GDSL-like Lipase/Acylhydrolase superfamily protein
	Glyma.18G238700	87.8664	71.4183	61.2988	16.1482	37.6356	18.1068	73.5278	23.9635	-1.61745	5e-05	0.00104136	PF03168	PTHR31459				AT1G01470.1	LEA14,LSR3	Late embryogenesis abundant protein
	Glyma.17G229300	17.477	3.36483	9.90656	2.98439	3.91959	3.12298	10.2495	3.34232	-1.61663	0.00325	0.0381703	PF05608	PTHR20921	KOG3150			AT2G26070.1	RTE1	Protein of unknown function (DUF778)
	Glyma.11G069000	7.37935	10.751	10.549	3.20828	2.95535	3.20093	9.55981	3.12152	-1.61473	0.00015	0.00287228	PF00004,PF12037	PTHR23075,PTHR23075:SF3			K17681	AT2G18330.1		AAA-type ATPase family protein
	Glyma.05G216000	117.929	72.324	139.537	57.073	24.6389	26.0328	109.93	35.9149	-1.61393	5e-05	0.00104136
	Glyma.18G042000	15.7543	8.64137	9.49732	3.91226	2.64727	4.52887	11.2977	3.69613	-1.61193	0.0023	0.0290104	PF00319	PTHR11945,PTHR11945:SF183	KOG0014			AT5G48670.1	AGL80,FEM111	AGAMOUS-like 80
	Glyma.09G017700	20.9066	15.9998	11.4528	5.4478	3.95843	6.59578	16.1197	5.334	-1.59554	5e-05	0.00104136	PF00400	PTHR22847,PTHR22847:SF478				AT3G13340.2		Transducin/WD40 repeat-like superfamily protein
	Glyma.05G218400	18.4142	6.9482	8.64004	5.0485	3.13703	3.11151	11.3341	3.76568	-1.58969	0.0044	0.0484116	PF00462	PTHR10168,PTHR10168:SF61	KOG1752		K17479	AT1G64500.1		Glutaredoxin family protein
	Glyma.03G050000	14.0836	43.014	17.3061	11.6474	4.52971	8.57662	24.8012	8.25123	-1.58773	0.00035	0.00608857	PF04398	PTHR31676,PTHR31676:SF0				AT3G08890.1		Protein of unknown function, DUF538
	Glyma.13G279200	78.2793	106.966	73.6572	21.3956	21.5961	43.1567	86.3008	28.7161	-1.58751	5e-05	0.00104136	PF12481	PTHR11772,PTHR11772:SF14				AT4G27450.1		Aluminium induced protein with YGL and LRDR motifs
	Glyma.06G117200	24.5902	23.5643	17.6209	11.4249	7.95476	2.61088	21.9251	7.33016	-1.58067	5e-05	0.00104136	PF14226,PF03171	PTHR10209,PTHR10209:SF189	KOG0143	1.14.17.4	K05933	AT1G77330.1		2-oxoglutarate (2OG) and Fe(II)-dependent oxygenase superfamily protein
	Glyma.06G085200	4.13524	7.93482	2.75485	0.177302	2.43631	2.35541	4.94164	1.65634	-1.57699	0.00355	0.0410273	PF03016	PTHR11062,PTHR11062:SF108	KOG1021	2.4.2.41		AT5G25820.1		Exostosin family protein
	Glyma.18G127500	13.3811	3.46292	7.13586	3.30559	2.41762	2.32663	7.99329	2.68328	-1.57479	0.00275	0.0335169	PF00226,PF01556	PTHR24078,PTHR24078:SF317	KOG0712		K09510	AT1G10350.1		DNAJ heat shock family protein
	Glyma.09G216300	7.56267	9.62824	9.5379	4.08726	2.43573	2.45896	8.9096	2.99398	-1.5733	0.00025	0.00453147	PF06813	PTHR21576,PTHR21576:SF7				AT5G45275.1		Major facilitator superfamily protein
	Glyma.06G275400	116.503	81.6163	97.3923	39.1558	32.9503	27.2642	98.5037	33.1234	-1.57233	5e-05	0.00104136	PF13370,PF00226	PTHR24078,PTHR24078:SF255	KOG0716			AT2G42750.1		DNAJ heat shock N-terminal domain-containing protein
	Glyma.14G012200	6.30713	6.59728	6.36273	1.17034	1.8994	3.41559	6.42238	2.16178	-1.57089	0.00125	0.0176545	PF06972	PTHR12758,PTHR12758:SF13				AT3G07660.1		Kinase-related protein of unknown function (DUF1296)
	Glyma.19G228400	54.0389	61.2587	54.5211	16.897	18.6372	21.8598	56.6062	19.1313	-1.56502	5e-05	0.00104136	PF03059	PTHR32266,PTHR32266:SF12		2.5.1.43	K05953	AT5G56080.1	ATNAS2,NAS2	nicotianamine synthase 2
	Glyma.12G224300	16.2578	34.7294	8.04311	6.73171	3.96689	9.32799	19.6768	6.67553	-1.55954	0.0001	0.00197278		PTHR34274				AT1G53035.1
	Glyma.08G041800	25.8592	25.7895	19.8184	4.32992	11.4082	8.66597	23.8224	8.13471	-1.55015	5e-05	0.00104136	PF00168	PTHR10774,PTHR10774:SF1	KOG1030			AT3G18370.1	ATSYTF,NTMC2T3,NTMC2TYPE3,SYTF	C2 domain-containing protein
	Glyma.06G078100	18.8184	19.59	23.1106	4.32558	3.04381	13.7077	20.5063	7.02569	-1.54536	5e-05	0.00104136	PF07649,PF13905	PTHR13871,PTHR13871:SF38	KOG2501	1.8.1.8	K17609	AT4G31240.1		protein kinase C-like zinc finger protein	PSR
	Glyma.01G122000	27.3151	28.9445	26.9498	10.9544	3.51743	14.0711	27.7365	9.51434	-1.54361	0.00225	0.0285203	PF00657	PTHR14209,PTHR14209:SF10	KOG3035			AT3G11210.1		SGNH hydrolase-type esterase superfamily protein
	Glyma.11G049300	33.6799	11.0579	19.3574	6.33225	6.45263	9.21101	21.3651	7.33196	-1.54298	5e-05	0.00104136	PF03195	PTHR31304,PTHR31304:SF6				AT3G49940.1	LBD38	LOB domain-containing protein 38
	Glyma.13G138800	5.45926	5.22077	4.81758	1.85237	2.19472	1.27933	5.16587	1.77547	-1.54081	0.0041	0.0459313
	Glyma.11G109100	18.1509	28.7875	17.1791	7.7015	5.3748	8.96777	21.3725	7.34802	-1.54033	0.0002	0.00370596	PF04640	PTHR31065,PTHR31065:SF8				AT1G32700.1		PLATZ transcription factor family protein
	Glyma.09G084600	10.574	11.267	11.8652	3.80775	3.54642	4.23521	11.2354	3.86313	-1.54021	5e-05	0.00104136	PF04003,PF00400	PTHR19858			K14558	AT1G15440.1	ATPWP2,PWP2	periodic tryptophan protein 2
	Glyma.07G065000	3.20381	3.21386	1.89909	0.599401	1.77233	0.494951	2.77225	0.95556	-1.53664	0.0003	0.00531326	PF00931	PTHR23155,PTHR23155:SF590	KOG4658			AT4G27190.1		NB-ARC domain-containing disease resistance protein
	Glyma.01G013900	26.7743	17.5211	18.9374	9.85159	4.04756	7.91014	21.0776	7.26976	-1.53573	0.0002	0.00370596	PF06955,PF00722	PTHR31062,PTHR31062:SF16		2.4.1.207	K08235	AT1G32170.1	XTH30,XTR4	xyloglucan endotransglucosylase/hydrolase 30
	Glyma.12G233700	31.0613	38.5657	24.9461	9.49606	7.96828	15.1709	31.5244	10.8784	-1.535	5e-05	0.00104136	PF08263,PF00560,PF13855	PTHR27004,PTHR27004:SF29	KOG0472	2.7.11.1		AT5G49290.1	ATRLP56,RLP56	receptor like protein 56
	Glyma.06G144200	11.7207	8.58609	13.1819	0.877066	5.0449	5.66152	11.1629	3.86116	-1.53161	0.0015	0.0205062	PF02005	PTHR10631,PTHR10631:SF2	KOG1253	2.1.1.216	K00555	AT3G56330.1		N2,N2-dimethylguanosine tRNA methyltransferase
	Glyma.12G136800	4.27908	3.71864	4.72226	1.61702	1.0024	1.7982	4.23999	1.47254	-1.52575	0.00045	0.00752511	PF02181	PTHR23213,PTHR23213:SF195				AT5G54650.1	ATFH5,Fh5	formin homology5
	Glyma.17G067200	23.9155	25.7464	15.8913	4.38175	5.85621	12.5476	21.8511	7.5952	-1.52455	5e-05	0.00104136	PF00497,PF00060	PTHR18966,PTHR18966:SF204				AT5G11210.1	ATGLR2.5,GLR2.5	glutamate receptor 2.5
	Glyma.02G135400	12.4221	9.69443	7.77077	2.45464	4.79966	3.13462	9.96244	3.46297	-1.52449	0.0011	0.0158729	PF00249	PTHR31003,PTHR31003:SF7				AT1G49560.1		Homeodomain-like superfamily protein
	Glyma.13G325900	44.4107	43.9902	51.4742	17.4934	17.8742	13.4123	46.625	16.26	-1.51978	5e-05	0.00104136	PF00230	PTHR19139,PTHR19139:SF158	KOG0223		K09872	AT2G37170.1	PIP2;2,PIP2B	plasma membrane intrinsic protein 2
	Glyma.06G110400	20.5575	20.5572	29.2372	6.96585	10.8691	6.80148	23.4506	8.21214	-1.51379	0.0013	0.0182598	PF00098,PF00313	PTHR11544,PTHR11544:SF57				AT4G36020.1	CSDP1	cold shock domain protein 1
	Glyma.02G078500	29.4378	32.5455	32.7763	7.56334	12.4024	13.3723	31.5865	11.1127	-1.5071	5e-05	0.00104136	PF01636	PTHR22603,PTHR22603:SF39	KOG2686	2.7.1.82	K14156	AT1G74320.1		Protein kinase superfamily protein
	Glyma.10G000300	36.8416	18.9491	30.0984	6.46968	14.384	9.45258	28.6297	10.1021	-1.50286	5e-05	0.00104136	PF02458	PTHR31642,PTHR31642:SF9		2.3.1.196		AT5G17540.1		HXXXD-type acyl-transferase family protein
	Glyma.03G260200	10.1264	8.41863	8.70221	2.97301	3.24087	3.42439	9.0824	3.21275	-1.49926	0.001	0.0147368	PF14531,PF03822	PTHR24343,PTHR24343:SF199	KOG0583	2.7.11.1		AT1G01140.3	CIPK9,PKS6,SnRK3.12	CBL-interacting protein kinase 9
	Glyma.11G149900	55.0282	90.477	96.5287	40.4	20.6566	25.0618	80.678	28.7061	-1.49082	5e-05	0.00104136		PTHR33790,PTHR33790:SF1				AT2G41430.1	CID1,ERD15,LSR1	dehydration-induced protein (ERD15)
	Glyma.11G070100	12.2685	8.56294	11.8177	4.72595	4.0133	2.92819	10.883	3.88915	-1.48455	0.0042	0.0467994	PF05705	PTHR12265,PTHR12265:SF11	KOG2521			AT2G18245.1		alpha/beta-Hydrolases superfamily protein
	Glyma.11G028200	38.5735	34.8504	23.4866	12.2276	11.6691	10.8029	32.3035	11.5666	-1.48173	5e-05	0.00104136	PF00155	PTHR11751,PTHR11751:SF411	KOG0256	4.4.1.14	K14270	AT1G62960.1	ACS10	ACC synthase 10
	Glyma.12G130000	128.439	86.015	102.299	43.3449	33.5157	36.617	105.584	37.8259	-1.48095	5e-05	0.00104136	PF13370,PF00226	PTHR24078,PTHR24078:SF255	KOG0716			AT2G42750.1		DNAJ heat shock N-terminal domain-containing protein
	Glyma.02G160300	3.28608	4.59027	7.66066	1.11288	2.28106	2.1794	5.179	1.85778	-1.47909	0.00165	0.0222549	PF04091	PTHR12702,PTHR12702:SF4	KOG2176			AT3G56640.1	SEC15A	exocyst complex component sec15A
	Glyma.03G180300	102.518	78.3965	94.681	36.9568	35.7843	26.2507	91.8651	32.9973	-1.47717	5e-05	0.00104136	PF08241	PTHR33597,PTHR33597:SF4				AT3G53400.1
	Glyma.12G222400	31.4913	70.969	24.4415	14.0274	20.6275	10.9416	42.3006	15.1988	-1.47672	5e-05	0.00104136	PF12481	PTHR11772,PTHR11772:SF14				AT4G27450.1		Aluminium induced protein with YGL and LRDR motifs
	Glyma.09G231400	47.0987	32.5121	32.0329	11.6102	14.2423	14.3373	37.2146	13.3966	-1.474	5e-05	0.00104136	PF02358	PTHR10788,PTHR10788:SF38		3.1.3.12	K01087	AT5G51460.2	ATTPPA	Haloacid dehalogenase-like hydrolase (HAD) superfamily protein
	Glyma.19G055100	39.7639	35.3547	36.8778	16.2536	15.0734	9.06128	37.3321	13.4627	-1.47145	5e-05	0.00104136	PF04193	PTHR13131,PTHR13131:SF5	KOG2913		K12386	AT5G40670.1		PQ-loop repeat family protein / transmembrane family protein
	Glyma.07G158000	5.93851	4.79646	9.72072	3.68552	0.961624	2.74416	6.81856	2.46377	-1.4686	0.0037	0.0424218		PTHR10593,PTHR10593:SF50				AT2G02080.1	AtIDD4,IDD4	indeterminate(ID)-domain 4
	Glyma.13G183200	320.719	326.144	356.831	149.696	120.859	92.131	334.565	120.895	-1.46853	5e-05	0.00104136	PF12142,PF00264,PF12143	PTHR11474,PTHR11474:SF33		1.10.3.1	K00422
	Glyma.10G151000	23.8295	68.5273	31.0099	16.4891	9.83169	18.3373	41.1222	14.886	-1.46596	0.0001	0.00197278	PF05564	PTHR33565,PTHR33565:SF1				AT1G56220.3		Dormancy/auxin associated family protein
	Glyma.06G175200	2.79781	3.95484	5.47778	1.43044	1.06671	1.93298	4.07681	1.47671	-1.46505	0.00435	0.0479885	PF14577,PF14576	PTHR33232,PTHR33232:SF5				AT3G01680.1
	Glyma.19G129300	38.8997	42.4141	44.0255	15.2746	10.233	19.905	41.7798	15.1375	-1.46468	5e-05	0.00104136	PF00782	PTHR10159,PTHR10159:SF293		3.1.3.16,3.1.3.48	K14819	AT4G18593.1		dual specificity protein phosphatase-related
	Glyma.06G076900	14.4678	15.9677	11.5168	3.23592	8.52071	3.51065	13.9841	5.08909	-1.45831	5e-05	0.00104136		PTHR24414,PTHR24414:SF31				AT2G24540.1	AFR	Galactose oxidase/kelch repeat superfamily protein
	Glyma.14G047200	14.1396	10.9795	12.216	2.22793	6.71389	4.65	12.445	4.53061	-1.45779	5e-05	0.00104136	PF00854	PTHR11654,PTHR11654:SF154		3.6.3.26	K14638	AT3G21670.1		Major facilitator superfamily protein
	Glyma.07G167300	5.34122	5.9644	7.29741	1.07178	3.94625	1.78601	6.20101	2.26801	-1.45107	0.0031	0.0368247		PTHR11695,PTHR11695:SF564		1.3.1.74		AT1G26320.1		Zinc-binding dehydrogenase family protein
	Glyma.18G227700	11.8649	16.0062	12.8718	3.06105	5.57481	6.34922	13.5809	4.99503	-1.44302	0.004	0.0450234	PF13639	PTHR14155,PTHR14155:SF160				AT3G03550.1		RING/U-box superfamily protein
	Glyma.03G199100	14.4221	15.6011	15.9641	7.83906	2.43834	6.65687	15.3291	5.64476	-1.44129	0.0001	0.00197278	PF05577	PTHR11010,PTHR11010:SF48		3.4.16.2	K01285	AT2G24280.1		alpha/beta-Hydrolases superfamily protein
	Glyma.06G141600	20.8586	19.0967	15.0572	10.9385	4.39686	4.97358	18.3375	6.76965	-1.43764	0.00225	0.0285203		PTHR37758				AT5G05220.1
	Glyma.16G040300	41.2351	21.8251	35.0605	9.37502	18.732	8.23105	32.7069	12.1127	-1.43308	5e-05	0.00104136		PTHR33646,PTHR33646:SF2				AT5G18130.1
	Glyma.04G170500	11.323	10.5061	10.0086	5.74168	2.18759	3.8715	10.6126	3.93359	-1.43185	0.00365	0.0419208	PF03171,PF14226	PTHR10209,PTHR10209:SF105	KOG0143	1.14.17.4		AT3G19000.1		2-oxoglutarate (2OG) and Fe(II)-dependent oxygenase superfamily protein
	Glyma.20G170300	26.6773	38.1653	16.7236	7.19955	8.61154	14.5496	27.1887	10.1202	-1.42577	5e-05	0.00104136	PF01636	PTHR22603,PTHR22603:SF39	KOG2686	2.7.1.82	K14156	AT1G74320.1		Protein kinase superfamily protein
	Glyma.19G089800	14.1032	15.5662	17.0116	8.59644	2.55666	6.23799	15.5604	5.79703	-1.42449	5e-05	0.00104136	PF00571,PF00654	PTHR11689,PTHR11689:SF67			K05016	AT3G27170.1	ATCLC-B,CLC-B	chloride channel B
	Glyma.10G232200	44.4276	38.4546	28.2998	15.8401	12.1263	13.5275	37.0607	13.8313	-1.42195	5e-05	0.00104136	PF01554	PTHR11206,PTHR11206:SF152	KOG1347		K03327	AT4G25640.2	ATDTX35,DTX35,FFT	detoxifying efflux carrier 35
	Glyma.13G077800	17.9307	5.68331	10.2106	5.04987	2.55519	5.02134	11.2748	4.2088	-1.42163	0.0034	0.0395687	PF00892	PTHR31218,PTHR31218:SF38				AT4G08290.1		nodulin MtN21 /EamA-like transporter family protein
	Glyma.18G270700	9.74509	14.0623	13.0836	5.75397	4.78672	3.28275	12.297	4.60781	-1.41615	5e-05	0.00104136	PF11721,PF07714	PTHR27003,PTHR27003:SF104	KOG1187	2.7.11.1		AT3G51550.1	FER	Malectin/receptor-like protein kinase family protein
	Glyma.15G041100	70.4863	68.498	75.8283	32.5669	9.17236	38.7858	71.6042	26.8417	-1.41557	5e-05	0.00104136	PF00249	PTHR10641,PTHR10641:SF484	KOG0048		K09422	AT3G46130.1	ATMYB48,ATMYB48-1,ATMYB48-2,ATMYB48-3,MYB48	myb domain protein 48
	Glyma.07G244700	37.419	43.1796	23.7206	13.6282	11.4205	14.2208	34.7731	13.0898	-1.40952	5e-05	0.00104136	PF00481	PTHR13832,PTHR13832:SF198	KOG0698	3.1.3.16		AT5G27930.1		Protein phosphatase 2C family protein
	Glyma.09G036400	3.95118	9.38607	12.9852	1.84634	2.01254	6.06304	8.77414	3.30731	-1.4076	0.00325	0.0381703	PF03059	PTHR32266,PTHR32266:SF12		2.5.1.43	K05953	AT1G56430.1	ATNAS4,NAS4	nicotianamine synthase 4
	Glyma.13G116900	11.3503	7.8745	4.70691	3.40588	1.62145	4.01322	7.97724	3.01352	-1.40444	0.00115	0.0164729	PF00854	PTHR11654,PTHR11654:SF170	KOG1237		K14638	AT1G59740.1		Major facilitator superfamily protein
	Glyma.12G220000	39.3306	48.8131	44.3348	16.496	14.0574	19.559	44.1595	16.7041	-1.40252	5e-05	0.00104136		PTHR36785,PTHR36785:SF1				AT4G27390.1
	Glyma.18G077900	41.5385	13.7937	19.0485	13.8034	6.99469	7.37938	24.7936	9.39249	-1.40039	0.0024	0.0299874		PTHR23155,PTHR23155:SF592				AT1G53350.1		Disease resistance protein (CC-NBS-LRR class) family
	Glyma.16G189500	18.019	27.5484	25.8	8.64057	7.6972	10.8059	23.7891	9.0479	-1.39465	0.00025	0.00453147	PF03766,PF03763	PTHR31775				AT3G61260.1		Remorin family protein
	Glyma.19G014800	11.8265	14.8443	7.90848	4.17252	3.06063	5.93063	11.5264	4.38792	-1.39333	0.00115	0.0164729	PF00067	PTHR24298,PTHR24298:SF111	KOG0156			AT4G31970.1	CYP82C2	cytochrome P450, family 82, subfamily C, polypeptide 2
	Glyma.18G192000	38.9859	54.8918	73.4922	23.2785	10.3986	30.0883	55.7899	21.2551	-1.39219	5e-05	0.00104136	PF00011	PTHR11527,PTHR11527:SF158	KOG3591		K13993	AT1G07400.1		HSP20-like chaperones superfamily protein
	Glyma.05G002500	21.0491	28.1718	26.2874	10.2926	11.6527	6.84013	25.1694	9.59514	-1.3913	5e-05	0.00104136	PF00288	PTHR10457,PTHR10457:SF13		2.7.1.43	K16190	AT3G01640.1	ATGLCAK,GLCAK	glucuronokinase G
	Glyma.11G089500	9.60686	6.99993	2.86684	4.50584	1.79008	1.14202	6.49121	2.47931	-1.38855	0.00365	0.0419208	PF04884	PTHR12770,PTHR12770:SF7	KOG4249			AT3G45890.1	RUS1	Protein of unknown function, DUF647
	Glyma.13G028200	904.711	390.246	285.696	288.749	151.301	164.579	526.884	201.543	-1.3864	5e-05	0.00104136	PF00124	PTHR33149,PTHR33149:SF4		1.10.3.9	K02703	ATCG00020.1		photosystem II reaction center protein A
	Glyma.18G014000	82.4214	85.2026	91.7575	33.8156	40.1981	25.2119	86.4605	33.0752	-1.38629	5e-05	0.00104136
	Glyma.17G134200	15.1905	17.6972	21.2456	8.74952	4.59549	7.36621	18.0444	6.90374	-1.3861	5e-05	0.00104136	PF00067	PTHR24298,PTHR24298:SF114	KOG0156			AT4G12300.1	CYP706A4	cytochrome P450, family 706, subfamily A, polypeptide 4
	Glyma.15G143700	11.5199	16.4927	11.2953	4.63128	7.60006	2.82482	13.1026	5.01872	-1.38447	0.00015	0.00287228	PF14310,PF00933,PF01915	PTHR30620,PTHR30620:SF50		3.2.1.55,3.2.1.37		AT5G49360.1	ATBXL1,BXL1	beta-xylosidase 1
	Glyma.10G011300	23.7837	32.7494	21.8023	16.6231	3.17698	10.3625	26.1118	10.0542	-1.3769	5e-05	0.00104136	PF03106	PTHR31221,PTHR31221:SF23				AT2G47260.1	ATWRKY23,WRKY23	WRKY DNA-binding protein 23
	Glyma.15G274300	62.8724	58.832	120.213	32.9952	26.3198	34.1013	80.6391	31.1388	-1.37277	5e-05	0.00104136	PF00407	PTHR31907,PTHR31907:SF4				AT1G70830.1	MLP28	MLP-like protein 28
	Glyma.03G030600	37.5013	35.2425	35.2813	8.77788	15.2221	17.9743	36.0084	13.9914	-1.36379	5e-05	0.00104136	PF00067	PTHR24298,PTHR24298:SF86				AT4G31500.1	ATR4,CYP83B1,RED1,RNT1,SUR2	cytochrome P450, family 83, subfamily B, polypeptide 1
	Glyma.14G213000	9.63036	10.4307	4.79185	3.68737	2.10232	3.92618	8.28431	3.23862	-1.355	0.00035	0.00608857		PTHR13119,PTHR13119:SF12				AT5G56930.1	emb1789	CCCH-type zinc finger family protein
	Glyma.06G312300	1.35487	2.96986	2.28843	0.547806	1.30665	0.731876	2.20438	0.86211	-1.35443	0.0036	0.0414611	PF00005,PF00664	PTHR24223,PTHR24223:SF251		3.6.3.44		AT1G30400.2	ATABCC1,ATMRP1,EST1,MRP1	multidrug resistance-associated protein 1
	Glyma.08G271400	22.3465	34.4717	22.388	5.84567	9.39696	15.9286	26.4021	10.3904	-1.3454	5e-05	0.00104136	PF04640	PTHR31065,PTHR31065:SF2				AT1G32700.1		PLATZ transcription factor family protein
	Glyma.12G074100	74.1753	88.2904	85.7179	41.2738	25.1746	31.753	82.7278	32.7338	-1.33759	5e-05	0.00104136	PF07714,PF13426	PTHR24351,PTHR24351:SF29	KOG0610	2.7.11.1		AT3G45780.2	JK224,NPH1,PHOT1,RPT1	phototropin 1
	Glyma.03G251600	32.7238	31.0608	19.8091	17.1696	7.71973	8.19765	27.8646	11.029	-1.33713	0.0003	0.00531326	PF00160	PTHR11071,PTHR11071:SF252	KOG0865	5.2.1.8	K01802	AT3G56070.2	ROC2	rotamase cyclophilin 2
	Glyma.09G014100	18.854	13.6288	15.7857	8.2112	8.23019	2.67305	16.0895	6.37148	-1.33642	0.00085	0.0128919	PF00808	PTHR11064,PTHR11064:SF45	KOG0869			AT4G14540.1	NF-YB3	nuclear factor Y, subunit B3
	Glyma.01G154900	445.398	391.458	447.268	199.371	144.932	164.235	428.041	169.513	-1.33636	5e-05	0.00104136	PF03055	PTHR10543,PTHR10543:SF46	KOG1285	1.14.99.42,1.13.11.51	K09840	AT4G19170.1	CCD4,NCED4	nine-cis-epoxycarotenoid dioxygenase 4
	Glyma.20G054000	6.13245	9.22044	7.29688	2.27608	3.91686	2.7926	7.54993	2.99518	-1.33382	0.0007	0.0109514	PF01477,PF00305	PTHR11771,PTHR11771:SF42		1.13.11.12	K00454	AT3G45140.1	ATLOX2,LOX2	lipoxygenase 2
	Glyma.04G063700	4.74517	13.9376	7.34469	1.4971	4.1316	4.71749	8.67583	3.44873	-1.33094	0.0033	0.0386756	PF12906	PTHR23012,PTHR23012:SF76				AT2G34200.1		RING/FYVE/PHD zinc finger superfamily protein
	Glyma.19G231000	20.5413	25.9243	14.6162	10.9258	9.73801	3.61711	20.3606	8.09365	-1.33092	0.0019	0.0248901	PF14299	PTHR32278,PTHR32278:SF2				AT1G09155.1	AtPP2-B15,PP2-B15	phloem protein 2-B15
	Glyma.19G138700	5.54629	4.25656	6.00295	2.97213	1.34418	1.96966	5.2686	2.09532	-1.33025	0.0014	0.0193861	PF02209,PF00626	PTHR11977,PTHR11977:SF46				AT2G41740.1	ATVLN2,VLN2	villin 2
	Glyma.09G046300	2.81525	3.91693	3.77195	1.50777	1.23222	1.45566	3.50138	1.39855	-1.32399	0.00125	0.0176545	PF07496	PTHR23336,PTHR23336:SF14				AT3G62900.1		CW-type Zinc Finger
	Glyma.16G173500	8.7744	7.81604	10.6765	3.74077	3.6838	3.46774	9.08897	3.63077	-1.32384	0.00105	0.015284	PF03595	PTHR31269,PTHR31269:SF2				AT5G24030.1	SLAH3	SLAC1 homologue 3
	Glyma.01G173800	9.62025	11.0608	7.39044	4.05155	3.06933	4.09843	9.35716	3.73977	-1.32312	0.0001	0.00197278	PF05804,PF04564	PTHR22849,PTHR22849:SF40		6.3.2.19		AT4G36550.1		ARM repeat superfamily protein
	Glyma.13G084000	120.631	85.0108	158.23	68.6863	41.186	35.7926	121.29	48.555	-1.32078	5e-05	0.00104136	PF00173,PF00175,PF00970,PF00174,PF03404	PTHR19370,PTHR19370:SF100		1.7.1.1	K10534	AT1G77760.1	GNR1,NIA1,NR1	nitrate reductase 1
	Glyma.07G221100	7.78122	8.89937	2.04111	3.94739	2.36272	1.20021	6.24057	2.50344	-1.31777	0.00425	0.0472142	PF00118	PTHR11353,PTHR11353:SF99				AT5G18820.1	EMB3007	TCP-1/cpn60 chaperonin family protein
	Glyma.16G157100	233.039	245.375	219.45	120.975	76.9097	82.236	232.621	93.3735	-1.3169	5e-05	0.00104136		PTHR19432,PTHR19432:SF38			K15378	AT1G22710.1	ATSUC2,SUC2,SUT1	sucrose-proton symporter 2
	Glyma.19G260900	7.83036	2.93092	2.03099	1.19494	2.55945	1.38065	4.26409	1.71168	-1.31682	0.00435	0.0479885	PF00249	PTHR12802,PTHR12802:SF43			K12133	AT1G01060.3	LHY,LHY1	Homeodomain-like superfamily protein
	Glyma.17G073100	7.88367	10.2353	13.4758	5.37135	1.97659	5.34646	10.5316	4.23147	-1.31549	0.00325	0.0381703		PTHR34807,PTHR34807:SF3				AT5G57910.1
	Glyma.12G206600	58.2169	43.651	27.9531	18.1901	15.6432	18.3621	43.2737	17.3985	-1.31453	5e-05	0.00104136	PF00249	PTHR31312,PTHR31312:SF1				AT2G20570.1	ATGLK1,GLK1,GPRI1	GBF¥'s pro-rich region-interacting factor 1
	Glyma.18G148100	14.9523	10.2688	14.7971	4.03311	6.87737	5.23985	13.3394	5.38344	-1.3091	5e-05	0.00104136	PF00069	PTHR27001,PTHR27001:SF105	KOG1187	2.7.11.1		AT5G10520.1	RBK1	ROP binding protein kinases 1
	Glyma.01G179400	13.0612	15.5975	14.2404	6.94591	4.28629	6.08219	14.2997	5.77146	-1.30898	0.0005	0.00821665	PF00067	PTHR24298,PTHR24298:SF178	KOG0156	1.14.13.121		AT3G26300.1	CYP71B34	cytochrome P450, family 71, subfamily B, polypeptide 34
	Glyma.14G208300	10.863	13.6661	10.648	3.04904	4.21909	6.93457	11.7257	4.73423	-1.30847	0.0004	0.0068088	PF13193,PF00501	PTHR24095,PTHR24095:SF177				AT5G16370.1	AAE5	acyl activating enzyme 5
	Glyma.04G227300	43.2782	36.4894	39.2156	18.0543	10.0635	19.9289	39.6611	16.0156	-1.30825	5e-05	0.00104136	PF01849	PTHR21713	KOG2239		K03626	AT3G49470.1	NACA2	nascent polypeptide-associated complex subunit alpha-like protein 2
	Glyma.16G057600	6.87172	7.07786	9.99365	3.66652	2.15018	3.88153	7.98108	3.23274	-1.30382	0.00195	0.0254249	PF00654	PTHR11689,PTHR11689:SF67				AT3G27170.1	ATCLC-B,CLC-B	chloride channel B
	Glyma.13G280600	132.46	96.8292	110.84	50.7517	51.5695	35.5041	113.376	45.9418	-1.30324	5e-05	0.00104136	PF04117	PTHR11266,PTHR11266:SF16	KOG1944		K13348	AT1G52870.2		Peroxisomal membrane 22 kDa (Mpv17/PMP22) family protein
	Glyma.06G214700	33.3886	28.7603	25.2099	15.0321	10.434	9.95318	29.1196	11.8065	-1.30241	5e-05	0.00104136	PF10184,PF04832	PTHR11220,PTHR11220:SF35				AT5G20140.1		SOUL heme-binding family protein
	Glyma.10G215800	3.34598	5.1962	6.26127	2.06901	2.31402	1.63156	4.93448	2.00486	-1.29939	0.00365	0.0419208	PF04765	PTHR12956,PTHR12956:SF24				AT1G34550.1	EMB2756	Protein of unknown function (DUF616)
	Glyma.08G186900	10.3601	14.939	15.738	7.26076	4.26562	5.1594	13.679	5.56193	-1.29831	0.00355	0.0410273	PF05875	PTHR34368,PTHR34368:SF1				AT1G71190.1	SAG18	senescence associated gene 18
	Glyma.09G127000	21.2909	15.8516	25.3566	6.97943	9.3167	9.17906	20.833	8.49173	-1.29474	5e-05	0.00104136	PF05496	PTHR23074,PTHR23074:SF98		3.6.1.3		AT4G28000.1		P-loop containing nucleoside triphosphate hydrolases superfamily protein
	Glyma.16G089000	769.636	594.721	687.772	344.886	237.626	254.188	684.043	278.9	-1.29434	5e-05	0.00104136	PF08436,PF13288,PF02670	PTHR30525,PTHR30525:SF2		1.1.1.267	K00099	AT5G62790.1	DXR,PDE129	1-deoxy-D-xylulose 5-phosphate reductoisomerase
	Glyma.10G255200	43.8215	44.1733	32.2581	18.9203	10.0466	20.3662	40.0843	16.4444	-1.28544	5e-05	0.00104136		PTHR35699				AT1G50020.1
	Glyma.08G282100	6.38325	13.083	7.69662	4.13884	4.58769	2.42414	9.05428	3.71689	-1.28451	0.001	0.0147368	PF01384	PTHR11101	KOG2493		K14640	AT3G26570.2	ORF02,PHT2;1	phosphate transporter 2;1
	Glyma.05G207500	38.3485	51.9113	48.5386	25.3991	20.0064	11.7739	46.2662	19.0598	-1.27942	5e-05	0.00104136	PF03953,PF00091	PTHR11588,PTHR11588:SF124		2.4.2.1	K07375	AT5G12250.1	TUB6	beta-6 tubulin
	Glyma.02G279100	15.4132	9.73338	35.9781	8.98831	4.67657	11.5843	20.3749	8.41641	-1.27552	0.0006	0.00956692	PF13774,PF00957	PTHR21136,PTHR21136:SF104	KOG0859		K08515	AT5G11150.1	ATVAMP713,VAMP713	vesicle-associated membrane protein 713
	Glyma.13G277400	11.9689	12.5164	14.7587	5.14155	4.55043	6.54079	13.0813	5.41092	-1.27356	0.0003	0.00531326	PF00179	PTHR24067,PTHR24067:SF100	KOG0417	6.3.2.19	K10581	AT3G15355.1	PFU1,UBC25	ubiquitin-conjugating enzyme 25
	Glyma.08G016800	6.28068	10.8799	5.31309	3.16632	3.14454	2.9929	7.49122	3.10125	-1.27235	0.00235	0.029529		PTHR31060,PTHR31060:SF3				AT1G63850.1		BTB/POZ domain-containing protein
	Glyma.13G180800	10.8001	8.76812	7.1422	4.12391	4.98815	1.95101	8.90348	3.68769	-1.27165	0.00225	0.0285203	PF03849	PTHR13152	KOG3471		K03144	AT4G17020.3		transcription factor-related
	Glyma.13G289600	22.6315	8.13278	12.2586	7.32454	6.9623	3.55263	14.341	5.94649	-1.27003	0.00135	0.0188033	PF13370,PF00226	PTHR24078,PTHR24078:SF255	KOG0716			AT2G42750.1		DNAJ heat shock N-terminal domain-containing protein
	Glyma.06G158400	64.3819	33.7845	47.0486	26.1561	20.0122	14.0494	48.405	20.0725	-1.26993	5e-05	0.00104136	PF03364	PTHR34060,PTHR34060:SF2				AT5G08720.1
	Glyma.11G116800	22.5446	33.2886	20.3318	17.229	6.93386	7.53726	25.3883	10.5667	-1.26464	5e-05	0.00104136	PF11861,PF01728,PF07780	PTHR10920,PTHR10920:SF13		2.1.1.167	K14857	AT4G25730.1		FtsJ-like methyltransferase family protein
	Glyma.09G038600	7.9205	6.03691	7.30316	3.11401	2.8772	2.86216	7.08686	2.95112	-1.26388	0.002	0.0259649	PF14310,PF00933,PF01915	PTHR30620,PTHR30620:SF50		3.2.1.55,3.2.1.37		AT5G49360.1	ATBXL1,BXL1	beta-xylosidase 1
	Glyma.10G291400	43.6019	54.1049	37.0635	18.5846	26.4345	11.1425	44.9234	18.7206	-1.26284	5e-05	0.00104136	PF12695	PTHR11614,PTHR11614:SF92	KOG1455	2.3.1.22		AT2G39420.1		alpha/beta-Hydrolases superfamily protein
	Glyma.13G296900	11.7095	6.28475	10.4562	4.23772	2.92489	4.69902	9.48351	3.95388	-1.26215	0.0002	0.00370596	PF00520	PTHR10037			K16900	AT4G03560.1	ATCCH1,ATTPC1,FOU2,TPC1	two-pore channel 1
	Glyma.18G048900	3.26869	4.71901	4.77358	0.971517	2.21371	2.13631	4.25376	1.77384	-1.26186	0.0038	0.0432552	PF16124,PF00570,PF14493,PF00271,PF00270,PF09382	PTHR13710,PTHR13710:SF87	KOG0327,KOG0335,KOG0340	3.6.4.12	K03654	AT5G27680.1	RECQSIM	RECQ helicase SIM
	Glyma.04G236600	52.3715	40.5148	34.1987	20.7592	18.4384	14.153	42.3617	17.7835	-1.25222	5e-05	0.00104136	PF00069,PF04755	PTHR24056,PTHR24056:SF181	KOG0594	2.7.11.1		AT5G53450.1	ORG1	OBP3-responsive gene 1
	Glyma.08G152700	16.7233	19.3367	12.8716	7.85518	4.19102	8.51879	16.3106	6.855	-1.25058	0.00275	0.0335169	PF00588	PTHR12029,PTHR12029:SF31		2.1.1.207	K03216	AT5G26880.2	AGL26	AGAMOUS-like 26
	Glyma.08G091900	10.0844	7.7109	6.18683	2.12553	1.97813	5.98251	7.99405	3.36206	-1.24958	0.00295	0.0353968	PF02705	PTHR30540,PTHR30540:SF5			K03549	AT2G30070.1	ATKT1,ATKT1P,ATKUP1,KT1,KUP1	potassium transporter 1
	Glyma.08G055000	68.3121	62.0027	52.1713	22.8501	30.5692	23.3468	60.8287	25.5887	-1.24925	5e-05	0.00104136	PF00005	PTHR24220	KOG2355	3.6.3.27		AT1G67940.1	ATNAP3,AtSTAR1,NAP3	non-intrinsic ABC protein 3
	Glyma.12G167300	7.45187	7.79835	6.91866	3.48023	2.88673	2.98393	7.38963	3.11696	-1.24536	0.00115	0.0164729	PF06241	PTHR31563,PTHR31563:SF1				AT5G49960.1
	Glyma.02G042200	11.2741	11.9929	11.8596	4.65159	4.49044	5.68243	11.7089	4.94148	-1.24459	0.0003	0.00531326	PF13193,PF00501	PTHR24095,PTHR24095:SF176				AT2G17650.1		AMP-dependent synthetase and ligase family protein
	Glyma.10G235200	16.8419	11.8723	11.8667	6.8198	5.75635	4.57041	13.527	5.71552	-1.24288	0.00255	0.0314948	PF14392,PF00098	PTHR23002,PTHR23002:SF73			K05765	AT5G52380.1		VASCULAR-RELATED NAC-DOMAIN 6
	Glyma.09G102400	768.171	754.858	868.671	354.697	284.416	374.714	797.233	337.942	-1.23822	5e-05	0.00104136	PF10604	PTHR31907,PTHR31907:SF4				AT1G70850.1	MLP34	MLP-like protein 34
	Glyma.01G128500	27.5892	12.7963	31.5541	10.7126	6.73463	13.3017	23.9798	10.2496	-1.22625	0.0029	0.034885	PF08238	PTHR36792,PTHR36792:SF2				AT2G38450.1
	Glyma.12G201000	69.4054	83.5233	41.2379	27.4179	30.8973	24.7092	64.7222	27.6748	-1.22569	5e-05	0.00104136	PF12609	PTHR33090,PTHR33090:SF1				AT4G28240.1		Wound-responsive family protein
	Glyma.09G182600	4.6993	3.49551	4.8728	2.25394	1.89188	1.44451	4.35587	1.86344	-1.22499	0.00165	0.0222549	PF13639,PF05495,PF14599,PF01814	PTHR21319,PTHR21319:SF0	KOG1940	6.3.2.19	K16276	AT3G18290.1	BTS,EMB2454	zinc finger protein-related
	Glyma.07G273800	7.40097	4.97994	4.14063	2.25598	2.72128	2.09535	5.50718	2.35754	-1.22403	0.00205	0.0264796	PF03372	PTHR11200,PTHR11200:SF133	KOG0565	3.1.3.56		AT2G43900.1		Endonuclease/exonuclease/phosphatase family protein
	Glyma.18G186800	35.0557	31.7887	39.5685	11.7196	14.5814	19.3039	35.471	15.2016	-1.22241	5e-05	0.00104136	PF08659	PTHR24322,PTHR24322:SF593	KOG0725	1.1.1.206	K08081	AT5G06060.1		NAD(P)-binding Rossmann-fold superfamily protein
	Glyma.14G070400	107.588	85.2658	87.8627	38.8672	36.1745	45.3714	93.5722	40.1377	-1.22112	5e-05	0.00104136	PF02190	PTHR23327,PTHR23327:SF12		3.4.21.53		AT1G75460.1		ATP-dependent protease La (LON) domain protein
	Glyma.14G010500	35.2508	36.5834	34.2514	15.6533	20.1028	9.76777	35.3619	15.1746	-1.22054	5e-05	0.00104136	PF05691	PTHR31268,PTHR31268:SF4		2.4.1.82	K06617	AT1G55740.1	AtSIP1,SIP1	seed imbibition 1
	Glyma.13G067500	14.8729	9.12709	5.4304	2.7243	4.1069	5.80897	9.81013	4.21339	-1.21929	0.00255	0.0314948	PF03372	PTHR11200,PTHR11200:SF168	KOG0565		K01099	AT3G63240.1		DNAse I-like superfamily protein
	Glyma.04G200700	14.8838	24.71	18.6438	8.83896	8.32924	7.90585	19.4125	8.35801	-1.21576	0.0009	0.0135268	PF01269	PTHR10335	KOG1596	3.6.4.13	K14563	AT4G25630.1	ATFIB2,FIB2	fibrillarin 2
	Glyma.18G036400	1414.37	1011.13	1209.24	611.637	467.209	487.874	1211.58	522.24	-1.21411	5e-05	0.00104136	PF00004	PTHR32429,PTHR32429:SF8	KOG0651			AT2G39730.2	RCA	rubisco activase
	Glyma.14G134500	5.30738	8.63494	6.07291	1.69769	4.30192	2.63377	6.67175	2.87779	-1.2131	0.00265	0.0325006	PF12767	PTHR21277,PTHR21277:SF8				AT2G24530.1
	Glyma.20G136100	40.9997	42.7152	48.523	26.8212	12.0893	18.2915	44.0793	19.0673	-1.209	5e-05	0.00104136		PTHR35699				AT1G50020.1
	Glyma.13G165800	107.529	80.6516	98.0251	62.7826	36.0198	25.1135	95.4021	41.3053	-1.20769	5e-05	0.00104136		PTHR26312,PTHR26312:SF75				AT5G20190.1		Tetratricopeptide repeat (TPR)-like superfamily protein
	Glyma.18G091900	11.6483	25.325	33.2416	12.4284	4.95765	13.1125	23.405	10.1662	-1.20304	0.00395	0.044657
	Glyma.13G179100	36.9092	44.7648	38.3948	17.6849	18.5509	16.0054	40.0229	17.4137	-1.2006	5e-05	0.00104136	PF05189,PF01137	PTHR11096,PTHR11096:SF1	KOG3980	6.5.1.4	K11108	AT5G22100.1		RNA cyclase family protein
	Glyma.12G092900	33.0595	20.3702	19.6637	13.6019	9.91956	8.30353	24.3645	10.6083	-1.19958	0.00125	0.0176545	PF13561	PTHR24322,PTHR24322:SF600	KOG0725	1.1.1.198		AT2G47140.1		NAD(P)-binding Rossmann-fold superfamily protein
	Glyma.09G279500	10.5701	12.0571	10.5286	4.28272	6.2248	3.94617	11.0519	4.81789	-1.19782	0.0002	0.00370596	PF07478,PF01820	PTHR23132,PTHR23132:SF0		6.3.2.4		AT3G08840.2		D-alanine--D-alanine ligase family
	Glyma.02G045200	19.6499	26.6895	28.2556	10.8009	8.99395	12.7403	24.865	10.8451	-1.19708	5e-05	0.00104136	PF08159	PTHR12202,PTHR12202:SF0	KOG2318			AT3G01160.1
	Glyma.08G321100	114.045	90.7241	110.783	38.4218	58.7699	40.5593	105.184	45.917	-1.19582	5e-05	0.00104136	PF00026	PTHR13683,PTHR13683:SF246	KOG1339	3.4.23.12		AT5G10770.1		Eukaryotic aspartyl protease family protein
	Glyma.03G031000	16.6441	9.6006	16.5837	7.5724	4.49227	6.65259	14.2761	6.23909	-1.1942	0.00155	0.0211116	PF00067	PTHR24298,PTHR24298:SF86	KOG0156			AT4G31500.1	ATR4,CYP83B1,RED1,RNT1,SUR2	cytochrome P450, family 83, subfamily B, polypeptide 1
	Glyma.11G194500	17.7899	29.6213	16.2258	10.1711	8.62639	9.02374	21.2123	9.27376	-1.19368	5e-05	0.00104136	PF13193,PF00501	PTHR24096,PTHR24096:SF213			K01904	AT4G05160.1		AMP-dependent synthetase and ligase family protein
	Glyma.11G091900	9.63335	24.5208	11.5358	7.05112	5.44059	7.50663	15.23	6.66611	-1.19199	0.002	0.0259649	PF02319,PF08781	PTHR12548	KOG2829		K04683	AT5G03415.1	ATDPB,DPB	Transcription factor DP
	Glyma.20G066800	18.8717	15.0228	14.4518	6.36602	6.91662	7.9675	16.1154	7.08338	-1.18593	5e-05	0.00104136	PF14703,PF13967,PF02714	PTHR13018,PTHR13018:SF47				AT4G22120.6		ERD (early-responsive to dehydration stress) family protein
	Glyma.13G146700	19.3347	20.7282	19.317	8.90847	12.1171	5.18979	19.7933	8.73845	-1.17956	5e-05	0.00104136	PF02493,PF01504	PTHR23086,PTHR23086:SF42		2.7.1.68	K00889	AT3G09920.1	PIP5K9	phosphatidyl inositol monophosphate 5 kinase
	Glyma.14G110000	24.3798	38.1386	21.9583	10.3755	13.488	13.4403	28.1589	12.4346	-1.17923	0.0019	0.0248901		PTHR36033,PTHR36033:SF1				AT3G17030.1		Nucleic acid-binding proteins superfamily
	Glyma.01G005200	13.1707	6.19007	9.72762	5.44856	4.4037	3.00638	9.69614	4.28622	-1.17771	0.00025	0.00453147	PF01019	PTHR11686,PTHR11686:SF29		2.3.2.15,3.4.19.13,2.3.2.2	K18592	AT4G29210.1	GGT3,GGT4	gamma-glutamyl transpeptidase 4
	Glyma.01G227400	12.2199	17.1885	19.1818	6.46613	6.52461	8.49817	16.1967	7.16297	-1.17707	0.00115	0.0164729	PF03900,PF01379	PTHR11557,PTHR11557:SF0	KOG2892	2.5.1.61	K01749	AT5G08280.1	HEMC	hydroxymethylbilane synthase
	Glyma.15G092400	23.4539	19.2684	17.733	9.46401	4.82177	12.4735	20.1517	8.91978	-1.17583	5e-05	0.00104136	PF00005,PF00664	PTHR24223,PTHR24223:SF251		3.6.3.44		AT2G34660.1	ATMRP2,EST4,MRP2	multidrug resistance-associated protein 2
	Glyma.18G203800	61.8351	80.1417	55.1133	30.6804	26.3332	30.3006	65.6967	29.1047	-1.17457	5e-05	0.00104136	PF00557	PTHR10804,PTHR10804:SF11	KOG2776	3.4.11.18		AT3G51800.3	ATEBP1,ATG2,EBP1	metallopeptidase M24 family protein
	Glyma.18G292900	4.53237	3.74219	2.40994	2.44177	0.520731	1.77526	3.5615	1.57925	-1.17324	0.0037	0.0424218	PF04679,PF07522,PF04675,PF01068	PTHR10459,PTHR10459:SF38		6.5.1.1	K10747	AT1G66730.1	AtLIG6,LIG6	DNA LIGASE 6
	Glyma.07G073800	52.1867	44.8618	46.7914	25.8803	15.5803	22.4327	47.9466	21.2978	-1.17073	5e-05	0.00104136	PF13561	PTHR24322,PTHR24322:SF442	KOG1208		K15095	AT3G61220.1		NAD(P)-binding Rossmann-fold superfamily protein
	Glyma.10G233200	13.1342	17.5204	20.0553	8.33368	6.68926	7.54497	16.9033	7.52264	-1.16799	0.0013	0.0182598	PF00106	PTHR24320,PTHR24320:SF100	KOG1208	1.1.1.330		AT4G23420.1		NAD(P)-binding Rossmann-fold superfamily protein
	Glyma.16G091400	12.6327	12.9383	7.21813	5.22554	4.69504	4.70484	10.9297	4.87514	-1.16474	0.0002	0.00370596	PF14700,PF00940	PTHR10102,PTHR10102:SF3		2.7.7.6	K10908	AT1G68990.1	MGP3	male gametophyte defective 3
	Glyma.11G206900	10.467	10.885	5.86627	5.21186	2.64974	4.2928	9.07278	4.05147	-1.1631	0.00365	0.0419208	PF01657,PF00069	PTHR27002,PTHR27002:SF4		2.7.11.1		AT1G70520.1	CRK2	cysteine-rich RLK (RECEPTOR-like protein kinase) 2
	Glyma.19G244800	8.15016	17.7796	15.435	5.81745	3.51328	9.15146	13.7883	6.16073	-1.16227	0.00305	0.0363736	PF00170,PF12498	PTHR22952,PTHR22952:SF197				AT5G28770.2	AtbZIP63,BZO2H3	bZIP transcription factor family protein
	Glyma.10G064500	31.1219	17.4069	10.1149	8.55901	11.4795	6.17659	19.5479	8.73836	-1.16158	0.00055	0.00888899	PF01925	PTHR14255,PTHR14255:SF5				AT2G36630.1		Sulfite exporter TauE/SafE family protein
	Glyma.13G310100	10.663	15.0206	13.7058	7.4888	5.33104	4.78834	13.1298	5.86939	-1.16156	0.00045	0.00752511	PF03106	PTHR31429,PTHR31429:SF10				AT1G62300.1	ATWRKY6,WRKY6	WRKY family transcription factor
	Glyma.07G027800	10.8707	12.0726	7.69092	3.32151	4.72351	5.6675	10.2114	4.57084	-1.15965	0.0002	0.00370596	PF16987	PTHR33137,PTHR33137:SF4				AT1G15780.1
	Glyma.03G036500	6.49021	9.94115	5.86327	3.17421	4.59822	2.20903	7.43154	3.32715	-1.15937	0.0042	0.0467994	PF00069	PTHR13902,PTHR13902:SF68		2.7.11.1	K08867	AT3G51630.1	ATWNK5,WNK5,ZIK1	with no lysine (K) kinase 5
	Glyma.06G182100	18.7122	13.8441	10.8376	6.20271	5.57224	7.65418	14.4646	6.47638	-1.15927	5e-05	0.00104136	PF01937,PF03630	PTHR12280,PTHR12280:SF20		2.7.1.33	K09680	AT4G32180.1	ATPANK2,PANK2	pantothenate kinase 2
	Glyma.14G015900	16.037	28.6235	34.389	8.74524	14.9423	11.7339	26.3498	11.8071	-1.15813	0.00415	0.0463977		PTHR36809,PTHR36809:SF1				AT5G55570.1
	Glyma.03G031700	8.67086	10.0318	16.4021	4.82289	4.73962	6.18739	11.7016	5.24997	-1.15632	0.00025	0.00453147	PF03109	PTHR10566,PTHR10566:SF85	KOG1235	3.6.3.46		AT1G79600.1		Protein kinase superfamily protein
	Glyma.14G056300	21.2559	14.8886	7.93816	7.75423	5.29492	6.74245	14.6942	6.5972	-1.15532	0.0045	0.0492999	PF00141,PF10604	PTHR31213,PTHR31213:SF9			K14496	AT5G05440.1	PYL5,RCAR8	Polyketide cyclase/dehydrase and lipid transport superfamily protein
	Glyma.07G106900	6.98147	11.3824	8.3144	5.37982	2.18347	4.43431	8.89277	3.9992	-1.15292	0.0009	0.0135268	PF08159	PTHR14927,PTHR14927:SF0			K14788	AT3G56990.1	EDA7	embryo sac development arrest 7
	Glyma.14G222700	41.0071	35.6692	27.5989	19.5639	12.6986	14.6498	34.7584	15.6374	-1.15236	5e-05	0.00104136	PF00326,PF02897	PTHR11757,PTHR11757:SF8		3.4.21.26	K01322	AT1G76140.1		Prolyl oligopeptidase family protein
	Glyma.20G156800	17.5018	21.0858	16.7626	5.9064	9.46868	9.53804	18.4501	8.30437	-1.15168	0.00215	0.027462	PF00447	PTHR10015,PTHR10015:SF168			K09419	AT5G62020.1	AT-HSFB2A,HSFB2A	heat shock transcription factor B2A
	Glyma.15G105100	94.1672	77.1881	90.0238	48.4914	28.4664	40.8849	87.1264	39.2809	-1.14928	5e-05	0.00104136	PF13537	PTHR11772,PTHR11772:SF18				AT5G19140.1	AILP1,ATAILP1	Aluminium induced protein with YGL and LRDR motifs
	Glyma.08G178200	17.0591	15.878	26.4244	7.15107	11.7614	7.86633	19.7872	8.92626	-1.14844	0.00035	0.00608857	PF00201	PTHR11926,PTHR11926:SF280	KOG1192	2.4.1.324		AT1G22360.1	AtUGT85A2,UGT85A2	UDP-glucosyl transferase 85A2
	Glyma.18G047300	37.0289	76.8565	22.2705	10.8833	24.8215	25.9329	45.3853	20.5459	-1.14337	0.0027	0.0330043		PTHR37223				AT3G14430.1
	Glyma.09G202500	69.0888	58.3805	75.7171	35.0471	19.7263	37.4483	67.7288	30.7406	-1.13963	5e-05	0.00104136		PTHR31755,PTHR31755:SF2				AT4G37920.1
	Glyma.17G151000	29.9202	37.4553	59.7576	17.67	8.97821	31.0835	42.3777	19.2439	-1.1389	0.0001	0.00197278	PF04570	PTHR33059,PTHR33059:SF31				AT4G17670.1		Protein of unknown function (DUF581)
	Glyma.06G143700	51.6165	26.1331	34.9575	29.205	8.66217	13.3904	37.569	17.0859	-1.13674	0.00045	0.00752511	PF05349	PTHR36771				AT3G56290.1
	Glyma.05G180100	6.48081	12.3813	6.9263	3.42736	3.35702	4.94449	8.59613	3.90962	-1.13666	0.0006	0.00956692	PF00441,PF02770,PF01756	PTHR10909,PTHR10909:SF317		1.3.3.6	K00232	AT5G65110.1	ACX2,ATACX2	acyl-CoA oxidase 2
	Glyma.03G149200	11.0402	13.2227	13.6969	3.72268	8.25921	5.28272	12.6532	5.75487	-1.13665	0.0003	0.00531326	PF07690	PTHR23500,PTHR23500:SF112	KOG0254		K08145	AT2G48020.2		Major facilitator superfamily protein
	Glyma.01G166000	22.7268	17.715	12.6062	4.63671	11.7452	7.79422	17.6827	8.0587	-1.13372	0.00185	0.0243984	PF00226	PTHR24078				AT4G36040.1		Chaperone DnaJ-domain superfamily protein
	Glyma.14G130600	38.5736	34.056	27.2145	16.0466	15.654	13.8839	33.2814	15.1949	-1.13113	5e-05	0.00104136
	Glyma.04G051900	31.7765	7.79671	15.8415	7.52518	11.5458	6.24861	18.4716	8.43986	-1.13002	0.0022	0.0280254	PF00462	PTHR10168,PTHR10168:SF56	KOG1752		K03676	AT4G33040.1		Thioredoxin superfamily protein
	Glyma.15G207200	9.13137	13.2284	13.8984	5.8979	2.41509	8.26331	12.0861	5.52543	-1.12918	0.0004	0.0068088	PF16177,PF00501	PTHR24095,PTHR24095:SF161		6.2.1.1		AT5G23050.1	AAE17	acyl-activating enzyme 17
	Glyma.12G240600	16.8132	27.208	17.7831	8.59512	6.74576	13.0094	20.6014	9.45008	-1.12435	0.0003	0.00531326	PF00297	PTHR11363,PTHR11363:SF6			K02925	AT1G61580.1	ARP2,RPL3B	R-protein L3 B
	Glyma.18G020000	21.03	30.179	14.2975	10.7069	5.06868	14.3332	21.8355	10.0363	-1.12145	0.00105	0.015284	PF01269	PTHR10335	KOG1596	3.6.4.13	K14563	AT4G25630.1	ATFIB2,FIB2	fibrillarin 2
	Glyma.18G063500	61.848	77.0146	61.3532	36.2067	9.56874	46.3541	66.7386	30.7099	-1.11982	5e-05	0.00104136	PF13920	PTHR15315,PTHR15315:SF33	KOG1039			AT3G47160.1		RING/U-box superfamily protein
	Glyma.19G145100	70.666	82.9502	58.2027	29.5257	22.4303	45.515	70.6063	32.4903	-1.11979	0.00035	0.00608857	PF00338	PTHR11700,PTHR11700:SF10	KOG0900		K02969	AT5G62300.2		Ribosomal protein S10p/S20e family protein
	Glyma.14G206100	25.4603	36.9519	28.001	11.9336	10.6662	19.0108	30.1378	13.8702	-1.11958	5e-05	0.00104136	PF00651,PF03000	PTHR32370,PTHR32370:SF17				AT2G30520.1	RPT2	Phototropic-responsive NPH3 family protein
	Glyma.12G058400	8.9897	21.7829	12.5403	5.59208	3.45064	10.8961	14.4376	6.64628	-1.11921	0.00215	0.027462		PTHR33356,PTHR33356:SF3				AT5G59050.1
	Glyma.17G204700	4.24672	5.33982	4.43574	1.45183	2.6164	2.39056	4.6741	2.15293	-1.11839	0.0013	0.0182598	PF10513	PTHR13793,PTHR13793:SF94		2.1.1.43		AT4G32620.1		Enhancer of polycomb-like transcription factor protein
	Glyma.07G237200	43.5626	55.9385	31.4792	17.2211	21.0073	22.1253	43.6601	20.1179	-1.11784	0.0001	0.00197278		PTHR37195,PTHR37195:SF1				AT1G47970.1
	Glyma.01G106600	7.62995	7.58791	8.82793	2.68051	3.48156	4.92209	8.01526	3.69472	-1.11728	0.00245	0.0305318	PF07719,PF13414,PF00254	PTHR10516,PTHR10516:SF268	KOG0543	5.2.1.8		AT3G54010.1	DEI1,PAS1	FKBP-type peptidyl-prolyl cis-trans isomerase family protein
	Glyma.11G130300	93.8795	78.2312	65.5862	31.5294	44.6694	33.3861	79.2323	36.5283	-1.11707	5e-05	0.00104136	PF01477,PF00305	PTHR11771,PTHR11771:SF42		1.13.11.12	K00454	AT3G45140.1	ATLOX2,LOX2	lipoxygenase 2
	Glyma.11G162200	425.97	209.459	131.552	180.465	81.2574	92.1423	255.66	117.955	-1.116	5e-05	0.00104136	PF00124	PTHR33149,PTHR33149:SF4		1.10.3.9	K02703	ATCG00020.1		photosystem II reaction center protein A
	Glyma.08G014200	24.975	25.6732	30.7232	17.1714	8.93053	11.5149	27.1238	12.539	-1.11314	5e-05	0.00104136	PF03953,PF00091	PTHR11588,PTHR11588:SF124		2.4.2.1	K07375	AT5G12250.1	TUB6	beta-6 tubulin
	Glyma.06G062600	6.28026	8.9791	4.14392	3.55568	2.7281	2.68877	6.46776	2.99085	-1.11271	0.00255	0.0314948		PTHR12663,PTHR12663:SF3				AT4G31880.2
	Glyma.17G226400	6.75933	7.18471	2.46019	3.91624	1.90655	1.78333	5.46808	2.53537	-1.10883	0.0045	0.0492999		PTHR13140,PTHR13140:SF304				AT4G33200.1	ATXI-I,XI-15,XI-I	myosin, putative
	Glyma.02G296200	4.69918	8.06959	7.07631	4.53097	1.55859	3.11494	6.61503	3.06817	-1.10837	0.0014	0.0193861		PTHR22884,PTHR22884:SF340		2.1.1.43		AT5G55390.1	EDM2	ENHANCED DOWNY MILDEW 2
	Glyma.09G198500	12.2719	32.4183	24.4609	8.57613	8.6398	14.8654	23.0504	10.6938	-1.10802	0.00045	0.00752511	PF14259	PTHR13976	KOG4307		K12898	AT5G66010.1		RNA-binding (RRM/RBD/RNP motifs) family protein
	Glyma.17G000800	52.4673	27.296	46.6267	21.3161	13.9767	23.704	42.13	19.6656	-1.09917	5e-05	0.00104136		PTHR32183,PTHR32183:SF3				AT2G43945.1
	Glyma.20G212500	14.5904	17.1429	11.4148	7.5196	5.11589	7.53144	14.3827	6.72231	-1.0973	0.00365	0.0419208	PF01937	PTHR12280,PTHR12280:SF31	KOG4584			AT2G17340.1		Uncharacterised conserved protein (UCP030210)
	Glyma.09G282900	40.8767	44.313	51.1492	20.4092	21.2182	22.1335	45.4463	21.2536	-1.09645	5e-05	0.00104136	PF00067	PTHR24286,PTHR24286:SF86	KOG0157	1.14.13.93		AT2G29090.2	CYP707A2	cytochrome P450, family 707, subfamily A, polypeptide 2
	Glyma.U023000	20.2666	20.3834	14.0204	8.73233	6.25421	10.5929	18.2235	8.52649	-1.09577	0.00095	0.0141568		PTHR31218,PTHR31218:SF64				AT3G28050.1		nodulin MtN21 /EamA-like transporter family protein
	Glyma.01G079100	74.9226	75.0212	55.0085	37.7405	33.4621	24.7974	68.3174	32	-1.09418	5e-05	0.00104136	PF03109	PTHR10566,PTHR10566:SF85	KOG1235	3.6.3.46		AT1G79600.1		Protein kinase superfamily protein
	Glyma.02G301200	20.1782	11.8264	14.9956	4.97398	9.97741	7.06542	15.6667	7.33894	-1.09406	0.0004	0.0068088	PF03552	PTHR13301,PTHR13301:SF57		2.4.1.12		AT1G55850.1	ATCSLE1,CSLE1	cellulose synthase like E1
	Glyma.19G261500	44.2705	33.5518	42.106	17.8409	16.8521	21.5944	39.9761	18.7625	-1.09129	5e-05	0.00104136	PF00149	PTHR32440,PTHR32440:SF0	KOG1432			AT5G63140.1	ATPAP29,PAP29	purple acid phosphatase 29
	Glyma.12G201900	20.3532	15.0865	21.2832	4.55283	9.27537	12.8428	18.9077	8.89035	-1.08866	0.00035	0.00608857	PF00177	PTHR11205,PTHR11205:SF24	KOG3291		K02989	AT2G37270.2	ATRPS5B,RPS5B	ribosomal protein 5B
	Glyma.10G048800	13.5689	19.951	13.6152	9.53274	4.96668	7.79361	15.7117	7.43101	-1.08021	5e-05	0.00104136	PF07714,PF12819	PTHR27003,PTHR27003:SF23	KOG1187	2.7.11.1		AT2G37050.1		Leucine-rich repeat protein kinase family protein
	Glyma.11G065000	9.16732	13.5436	24.1437	7.64999	6.62333	7.89068	15.6182	7.388	-1.07997	0.00075	0.0115919	PF00170,PF07777	PTHR22952,PTHR22952:SF123			K09060	AT4G36730.1	GBF1	G-box binding factor 1
	Glyma.08G237100	30.3616	24.433	24.0509	14.6543	6.16285	16.5456	26.2819	12.4543	-1.07743	5e-05	0.00104136	PF00564	PTHR31066,PTHR31066:SF7				AT1G79570.1		Protein kinase superfamily protein with octicosapeptide/Phox/Bem1p domain
	Glyma.20G090000	59.0365	51.9525	49.1068	30.8895	21.7235	23.2575	53.3653	25.2901	-1.07733	5e-05	0.00104136	PF02518,PF01590,PF08446,PF00989,PF00360	PTHR24423,PTHR24423:SF519			K12120	AT1G09570.1	FHY2,FRE1,HY8,PHYA	phytochrome A
	Glyma.14G119400	9.94723	24.272	17.1507	7.61132	7.76277	9.09289	17.1233	8.15566	-1.07009	0.001	0.0147368	PF09377,PF01172	PTHR10927,PTHR10927:SF1	KOG2917		K14574	AT1G43860.1		sequence-specific DNA binding transcription factors
	Glyma.19G115400	88.2932	87.7585	47.9678	47.4528	29.7131	29.5623	74.6732	35.5761	-1.06968	0.0008	0.0122678	PF01327	PTHR10458,PTHR10458:SF2		3.5.1.88		AT5G14660.2	ATDEF2,DEF2,PDF1B	peptide deformylase 1B
	Glyma.10G244900	25.6467	28.5372	31.8964	17.4397	10.041	13.53	28.6934	13.6703	-1.06968	0.0006	0.00956692	PF13639	PTHR22763,PTHR22763:SF83				AT2G15580.1		RING/U-box superfamily protein
	Glyma.11G003200	18.7375	5.3463	17.7485	7.32113	10.1061	2.5115	13.9441	6.64625	-1.06904	0.00305	0.0363736	PF14226,PF03171	PTHR10209,PTHR10209:SF90	KOG0143	1.14.11.13	K04125	AT4G21200.1	ATGA2OX8,GA2OX8	gibberellin 2-oxidase 8
	Glyma.08G209600	11.3942	15.3339	15.0619	7.28	5.92582	6.71694	13.93	6.64092	-1.06874	0.00085	0.0128919	PF00875,PF03441	PTHR11455,PTHR11455:SF9		4.1.99.13	K02295	AT3G15620.1	UVR3	DNA photolyase family protein
	Glyma.13G333200	121.128	128.387	95.5726	69.8633	30.4978	64.2012	115.029	54.8541	-1.06833	5e-05	0.00104136	PF00249	PTHR10641,PTHR10641:SF484			K09422	AT3G46130.1	ATMYB48,ATMYB48-1,ATMYB48-2,ATMYB48-3,MYB48	myb domain protein 48
	Glyma.10G210800	39.7081	38.4289	32.8824	16.8079	15.3533	20.7907	37.0065	17.6506	-1.06806	0.00015	0.00287228	PF00583	PTHR23091,PTHR23091:SF208		2.3.1.88		AT2G39000.1		Acyl-CoA N-acyltransferases (NAT) superfamily protein
	Glyma.19G016000	32.7942	39.5305	24.4539	14.7445	10.609	20.8677	32.2595	15.4071	-1.06613	0.0001	0.00197278	PF05542	PTHR33598,PTHR33598:SF1				AT5G14970.1
	Glyma.17G228400	28.3767	26.1334	33.2932	16.4115	13.322	12.3211	29.2678	14.0182	-1.06201	5e-05	0.00104136	PF00173,PF00487	PTHR19353,PTHR19353:SF28	KOG4232	1.14.19.4	K13076	AT2G46210.1		Fatty acid/sphingolipid desaturase
	Glyma.08G184300	23.8822	42.0618	36.4059	15.6973	19.4349	13.9106	34.1166	16.3476	-1.0614	0.00035	0.00608857	PF00466	PTHR21141,PTHR21141:SF37	KOG0816		K14815	AT1G25260.1		Ribosomal protein L10 family protein
	Glyma.18G282300	6.28349	5.76718	4.58895	1.39323	2.93654	3.64764	5.54654	2.65914	-1.06063	0.0036	0.0414611	PF00533,PF03031	PTHR23081,PTHR23081:SF2	KOG0323	3.1.3.16	K18999	AT2G33540.1	ATCPL3,CPL3	C-terminal domain phosphatase-like 3
	Glyma.08G147500	18.0623	19.3712	30.3743	12.8892	5.25724	14.4048	22.6026	10.8504	-1.05874	0.0003	0.00531326	PF00696	PTHR21499,PTHR21499:SF23		2.7.4.22	K09903	AT3G18680.1		Amino acid kinase family protein
	Glyma.07G043700	21.6813	14.9416	13.1152	6.11653	9.52061	8.29417	16.5794	7.9771	-1.05545	5e-05	0.00104136	PF03914	PTHR12048			K14832	AT1G72440.1	EDA25,SWA2	CCAAT-binding factor
	Glyma.14G086300	81.2667	55.5529	93.4248	41.9607	50.3899	18.655	76.7481	37.0019	-1.05253	5e-05	0.00104136	PF01112	PTHR10188,PTHR10188:SF13	KOG1592	3.5.1.1	K13051	AT3G16150.1		N-terminal nucleophile aminohydrolases (Ntn hydrolases) superfamily protein
	Glyma.01G119400	14.4192	28.9695	20.6596	11.2486	10.7495	8.90856	21.3494	10.3022	-1.05124	0.00045	0.00752511	PF00557	PTHR10804,PTHR10804:SF11	KOG2776	3.4.11.18		AT3G51800.3	ATEBP1,ATG2,EBP1	metallopeptidase M24 family protein
	Glyma.03G167100	27.2535	23.6187	17.8865	15.0933	6.18783	11.9078	22.9195	11.063	-1.05084	5e-05	0.00104136	PF00076,PF02136	PTHR10693,PTHR10693:SF29	KOG0116			AT5G43960.1		Nuclear transport factor 2 (NTF2) family protein with RNA binding (RRM-RBD-RNP motifs) domain
	Glyma.19G257900	25.4645	23.5559	25.8134	13.0961	9.02889	14.0104	24.9446	12.0451	-1.05028	0.00125	0.0176545	PF00213	PTHR11910,PTHR11910:SF8				AT4G00895.1		ATPase, F1 complex, OSCP/delta subunit protein
	Glyma.08G143000	8.40215	5.70208	5.25364	1.64068	3.09874	4.6115	6.45262	3.11697	-1.04974	0.0029	0.034885	PF08351,PF13725,PF05127,PF13718	PTHR10925		2.3.1.193	K14521	AT1G10490.1		Domain of unknown function (DUF1726) ;Putative ATPase (DUF699)
	Glyma.17G061500	18.0496	11.2639	22.2731	8.48744	6.21878	10.2192	17.1955	8.30848	-1.04938	0.0024	0.0299874		PTHR33167,PTHR33167:SF5				AT5G57340.1
	Glyma.03G014900	25.8471	27.9846	18.4443	12.3297	12.8214	9.77692	24.092	11.6427	-1.04913	0.00055	0.00888899	PF04851,PF00271	PTHR24031,PTHR24031:SF78		3.6.4.13	K14777	AT5G60990.1		DEA(D/H)-box RNA helicase family protein
	Glyma.06G103600	5.75409	19.5844	3.89629	5.79982	5.73924	2.60487	9.74492	4.71465	-1.0475	0.0035	0.0405339	PF00153	PTHR24089,PTHR24089:SF292	KOG0752		K14684	AT5G64970.1		Mitochondrial substrate carrier family protein
	Glyma.13G055200	22.2866	8.32697	15.5688	10.0766	4.9811	7.29423	15.3941	7.45064	-1.04695	0.00285	0.0344705	PF01399	PTHR15350,PTHR15350:SF2	KOG2753		K15030	AT5G15610.2		Proteasome component (PCI) domain protein
	Glyma.15G159000	9.28769	16.789	13.3255	5.63848	6.37642	7.06611	13.1341	6.36034	-1.04614	0.00025	0.00453147	PF02705	PTHR30540,PTHR30540:SF11			K03549	AT1G31120.1	KUP10	K+ uptake permease 10	PSR
	Glyma.13G325200	15.3566	6.69658	6.77573	3.87678	4.06364	6.02443	9.60963	4.65495	-1.04572	0.0018	0.0239097	PF02362,PF06507	PTHR31384,PTHR31384:SF27				AT2G28350.1	ARF10	auxin response factor 10
	Glyma.16G041200	117.266	151.136	131.829	71.6663	54.4411	67.7866	133.41	64.6313	-1.04557	5e-05	0.00104136	PF02812,PF00208	PTHR11606,PTHR11606:SF12		1.4.1.3	K00261	AT5G18170.1	GDH1	glutamate dehydrogenase 1
	Glyma.15G169100	86.1585	69.8005	107.045	50.8534	51.8793	24.8167	87.668	42.5165	-1.04403	5e-05	0.00104136	PF06955,PF00722	PTHR31062,PTHR31062:SF23		2.4.1.207	K08235	AT4G25810.1	XTH23,XTR6	xyloglucan endotransglycosylase 6
	Glyma.03G070700	28.5588	21.9827	18.785	13.4577	8.30159	11.9335	23.1088	11.2309	-1.04096	0.00075	0.0115919	PF00153	PTHR24089,PTHR24089:SF307	KOG0752			AT3G53940.1		Mitochondrial substrate carrier family protein
	Glyma.12G094800	22.2078	23.634	24.9536	10.6211	12.8168	11	23.5985	11.4793	-1.03966	5e-05	0.00104136	PF05920,PF07526	PTHR11850,PTHR11850:SF57	KOG0773			AT2G35940.1	BLH1,EDA29	BEL1-like homeodomain 1
	Glyma.06G177500	66.2079	29.2469	43.9677	26.0611	12.3883	29.5097	46.4742	22.653	-1.03672	0.00095	0.0141568
	Glyma.13G280300	88.0212	79.0843	54.7888	48.3199	27.2131	32.6714	73.9648	36.0681	-1.03611	5e-05	0.00104136	PF14204,PF00861	PTHR23410	KOG0875		K02932	AT5G39740.1	OLI7,RPL5B	ribosomal protein L5 B
	Glyma.12G029100	59.971	41.3326	49.0633	22.7554	23.316	27.2567	50.1223	24.4427	-1.03605	5e-05	0.00104136	PF11267	PTHR35126,PTHR35126:SF1				AT3G19900.1
	Glyma.15G038400	13.7542	16.6613	10.1927	5.84745	5.82808	8.14249	13.5361	6.606	-1.03496	5e-05	0.00104136	PF14309	PTHR21726,PTHR21726:SF39				AT5G02390.1		Protein of unknown function (DUF3741)
	Glyma.20G195900	24.2666	25.378	17.3234	16.3507	4.48173	11.8523	22.3227	10.8949	-1.03485	5e-05	0.00104136	PF00847	PTHR31677,PTHR31677:SF24			K09286	AT5G07580.1		Integrase-type DNA-binding superfamily protein
	Glyma.20G138800	37.6748	70.2643	41.373	34.145	19.4543	19.2785	49.7707	24.2926	-1.03478	5e-05	0.00104136	PF01657,PF00069	PTHR27002,PTHR27002:SF122	KOG1187	2.7.11.1		AT4G21410.1	CRK29	cysteine-rich RLK (RECEPTOR-like protein kinase) 29
	Glyma.09G167900	22.0799	14.2647	12.39	8.88756	8.50643	6.40207	16.2449	7.93202	-1.03422	0.00045	0.00752511	PF00249	PTHR12802,PTHR12802:SF37				AT1G18330.1	EPR1,RVE7	Homeodomain-like superfamily protein
	Glyma.08G035200	25.8266	31.0319	23.3432	13.9802	11.347	13.8853	26.7339	13.0708	-1.03232	0.0001	0.00197278	PF01985	PTHR31846,PTHR31846:SF8				AT2G20020.1	ATCAF1,CAF1	RNA-binding CRS1 / YhbY (CRM) domain-containing protein
	Glyma.08G211700	166.114	163.448	142.06	74.6034	82.8947	73.1299	157.208	76.876	-1.03206	5e-05	0.00104136	PF00168,PF00614,PF12357	PTHR18896,PTHR18896:SF11		3.1.4.4	K01115	AT3G15730.1	PLD,PLDALPHA1	phospholipase D alpha 1
	Glyma.11G180200	45.261	44.7728	47.5435	27.1792	25.8059	14.2982	45.8591	22.4278	-1.03192	0.0009	0.0135268	PF06916	PTHR21377,PTHR21377:SF3	KOG4526			AT2G27290.1		Protein of unknown function (DUF1279)
	Glyma.11G082300	75.8418	45.4115	59.1514	34.3771	28.2037	25.6656	60.1349	29.4155	-1.03163	5e-05	0.00104136	PF00581	PTHR12231	KOG1530	2.8.1.1		AT4G35770.1	ATSEN1,DIN1,SEN1	Rhodanese/Cell cycle control phosphatase superfamily protein
	Glyma.19G126000	39.9791	42.1834	30.7787	22.4391	17.3947	15.4732	37.6471	18.4357	-1.03004	5e-05	0.00104136	PF00067	PTHR24298,PTHR24298:SF0			K09754	AT2G40890.1	CYP98A3	cytochrome P450, family 98, subfamily A, polypeptide 3
	Glyma.06G128900	17.8137	23.7186	21.1883	9.00971	10.0111	11.7281	20.9069	10.2496	-1.0284	5e-05	0.00104136	PF12854,PF01535,PF13041	PTHR24015,PTHR24015:SF237				AT3G49240.1	emb1796	Pentatricopeptide repeat (PPR) superfamily protein
	Glyma.08G114900	11.8607	14.1713	12.0682	6.84909	4.44927	7.41579	12.7001	6.23805	-1.02567	5e-05	0.00104136	PF02985,PF13646	PTHR10527,PTHR10527:SF29				AT5G19820.1	emb2734	ARM repeat superfamily protein
	Glyma.12G030100	24.3533	28.7824	18.2488	12.2569	12.3997	10.4293	23.7949	11.6953	-1.02472	0.0001	0.00197278	PF05653	PTHR12570,PTHR12570:SF11	KOG2922			AT2G21120.1		Protein of unknown function (DUF803)
	Glyma.03G234400	81.6267	50.7428	58.6148	28.6236	36.2277	29.0326	63.6614	31.2946	-1.02451	5e-05	0.00104136	PF00561	PTHR10992,PTHR10992:SF907	KOG4178	3.3.2.10		AT3G05600.1		alpha/beta-Hydrolases superfamily protein
	Glyma.11G014400	25.243	16.7152	21.1095	15.2891	9.01218	6.70647	21.0225	10.3359	-1.02427	0.0005	0.00821665	PF00254	PTHR10516,PTHR10516:SF292	KOG0552	5.2.1.8	K14826	AT4G25340.1	ATFKBP53,FKBP53	FK506 BINDING PROTEIN 53
	Glyma.10G176200	18.2767	14.5135	11.5614	9.10092	7.35301	5.36797	14.7839	7.27397	-1.02321	0.00105	0.015284	PF00628	PTHR15856,PTHR15856:SF29	KOG1844			AT1G33420.1		RING/FYVE/PHD zinc finger superfamily protein
	Glyma.05G038000	6.73698	8.94971	8.82286	4.69491	3.79754	3.59347	8.16985	4.02864	-1.02002	0.0033	0.0386756	PF08625,PF00400	PTHR19854,PTHR19854:SF15			K14555	AT5G16750.1	TOZ	Transducin family protein / WD-40 repeat family protein
	Glyma.06G310100	56.3804	71.8899	63.4416	37.3014	33.0053	24.2576	63.904	31.5214	-1.01957	5e-05	0.00104136	PF12695	PTHR23024,PTHR23024:SF135	KOG1515	3.1.1.1		AT1G68620.1		alpha/beta-Hydrolases superfamily protein	PSR
	Glyma.16G217100	20.289	35.4046	12.8291	15.3385	8.40504	10.0652	22.8409	11.2696	-1.01919	0.00055	0.00888899	PF03407	PTHR24015,PTHR24015:SF419				AT1G14590.1		Nucleotide-diphospho-sugar transferase family protein
	Glyma.13G237000	100.249	151.547	94.673	61.5845	41.3456	68.0239	115.49	56.9847	-1.01912	5e-05	0.00104136	PF05564	PTHR33565,PTHR33565:SF2				AT1G28330.1	DRM1,DYL1	dormancy-associated protein-like 1
	Glyma.06G152900	19.0907	15.7888	10.9673	6.89915	6.27623	9.45037	15.2823	7.54192	-1.01885	0.00115	0.0164729	PF02365	PTHR31989,PTHR31989:SF14				AT5G09330.3	anac082,NAC082,VNI1	NAC domain containing protein 82
	Glyma.20G055800	12.2759	12.0091	10.3631	4.494	5.68046	6.92984	11.5494	5.70143	-1.01842	0.00245	0.0305318	PF00254	PTHR10516,PTHR10516:SF292	KOG0544	5.2.1.8	K14826	AT3G12340.1		FKBP-like peptidyl-prolyl cis-trans isomerase family protein
	Glyma.14G062100	17.5861	15.0136	10.1723	8.99219	5.41524	6.71589	14.2574	7.04111	-1.01783	0.00105	0.015284		PTHR24006,PTHR24006:SF428	KOG1947		K13463	AT2G39940.1	COI1	RNI-like superfamily protein
	Glyma.14G061300	35.9535	42.492	44.1679	20.9344	12.208	27.4332	40.8711	20.1919	-1.01731	5e-05	0.00104136		PTHR26312,PTHR26312:SF82				AT2G29670.1		Tetratricopeptide repeat (TPR)-like superfamily protein	PSR
	Glyma.15G167800	15.9094	14.0865	21.7936	6.68031	5.11178	13.8216	17.2631	8.5379	-1.01574	0.0014	0.0193861	PF13855	PTHR23155	KOG0617			AT2G19330.1	PIRL6	plant intracellular ras group-related LRR 6
	Glyma.18G289000	107.166	107.104	101.206	52.8387	50.5349	52.7379	105.158	52.0372	-1.01495	5e-05	0.00104136		PTHR31096,PTHR31096:SF4		2.7.7.59		AT2G39570.1		ACT domain-containing protein
	Glyma.03G031400	33.0731	30.2444	33.8852	19.0225	11.8078	17.3155	32.4009	16.0486	-1.01358	5e-05	0.00104136	PF00067	PTHR24298,PTHR24298:SF86	KOG0156			AT4G31500.1	ATR4,CYP83B1,RED1,RNT1,SUR2	cytochrome P450, family 83, subfamily B, polypeptide 1
	Glyma.06G023400	30.7274	31.7545	49.9415	28.7416	10.5225	16.5017	37.4745	18.5886	-1.01149	0.0003	0.00531326	PF15365	PTHR33670,PTHR33670:SF2
	Glyma.01G229200	33.5581	37.3487	32.8326	18.1107	16.3278	17.0394	34.5798	17.1593	-1.01094	5e-05	0.00104136	PF02824,PF01966,PF04607	PTHR21262,PTHR21262:SF7	KOG1157			AT1G54130.1	AT-RSH3,ATRSH3,RSH3	RELA/SPOT homolog 3
	Glyma.15G178400	127.723	108.869	101.873	56.0081	59.3922	52.6971	112.822	56.0325	-1.00971	5e-05	0.00104136	PF00171	PTHR11699,PTHR11699:SF144		1.2.1.3	K14085	AT1G54100.2	ALDH7B4	aldehyde dehydrogenase 7B4
	Glyma.02G149700	54.5028	55.6497	57.434	28.283	26.4321	28.5291	55.8622	27.7481	-1.00948	5e-05	0.00104136		PTHR35095				AT4G02920.1
	Glyma.14G071700	72.181	94.2415	81.7808	41.469	41.5122	40.5286	82.7344	41.1699	-1.0069	0.0001	0.00197278	PF02577	PTHR15160,PTHR15160:SF3				AT1G75380.3	ATBBD1,BBD1	bifunctional nuclease in basal defense response 1
	Glyma.17G186800	30.9345	9.85685	20.6477	10.9213	9.57822	10.0736	20.4797	10.191	-1.00689	0.00095	0.0141568	PF10458,PF00133,PF08264	PTHR11946,PTHR11946:SF76		6.1.1.9	K01873	AT5G16715.1	EMB2247	ATP binding;valine-tRNA ligases;aminoacyl-tRNA ligases;nucleotide binding;ATP binding;aminoacyl-tRNA ligases
	Glyma.11G234200	65.0692	58.7654	69.7452	38.1275	38.0877	20.1416	64.5266	32.1189	-1.00647	0.00015	0.00287228	PF08238	PTHR11102,PTHR11102:SF92				AT2G38450.1
	Glyma.19G173800	24.4579	37.0931	29.8202	12.5807	9.62838	23.302	30.4571	15.1704	-1.00552	0.0003	0.00531326	PF00892	PTHR31218,PTHR31218:SF29				AT2G37460.1		nodulin MtN21 /EamA-like transporter family protein
	Glyma.02G106900	28.2484	18.2041	21.7126	10.863	10.411	12.6789	22.7217	11.3176	-1.0055	5e-05	0.00104136	PF03141	PTHR10108,PTHR10108:SF776				AT1G26850.1		S-adenosyl-L-methionine-dependent methyltransferases superfamily protein
	Glyma.18G300500	95.0857	91.1035	85.6643	44.6769	43.0455	47.807	90.6178	45.1765	-1.00422	5e-05	0.00104136	PF02678,PF05726	PTHR13903,PTHR13903:SF8			K06911	AT2G43120.1		RmlC-like cupins superfamily protein
	Glyma.11G236300	15.095	20.2616	12.461	11.7784	5.97261	6.09859	15.9392	7.94985	-1.00358	0.0024	0.0299874	PF00170,PF14144	PTHR22952,PTHR22952:SF180			K14431	AT5G65210.4	TGA1	bZIP transcription factor family protein
	Glyma.12G133700	39.4911	32.1647	26.4767	18.1614	16.4111	14.4179	32.7108	16.3302	-1.00223	5e-05	0.00104136	PF00520	PTHR10217,PTHR10217:SF476				AT5G54250.1	ATCNGC4,CNGC4,DND2,HLM1	cyclic nucleotide-gated cation channel 4
	Glyma.12G009600	73.3166	61.3112	81.4112	40.8145	29.3835	37.6993	72.013	35.9658	-1.00163	5e-05	0.00104136	PF00687	PTHR23105,PTHR23105:SF5	KOG1569		K02863	AT3G63490.1		Ribosomal protein L1p/L10e family
	Glyma.17G164400	17.2665	37.4754	25.4877	16.7728	12.6124	10.6917	26.7432	13.359	-1.00136	0.00135	0.0188033	PF12697	PTHR10992,PTHR10992:SF776	KOG4178			AT4G37470.1		alpha/beta-Hydrolases superfamily protein
