# Supplementary material for: Phosphate starvation response precedes abscisic acid response under progressive mild drought in plants
Source: Nat Commun. 2023 Aug 19;14:5047. doi: 10.1038/s41467-023-40773-1 (PMC10439899; doi:10.1038/s41467-023-40773-1)
Supplement: Supplementary file 7 — Supplementary Dataset 4 [file 41467_2023_40773_MOESM7_ESM.xlsx]

## Sheet: Supplementary Data 4
	Supplementary Data 4. List of GO analysis of up-regulated genes (|log2 (FC)| ≥ 1) amongst DEGs between the soybean plants grown on flats and those grown on ridges.
	GO ID	Description	p value	FDR
	GO:0009267	cellular response to starvation	2.01e-09	7.44e-07
	GO:0031668	cellular response to extracellular stimulus	3.21e-09	7.44e-07
	GO:0071496	cellular response to external stimulus	3.21e-09	7.44e-07
	GO:0031669	cellular response to nutrient levels	3.61e-09	7.44e-07
	GO:0042594	response to starvation	5.42e-09	8.93e-07
	GO:0016036	cellular response to phosphate starvation	2.5e-08	3.43e-06
	GO:0055062	phosphate ion homeostasis	6.54e-08	6.73e-06
	GO:0072506	trivalent inorganic anion homeostasis	6.54e-08	6.73e-06
	GO:0009991	response to extracellular stimulus	7.66e-08	7.01e-06
	GO:0031667	response to nutrient levels	1.36e-07	1.12e-05
	GO:0055081	anion homeostasis	1.55e-07	1.16e-05
	GO:0046364	monosaccharide biosynthetic process	5.76e-06	0.000395
	GO:0016051	carbohydrate biosynthetic process	1.03e-05	0.000654
	GO:0042364	water-soluble vitamin biosynthetic process	1.32e-05	0.000775
	GO:0006767	water-soluble vitamin metabolic process	2.17e-05	0.00119
	GO:0005996	monosaccharide metabolic process	5.63e-05	0.00285
	GO:0044723	single-organism carbohydrate metabolic process	6.33e-05	0.00285
	GO:0019852	L-ascorbic acid metabolic process	6.58e-05	0.00285
	GO:0019853	L-ascorbic acid biosynthetic process	6.58e-05	0.00285
	GO:0019748	secondary metabolic process	9.5e-05	0.00391
	GO:0006817	phosphate ion transport	0.000109	0.00427
	GO:0009809	lignin biosynthetic process	0.000138	0.00516
	GO:0042592	homeostatic process	0.000188	0.00674
	GO:0015698	inorganic anion transport	0.000218	0.00735
	GO:0009646	response to absence of light	0.000223	0.00735
	GO:0009750	response to fructose	0.000264	0.00815
	GO:0009110	vitamin biosynthetic process	0.000267	0.00815
	GO:0009808	lignin metabolic process	0.000312	0.00886
	GO:0006096	glycolytic process	0.000318	0.00886
	GO:0080170	hydrogen peroxide transmembrane transport	0.000323	0.00886
	GO:0005975	carbohydrate metabolic process	0.000411	0.0109
	GO:0006766	vitamin metabolic process	0.000483	0.0124
	GO:0048878	chemical homeostasis	0.000506	0.0125
	GO:0009407	toxin catabolic process	0.000532	0.0125
	GO:0090487	secondary metabolite catabolic process	0.000532	0.0125
	GO:0009404	toxin metabolic process	0.000653	0.0149
	GO:0009744	response to sucrose	0.000683	0.0152
	GO:0034285	response to disaccharide	0.000742	0.0161
	GO:0019751	polyol metabolic process	0.000883	0.0183
	GO:0009743	response to carbohydrate	0.00089	0.0183
	GO:0006091	generation of precursor metabolites and energy	0.00102	0.0204
	GO:0006541	glutamine metabolic process	0.00106	0.0208
	GO:0009746	response to hexose	0.00113	0.0211
	GO:0034284	response to monosaccharide	0.00113	0.0211
	GO:0009825	multidimensional cell growth	0.00149	0.0273
	GO:0009699	phenylpropanoid biosynthetic process	0.00158	0.0282
	GO:0006820	anion transport	0.00199	0.0348
	GO:0050801	ion homeostasis	0.00224	0.0383
	GO:0044550	secondary metabolite biosynthetic process	0.00236	0.0396
	GO:0006629	lipid metabolic process	0.00242	0.0398
	GO:0009698	phenylpropanoid metabolic process	0.00249	0.0401
	GO:0006007	glucose catabolic process	0.00273	0.0432
	GO:0019320	hexose catabolic process	0.00306	0.0475
