# Supplementary material for: Phosphate starvation response precedes abscisic acid response under progressive mild drought in plants
Source: Nat Commun. 2023 Aug 19;14:5047. doi: 10.1038/s41467-023-40773-1 (PMC10439899; doi:10.1038/s41467-023-40773-1)
Supplement: Supplementary file 8 — Supplementary Dataset 5 [file 41467_2023_40773_MOESM8_ESM.xlsx]

## Sheet: Supplementary Data 5
	Supplementary Data 5. List of PSR genes amongst the up-regulated DEGs between the soybean plants grown on flats and those grown on ridges.
	Gene ID	Average FPKM (Flat)	Average FPKM (Ridge)	Fold change (log2)	p value	q value	Best BLAST-hit-Arabidopsis gene			PSR genes
							AGI code	Symbol	Annotation
	Glyma.03G032400	5.02035	227.878	5.50433	5e-05	0.00104136	AT2G45130.1	ATSPX3,SPX3	SPX domain gene 3	PSR
	Glyma.10G006700	0.577877	25.8254	5.48189	0.0001	0.00197278	AT5G43360.1	ATPT4,PHT1;3,PHT3	phosphate transporter 1;3	PSR
	Glyma.01G135500	5.5349	177.836	5.00585	5e-05	0.00104136	AT2G45130.1	ATSPX3,SPX3	SPX domain gene 3	PSR
	Glyma.18G249800	4.25661	124.495	4.87023	5e-05	0.00104136	AT2G04160.1	AIR3	Subtilisin-like serine endopeptidase family protein	PSR
	Glyma.07G011800	5.83113	169.329	4.8599	5e-05	0.00104136	AT1G17710.1		Pyridoxal phosphate phosphatase-related protein	PSR
	Glyma.16G085600	4.5592	124.497	4.77118	5e-05	0.00104136	AT3G07350.1		Protein of unknown function (DUF506)	PSR
	Glyma.07G266200	2.96377	70.3417	4.56887	5e-05	0.00104136	AT3G02870.1	VTC4	Inositol monophosphatase family protein	PSR
	Glyma.08G195000	21.7323	461.078	4.4071	5e-05	0.00104136	AT1G17710.1		Pyridoxal phosphate phosphatase-related protein	PSR
	Glyma.07G011900	13.9068	290.921	4.38677	5e-05	0.00104136	AT1G17710.1		Pyridoxal phosphate phosphatase-related protein	PSR
	Glyma.09G023800	11.1317	225.113	4.3379	5e-05	0.00104136	AT1G30500.2	NF-YA7	nuclear factor Y, subunit A7	PSR
	Glyma.08G093600	3.78058	63.0766	4.06042	5e-05	0.00104136	AT2G01890.1	ATPAP8,PAP8	purple acid phosphatase 8	PSR
	Glyma.08G195100	43.5408	653.852	3.90852	5e-05	0.00104136	AT1G17710.1		Pyridoxal phosphate phosphatase-related protein	PSR
	Glyma.19G193900	1.51701	21.881	3.85037	5e-05	0.00104136	AT3G52820.1	ATPAP22,PAP22	purple acid phosphatase 22	PSR
	Glyma.05G138400	7.12824	102.474	3.84556	5e-05	0.00104136	AT2G01890.1	ATPAP8,PAP8	purple acid phosphatase 8	PSR
	Glyma.12G184400	2.95986	40.3345	3.76841	5e-05	0.00104136	AT3G44510.2		alpha/beta-Hydrolases superfamily protein	PSR
	Glyma.15G181800	8.22351	107.727	3.71148	5e-05	0.00104136	AT5G20790.1			PSR
	Glyma.17G046700	30.1556	315.852	3.38875	5e-05	0.00104136	AT3G43110.1			PSR
	Glyma.13G162600	18.0567	159.573	3.14361	5e-05	0.00104136	AT5G20410.1	ATMGD2,MGD2	monogalactosyldiacylglycerol synthase 2	PSR
	Glyma.04G104500	2.32172	19.4669	3.06776	5e-05	0.00104136	AT1G22170.1		Phosphoglycerate mutase family protein	PSR
	Glyma.11G040800	5.58917	40.2064	2.84672	5e-05	0.00104136	AT2G38740.1		Haloacid dehalogenase-like hydrolase (HAD) superfamily protein	PSR
	Glyma.14G048000	1.46133	10.3653	2.82641	5e-05	0.00104136	AT2G04160.1	AIR3	Subtilisin-like serine endopeptidase family protein	PSR
	Glyma.09G073000	64.8508	459.401	2.82456	5e-05	0.00104136	AT3G43110.1			PSR
	Glyma.12G088500	3.35594	23.1207	2.7844	0.0001	0.00197278	AT3G44510.2		alpha/beta-Hydrolases superfamily protein	PSR
	Glyma.10G044700	3.35948	22.9771	2.77389	5e-05	0.00104136	AT3G53620.1	AtPPa4,PPa4	pyrophosphorylase 4	PSR
	Glyma.13G206700	5.93469	38.9265	2.71351	5e-05	0.00104136	AT1G61800.1	ATGPT2,GPT2	glucose-6-phosphate/phosphate translocator 2	PSR
	Glyma.19G194000	4.86746	31.5658	2.69712	5e-05	0.00104136	AT3G52780.1	ATPAP20,PAP20	Purple acid phosphatases superfamily protein	PSR
	Glyma.19G098500	251.713	1600.69	2.66884	5e-05	0.00104136	AT3G02040.1	SRG3	senescence-related gene 3	PSR
	Glyma.17G108700	19.7804	123.89	2.64691	5e-05	0.00104136	AT5G20410.1	ATMGD2,MGD2	monogalactosyldiacylglycerol synthase 2	PSR
	Glyma.13G113000	42.1922	263.356	2.64197	5e-05	0.00104136	AT5G20790.1			PSR
	Glyma.06G028200	20.204	124.155	2.61943	5e-05	0.00104136	AT2G27190.1	ATPAP1,ATPAP12,PAP1,PAP12	purple acid phosphatase 12	PSR
	Glyma.03G078300	140.587	817.142	2.53912	5e-05	0.00104136	AT5G01220.1	SQD2	sulfoquinovosyldiacylglycerol 2	PSR
	Glyma.05G247900	14.8679	80.4122	2.43522	5e-05	0.00104136	AT3G17790.1	ATACP5,ATPAP17,PAP17	purple acid phosphatase 17	PSR
	Glyma.18G244500	13.1168	62.5057	2.25257	5e-05	0.00104136	AT3G03310.1	ATLCAT3,LCAT3	lecithin:cholesterol acyltransferase 3	PSR
	Glyma.15G263600	4.14208	19.488	2.23415	5e-05	0.00104136	AT2G44260.1		Plant protein of unknown function (DUF946)	PSR
	Glyma.17G147500	3.6468	17.116	2.23064	0.00085	0.0128919	AT4G17030.1	AT-EXPR,ATEXLB1,ATEXPR1,ATHEXP BETA 3.1,EXLB1,EXPR	expansin-like B1	PSR
	Glyma.17G114700	54.8866	250.534	2.19048	5e-05	0.00104136	AT2G26660.1	ATSPX2,SPX2	SPX domain gene 2	PSR
	Glyma.16G052000	75.1115	331.785	2.14314	5e-05	0.00104136	AT5G41080.1		PLC-like phosphodiesterases superfamily protein	PSR
	Glyma.13G132400	4.58435	20.0336	2.12763	0.0001	0.00197278	AT3G53620.1	AtPPa4,PPa4	pyrophosphorylase 4	PSR
	Glyma.06G069000	9.43944	39.314	2.05827	5e-05	0.00104136	AT2G26660.1	ATSPX2,SPX2	SPX domain gene 2	PSR
	Glyma.04G076900	16.3121	66.2487	2.02195	5e-05	0.00104136	AT4G31240.2		protein kinase C-like zinc finger protein	PSR
	Glyma.05G247800	93.087	377.577	2.02012	5e-05	0.00104136	AT1G14700.1	ATPAP3,PAP3	purple acid phosphatase 3	PSR
	Glyma.18G025500	38.756	156.866	2.01704	5e-05	0.00104136	AT3G56040.1	UGP3	UDP-glucose pyrophosphorylase 3	PSR
	Glyma.01G113000	179.214	717.731	2.00176	5e-05	0.00104136	AT5G01220.1	SQD2	sulfoquinovosyldiacylglycerol 2	PSR
	Glyma.13G270400	1.32108	5.26134	1.99371	0.0006	0.00956692	AT3G14940.1	ATPPC3,PPC3	phosphoenolpyruvate carboxylase 3	PSR
	Glyma.08G056400	33.7553	134.092	1.99003	5e-05	0.00104136	AT3G17790.1	ATACP5,ATPAP17,PAP17	purple acid phosphatase 17	PSR
	Glyma.15G105900	19.3435	75.5759	1.96608	5e-05	0.00104136	AT1G61800.1	ATGPT2,GPT2	glucose-6-phosphate/phosphate translocator 2	PSR
	Glyma.19G113700	12.5309	48.9106	1.96466	5e-05	0.00104136	AT3G03790.2		ankyrin repeat family protein / regulator of chromosome condensation (RCC1) family protein	PSR
	Glyma.07G222700	4.37164	16.908	1.95146	5e-05	0.00104136	AT1G76430.1	PHT1;9	phosphate transporter 1;9	PSR
	Glyma.13G351600	6.03704	23.2869	1.9476	0.00015	0.00287228	AT1G17710.1		Pyridoxal phosphate phosphatase-related protein	PSR
	Glyma.08G291600	4.7198	18.0483	1.93507	5e-05	0.00104136	AT1G13750.1		Purple acid phosphatases superfamily protein	PSR
	Glyma.10G166600	128.612	481.73	1.9052	5e-05	0.00104136	AT1G08650.1	ATPPCK1,PPCK1	phosphoenolpyruvate carboxylase kinase 1	PSR
	Glyma.04G147600	13.5378	50.2446	1.89198	5e-05	0.00104136	AT2G26660.1	ATSPX2,SPX2	SPX domain gene 2	PSR
	Glyma.17G235100	11.1612	41.3683	1.89003	5e-05	0.00104136	AT1G27760.3	ATSAT32,SAT32	interferon-related developmental regulator family protein / IFRD protein family	PSR
	Glyma.11G248300	4.60406	17.0336	1.8874	5e-05	0.00104136	AT1G67600.1		Acid phosphatase/vanadium-dependent haloperoxidase-related protein	PSR
	Glyma.16G119200	7.08991	26.0946	1.87991	5e-05	0.00104136	AT3G12500.1	ATHCHIB,B-CHI,CHI-B,HCHIB,PR-3,PR3	basic chitinase	PSR
	Glyma.02G267900	15.4618	55.9621	1.85574	5e-05	0.00104136	AT1G05000.1		Phosphotyrosine protein phosphatases superfamily protein	PSR
	Glyma.09G011100	10.4327	37.7208	1.85424	5e-05	0.00104136	AT3G02870.1	VTC4	Inositol monophosphatase family protein	PSR
	Glyma.09G263300	8.16226	29.4225	1.84988	5e-05	0.00104136	AT4G00550.1	DGD2	digalactosyl diacylglycerol deficient 2	PSR
	Glyma.13G161900	43.6695	156.521	1.84166	5e-05	0.00104136	AT5G34850.1	ATPAP26,PAP26	purple acid phosphatase 26	PSR
	Glyma.01G219400	23.1632	81.7232	1.81891	5e-05	0.00104136	AT4G11600.1	ATGPX6,GPX6,LSC803,PHGPX	glutathione peroxidase 6	PSR
	Glyma.16G172500	0.993198	3.45399	1.79811	0.0009	0.0135268	AT3G59140.1	ATMRP14,MRP14	multidrug resistance-associated protein 14	PSR
	Glyma.20G037400	15.7444	54.3717	1.78801	5e-05	0.00104136	AT5G19430.1		RING/U-box superfamily protein	PSR
	Glyma.16G038900	16.9421	58.4956	1.78771	5e-05	0.00104136	AT3G03790.2		ankyrin repeat family protein / regulator of chromosome condensation (RCC1) family protein	PSR
	Glyma.01G202000	31.5737	108.047	1.77486	5e-05	0.00104136	AT2G38740.1		Haloacid dehalogenase-like hydrolase (HAD) superfamily protein	PSR
	Glyma.08G093500	55.551	189.556	1.77074	5e-05	0.00104136	AT1G14700.1	ATPAP3,PAP3	purple acid phosphatase 3	PSR
	Glyma.05G020500	15.5264	52.8322	1.76669	5e-05	0.00104136	AT1G74210.1		PLC-like phosphodiesterases superfamily protein	PSR
	Glyma.19G133100	65.8454	219.686	1.73829	5e-05	0.00104136	AT4G33030.1	SQD1	sulfoquinovosyldiacylglycerol 1	PSR
	Glyma.03G251400	7.59782	24.7274	1.70245	5e-05	0.00104136	AT3G04530.1	ATPPCK2,PEPCK2,PPCK2	phosphoenolpyruvate carboxylase kinase 2	PSR
	Glyma.20G222600	56.7166	183.663	1.69522	5e-05	0.00104136	AT1G08650.1	ATPPCK1,PPCK1	phosphoenolpyruvate carboxylase kinase 1	PSR
	Glyma.08G006900	3.83387	12.0264	1.64934	0.0001	0.00197278	AT5G51050.1		Mitochondrial substrate carrier family protein	PSR
	Glyma.09G223700	60.7223	190.292	1.64792	5e-05	0.00104136	AT3G47420.1	ATPS3,PS3	phosphate starvation-induced gene 3	PSR
	Glyma.20G113300	133.808	414.121	1.62989	5e-05	0.00104136	AT3G10420.2		P-loop containing nucleoside triphosphate hydrolases superfamily protein	PSR
	Glyma.10G165200	14.7656	45.3255	1.61808	5e-05	0.00104136	AT3G04350.1		Plant protein of unknown function (DUF946)	PSR
	Glyma.18G250100	3.99699	12.2237	1.61269	0.00015	0.00287228	AT2G04160.1	AIR3	Subtilisin-like serine endopeptidase family protein	PSR
	Glyma.11G017100	8.15683	24.8733	1.60852	5e-05	0.00104136	AT4G10960.1	UGE5	UDP-D-glucose/UDP-D-galactose 4-epimerase 5	PSR
	Glyma.02G208400	45.5118	137.601	1.59618	5e-05	0.00104136	AT1G22410.1		Class-II DAHP synthetase family protein	PSR
	Glyma.12G013200	19.4066	56.8757	1.55127	5e-05	0.00104136	AT3G47420.1	ATPS3,PS3	phosphate starvation-induced gene 3	PSR
	Glyma.19G200000	40.1578	117.132	1.54439	5e-05	0.00104136	AT3G11670.1	DGD1	UDP-Glycosyltransferase superfamily protein	PSR
	Glyma.13G094500	10.465	30.3071	1.53408	5e-05	0.00104136	AT5G57610.1		Protein kinase superfamily protein with octicosapeptide/Phox/Bem1p domain	PSR
	Glyma.18G080000	62.6942	181.451	1.53317	5e-05	0.00104136	AT3G13110.1	ATSERAT2;2,SAT-1,SAT-A,SAT-M,SAT3,SERAT2;2	serine acetyltransferase 2;2	PSR
	Glyma.19G015500	23.2077	66.2483	1.51328	5e-05	0.00104136	AT5G43150.1			PSR
	Glyma.06G229900	88.8632	249.05	1.48678	5e-05	0.00104136	AT3G14940.1	ATPPC3,PPC3	phosphoenolpyruvate carboxylase 3	PSR
	Glyma.13G291000	10.1754	28.3879	1.48019	5e-05	0.00104136	AT4G21470.1	ATFMN/FHY,FMN/FHY	riboflavin kinase/FMN hydrolase	PSR
	Glyma.12G210300	9.67404	26.5685	1.45753	5e-05	0.00104136	AT4G21470.1	ATFMN/FHY,FMN/FHY	riboflavin kinase/FMN hydrolase	PSR
	Glyma.03G131100	70.1292	189.848	1.43676	5e-05	0.00104136	AT4G33030.1	SQD1	sulfoquinovosyldiacylglycerol 1	PSR
	Glyma.19G173600	27.6935	73.8515	1.41508	5e-05	0.00104136	AT3G53620.1	AtPPa4,PPa4	pyrophosphorylase 4	PSR
	Glyma.15G115500	21.3848	56.8458	1.41047	5e-05	0.00104136	AT3G02870.1	VTC4	Inositol monophosphatase family protein	PSR
	Glyma.20G102600	5.61153	14.823	1.40137	0.0011	0.0158729	AT3G19970.1		alpha/beta-Hydrolases superfamily protein	PSR
	Glyma.13G298000	9.61762	25.3421	1.39779	5e-05	0.00104136	AT4G28260.2			PSR
	Glyma.01G016800	22.3042	57.8566	1.37517	5e-05	0.00104136	AT4G17790.1		SNARE associated Golgi protein family	PSR
	Glyma.09G273600	17.8996	45.9693	1.36075	5e-05	0.00104136	AT3G08720.2	ATPK19,ATPK2,ATS6K2,S6K2	serine/threonine protein kinase 2	PSR
	Glyma.13G166800	47.1874	119.756	1.34362	5e-05	0.00104136	AT2G26660.1	ATSPX2,SPX2	SPX domain gene 2	PSR
	Glyma.12G007500	88.8947	214.291	1.2694	5e-05	0.00104136	AT2G16430.2	ATPAP10,PAP10	purple acid phosphatase 10	PSR
	Glyma.13G228400	3.71609	8.92457	1.264	0.00235	0.029529	AT4G18700.1	ATWL4,CIPK12,SnRK3.9,WL4	CBL-interacting protein kinase 12	PSR
	Glyma.16G172600	1.26989	3.02546	1.25245	0.00455	0.0497003	AT3G59140.1	ATMRP14,MRP14	multidrug resistance-associated protein 14	PSR
	Glyma.05G199400	9.68274	22.7531	1.23257	5e-05	0.00104136	AT5G51050.1		Mitochondrial substrate carrier family protein	PSR
	Glyma.08G109000	3.0284	7.11386	1.23208	0.0038	0.0432552	AT2G04160.1	AIR3	Subtilisin-like serine endopeptidase family protein	PSR
	Glyma.18G212800	15.357	35.9489	1.22705	5e-05	0.00104136	AT3G08720.2	ATPK19,ATPK2,ATS6K2,S6K2	serine/threonine protein kinase 2	PSR
	Glyma.06G170300	88.6335	206.697	1.22159	5e-05	0.00104136	AT5G50400.1	ATPAP27,PAP27	purple acid phosphatase 27	PSR
	Glyma.12G203700	11.0403	25.6627	1.2169	5e-05	0.00104136	AT4G28260.1			PSR
	Glyma.17G217000	9.49277	22.005	1.21293	0.0001	0.00197278	AT4G19810.1		Glycosyl hydrolase family protein with chitinase insertion domain	PSR
	Glyma.10G186400	4.45696	10.2159	1.19668	0.0042	0.0467994	AT2G38940.1	ATPT2,PHT1;4	phosphate transporter 1;4	PSR
	Glyma.U031300	21.6518	49.436	1.19108	5e-05	0.00104136	AT1G27760.3	ATSAT32,SAT32	interferon-related developmental regulator family protein / IFRD protein family	PSR
	Glyma.07G049900	315.392	719.529	1.18991	5e-05	0.00104136	AT1G32900.1		UDP-Glycosyltransferase superfamily protein	PSR
	Glyma.03G172700	51.6265	116.816	1.17805	5e-05	0.00104136	AT3G53620.1	AtPPa4,PPa4	pyrophosphorylase 4	PSR
	Glyma.17G065700	8.27214	18.6083	1.16962	5e-05	0.00104136	AT5G57610.1		Protein kinase superfamily protein with octicosapeptide/Phox/Bem1p domain	PSR
	Glyma.06G127900	19.9443	44.0515	1.14322	5e-05	0.00104136	AT5G53420.1		CCT motif family protein	PSR
	Glyma.10G025400	36.2213	79.9182	1.14169	5e-05	0.00104136	AT1G03250.1			PSR
	Glyma.19G026600	11.0715	24.1172	1.12322	0.0001	0.00197278	AT4G13700.1	ATPAP23,PAP23	purple acid phosphatase 23	PSR
	Glyma.02G117000	31.8099	67.6192	1.08796	5e-05	0.00104136	AT1G13750.1		Purple acid phosphatases superfamily protein	PSR
	Glyma.13G068400	26.1814	55.0717	1.07277	5e-05	0.00104136	AT5G43150.1			PSR
	Glyma.06G277500	12.8132	26.4917	1.0479	5e-05	0.00104136	AT1G53310.1	ATPEPC1,ATPPC1,PEPC1,PPC1	phosphoenolpyruvate carboxylase 1	PSR
	Glyma.16G018500	147.686	301.229	1.02833	5e-05	0.00104136	AT1G32900.1		UDP-Glycosyltransferase superfamily protein	PSR
