# Supplementary material for: Phosphate starvation response precedes abscisic acid response under progressive mild drought in plants
Source: Nat Commun. 2023 Aug 19;14:5047. doi: 10.1038/s41467-023-40773-1 (PMC10439899; doi:10.1038/s41467-023-40773-1)
Supplement: Supplementary file 9 — Supplementary Dataset 6 [file 41467_2023_40773_MOESM9_ESM.xlsx]

## Sheet: Supplementary Data 6
	Supplementary Data 6. A literature-curated set of PSR marker genes in Arabidopsis and soybean.
	Gene ID	Primary Gene Symbol
	Reference: G. Castrillo et al., Nature 543, 513-518 (2017).
	AT1G02310	ENDO-BETA-MANNANASE 1 (MAN1)
	AT1G03020
	AT1G03250
	AT1G05000	PLANT AND FUNGI ATYPICAL DUAL-SPECI&#64257;CITY PHOSPHATASE 1 (PFA-DSP1)
	AT1G08310
	AT1G08650	PHOSPHOENOLPYRUVATE CARBOXYLASE KINASE 1 (PPCK1)
	AT1G13300	HYPERSENSITIVITY TO LOW PI-ELICITED PRIMARY ROOT SHORTENING 1 (HRS1)
	AT1G13750
	AT1G17710	PHOSPHOETHANOLAMINE/PHOSPHOCHOLINE PHOSPHATASE 1 (PEPC1)
	AT1G17745	3-PHOSPHOGLYCERATE DEHYDROGENASE (PGDH)
	AT1G17830
	AT1G19200
	AT1G22150	SULFATE TRANSPORTER 1;3 (SULTR1;3)
	AT1G22170
	AT1G22410
	AT1G22990	HEAVY METAL ASSOCIATED ISOPRENYLATED PLANT PROTEIN 22 (HIPP22)
	AT1G23120
	AT1G23140
	AT1G24575
	AT1G27760	SALT-TOLERANCE 32 (SAT32)
	AT1G30500	NUCLEAR FACTOR Y, SUBUNIT A7 (NF-YA7)
	AT1G31120	K+ UPTAKE PERMEASE 10 (KUP10)
	AT1G32900	GRANULE BOUND STARCH SYNTHASE 1 (GBSS1)
	AT1G35720	ANNEXIN 1 (ANNAT1)
	AT1G48370	YELLOW STRIPE LIKE 8 (YSL8)
	AT1G50110
	AT1G53310	PHOSPHOENOLPYRUVATE CARBOXYLASE 1 (PPC1)
	AT1G56600	GALACTINOL SYNTHASE 2 (GolS2)
	AT1G56650	PRODUCTION OF ANTHOCYANIN PIGMENT 1 (PAP1)
	AT1G61800	GLUCOSE-6-PHOSPHATE/PHOSPHATE TRANSLOCATOR 2 (GPT2)
	AT1G62540	FLAVIN-MONOOXYGENASE GLUCOSINOLATE S-OXYGENASE 2 (FMO GS-OX2)
	AT1G62710	BETA VACUOLAR PROCESSING ENZYME (BETA-VPE)
	AT1G64590
	AT1G66390	MYB DOMAIN PROTEIN 90 (MYB90)
	AT1G67600
	AT1G67810	SULFUR E2 (SUFE2)
	AT1G67920
	AT1G68620
	AT1G68670
	AT1G68740	(PHO1;H1)
	AT1G69930	GLUTATHIONE S-TRANSFERASE TAU 11 (GSTU11)
	AT1G70900
	AT1G71130	CYTOKININ RESPONSE FACTOR 8 (CRF8)
	AT1G72070
	AT1G72520	LIPOXYGENASE 4 (LOX4)
	AT1G72890
	AT1G73010	PHOSPHATE STARVATION-INDUCED GENE 2 (PS2)
	AT1G73220	ORGANIC CATION/CARNITINE TRANSPORTER1 (OCT1)
	AT1G74210	GLYCEROPHOSPHODIESTER PHOSPHODIESTERASE 5 (GDPD5)
	AT1G76410	(ATL8)
	AT1G76430	PHOSPHATE TRANSPORTER 1;9 (PHT1;9)
	AT1G76520
	AT2G01880	PURPLE ACID PHOSPHATASE 7 (PAP7)
	AT2G02990	RIBONUCLEASE 1 (RNS1)
	AT2G03020
	AT2G04040	DETOXIFICATION 1 (DTX1)
	AT2G04160	AUXIN-INDUCED IN ROOT CULTURES 3 (AIR3)
	AT2G04460
	AT2G11810	MONOGALACTOSYLDIACYLGLYCEROL SYNTHASE TYPE C (MGDC)
	AT2G16430	PURPLE ACID PHOSPHATASE 10 (PAP10)
	AT2G17280
	AT2G18660	PLANT NATRIURETIC PEPTIDE A (PNP-A)
	AT2G22080
	AT2G26660	SPX DOMAIN GENE 2 (SPX2)
	AT2G27190	PURPLE ACID PHOSPHATASE 12 (PAP12)
	AT2G28660
	AT2G29460	GLUTATHIONE S-TRANSFERASE TAU 4 (GSTU4)
	AT2G29670
	AT2G30540
	AT2G30550
	AT2G32830	PHOSPHATE TRANSPORTER 1;5 (PHT1;5)
	AT2G34810
	AT2G36970
	AT2G37890
	AT2G37980
	AT2G38740
	AT2G38940	PHOSPHATE TRANSPORTER 1;4 (PHT1;4)
	AT2G40710
	AT2G40750	WRKY DNA-BINDING PROTEIN 54 (WRKY54)
	AT2G41070	ENHANCED EM LEVEL (EEL)
	AT2G42690
	AT2G43535
	AT2G44260
	AT2G45130	SPX DOMAIN GENE 3 (SPX3)
	AT2G46880	PURPLE ACID PHOSPHATASE 14 (PAP14)
	AT2G47130	SHORT-CHAIN DEHYDROGENASE/REDUCTASE 2 (SDR3)
	AT3G01830
	AT3G02040	SENESCENCE-RELATED GENE 3 (SRG3)
	AT3G02870	(VTC4)
	AT3G02980	MEIOTIC CONTROL OF CROSSOVERS1 (MCC1)
	AT3G03310	LECITHIN:CHOLESTEROL ACYLTRANSFERASE 3 (LCAT3)
	AT3G03540	NON-SPECIFIC PHOSPHOLIPASE C5 (NPC5)
	AT3G03790
	AT3G04350
	AT3G04530	PHOSPHOENOLPYRUVATE CARBOXYLASE KINASE 2 (PPCK2)
	AT3G05630	PHOSPHOLIPASE D P2 (PLDP2)
	AT3G05690	NUCLEAR FACTOR Y, SUBUNIT A2 (NF-YA2)
	AT3G07350
	AT3G08720	SERINE/THREONINE PROTEIN KINASE 2 (S6K2)
	AT3G10420	SEEDLING PLASTID DEVELOPMENT 1 (SPD1)
	AT3G11230
	AT3G11670	DIGALACTOSYL DIACYLGLYCEROL DEFICIENT 1 (DGD1)
	AT3G12350
	AT3G12500	BASIC CHITINASE (HCHIB)
	AT3G13110	SERINE ACETYLTRANSFERASE 2;2 (SERAT2;2)
	AT3G14940	PHOSPHOENOLPYRUVATE CARBOXYLASE 3 (PPC3)
	AT3G15990	SULFATE TRANSPORTER 3;4 (SULTR3;4)
	AT3G17790	PURPLE ACID PHOSPHATASE 17 (PAP17)
	AT3G18080	B-S GLUCOSIDASE 44 (BGLU44)
	AT3G19970
	AT3G20660	ORGANIC CATION/CARNITINE TRANSPORTER4 (OCT4)
	AT3G21560	UDP-GLUCOSYL TRANSFERASE 84A2 (UGT84A2)
	AT3G23870
	AT3G25790
	AT3G27190	URIDINE KINASE-LIKE 2 (UKL2)
	AT3G43110
	AT3G44510
	AT3G47420	GLYCEROL-3-PHOSPHATE PERMEASE 1 (G3Pp1)
	AT3G48850	PHOSPHATE TRANSPORTER 3;2 (PHT3;2)
	AT3G49350
	AT3G50350
	AT3G51860	CATION EXCHANGER 3 (CAX3)
	AT3G52190	PHOSPHATE TRANSPORTER TRAFFIC FACILITATOR1 (PHF1)
	AT3G52720	ALPHA CARBONIC ANHYDRASE 1 (ACA1)
	AT3G52820	PURPLE ACID PHOSPHATASE 22 (PAP22)
	AT3G53620	PYROPHOSPHORYLASE 4 (PPa4)
	AT3G56040	UDP-GLUCOSE PYROPHOSPHORYLASE 3 (UGP3)
	AT3G59140	ATP-BINDING CASSETTE C10 (ABCC10)
	AT3G61410
	AT4G00500
	AT4G00550	DIGALACTOSYL DIACYLGLYCEROL DEFICIENT 2 (DGD2)
	AT4G01480	PYROPHOSPHORYLASE 5 (PPa5)
	AT4G03960	PLANT AND FUNGI ATYPICAL DUAL-SPECI&#64257;CITY PHOSPHATASE 4 (PFA-DSP4)
	AT4G10960	UDP-D-GLUCOSE/UDP-D-GALACTOSE 4-EPIMERASE 5 (UGE5)
	AT4G11600	GLUTATHIONE PEROXIDASE 6 (GPX6)
	AT4G13000
	AT4G13700	PURPLE ACID PHOSPHATASE 23 (PAP23)
	AT4G15740
	AT4G17030	EXPANSIN-LIKE B1 (EXLB1)
	AT4G17615	CALCINEURIN B-LIKE PROTEIN 1 (CBL1)
	AT4G17790
	AT4G18700	CBL-INTERACTING PROTEIN KINASE 12 (CIPK12)
	AT4G19810	CLASS V CHITINASE (ChiC)
	AT4G21470	RIBOFLAVIN KINASE/FMN HYDROLASE (FMN/FHY)
	AT4G23000
	AT4G24890	PURPLE ACID PHOSPHATASE 24 (PAP24)
	AT4G25160
	AT4G26620
	AT4G28260
	AT4G31240
	AT4G33030	SULFOQUINOVOSYLDIACYLGLYCEROL 1 (SQD1)
	AT4G33770
	AT4G34200	EMBRYO SAC DEVELOPMENT ARREST 9 (EDA9)
	AT4G35750
	AT4G36350	PURPLE ACID PHOSPHATASE 25 (PAP25)
	AT4G38320	HEPTAHELICAL PROTEIN 5 (HHP5)
	AT5G01220	SULFOQUINOVOSYLDIACYLGLYCEROL 2 (SQD2)
	AT5G01820	SERINE/THREONINE PROTEIN KINASE 1 (SR1)
	AT5G02200	FAR-RED-ELONGATED HYPOCOTYL1-LIKE (FHL)
	AT5G06300	LONELY GUY 7 (LOG7)
	AT5G08030	GLYCEROPHOSPHODIESTER PHOSPHODIESTERASE 6 (GDPD6)
	AT5G08380	ALPHA-GALACTOSIDASE 1 (AGAL1)
	AT5G09470	DICARBOXYLATE CARRIER 3 (DIC3)
	AT5G09570
	AT5G10740
	AT5G13820	TELOMERIC DNA BINDING PROTEIN 1 (TBP1)
	AT5G17340
	AT5G19430
	AT5G20150	SPX DOMAIN GENE 1 (SPX1)
	AT5G20400
	AT5G20410	MONOGALACTOSYLDIACYLGLYCEROL SYNTHASE 2 (MGD2)
	AT5G20790
	AT5G24600
	AT5G26340	(MSS1)
	AT5G36940	CATIONIC AMINO ACID TRANSPORTER 3 (CAT3)
	AT5G38710
	AT5G39720	AVIRULENCE INDUCED GENE 2 LIKE PROTEIN (AIG2L)
	AT5G40690
	AT5G41080	GLYCEROPHOSPHODIESTER PHOSPHODIESTERASE 2 (GDPD2)
	AT5G42800	DIHYDROFLAVONOL 4-REDUCTASE (DFR)
	AT5G43150
	AT5G43360	PHOSPHATE TRANSPORTER 1;3 (PHT1;3)
	AT5G43370	PHOSPHATE TRANSPORTER 2 (PHT1;2)
	AT5G47740
	AT5G51050	ATP/PHOSPHATE CARRIER 2 (APC2)
	AT5G53420
	AT5G57610
	AT5G61510
	AT5G61550
	AT5G63130
	AT5G63680
	AT5G64000	(SAL2)
	AT5G67080	MITOGEN-ACTIVATED PROTEIN KINASE KINASE KINASE 19 (MAPKKK19)
	Reference: Z. Yao et al., Ann. Bot. 114, 477-488 (2014)
	Glyma.01G135500	GmSPX1
	Glyma.04G067400	GmSPX2
	Glyma.04G147600	GmSPX3
	Glyma.06G069000	GmSPX4
	Glyma.10G261900	GmSPX5
	Glyma.13G061700	GmSPX6
	Glyma.13G166800	GmSPX7
	Glyma.17G114700	GmSPX8
	Glyma.20G129000	GmSPX9
	Glyma.03G032400	GmSPX10
	Reference: C. Li et al., Ann. Bot. 109, 275-285 (2012).
	Glyma.02G117000	GmPAP1
	Glyma.02G290100	GmPAP2
	Glyma.03G194100	GmPAP3
	Glyma.03G194200	GmPAP4
	Glyma.05G047900	GmPAP6
	Glyma.05G138300	GmPAP7
	Glyma.05G138400	GmPAP8
	Glyma.05G247900	GmPAP9
	Glyma.05G247800	GmPAP10
	Glyma.06G170300	GmPAP12
	Glyma.08G056400	GmPAP13
	Glyma.08G093300	GmPAP14
	Glyma.08G093500	GmPAP15
	Glyma.08G093600	GmPAP16
	Glyma.08G291600	GmPAP17
	Glyma.08G314800	GmPAP18
	Glyma.08G351000	GmPAP19
	Glyma.09G229200	GmPAP20
	Glyma.10G071000	GmPAP21
	Glyma.11G255700	GmPAP22
	Glyma.12G007500	GmPAP23
	Glyma.12G221100	GmPAP24
	Glyma.13G161900	GmPAP25
	Glyma.13G280500	GmPAP26
	Glyma.14G024700	GmPAP27
	Glyma.17G109400	GmPAP28
	Glyma.18G001300	GmPAP29
	Glyma.19G026600	GmPAP31
	Glyma.19G193900	GmPAP32
	Glyma.19G194000	GmPAP33
	Glyma.20G011900	GmPAP34
	Glyma.20G026800	GmPAP35
