# Supplementary material for: Phosphate starvation response precedes abscisic acid response under progressive mild drought in plants
Source: Nat Commun. 2023 Aug 19;14:5047. doi: 10.1038/s41467-023-40773-1 (PMC10439899; doi:10.1038/s41467-023-40773-1)
Supplement: Supplementary file 10 — Supplementary Dataset 7 [file 41467_2023_40773_MOESM10_ESM.xlsx]

## Sheet: Supplementary Data 7
	Supplementary Data 7. Nutrient contents of the vermiculite used in this study.
	The value means the average and SD of three replicates.
			N		P		K
			(%)		(mgP kg-1)		(mg kg-1)
	Average		0.021		40.3		0.46
	SD		0.001		17		0.0024
