# Supplementary material for: Phosphate starvation response precedes abscisic acid response under progressive mild drought in plants
Source: Nat Commun. 2023 Aug 19;14:5047. doi: 10.1038/s41467-023-40773-1 (PMC10439899; doi:10.1038/s41467-023-40773-1)
Supplement: Supplementary file 11 — Supplementary Dataset 8 [file 41467_2023_40773_MOESM11_ESM.xlsx]

## Sheet: Supplementary Data 8
	Supplementary Data 8. List of differentially expressed genes between Arabidopsis thaliana under control and drought conditions after 1 day of treatment.
	Gene ID	TPM (Control)			TPM (Dry)			Average TPM (Control)	Average TPM (Dry)	Fold change (log2)	p value	q value	Short_description	PSR genes	ABA genes
		rep.1	rep.2	rep.3	rep.1	rep.2	rep.3
	AT2G34202	2.4494	1.40211	4.71341	8.42722	33.3995	22.7386	2.85497	21.5218	2.91425	0.0004552	0.0104889	MIR399D; miRNA
	AT4G28040	0.497846	0.46938	0.225414	1.7733	4.39871	2.49208	0.397547	2.88803	2.86089	8.26528e-06	0.00168976	nodulin MtN21 /EamA-like transporter family protein
	AT1G23110	16.5026	15.9922	8.78295	45.422	115.907	101.153	13.7593	87.4938	2.66878	8.50386e-07	0.00159914
	AT5G09570	0.647562	0.463353	0.233646	1.63383	3.26031	3.63197	0.448187	2.84204	2.66475	2.55159e-05	0.00215471	Cox19-like CHCH family protein	PSR
	AT3G03260	1.21757	0.747971	0.600035	2.80635	6.40429	6.52459	0.855193	5.24508	2.61664	1.89443e-06	0.00164904	homeodomain GLABROUS 8
	AT1G08310	7.05254	6.75433	3.62119	18.1361	43.8726	38.3227	5.80935	33.4438	2.52529	1.27598e-06	0.00159914	alpha/beta-Hydrolases superfamily protein	PSR
	AT5G35495	0.0347729	0.11943	0.133828	0.669966	0.335556	0.618717	0.0960102	0.541413	2.49547	0.000545761	0.011676	transposable element gene
	AT3G43110	5.71622	6.87147	3.43744	19.2735	35.1353	33.8294	5.34171	29.4127	2.46107	3.90317e-07	0.00159914		PSR
	AT3G25240	1.44764	2.32027	0.139285	3.32042	9.83946	8.00736	1.3024	7.05574	2.43763	0.000866744	0.0155036	Protein of unknown function (DUF506)
	AT2G11810	7.78937	9.44466	6.91546	21.8944	62.1835	44.099	8.04983	42.7256	2.40807	1.36856e-06	0.00159914	monogalactosyldiacylglycerol synthase type C	PSR
	AT5G20410	12.1472	16.3198	13.5553	39.3881	92.7143	77.0227	14.0074	69.7084	2.31514	5.01495e-07	0.00159914	monogalactosyldiacylglycerol synthase 2	PSR
	AT4G24890	1.11299	0.802282	0.475942	1.5128	6.81428	3.38031	0.797071	3.90246	2.2916	0.000210163	0.00651021	purple acid phosphatase 24	PSR
	AT1G22150	0.492507	1.03372	0.513358	1.39324	4.33939	4.03235	0.679863	3.25499	2.25934	9.30957e-05	0.00396571	sulfate transporter 1;3	PSR
	AT2G46880	5.03212	3.21721	1.76061	4.13716	28.4613	15.2177	3.33665	15.9387	2.25606	0.000749453	0.0141991	purple acid phosphatase 14	PSR
	AT5G02200	2.38966	2.73582	1.0675	6.02923	12.9265	8.91323	2.06433	9.28966	2.16996	1.38395e-05	0.00180289	far-red-elongated hypocotyl1-like	PSR
	AT1G17710	4.83874	7.06784	3.1305	12.0936	29.6122	24.7187	5.01236	22.1415	2.14319	1.1443e-05	0.00176017	Pyridoxal phosphate phosphatase-related protein	PSR
	AT4G15210	1.48543	0.850304	0.282083	1.07593	5.28107	5.08045	0.872607	3.81248	2.12733	0.00158347	0.0233015	beta-amylase 5
	AT4G16540	1.08285	0.557867	0.937682	1.68892	5.361	3.85344	0.859466	3.63445	2.08023	0.000318004	0.00833057	Heat shock protein HSP20/alpha crystallin family
	AT3G44510	2.37883	1.81561	1.44958	5.52903	9.23212	8.64937	1.88134	7.80351	2.05236	3.07243e-07	0.00159914	alpha/beta-Hydrolases superfamily protein	PSR
	AT3G50120	0.211794	0.181856	0.10189	0.728683	0.488735	0.73731	0.16518	0.651576	1.9799	0.00127415	0.020131	Plant protein of unknown function (DUF247)
	AT2G45130	2.71402	1.45648	0.734431	2.64566	10.5686	5.60986	1.63498	6.2747	1.94028	0.00106182	0.017826	SPX domain gene 3	PSR
	AT1G73010	20.6418	17.6407	7.62258	31.475	79.5611	64.831	15.3017	58.6223	1.93776	4.90226e-05	0.00281351	phosphate starvation-induced gene 2	PSR
	AT3G09922	42.2544	46.3057	35.655	84.1685	233.692	142.029	41.4051	153.297	1.88845	1.02303e-05	0.00171783	induced by phosphate starvation1
	AT5G01220	76.9848	75.3807	63.8708	146.135	323.06	295.707	72.0788	254.967	1.82266	1.76043e-06	0.00159914	sulfoquinovosyldiacylglycerol 2	PSR
	AT5G20790	33.4159	26.5722	10.9283	47.8751	124.592	77.5529	23.6388	83.34	1.81785	0.000138254	0.00499027		PSR
	AT2G43535	28.356	30.9698	37.5768	61.9273	162.91	110.692	32.3009	111.843	1.79183	1.47744e-05	0.00187974	Scorpion toxin-like knottin superfamily protein	PSR
	AT1G31720	0.374908	0.429216	0.601201	1.08923	2.14973	1.59519	0.468442	1.61138	1.78236	0.00246487	0.0313126	Protein of unknown function (DUF1218)
	AT1G02310	0.764244	0.24608	0.229788	1.11749	1.42288	1.68131	0.413371	1.40723	1.76735	0.000848437	0.0152819	Glycosyl hydrolase superfamily protein	PSR
	AT4G37220	1.80935	1.55358	5.54903	4.46132	15.2301	10.5417	2.97065	10.0777	1.76232	0.00280666	0.0342403	Cold acclimation protein WCOR413 family
	AT3G05630	7.92048	7.05274	5.74416	14.2936	28.8205	27.0856	6.90579	23.3999	1.76062	1.40177e-06	0.00159914	phospholipase D P2	PSR
	AT5G24770	20.5867	22.6069	21.1214	44.489	92.25	77.5181	21.4383	71.419	1.73612	1.14228e-06	0.00159914	vegetative storage protein 2		ABA
	AT1G17960	0.126214	0.144497	0.161917	0.617591	0.423639	0.390564	0.14421	0.477265	1.72662	0.00313496	0.0369705	Threonyl-tRNA synthetase
	AT4G23000	8.19543	7.14385	6.66973	15.3002	31.3613	25.8618	7.33634	24.1744	1.72035	9.73902e-07	0.00159914	Calcineurin-like metallo-phosphoesterase superfamily protein	PSR
	AT4G33550	1.98493	1.81797	1.52785	4.18857	7.32865	5.52803	1.77691	5.68175	1.67696	0.000160648	0.00545392	Bifunctional inhibitor/lipid-transfer protein/seed storage 2S albumin superfamily protein		ABA
	AT1G73330	5.26621	4.48674	8.83765	13.3712	20.8618	25.1546	6.19687	19.7959	1.67559	3.75122e-05	0.00251654	drought-repressed 4
	AT1G67600	5.43214	5.31444	3.42103	10.5114	19.2275	15.5106	4.72253	15.0831	1.6753	4.78026e-06	0.00168976	Acid phosphatase/vanadium-dependent haloperoxidase-related protein	PSR
	AT3G27150	0.222673	0.669187	0.428492	0.766111	1.96193	1.42117	0.440117	1.38307	1.65191	0.00250391	0.0316024	Galactose oxidase/kelch repeat superfamily protein
	AT1G08165	6.80389	2.68603	4.51476	10.3322	20.081	12.7052	4.66823	14.3728	1.6224	0.000225841	0.00675312
	AT1G13448	1.15874	1.63273	1.37217	3.02578	5.01123	4.68895	1.38788	4.24199	1.61186	0.000437921	0.0102546	other RNA
	AT3G47340	15.1994	21.428	40.2779	59.9938	75.0418	90.7685	25.6351	75.268	1.55391	0.000124999	0.00469409	glutamine-dependent asparagine synthase 1
	AT3G16360	4.00348	2.50004	2.71389	5.34266	7.74957	13.6556	3.07247	8.91594	1.53699	0.000195677	0.00621617	HPT phosphotransmitter 4		ABA
	AT5G15500	1.0066	0.537794	0.387404	1.35451	1.68933	2.49191	0.643934	1.84525	1.51883	0.00129502	0.020358	Ankyrin repeat family protein		ABA
	AT3G27250	0.825409	0.472487	0.794173	1.13594	2.77048	1.99546	0.697356	1.96729	1.49624	0.00344613	0.0394229
	AT4G17470	1.86444	2.0011	2.01811	3.34095	8.45804	4.77778	1.96122	5.52559	1.49438	0.000156201	0.00536802	alpha/beta-Hydrolases superfamily protein
	AT1G65330	0.874786	0.834587	1.12224	2.00648	3.54793	2.36861	0.943872	2.64101	1.48443	0.00204346	0.0276764	MADS-box transcription factor family protein
	AT1G09350	2.0374	2.85086	1.66988	4.08467	7.40839	6.77162	2.18605	6.08823	1.4777	6.20736e-05	0.00316585	galactinol synthase 3
	AT5G09470	3.36721	2.97383	2.77695	5.11944	13.0781	6.69835	3.03933	8.29861	1.44912	0.000267918	0.00754797	dicarboxylate carrier 3	PSR
	AT2G04460	3.7696	4.60336	1.20898	5.30304	11.5983	9.00784	3.19398	8.63638	1.43507	0.0014164	0.0215603	transposable element gene	PSR
	AT2G45135	4.12663	4.7244	2.89373	7.57214	11.386	12.3638	3.91492	10.4407	1.41516	1.1419e-05	0.00176017	RING/U-box superfamily protein
	AT1G18870	1.93842	1.23694	2.00265	2.94464	5.95967	4.69543	1.726	4.53325	1.39311	7.84906e-05	0.00355535	isochorismate synthase 2
	AT1G27045	0.433983	1.09307	0.668096	1.59267	1.5295	2.55158	0.731715	1.89125	1.36999	0.00385985	0.0425482	Homeobox-leucine zipper protein family
	AT2G34210	2.56426	2.11004	1.38781	4.05585	5.61468	5.85824	2.0207	5.17626	1.35705	8.73509e-06	0.00168976	Transcription elongation factor Spt5
	AT3G22740	6.61536	6.73759	8.01826	13.8138	20.6905	19.5072	7.12374	18.0038	1.3376	1.08688e-06	0.00159914	homocysteine S-methyltransferase 3
	AT1G29395	8.16467	12.496	16.9518	28.8201	31.9121	33.7423	12.5375	31.4915	1.32872	2.78994e-05	0.00224092	COLD REGULATED 314 INNER MEMBRANE 1
	AT4G26890	0.859165	1.16246	0.826651	2.00648	2.35946	2.77949	0.949426	2.38181	1.32693	0.00042008	0.0099818	mitogen-activated protein kinase kinase kinase 16
	AT3G02040	66.7475	74.9336	35.849	103.893	161.313	176.875	59.1767	147.36	1.31625	5.20616e-05	0.00287424	senescence-related gene 3	PSR
	AT5G44260	1.2247	1.665	3.09318	5.54792	4.5282	4.678	1.99429	4.91804	1.30221	0.000790138	0.0146145	Zinc finger C-x8-C-x5-C-x3-H type family protein
	AT4G33467	4.51118	3.63438	4.01894	5.21192	14.581	10.0819	4.05483	9.95827	1.29625	0.00103911	0.0175941
	AT5G65280	2.47074	2.57149	2.70141	4.22456	7.7276	6.8202	2.58121	6.25745	1.27753	4.08281e-05	0.00262889	GCR2-like 1
	AT5G03545	217.803	234.021	330.109	469.822	710.797	698.655	260.644	626.425	1.26506	1.19334e-05	0.00176142
	AT3G10150	2.20374	1.61304	1.49467	3.28139	5.00197	4.47171	1.77048	4.25169	1.26389	9.52669e-05	0.00398745	purple acid phosphatase 16
	AT4G12090	3.62576	2.9518	1.55047	5.69207	7.36952	6.29551	2.70934	6.45237	1.25189	0.000725502	0.0138704	Cornichon family protein
	AT3G56040	56.5006	59.0723	42.1881	88.6269	147.154	137.153	52.587	124.311	1.24118	4.30742e-06	0.00168976	UDP-glucose pyrophosphorylase 3	PSR
	AT1G03580	0.710855	0.813826	1.2702	2.51559	1.78949	2.27826	0.931627	2.19445	1.23603	0.00364866	0.0410276
	AT5G49525	1.91788	5.01873	5.27228	6.78702	11.9551	9.96194	4.06963	9.56801	1.23332	0.00481002	0.0494237
	AT1G25430	0.747189	0.947547	0.331806	1.16012	1.14786	2.33882	0.675514	1.54893	1.19722	0.00332817	0.0384927	transposable element gene
	AT4G35770	22.792	32.3649	39.3412	66.4126	58.443	91.0363	31.4994	71.964	1.19195	4.46135e-05	0.0026824	Rhodanese/Cell cycle control phosphatase superfamily protein
	AT1G17830	2.70086	2.55898	1.38893	3.50333	5.9785	5.69187	2.21626	5.0579	1.19041	0.000245153	0.00715865	Protein of unknown function (DUF789)	PSR
	AT3G03480	0.535472	1.05092	1.03042	1.40366	1.98988	2.54466	0.87227	1.9794	1.18222	0.00488762	0.0499309	acetyl CoA:(Z)-3-hexen-1-ol acetyltransferase
	AT5G15070	2.10543	1.74755	1.43702	3.17518	4.44992	4.32646	1.76333	3.98385	1.17586	2.53117e-06	0.00168976	Phosphoglycerate mutase-like family protein
	AT3G13277	1.57739	2.22263	1.47878	3.85923	3.80118	4.25536	1.7596	3.97192	1.17459	0.000168539	0.00563641	other RNA
	AT5G08030	11.4706	10.3697	14.9397	18.5453	38.6479	25.7558	12.26	27.6497	1.1733	0.000146174	0.00514439	PLC-like phosphodiesterases superfamily protein	PSR
	AT1G73700	0.80963	1.42126	0.986722	1.58467	3.07986	2.58887	1.07254	2.4178	1.17267	0.00151225	0.0225196	MATE efflux family protein
	AT3G58900	11.6064	11.182	8.97038	18.9114	25.1198	27.4273	10.5863	23.8195	1.16995	1.31599e-06	0.00159914	F-box/RNI-like superfamily protein
	AT5G55090	1.81841	1.56137	2.53692	3.37839	5.26427	4.64226	1.97223	4.42831	1.16693	0.000649417	0.0129536	mitogen-activated protein kinase kinase kinase 15
	AT5G19430	18.2621	18.882	14.853	28.2478	44.7035	43.5974	17.3324	38.8496	1.16443	3.43939e-06	0.00168976	RING/U-box superfamily protein	PSR
	AT3G10420	78.8506	76.7234	69.2344	116.261	190.662	195.893	74.9361	167.605	1.16134	5.03455e-06	0.00168976	P-loop containing nucleoside triphosphate hydrolases superfamily protein	PSR
	AT4G33770	12.6665	12.9393	9.42448	19.4309	28.7592	29.649	11.6768	25.9464	1.15189	3.73186e-06	0.00168976	Inositol 1,3,4-trisphosphate 5/6-kinase family protein	PSR
	AT4G37680	40.6913	38.1816	31.3516	56.884	96.5413	90.6179	36.7415	81.3478	1.14669	7.01795e-06	0.00168976	heptahelical protein 4
	AT4G15540	52.0036	60.3822	37.2751	81.5337	123.244	125.762	49.887	110.18	1.14313	1.36983e-05	0.00180289	EamA-like transporter family
	AT5G39610	2.4688	1.31227	2.46021	4.77279	3.03346	5.8661	2.08042	4.55745	1.13135	0.00192131	0.0265087	NAC domain containing protein 6
	AT4G33030	157.465	160.345	141.58	229.024	415.023	356.598	153.13	333.549	1.12314	1.0271e-05	0.00171783	sulfoquinovosyldiacylglycerol 1	PSR
	AT5G18633	0.380184	0.290171	0.195092	0.558094	0.691215	0.598035	0.288482	0.615781	1.09393	0.0031988	0.0374122	transposable element gene
	AT1G30500	8.31749	7.31045	5.1041	10.9959	17.2562	15.9596	6.91068	14.7372	1.09257	3.67222e-05	0.00249186	nuclear factor Y, subunit A7	PSR
	AT3G27650	1.00774	1.15372	0.969604	1.79476	2.53686	2.3388	1.04369	2.22347	1.09113	0.000642861	0.012894	LOB domain-containing protein 25
	AT5G41080	16.5515	20.3875	21.4963	31.8245	53.2861	39.1317	19.4784	41.4141	1.08825	1.92381e-05	0.00199029	PLC-like phosphodiesterases superfamily protein	PSR
	AT1G62770	1.58419	0.837078	1.52424	2.68329	2.65867	3.01674	1.31517	2.78623	1.08307	0.00482574	0.0495246	Plant invertase/pectin methylesterase inhibitor superfamily protein
	AT2G43930	0.553935	0.749481	0.726781	1.66327	1.5001	1.12976	0.676732	1.43104	1.08041	0.00227647	0.0297365	Protein kinase superfamily protein
	AT1G08230	4.7942	4.10516	4.19343	6.97951	9.44226	11.0959	4.36427	9.17256	1.07159	1.078e-05	0.0017419	Transmembrane amino acid transporter family protein
	AT2G42530	81.9608	71.492	103.592	143.541	248.958	147.635	85.6814	180.044	1.0713	9.9662e-05	0.00407995	cold regulated 15b
	AT2G33380	8.06019	7.00626	7.03709	12.5989	14.8734	18.9085	7.36785	15.4603	1.06925	7.29368e-06	0.00168976	Caleosin-related family protein
	AT4G23600	12.0393	11.1077	7.67701	16.6335	27.6332	19.8145	10.2747	21.3604	1.05585	3.64996e-05	0.00249186	Tyrosine transaminase family protein
	AT5G62280	6.46776	5.85206	6.72485	13.9257	10.2418	15.2124	6.34822	13.1266	1.04807	3.0564e-05	0.00233493	Protein of unknown function (DUF1442)
	AT1G73325	3.1121	5.44914	3.69887	6.38235	10.2921	8.49725	4.0867	8.39058	1.03783	0.00172886	0.0247791	Kunitz family trypsin and protease inhibitor protein
	AT4G17790	20.0051	17.0774	19.4492	28.5864	42.3471	45.0535	18.8439	38.6623	1.03683	8.11614e-06	0.00168976	SNARE associated Golgi protein family	PSR
	AT1G68740	18.6513	19.2544	11.0724	23.9328	34.671	41.6997	16.326	33.4345	1.03416	0.000118769	0.0045557	EXS (ERD1/XPR1/SYG1) family protein	PSR
	AT4G16910	1.0573	1.04233	1.0738	2.07481	1.70047	2.70374	1.05781	2.15967	1.02973	0.00130023	0.0204018	transposable element gene
	AT5G17165	1.61421	1.17193	1.01016	2.02282	2.86322	2.86304	1.26543	2.58303	1.02943	0.000124341	0.00469409
	AT3G52310	2.17989	1.79882	1.36194	3.32465	3.77718	3.7889	1.78022	3.63024	1.02801	1.94636e-05	0.00199443	ABC-2 type transporter family protein
	AT1G52000	20.0458	16.7854	20.5624	39.1389	35.1537	42.6782	19.1312	38.9903	1.02719	3.01587e-07	0.00159914	Mannose-binding lectin superfamily protein
	AT4G36850	43.8604	43.6103	67.7293	78.775	135.463	100.354	51.7333	104.864	1.01935	0.000211272	0.00651919	PQ-loop repeat family protein / transmembrane family protein
	AT5G03130	2.63944	2.5383	2.43797	5.71501	5.58135	4.00213	2.53857	5.0995	1.00634	0.00382616	0.0422739
	AT1G58280	28.5638	26.8619	25.7781	37.9305	65.5532	59.48	27.068	54.3213	1.00493	1.74995e-05	0.00190961	Phosphoglycerate mutase family protein
	AT5G28540	216.507	172.547	157.498	93.4046	95.7896	83.7786	182.184	90.9909	-1.0016	1.65964e-06	0.00159914	heat shock protein 70 (Hsp 70) family protein
	AT1G55910	35.7364	25.3036	19.7006	13.5626	13.3277	13.3974	26.9135	13.4292	-1.00296	0.000115987	0.00447054	zinc transporter 11 precursor
	AT3G56990	16.1416	15.5503	15.252	10.0698	6.52257	6.82259	15.648	7.805	-1.0035	3.51817e-05	0.00247229	embryo sac development arrest 7
	AT5G06550	10.7839	9.96348	8.37347	6.59597	4.07472	3.85417	9.70696	4.84162	-1.00353	0.000478865	0.0108163
	AT1G29320	10.1079	10.1575	8.41959	5.96568	4.24941	4.09002	9.56168	4.76837	-1.00377	5.20801e-05	0.00287424	Transducin/WD40 repeat-like superfamily protein
	AT1G35320	2.70937	2.69565	2.0172	1.24289	1.43447	1.02305	2.47407	1.23347	-1.00417	0.000564639	0.011928
	AT2G37990	37.4662	35.7581	32.537	21.1333	16.4054	15.1796	35.2537	17.5728	-1.00443	4.12874e-06	0.00168976	ribosome biogenesis regulatory protein (RRS1) family protein
	AT1G27730	93.7887	75.4402	57.9704	42.8737	45.2706	25.0824	75.7331	37.7423	-1.00474	0.000538317	0.011598	salt tolerance zinc finger
	AT4G16630	19.0837	17.4932	16.2225	10.9179	7.93673	7.45627	17.5998	8.77032	-1.00486	1.14691e-05	0.00176017	DEA(D/H)-box RNA helicase family protein
	AT4G00955	13.1073	8.86456	8.229	5.01454	5.81784	4.18911	10.067	5.00716	-1.00756	0.000608935	0.0124795
	AT3G55510	15.0944	14.2338	12.6841	9.01394	5.5461	6.32919	14.0041	6.96308	-1.00805	6.02362e-05	0.00310512	Noc2p family
	AT3G10530	11.5955	11.094	10.5259	7.06732	4.81347	4.62786	11.0718	5.50289	-1.00863	5.25852e-05	0.00289262	Transducin/WD40 repeat-like superfamily protein
	AT1G09590	273.125	256.483	246.286	154.93	120.111	110.585	258.631	128.542	-1.00866	3.9346e-06	0.00168976	Translation protein SH3-like family protein
	AT3G52400	97.903	65.038	62.5121	36.0262	44.7734	31.2254	75.151	37.3417	-1.00901	7.87239e-05	0.00356112	syntaxin of plants 122
	AT4G04695	10.7803	5.99292	5.65989	3.25724	4.60998	3.26774	7.47769	3.71165	-1.01053	0.00167729	0.0242991	calcium-dependent protein kinase 31
	AT2G44120	213.845	195.334	196.42	122.669	94.4345	83.0525	201.866	100.052	-1.01265	7.80859e-06	0.00168976	Ribosomal protein L30/L7 family protein
	AT4G36580	4.78027	4.92793	4.93235	3.2546	1.52464	2.47654	4.88018	2.41859	-1.01277	0.00145655	0.0219923	AAA-type ATPase family protein
	AT3G59880	13.4684	11.4927	7.48544	5.21904	4.77336	6.08331	10.8155	5.35857	-1.01318	0.00184328	0.025808
	AT5G25930	19.6318	12.3469	12.3463	6.4399	8.98834	6.50484	14.775	7.31103	-1.01501	0.00018683	0.00602578	Protein kinase family protein with leucine-rich repeat domain
	AT2G27710	330.193	301.555	306.763	195.178	145.449	123.267	312.837	154.631	-1.01658	1.9832e-05	0.00200349	60S acidic ribosomal protein family
	AT4G16700	4.81083	4.66844	4.32019	3.02661	1.76854	2.02036	4.59982	2.27184	-1.01772	0.000539935	0.0116179	phosphatidylserine decarboxylase 1
	AT5G13490	15.9864	16.3389	13.1993	7.10515	9.09777	6.24782	15.1749	7.48358	-1.01988	2.82015e-05	0.0022461	ADP/ATP carrier 2
	AT1G07620	8.88695	6.05884	4.29933	2.74838	3.72863	3.01266	6.41504	3.16322	-1.02006	0.00126838	0.0200648	GTP-binding protein Obg/CgtA
	AT4G01700	35.32	22.2371	21.8851	10.1295	20.2876	8.6994	26.4807	13.0389	-1.02213	0.00484416	0.0496378	Chitinase family protein
	AT2G31060	17.897	15.7784	14.7268	9.12886	7.54543	7.1332	16.134	7.93583	-1.02366	1.19917e-06	0.00159914	elongation factor family protein
	AT1G76970	19.115	10.5452	9.24958	6.19452	8.02931	4.9119	12.9699	6.37858	-1.02386	0.0017766	0.0251998	Target of Myb protein 1
	AT3G61198	8.89448	7.34343	6.91213	3.92329	4.01885	3.44044	7.71668	3.79419	-1.02419	0.00139155	0.0213206	other RNA
	AT5G08620	25.3235	26.2129	23.7583	15.6936	10.9696	10.3349	25.0982	12.3327	-1.0251	1.68547e-05	0.00190152	DEA(D/H)-box RNA helicase family protein
	AT1G26880	200.162	180.702	175.485	111.612	86.3264	75.4368	185.449	91.1251	-1.02511	6.96639e-06	0.00168976	Ribosomal protein L34e superfamily protein
	AT1G19380	25.3882	19.3772	19.0503	9.08279	15.8104	6.42335	21.2719	10.4388	-1.02699	0.00357754	0.0404989	Protein of unknown function (DUF1195)
	AT3G55010	47.7454	46.267	45.5077	28.5016	21.0185	18.9229	46.5067	22.8143	-1.0275	9.34554e-06	0.00168976	phosphoribosylformylglycinamidine cyclo-ligase, chloroplast / phosphoribosyl-aminoimidazole synthetase / AIR synthase (PUR5)
	AT2G38470	120.434	119.698	83.0137	59.4972	48.5648	50.3256	107.715	52.7959	-1.02872	8.32446e-06	0.00168976	WRKY DNA-binding protein 33
	AT1G72440	19.5361	20.727	19.1005	11.7803	8.71217	8.59885	19.7879	9.69711	-1.02899	3.93182e-06	0.00168976	CCAAT-binding factor
	AT3G52040	40.7054	34.1409	36.5256	22.1641	17.821	14.5813	37.1239	18.1888	-1.0293	4.52299e-05	0.00270434
	AT2G41110	82.8684	68.1822	62.199	37.4076	38.1855	28.825	71.0832	34.806	-1.03017	4.69205e-06	0.00168976	calmodulin 2
	AT4G26780	20.4011	16.2116	18.6537	11.0154	7.44308	8.60198	18.4222	9.02016	-1.03022	3.12479e-05	0.00233907	Co-chaperone GrpE family protein
	AT3G05060	64.5141	60.8333	59.3548	36.3548	26.8025	27.2466	61.5674	30.1347	-1.03074	2.59425e-06	0.00168976	NOP56-like pre RNA processing ribonucleoprotein
	AT1G70690	8.71032	7.39308	7.29698	4.3402	3.27647	3.83392	7.80013	3.81686	-1.03111	9.37318e-05	0.00398271	Receptor-like protein kinase-related family protein
	AT1G23410	29.0061	30.4405	29.1681	18.1111	15.5504	9.66143	29.5382	14.441	-1.03241	0.000411674	0.00984795	Ribosomal protein S27a / Ubiquitin family protein
	AT3G59550	5.82789	6.84615	6.22496	4.40153	2.32468	2.50909	6.29966	3.07843	-1.03308	0.000686731	0.0133803	Rad21/Rec8-like family protein
	AT1G07000	31.9387	24.892	21.5829	13.0177	16.6058	8.68786	26.1379	12.7704	-1.03334	0.000359892	0.00906065	exocyst subunit exo70 family protein B2
	AT5G39350	3.6729	3.61901	4.34496	2.18207	1.6168	1.8865	3.87896	1.89512	-1.03338	0.000624049	0.0126796	Tetratricopeptide repeat (TPR)-like superfamily protein
	AT2G32060	214.616	195.26	198.32	118.665	95.8659	82.508	202.732	99.013	-1.03388	3.75763e-06	0.00168976	Ribosomal protein L7Ae/L30e/S12e/Gadd45 family protein
	AT1G45145	33.7697	25.9425	24.2627	8.17038	21.0862	11.7322	27.9916	13.6629	-1.03473	0.00319691	0.0374122	thioredoxin H-type 5
	AT1G23840	13.5511	7.91931	9.38319	5.46209	5.42385	4.167	10.2845	5.01764	-1.03539	0.000734628	0.0139732
	AT3G06530	15.8869	15.7874	14.4454	9.98595	5.83095	6.66439	15.3733	7.49376	-1.03666	5.59896e-05	0.0030109	ARM repeat superfamily protein
	AT5G02050	56.1512	51.0715	49.8399	29.8346	26.5951	20.0543	52.3542	25.4947	-1.03811	7.07656e-06	0.00168976	Mitochondrial glycoprotein family protein
	AT5G15750	30.9299	31.1579	34.402	20.3196	13.1664	13.4812	32.1633	15.6557	-1.03873	4.59786e-05	0.00273028	Alpha-L RNA-binding motif/Ribosomal protein S4 family protein
	AT4G23210	6.1545	5.4746	6.81622	2.43737	4.34701	2.19221	6.14844	2.99219	-1.03902	0.00133439	0.0207536	cysteine-rich RLK (RECEPTOR-like protein kinase) 13
	AT3G07110	285.412	255.536	249.249	161.736	119.476	102.933	263.399	128.048	-1.04057	1.51122e-05	0.00189152	Ribosomal protein L13 family protein
	AT4G31790	22.4022	21.0895	19.2172	12.2578	9.45576	8.76973	20.903	10.1611	-1.04066	8.90131e-06	0.00168976	Tetrapyrrole (Corrin/Porphyrin) Methylases
	AT3G23620	38.6702	39.4733	34.8037	21.0187	16.9593	16.9234	37.6491	18.3005	-1.04073	7.89259e-07	0.00159914	Ribosomal RNA processing Brix domain protein
	AT2G41090	798.219	682.66	519.277	309.494	436.581	224.055	666.719	323.377	-1.04386	0.000401887	0.00972228	Calcium-binding EF-hand family protein
	AT3G25020	24.9247	21.6637	15.5615	9.94157	11.3033	8.84352	20.7166	10.0295	-1.04654	2.38987e-05	0.00209722	receptor like protein 42
	AT3G49010	467.633	437.43	428.347	278.717	193.197	173.238	444.47	215.051	-1.04741	2.22294e-05	0.00208868	breast basic conserved 1
	AT1G60850	9.90972	10.4571	8.71606	6.19902	4.07375	3.79442	9.69428	4.68906	-1.04783	0.000131583	0.00485111	DNA-directed RNA polymerase family protein
	AT5G42020	174.764	125.631	112.584	70.1913	74.1525	55.2326	137.66	66.5255	-1.04913	2.12144e-05	0.00207272	Heat shock protein 70 (Hsp 70) family protein
	AT4G39030	8.98389	6.08841	5.4811	2.36853	4.99685	2.54303	6.85113	3.3028	-1.05265	0.00276506	0.0338432	MATE efflux family protein
	AT1G70600	878.81	824.332	759.215	497.629	355.225	333.534	820.786	395.462	-1.05346	8.8252e-06	0.00168976	Ribosomal protein L18e/L15 superfamily protein
	AT5G08600	3.17124	3.63061	2.70251	2.10594	1.14046	1.3318	3.16812	1.52606	-1.05381	0.000878724	0.0156513	U3 ribonucleoprotein (Utp) family protein
	AT5G65860	21.792	21.6445	19.2368	12.7406	8.91495	8.47781	20.8911	10.0445	-1.05649	3.10537e-05	0.00233493	ankyrin repeat family protein
	AT2G36620	227.287	213.745	202.8	131.235	94.865	83.3433	214.61	103.148	-1.05701	1.34095e-05	0.00180289	ribosomal protein L24
	AT2G17670	7.92972	7.75931	6.78189	4.53929	2.61611	3.64401	7.4903	3.5998	-1.05711	0.000305778	0.00815329	Tetratricopeptide repeat (TPR)-like superfamily protein
	AT4G01720	6.15047	6.94494	5.60966	2.78279	3.02591	3.18074	6.23502	2.99648	-1.05713	8.52858e-06	0.00168976	WRKY family transcription factor
	AT3G07050	42.7011	42.1087	39.2997	24.3615	17.7953	17.3971	41.3698	19.8513	-1.05934	3.17057e-06	0.00168976	GTP-binding family protein
	AT5G05990	16.6568	17.3582	17.1051	11.7065	6.54058	6.27774	17.0401	8.17494	-1.05965	0.00054669	0.0116884	Mitochondrial glycoprotein family protein
	AT4G28390	7.90427	6.16194	4.70513	2.42672	3.40666	3.16449	6.25712	2.99929	-1.06088	0.000447529	0.0104021	ADP/ATP carrier 3
	AT5G39050	63.0142	41.4948	36.9032	23.3077	23.6782	20.6773	47.1374	22.5544	-1.06346	3.19436e-05	0.00235935	HXXXD-type acyl-transferase family protein
	AT5G26920	47.9109	33.4542	31.1285	17.6413	20.2523	15.9245	37.4979	17.9394	-1.06368	1.17519e-05	0.00176142	Cam-binding protein 60-like G
	AT1G34750	24.9013	16.0526	13.8547	8.9143	10.5453	6.75138	18.2696	8.73699	-1.06423	0.000322798	0.00841865	Protein phosphatase 2C family protein
	AT5G19300	7.68049	9.40405	6.69773	5.40739	3.23218	2.72852	7.92742	3.78936	-1.0649	0.000855063	0.0153765
	AT1G04870	29.4916	28.3859	27.4903	16.8833	13.0034	10.9018	28.4559	13.5962	-1.06553	8.51139e-06	0.00168976	protein arginine methyltransferase 10
	AT5G17760	11.8066	8.3342	7.7105	4.2094	5.87757	3.21809	9.28375	4.43502	-1.06577	0.000615265	0.0125328	P-loop containing nucleoside triphosphate hydrolases superfamily protein
	AT3G13380	5.38453	3.17858	3.23798	2.08413	1.78849	1.75734	3.9337	1.87665	-1.06772	0.000262348	0.00751067	BRI1-like 3
	AT2G46440	28.9858	21.8136	16.8113	9.72622	14.0834	8.405	22.5369	10.7382	-1.06954	0.000249308	0.00723595	cyclic nucleotide-gated channels
	AT3G58700	76.357	74.8864	73.9326	45.0904	31.2803	30.8786	75.0586	35.7498	-1.07008	6.80571e-06	0.00168976	Ribosomal L5P family protein
	AT3G13150	10.1204	9.16649	11.4014	5.99426	3.76241	4.85614	10.2295	4.87094	-1.07046	0.000124129	0.00469289	Tetratricopeptide repeat (TPR)-like superfamily protein
	AT1G79470	7.03166	7.44988	7.79759	4.0239	3.52026	3.06103	7.42638	3.53506	-1.07092	2.19283e-05	0.00208868	Aldolase-type TIM barrel family protein
	AT2G33580	16.3822	14.8414	10.2099	6.69962	7.29793	5.71259	13.8112	6.57005	-1.07186	4.24149e-05	0.00265452	Protein kinase superfamily protein
	AT3G47370	163.523	142.859	134.649	87.1174	63.858	58.7963	147.01	69.9239	-1.07206	6.47993e-06	0.00168976	Ribosomal protein S10p/S20e family protein
	AT4G30840	9.64286	8.59377	8.9446	5.24466	3.9731	3.70758	9.06041	4.30845	-1.07241	3.2147e-05	0.00235935	Transducin/WD40 repeat-like superfamily protein
	AT4G21380	12.7253	9.41908	6.46424	3.7611	5.97209	3.86509	9.5362	4.53276	-1.07302	0.000658528	0.0130433	receptor kinase 3
	AT5G62440	27.4834	27.9685	25.9021	15.7043	12.9471	9.94692	27.118	12.8661	-1.07568	1.69163e-05	0.00190152	Protein of unknown function (DUF3223)
	AT4G00620	24.992	24.9873	24.3124	14.694	11.7626	8.77527	24.7639	11.744	-1.07632	2.76469e-05	0.00223689	Amino acid dehydrogenase family protein
	AT5G16930	8.47788	7.19859	5.96484	4.16459	2.97899	3.11533	7.21377	3.41964	-1.07691	3.96351e-05	0.00259908	AAA-type ATPase family protein
	AT3G20600	26.116	18.0181	19.1102	9.07983	12.1107	8.77263	21.0814	9.98771	-1.07775	0.000100447	0.00409436	Late embryogenesis abundant (LEA) hydroxyproline-rich glycoprotein family
	AT3G55950	7.87793	5.28706	4.79183	2.88696	2.81139	2.80205	5.9856	2.83347	-1.07893	0.000111255	0.00438368	CRINKLY4 related 3
	AT5G48380	78.8368	58.0003	52.1157	29.5184	34.1752	25.6712	62.9842	29.7883	-1.08025	8.99879e-06	0.00168976	BAK1-interacting receptor-like kinase 1
	AT2G37270	224.172	215.08	205.926	127.708	89.2649	87.9068	215.059	101.627	-1.08146	5.59448e-06	0.00168976	ribosomal protein 5B
	AT3G14900	21.2885	21.3958	25.5447	12.6843	9.11152	10.4115	22.743	10.7358	-1.083	1.25513e-05	0.00178731
	AT3G08970	7.28112	4.21475	3.69957	2.43941	2.98623	1.74046	5.06515	2.3887	-1.08438	0.00170826	0.0245884	DNAJ heat shock N-terminal domain-containing protein
	AT4G31700	545.347	517.45	508.948	312.119	221.919	206.395	523.915	246.811	-1.08593	6.75736e-06	0.00168976	ribosomal protein S6
	AT3G58660	50.3127	47.6237	42.9305	30.2762	17.3555	18.6672	46.9556	22.0996	-1.08728	6.8698e-05	0.0033318	Ribosomal protein L1p/L10e family
	AT3G55280	162.64	162.338	155.8	93.4042	64.8744	67.8714	160.259	75.3834	-1.08809	3.55474e-06	0.00168976	ribosomal protein L23AB
	AT5G39090	4.81306	3.70438	3.03539	2.15226	1.90059	1.37673	3.85094	1.80986	-1.08933	0.00212249	0.0283557	HXXXD-type acyl-transferase family protein
	AT4G15770	86.6149	89.0201	93.416	50.8278	39.88	35.4612	89.6836	42.0563	-1.09252	3.47411e-06	0.00168976	RNA binding
	AT4G18880	43.863	31.6376	28.6112	15.5697	16.8859	16.3088	34.7039	16.2548	-1.09423	4.05962e-06	0.00168976	heat shock transcription factor A4A
	AT3G56070	70.3069	68.8071	66.1775	40.1353	29.3517	26.6553	68.4305	32.0475	-1.09443	4.96508e-06	0.00168976	rotamase cyclophilin 2
	AT5G39020	13.6412	9.76077	9.77136	5.61354	4.90272	5.00492	11.0578	5.17373	-1.09579	1.12193e-05	0.00175958	Malectin/receptor-like protein kinase family protein
	AT1G76980	8.73652	6.5468	5.42562	3.27907	3.99874	2.39626	6.90298	3.22469	-1.09806	0.0007106	0.013671
	AT3G16810	13.9502	14.6881	11.832	8.17278	5.31233	5.39601	13.4901	6.29371	-1.09992	2.37578e-05	0.00209722	pumilio 24
	AT5G45380	9.42078	6.81804	6.07577	3.79175	3.55411	3.05819	7.4382	3.46802	-1.10084	1.64896e-05	0.00189152	solute:sodium symporters;urea transmembrane transporters
	AT3G03060	5.48781	6.2047	5.64088	3.18982	2.80301	2.08316	5.7778	2.692	-1.10184	4.12054e-05	0.00264047	P-loop containing nucleoside triphosphate hydrolases superfamily protein
	AT1G67970	16.0378	10.8894	11.356	6.11499	6.991	4.72648	12.761	5.94415	-1.1022	8.34878e-05	0.00372152	heat shock transcription factor A8
	AT3G59670	13.2191	14.2462	13.2101	8.46712	4.88765	5.58869	13.5585	6.31449	-1.10245	5.96294e-05	0.00309282
	AT4G24570	42.9981	48.1092	37.7627	28.0907	16.9411	14.8237	42.9567	19.9519	-1.10636	0.000188487	0.00605646	dicarboxylate carrier 2
	AT5G35735	50.1931	37.2376	30.3507	17.2096	24.1591	13.2878	39.2605	18.2189	-1.10765	0.000209858	0.00651021	Auxin-responsive family protein
	AT3G57150	114.023	110.613	117.315	69.0615	47.3982	42.1164	113.983	52.8587	-1.10861	1.8709e-05	0.00197119	homologue of NAP57
	AT5G60800	34.882	20.4856	23.279	11.5621	14.0217	10.8803	26.2155	12.1547	-1.10891	5.45116e-05	0.00296943	Heavy metal transport/detoxification superfamily protein
	AT1G74710	44.4407	28.1949	29.6881	15.8603	18.9323	12.6113	34.1079	15.8013	-1.11007	4.39664e-05	0.00268175	ADC synthase superfamily protein
	AT5G01100	3.2873	2.17446	1.79231	0.938312	1.31793	1.10201	2.41802	1.11942	-1.11108	0.00121922	0.0195353	O-fucosyltransferase family protein
	AT4G29520	36.8745	25.597	20.7737	13.0427	14.7291	10.7652	27.7484	12.8457	-1.11112	6.48576e-05	0.00324493
	AT4G21850	24.2105	17.4795	18.1527	8.60482	13.1777	5.9057	19.9476	9.2294	-1.1119	0.000889712	0.0157794	methionine sulfoxide reductase B9
	AT1G52930	33.105	31.6775	31.1726	20.1171	11.6992	12.4964	31.985	14.7709	-1.11464	4.68432e-05	0.00275159	Ribosomal RNA processing Brix domain protein
	AT4G26120	2.52144	2.78359	1.87728	0.936358	1.03271	1.34686	2.39411	1.10531	-1.11504	0.00245807	0.031282	Ankyrin repeat family protein / BTB/POZ domain-containing protein
	AT5G54970	55.277	52.2948	46.9218	28.1413	22.4052	20.656	51.4979	23.7342	-1.11755	5.48345e-06	0.00168976
	AT4G25730	35.4542	36.5395	33.1645	19.5854	12.2259	16.653	35.0528	16.1548	-1.11757	7.63135e-06	0.00168976	FtsJ-like methyltransferase family protein
	AT3G16780	115.033	102.553	104.307	64.2268	42.6905	41.2467	107.298	49.388	-1.11939	1.09511e-05	0.00174593	Ribosomal protein L19e family protein
	AT1G30757	6.75032	5.96171	7.70105	2.21187	3.96505	3.20788	6.80436	3.12827	-1.1211	0.00399585	0.0435334
	AT3G42806	3.96845	5.47604	3.55276	2.50767	1.59885	1.86032	4.33242	1.98895	-1.12317	0.00019808	0.00626289	transposable element gene
	AT3G01800	10.6573	11.5943	9.57412	5.45608	4.05142	5.10162	10.6086	4.86971	-1.12332	1.18953e-05	0.00176142	Ribosome recycling factor
	AT2G02350	3.69685	2.65879	3.10093	1.78285	1.27266	1.2833	3.15219	1.44627	-1.12402	0.00290772	0.0350613	SKP1 interacting partner 3
	AT1G57660	326.807	295.847	285.386	174.836	133.154	107.821	302.68	138.603	-1.12683	8.38087e-06	0.00168976	Translation protein SH3-like family protein
	AT1G51380	2.25504	3.19638	2.47966	1.42855	1.03624	1.16302	2.64369	1.20927	-1.12842	0.00110823	0.0182765	DEA(D/H)-box RNA helicase family protein
	AT5G08180	55.7016	52.4814	49.4051	29.787	22.7541	19.4561	52.5294	23.9991	-1.13015	3.34622e-06	0.00168976	Ribosomal protein L7Ae/L30e/S12e/Gadd45 family protein
	AT4G02520	662.544	451.481	446.342	223.936	290.835	197.874	520.122	237.548	-1.13063	2.15267e-05	0.00208868	glutathione S-transferase PHI 2
	AT5G55460	34.1846	21.8937	20.2112	8.99994	17.5437	8.27863	25.4299	11.6074	-1.13148	0.0023886	0.0306885	Bifunctional inhibitor/lipid-transfer protein/seed storage 2S albumin superfamily protein
	AT2G19640	7.19003	7.95716	7.53285	4.39777	3.35185	2.59574	7.56001	3.44845	-1.13244	0.000211811	0.00651919	ASH1-related protein 2
	AT1G08450	128.885	88.7145	70.3559	41.186	54.9475	35.0519	95.9852	43.7285	-1.13424	0.000124947	0.00469409	calreticulin 3
	AT4G22305	16.5269	12.5134	10.2631	5.64835	8.23246	4.02409	13.1011	5.9683	-1.1343	0.000589	0.0122578	alpha/beta-Hydrolases superfamily protein
	AT1G02920	310.184	173.849	180.822	73.1619	164.06	65.3864	221.618	100.869	-1.13559	0.00443091	0.0467136	glutathione S-transferase 7
	AT3G22660	44.0153	36.7837	35.3183	22.3878	14.238	16.0507	38.7058	17.5588	-1.14035	1.25059e-05	0.00178731	rRNA processing protein-related
	AT1G63250	3.72877	4.35179	3.65732	2.15891	1.42775	1.73637	3.91263	1.77434	-1.14085	8.57076e-05	0.00376596	DEA(D/H)-box RNA helicase family protein
	AT3G62460	25.6422	19.498	21.5418	14.1624	8.67102	7.4019	22.2273	10.0784	-1.14106	0.000278984	0.00773766	Putative endonuclease or glycosyl hydrolase
	AT5G54860	17.8855	9.34382	9.6476	5.32718	6.78987	4.58208	12.2923	5.56638	-1.14294	0.000427853	0.0101055	Major facilitator superfamily protein
	AT3G22910	7.6995	4.63696	3.51114	2.3179	2.77614	2.07854	5.28253	2.39086	-1.1437	0.000766051	0.0143118	ATPase E1-E2 type family protein / haloacid dehalogenase-like hydrolase family protein
	AT5G43420	7.48615	4.91122	5.66516	2.85538	3.03503	2.27751	6.02085	2.72264	-1.14496	0.000310291	0.00821963	RING/U-box superfamily protein
	AT2G37690	11.8091	11.549	11.6301	7.29267	4.58822	3.93626	11.6627	5.27238	-1.14538	6.64566e-05	0.0032824	phosphoribosylaminoimidazole carboxylase, putative / AIR carboxylase, putative
	AT3G23010	12.3977	9.29248	5.30523	5.37306	4.1383	2.67595	8.99847	4.06243	-1.14734	0.00275181	0.0337057	receptor like protein 36
	AT3G09440	177.079	132.956	121.07	76.7946	63.7224	53.9953	143.702	64.8375	-1.14818	6.2458e-06	0.00168976	Heat shock protein 70 (Hsp 70) family protein
	AT3G50480	223.524	142.387	131.483	63.454	109.108	51.6038	165.798	74.7219	-1.14982	0.000826719	0.0150094	homolog of RPW8 4
	AT4G14690	6.61663	4.57364	3.12306	2.40532	2.30468	1.73843	4.77111	2.14948	-1.15034	0.00446565	0.0469473	Chlorophyll A-B binding family protein
	AT5G59670	20.8927	14.6144	12.098	6.90279	9.46382	5.0345	15.8684	7.13371	-1.15343	0.000258635	0.00744879	Leucine-rich repeat protein kinase family protein
	AT2G46430	29.2936	21.6866	14.7873	8.90205	14.3726	6.2886	21.9225	9.8544	-1.15357	0.00151382	0.0225275	cyclic nucleotide gated channel 3
	AT3G18600	21.8812	20.4118	19.8524	11.4802	8.18768	8.25063	20.7151	9.30616	-1.15443	1.66067e-06	0.00159914	P-loop containing nucleoside triphosphate hydrolases superfamily protein
	AT5G59850	227.969	207.547	202.805	125.041	84.4318	77.2387	212.774	95.5706	-1.15468	1.046e-05	0.0017347	Ribosomal protein S8 family protein
	AT3G53650	44.9351	35.1367	32.7791	15.8979	17.4976	17.2676	37.617	16.8877	-1.15541	1.5356e-05	0.00189152	Histone superfamily protein
	AT5G52810	46.2269	25.7181	26.6125	12.4455	20.2629	11.4988	32.8525	14.7358	-1.15668	0.000607099	0.0124494	NAD(P)-binding Rossmann-fold superfamily protein
	AT1G78190	15.1863	17.0122	12.8833	5.84287	7.67332	6.69527	15.0273	6.73715	-1.15737	0.000732406	0.0139547	Trm112p-like protein
	AT1G24145	75.0623	43.5577	45.6137	20.9597	34.1598	18.4041	54.7446	24.5079	-1.15947	0.000554594	0.0117916
	AT5G49480	59.7315	48.7451	32.7467	26.2097	19.3263	17.6588	47.0744	21.0649	-1.1601	9.9813e-05	0.00408116	Ca2+-binding protein 1
	AT5G55920	29.8376	31.2954	23.4185	15.898	10.7174	11.159	28.1838	12.5915	-1.16242	7.61222e-06	0.00168976	S-adenosyl-L-methionine-dependent methyltransferases superfamily protein
	AT1G61570	76.9209	71.055	67.1894	38.8842	32.9692	24.0945	71.7218	31.9826	-1.16512	7.00041e-06	0.00168976	translocase of the inner mitochondrial membrane 13
	AT1G61420	4.05438	2.82102	2.62305	1.41095	1.52509	1.29787	3.16615	1.4113	-1.1657	0.00011198	0.00439035	S-locus lectin protein kinase family protein
	AT4G05410	14.7636	13.1057	11.1017	7.12688	4.9173	5.30653	12.9904	5.78357	-1.16741	8.62044e-06	0.00168976	Transducin/WD40 repeat-like superfamily protein
	AT2G31880	241.091	173.144	154.136	73.327	115.688	64.0116	189.457	84.3421	-1.16755	0.000136295	0.00499007	Leucine-rich repeat protein kinase family protein
	AT1G72280	7.83618	5.19391	4.30239	2.50935	3.36973	1.8304	5.77749	2.56983	-1.16877	0.000672886	0.0132411	endoplasmic reticulum oxidoreductins 1
	AT4G38100	41.9387	39.4605	31.3551	19.9747	16.2305	13.8642	37.5848	16.6898	-1.17118	4.43385e-06	0.00168976
	AT2G25510	1949.22	1664.67	1328.46	601.249	1034.88	558.328	1647.45	731.485	-1.17134	0.000141188	0.00505519
	AT1G72910	55.3555	50.0033	30.8635	22.3845	26.6149	11.4795	45.4074	20.1596	-1.17146	0.0010931	0.0181518	Toll-Interleukin-Resistance (TIR) domain-containing protein
	AT1G56110	144.833	141.606	134.019	76.348	55.3534	54.5251	140.152	62.0755	-1.1749	1.15318e-06	0.00159914	homolog of nucleolar protein NOP56
	AT1G66880	23.1782	17.1065	13.6574	6.94828	9.73358	7.1462	17.9807	7.94269	-1.17875	2.24963e-05	0.00208868	Protein kinase superfamily protein
	AT3G08870	8.35898	6.6737	3.9155	3.1282	2.76877	2.46752	6.31606	2.78817	-1.17971	0.000453288	0.0104674	Concanavalin A-like lectin protein kinase family protein
	AT5G19750	52.7742	45.2839	42.3057	24.2822	21.0549	16.6089	46.788	20.6487	-1.18009	1.43799e-06	0.00159914	Peroxisomal membrane 22 kDa (Mpv17/PMP22) family protein
	AT2G20980	6.06812	3.96979	4.26302	3.18133	1.57607	1.54616	4.76697	2.10119	-1.18187	0.00148802	0.0222953	minichromosome maintenance 10
	AT5G22100	15.9771	13.3805	12.4415	7.12963	5.63396	5.62695	13.933	6.13018	-1.18451	3.33326e-06	0.00168976	RNA cyclase family protein
	AT5G25910	3.91535	2.97906	2.05908	1.22716	1.83659	0.865417	2.98449	1.30972	-1.18822	0.00291152	0.0350613	receptor like protein 52
	AT5G39850	8.19957	7.93928	8.39283	4.56174	3.36703	2.83423	8.17722	3.58767	-1.18856	0.000103499	0.00416599	Ribosomal protein S4
	AT2G40095	9.26317	6.34318	5.77515	3.6007	3.05107	2.72357	7.12717	3.12511	-1.18942	7.52667e-05	0.00346536	Alpha/beta hydrolase related protein
	AT5G46230	18.7949	10.1803	11.3752	6.48961	7.2921	3.9086	13.4501	5.89677	-1.18963	0.00195674	0.0268605	Protein of unknown function, DUF538
	AT3G11840	13.6115	11.5081	6.46889	4.65659	5.36516	3.77346	10.5295	4.5984	-1.19523	0.000364749	0.00914185	plant U-box 24
	AT1G04980	19.1467	13.567	12.4856	6.17749	8.30031	5.18992	15.0664	6.5559	-1.20047	4.22946e-05	0.00265452	PDI-like 2-2
	AT3G56400	309.012	268.376	217.093	138.14	124.326	83.069	264.827	115.178	-1.20118	1.70223e-05	0.00190471	WRKY DNA-binding protein 70
	AT4G02380	195.119	105.864	112.047	54.3418	92.6721	32.5758	137.677	59.8632	-1.20155	0.00306223	0.0363424	senescence-associated gene 21
	AT4G10450	109.392	102.648	104.882	59.4634	43.8312	34.4579	105.641	45.9175	-1.20205	8.86677e-06	0.00168976	Ribosomal protein L6 family
	AT5G40780	34.9433	22.5511	18.7576	9.65498	13.9109	9.5762	25.4173	11.0473	-1.20211	8.43555e-05	0.00374036	lysine histidine transporter 1
	AT3G62455	2.9145	2.49815	2.07012	1.73598	0.665826	0.849937	2.49426	1.08392	-1.20236	0.00265232	0.03281	transposable element gene
	AT1G18850	16.5285	17.4073	16.6673	8.25892	7.36322	6.32019	16.8677	7.31411	-1.20551	1.70492e-06	0.00159914
	AT1G59590	39.1763	29.6315	23.9972	13.2763	12.6362	14.289	30.935	13.4005	-1.20695	7.6886e-06	0.00168976	ZCF37
	AT3G18130	164.534	156.202	152.146	88.6786	59.5112	56.2893	157.627	68.1597	-1.20953	4.79001e-06	0.00168976	receptor for activated C kinase 1C
	AT3G54960	31.7708	21.1448	19.3556	9.467	12.1947	9.57908	24.0904	10.4136	-1.20999	1.07619e-05	0.0017419	PDI-like 1-3
	AT3G61280	19.4819	11.5262	10.0223	5.27826	8.28359	4.16403	13.6768	5.90863	-1.21084	0.000758354	0.0142712	Arabidopsis thaliana protein of unknown function (DUF821)
	AT2G37710	99.0685	77.0637	57.3462	32.8933	35.0273	32.8933	77.8261	33.6046	-1.21159	3.27932e-06	0.00168976	receptor lectin kinase
	AT3G13940	16.6977	17.6054	13.4669	8.72995	5.51185	6.36378	15.9233	6.86853	-1.21307	1.63178e-05	0.00189152	DNA binding;DNA-directed RNA polymerases
	AT4G34131	3.64908	2.94426	2.00628	1.08409	1.57476	1.04853	2.86654	1.23579	-1.21387	0.00219593	0.0290001	UDP-glucosyl transferase 73B3
	AT3G25610	15.7251	9.62915	7.2512	4.04934	5.89307	4.11232	10.8685	4.68491	-1.21406	0.000302889	0.00809385	ATPase E1-E2 type family protein / haloacid dehalogenase-like hydrolase family protein
	AT1G15870	2.82063	3.33339	2.5388	1.00175	1.75606	0.985454	2.89761	1.24775	-1.21553	0.00366709	0.0411135	Mitochondrial glycoprotein family protein
	AT1G24147	82.1228	59.7496	54.6234	27.5174	38.5504	18.4609	65.4986	28.1762	-1.21699	0.000177451	0.00584973
	AT4G14610	5.87154	6.13984	3.42519	2.37536	2.21131	2.03867	5.14552	2.20844	-1.22029	0.000137911	0.00499027
	AT4G34135	25.4127	19.522	12.4958	7.03405	10.1215	7.49058	19.1435	8.21537	-1.22046	0.00014817	0.00515927	UDP-glucosyltransferase 73B2
	AT5G19240	254.316	184.421	144.897	72.6028	113.881	63.6025	194.544	83.362	-1.22264	0.000136021	0.00498545	Glycoprotein membrane precursor GPI-anchored
	AT3G04770	10.2955	12.7104	11.0517	6.13273	4.25512	4.16067	11.3525	4.84951	-1.2271	3.07274e-05	0.00233493	40s ribosomal protein SA B
	AT5G41740	26.2572	20.8569	13.556	9.71362	10.2448	5.9347	20.2234	8.63102	-1.22842	0.000177977	0.00585645	Disease resistance protein (TIR-NBS-LRR class) family
	AT3G11080	5.15798	4.83148	3.50676	2.07283	2.05678	1.6159	4.49874	1.91517	-1.23205	4.23421e-05	0.00265452	receptor like protein 35
	AT5G42530	2170.3	1964.98	1453	738.238	1114.47	525.932	1862.76	792.879	-1.23227	0.000167926	0.0056271
	AT3G60420	25.0385	13.6084	12.4328	6.26193	9.86171	5.60635	17.0266	7.24333	-1.23306	0.000534564	0.0115426	Phosphoglycerate mutase family protein
	AT1G26200	2.79883	2.33037	2.20329	0.85595	1.1387	1.11541	2.44417	1.03669	-1.23736	0.00190878	0.0264226	TRAM, LAG1 and CLN8 (TLC) lipid-sensing domain containing protein
	AT4G12600	138.675	120.272	129.664	77.0733	46.6557	40.9959	129.537	54.9083	-1.23827	3.74455e-05	0.00251654	Ribosomal protein L7Ae/L30e/S12e/Gadd45 family protein
	AT3G26500	10.2278	6.38351	7.23773	2.8454	4.70649	2.55238	7.94969	3.36809	-1.23897	0.000395741	0.00962435	plant intracellular ras group-related LRR 2
	AT5G20230	176.841	110.834	112.803	50.5833	80.3215	38.7322	133.493	56.5457	-1.23927	0.000266973	0.00754776	blue-copper-binding protein
	AT2G26440	38.232	32.0472	30.1147	13.2004	18.8399	10.4798	33.4646	14.1734	-1.23946	1.91508e-05	0.00199029	Plant invertase/pectin methylesterase inhibitor superfamily
	AT5G10380	99.4615	85.1491	50.7721	30.8784	40.8369	27.9653	78.4609	33.2268	-1.23963	6.92198e-05	0.00335061	RING/U-box superfamily protein
	AT2G28400	11.2823	9.73425	6.92224	3.75043	4.2534	3.79483	9.31293	3.93289	-1.24365	0.000287069	0.00783147	Protein of unknown function, DUF584
	AT4G37370	16.6382	10.0844	10.2957	4.01082	8.43166	3.18002	12.3394	5.2075	-1.24461	0.00232534	0.0301519	cytochrome P450, family 81, subfamily D, polypeptide 8
	AT1G23100	20.9949	14.7221	17.7595	9.14955	7.70758	5.68466	17.8255	7.51393	-1.2463	9.731e-05	0.00402727	GroES-like family protein
	AT5G27420	67.3997	46.4859	43.8126	20.9644	27.4507	18.0269	52.5661	22.1473	-1.247	1.27756e-05	0.00178731	carbon/nitrogen insensitive 1
	AT5G37600	143.411	93.5484	78.6431	40.0848	54.6645	38.1851	105.201	44.3115	-1.2474	3.65467e-05	0.00249186	glutamine synthase clone R1
	AT1G48630	199.142	189.668	177.094	101.524	65.7911	70.4642	188.635	79.2598	-1.25093	2.24828e-06	0.00168976	receptor for activated C kinase 1B
	AT2G44510	7.89392	10.0852	5.55879	4.19852	3.16799	2.52239	7.84597	3.2963	-1.25111	0.000233106	0.00689673	CDK inhibitor P21 binding protein
	AT2G16870	3.39252	2.77703	1.92584	0.653635	1.53724	1.20727	2.69846	1.13272	-1.25235	0.00165365	0.0240394	Disease resistance protein (TIR-NBS-LRR class) family
	AT4G23700	4.80939	4.03261	3.68235	1.05651	2.78519	1.41488	4.17478	1.75219	-1.25254	0.00129783	0.0203832	cation/H+ exchanger 17
	AT4G04490	17.6262	9.93289	9.64387	4.94363	6.80137	3.8682	12.401	5.2044	-1.25265	0.000273986	0.00764206	cysteine-rich RLK (RECEPTOR-like protein kinase) 36
	AT3G07290	2.13153	1.43234	2.09545	0.914038	0.544361	0.914106	1.88644	0.790835	-1.25422	0.00176603	0.0251403	Pentatricopeptide repeat (PPR) superfamily protein
	AT4G01750	10.1417	7.74053	7.82748	2.52161	5.23525	2.97671	8.56991	3.57785	-1.26019	0.000280352	0.00775883	rhamnogalacturonan xylosyltransferase 2
	AT5G49560	10.6883	11.5568	11.9264	5.92459	3.86157	4.4214	11.3905	4.73586	-1.26613	9.57744e-05	0.00399873	Putative methyltransferase family protein
	AT3G26410	12.7032	12.1859	14.6304	6.3651	5.23674	4.82789	13.1732	5.47658	-1.26625	3.53908e-06	0.00168976	methyltransferases;nucleic acid binding
	AT1G77510	69.667	48.8111	41.2006	19.7005	26.8798	19.6332	53.2262	22.0712	-1.26998	1.02732e-05	0.00171783	PDI-like 1-2
	AT4G04940	6.62403	6.7081	5.80959	3.58082	2.22502	2.12814	6.38057	2.64466	-1.2706	1.62105e-05	0.00189152	transducin family protein / WD-40 repeat family protein
	AT4G33050	108.638	75.9107	61.9452	34.602	39.2265	28.1781	82.1648	34.0022	-1.27289	1.06143e-05	0.00174023	calmodulin-binding family protein
	AT3G13880	1.27187	1.82013	1.93758	0.802245	0.578096	0.696951	1.67652	0.692431	-1.27573	0.00202479	0.0274899	Tetratricopeptide repeat (TPR)-like superfamily protein
	AT3G13230	37.28	35.3669	29.963	16.6667	12.312	13.2812	34.2033	14.0866	-1.27981	7.7132e-07	0.00159914	RNA-binding KH domain-containing protein
	AT2G27840	34.1596	34.886	29.63	17.9852	13.192	9.45942	32.8919	13.5456	-1.27991	1.92369e-05	0.00199029	histone deacetylase-related / HD-related
	AT5G14580	4.42108	4.83361	4.57633	1.98005	1.88129	1.81546	4.61034	1.89227	-1.28476	3.55143e-07	0.00159914	polyribonucleotide nucleotidyltransferase, putative
	AT1G01680	10.67	7.0571	7.91791	2.75596	5.9077	1.8397	8.54833	3.50112	-1.28783	0.00299337	0.0357651	plant U-box 54
	AT1G14870	16.0416	10.1284	12.4604	4.30284	7.96025	3.5457	12.8768	5.2696	-1.28901	0.000735039	0.0139732	PLANT CADMIUM RESISTANCE 2
	AT5G64000	27.0859	22.5364	13.06	6.87476	12.5496	6.20067	20.8941	8.54168	-1.2905	0.000702074	0.0135592	Inositol monophosphatase family protein	PSR
	AT1G65845	55.8464	47.3351	42.7978	20.6748	23.02	15.9171	48.6598	19.8706	-1.29209	2.82671e-06	0.00168976
	AT1G74890	6.22729	5.50336	7.51581	3.50821	2.10852	2.23972	6.41549	2.61882	-1.29264	0.000456586	0.0105037	response regulator 15
	AT4G11521	4.25613	4.01994	3.17367	1.56195	1.875	1.23472	3.81658	1.55722	-1.2933	0.000916044	0.0160942	Receptor-like protein kinase-related family protein
	AT1G77810	13.7011	8.3511	5.7948	3.76451	4.16789	3.41555	9.28234	3.78265	-1.29509	0.000236336	0.00696778	Galactosyltransferase family protein
	AT3G21780	5.58549	4.98401	4.54429	2.63763	2.13669	1.3662	5.03793	2.04684	-1.29943	0.000360239	0.00906259	UDP-glucosyl transferase 71B6
	AT1G74360	12.4236	8.98879	7.72119	3.84765	4.68328	3.29312	9.71119	3.94135	-1.30096	9.08297e-06	0.00168976	Leucine-rich repeat protein kinase family protein
	AT1G01340	7.21749	5.66205	4.33812	1.98816	2.87421	2.12256	5.73922	2.32831	-1.30157	3.46083e-05	0.00244881	cyclic nucleotide gated channel 10
	AT3G44750	79.9103	75.2066	72.2206	40.9112	25.0733	25.6504	75.7792	30.545	-1.31087	4.30684e-06	0.00168976	histone deacetylase 3
	AT4G18250	12.9997	8.25304	8.22374	3.16104	6.0602	2.65514	9.82549	3.95879	-1.31147	0.000493514	0.0109811	receptor serine/threonine kinase, putative
	AT1G80840	23.4244	13.06	11.3015	6.02499	8.01008	5.18502	15.9286	6.4067	-1.31397	0.000208036	0.00648893	WRKY DNA-binding protein 40
	AT3G56710	90.9521	56.2733	50.6865	26.3006	35.8301	17.3001	65.9706	26.477	-1.31709	0.000232012	0.00688302	sigma factor binding protein 1
	AT5G60730	1.19895	1.67765	1.75172	0.488889	0.745233	0.618346	1.54277	0.617489	-1.32104	0.00136804	0.0211282	Anion-transporting ATPase
	AT3G57490	37.896	36.1182	30.6758	18.479	11.0537	12.2584	34.8967	13.9304	-1.32485	7.22572e-06	0.00168976	Ribosomal protein S5 family protein
	AT3G29000	13.4794	9.92056	5.09508	4.94679	4.03961	2.38351	9.49835	3.78997	-1.32549	0.00433602	0.0460163	Calcium-binding EF-hand family protein
	AT5G60950	15.383	10.9292	9.23266	4.62884	6.80691	2.71682	11.8483	4.71752	-1.32857	0.000759572	0.0142781	COBRA-like protein 5 precursor
	AT1G35710	233.502	171.76	101.146	62.4722	93.1006	45.6378	168.802	67.0702	-1.33159	0.000509528	0.011193	Protein kinase family protein with leucine-rich repeat domain
	AT4G13900	16.206	13.1304	9.51219	4.4483	5.98574	5.00107	12.9495	5.14503	-1.33165	4.26903e-06	0.00168976
	AT4G23030	3.24639	2.22999	2.10839	1.11693	1.36206	0.533683	2.52826	1.00422	-1.33206	0.00454902	0.0475856	MATE efflux family protein
	AT1G24150	18.2518	12.2883	12.445	5.55915	7.09744	4.40049	14.3284	5.68569	-1.33347	1.58614e-05	0.00189152	formin homologue 4
	AT3G43580	2.67694	2.39431	1.81099	1.15126	1.05295	0.517729	2.29408	0.907312	-1.33825	0.00399772	0.0435396	Beta-galactosidase related protein
	AT3G49320	6.05788	5.25934	4.6629	2.54739	2.24513	1.5231	5.32671	2.1052	-1.33928	3.92268e-05	0.0025902	Metal-dependent protein hydrolase
	AT5G46080	9.72502	7.03184	6.26784	3.3299	2.73318	3.02376	7.6749	3.02895	-1.34133	4.28409e-05	0.00266152	Protein kinase superfamily protein
	AT3G61920	5.65029	3.96212	4.48508	2.07359	2.48918	0.983506	4.69917	1.84876	-1.34585	0.00328379	0.0381105
	AT3G61190	8.19537	6.8524	5.58167	3.29485	3.24529	1.5672	6.87648	2.70245	-1.3474	0.00049614	0.0110056	BON association protein 1
	AT1G51850	1.27541	1.2999	0.703361	0.499454	0.548164	0.240651	1.09289	0.429423	-1.34767	0.00411145	0.0443614	Leucine-rich repeat protein kinase family protein
	ATMG00670	3.62381	3.64074	3.13089	1.28919	1.05498	1.71638	3.46515	1.35352	-1.3562	0.0026059	0.0324386
	AT1G13340	2.93166	2.34943	1.90398	1.24399	0.707258	0.850488	2.39502	0.933913	-1.35868	0.00145476	0.0219783	Regulator of Vps4 activity in the MVB pathway protein
	AT3G50770	19.494	21.466	9.87927	7.37254	7.11757	5.29555	16.9464	6.59522	-1.36149	0.000282678	0.00776431	calmodulin-like 41
	AT5G43910	10.7841	9.90567	6.33415	2.93371	4.17384	3.39528	9.00796	3.50094	-1.36346	1.77463e-05	0.00192404	pfkB-like carbohydrate kinase family protein
	AT1G21250	143.52	102.746	84.0115	39.7886	60.6575	27.6449	110.092	42.697	-1.36651	0.000146929	0.00515927	cell wall-associated kinase
	AT4G20110	12.6041	8.27716	6.02988	3.08372	4.4656	2.8575	8.97039	3.46894	-1.37068	0.000111828	0.00439035	VACUOLAR SORTING RECEPTOR 7
	AT3G48080	11.0892	8.83707	6.17158	3.6407	4.15085	2.27084	8.69927	3.35413	-1.37496	0.000113501	0.00441945	alpha/beta-Hydrolases superfamily protein
	AT4G14370	4.41136	2.32201	1.69126	0.992441	1.61683	0.627619	2.80821	1.07896	-1.38001	0.00373871	0.0416086	Disease resistance protein (TIR-NBS-LRR class) family
	AT5G66640	8.11376	5.46417	4.6381	1.83914	3.12388	2.03076	6.07201	2.33126	-1.38106	0.000123201	0.00467358	DA1-related protein 3
	AT4G23220	18.7064	10.641	8.71741	3.83381	7.97957	2.77949	12.6883	4.86429	-1.38319	0.00214609	0.0285749	cysteine-rich RLK (RECEPTOR-like protein kinase) 14
	AT1G26380	24.535	10.7192	12.3293	4.07566	9.86386	4.28253	15.8612	6.07402	-1.38478	0.00246606	0.0313126	FAD-binding Berberine family protein
	AT5G13320	19.1208	11.5589	13.6066	5.42464	7.28252	4.22632	14.7621	5.64449	-1.38698	2.36237e-05	0.00209722	Auxin-responsive GH3 family protein
	AT5G18470	43.7158	20.7161	19.7843	10.2628	16.2882	5.5994	28.0721	10.7168	-1.38926	0.00231906	0.0301173	Curculin-like (mannose-binding) lectin family protein
	AT1G26840	4.96415	4.96385	3.80894	1.49894	2.42551	1.31252	4.57898	1.74566	-1.39126	0.000180286	0.00590673	origin recognition complex protein 6
	AT5G02490	31.3089	19.0221	21.7587	8.38529	11.5432	7.52371	24.0299	9.15073	-1.39287	1.00173e-05	0.00171783	Heat shock protein 70 (Hsp 70) family protein
	AT1G05340	6.23904	4.76187	6.22526	2.86207	2.52072	1.16196	5.74206	2.18158	-1.39619	0.00117902	0.0191342
	AT1G47395	46.8652	35.8939	36.4504	21.8733	17.8131	5.55834	39.7365	15.0816	-1.39768	0.00232714	0.0301523
	AT5G52750	75.7454	45.4651	42.0841	18.4724	29.8865	13.5349	54.4315	20.6313	-1.39961	0.000254192	0.007365	Heavy metal transport/detoxification superfamily protein
	AT1G16510	15.3088	10.4515	8.44577	4.50998	4.59626	3.80281	11.402	4.30302	-1.40587	7.193e-05	0.0034029	SAUR-like auxin-responsive protein family
	AT5G27120	64.0194	63.0639	61.0968	32.0656	18.5519	19.8523	62.7267	23.4899	-1.41704	3.45122e-06	0.00168976	NOP56-like pre RNA processing ribonucleoprotein
	AT3G56030	3.81527	3.00295	3.25791	1.83771	1.0805	0.848567	3.35871	1.25559	-1.41954	0.00125374	0.0198765	Tetratricopeptide repeat (TPR)-like superfamily protein
	AT4G17670	7.9772	5.51907	5.08006	1.57961	2.69681	2.66385	6.19211	2.31342	-1.4204	0.000374214	0.00928215	Protein of unknown function (DUF581)
	AT1G58225	42.5933	27.2228	19.7688	7.625	18.6938	7.14378	29.8616	11.1542	-1.4207	0.00176518	0.0251388
	AT4G14365	91.2142	53.1424	50.9067	22.9412	35.9821	13.9729	65.0878	24.2987	-1.42151	0.00043813	0.0102546	XB3 ortholog 4 in Arabidopsis thaliana
	AT3G22240	3.50932	3.55185	3.37651	1.07323	1.79246	1.02299	3.47923	1.29623	-1.42445	0.000783073	0.0145329
	AT1G15790	10.1447	6.95323	6.10047	2.69426	3.66827	2.2718	7.73279	2.87811	-1.42587	5.27088e-05	0.00289468
	AT2G29120	12.1965	8.61851	7.24314	3.67303	4.06249	2.67523	9.3527	3.47025	-1.43034	7.63394e-06	0.00168976	glutamate receptor 2.7
	AT1G65790	13.75	8.3557	5.98193	2.86033	5.0658	2.49547	9.36253	3.47387	-1.43036	0.000502916	0.0111058	receptor kinase 1
	AT1G09932	15.9303	7.53764	7.26504	2.89356	5.7179	2.76041	10.2443	3.79062	-1.43432	0.000975858	0.0167756	Phosphoglycerate mutase family protein
	AT4G23130	10.0563	8.18886	4.45176	2.68562	4.04098	1.6436	7.56565	2.79007	-1.43916	0.0008496	0.0152946	cysteine-rich RLK (RECEPTOR-like protein kinase) 5
	AT3G25510	0.900063	0.968792	0.495915	0.367015	0.361494	0.142831	0.788257	0.290447	-1.44039	0.00246583	0.0313126	disease resistance protein (TIR-NBS-LRR class), putative
	AT1G08050	8.41037	5.57164	6.18272	2.38424	3.0529	1.93729	6.72158	2.45814	-1.45123	1.48209e-05	0.00187974	Zinc finger (C3HC4-type RING finger) family protein
	AT1G56550	3.03009	1.70862	1.69704	0.497915	1.25234	0.594776	2.14525	0.781677	-1.4565	0.0025161	0.0317084	RhamnoGalacturonan speci&#64257;c Xylosyltransferase 1
	AT2G31865	17.6355	11.6087	7.89309	4.25993	5.67825	3.57587	12.3791	4.50469	-1.45841	8.10049e-05	0.00364957	poly(ADP-ribose) glycohydrolase 2
	AT1G69720	9.6405	8.13467	5.73717	2.62071	4.1946	1.71258	7.83745	2.84263	-1.46316	0.000352923	0.00896527	heme oxygenase 3
	AT2G31020	2.73752	2.00047	1.34498	0.605634	1.23816	0.360473	2.02766	0.734757	-1.46447	0.00422321	0.0452045	OSBP(oxysterol binding protein)-related protein 1A
	AT2G17040	97.2933	81.1585	45.1121	28.9227	34.5095	17.2488	74.5213	26.8937	-1.47039	0.000143876	0.00510091	NAC domain containing protein 36
	AT3G50930	38.0007	20.662	18.7905	8.88609	11.6358	7.41086	25.8177	9.3109	-1.47137	5.01922e-05	0.00282573	cytochrome BC1 synthesis
	AT2G34940	2.32486	1.42587	1.05852	0.647515	0.748985	0.337226	1.60308	0.577909	-1.47194	0.00235261	0.0303705	VACUOLAR SORTING RECEPTOR 5
	AT4G23230	5.91501	4.35888	3.27078	1.51786	2.37712	0.981807	4.51489	1.62559	-1.47372	0.000426655	0.0101	cysteine-rich RLK (RECEPTOR-like protein kinase) 15
	AT3G45860	81.9404	62.9647	42.6768	21.5281	28.9703	16.9148	62.5273	22.4711	-1.47642	2.03614e-05	0.00202611	cysteine-rich RLK (RECEPTOR-like protein kinase) 4
	AT2G44290	88.7937	57.8319	39.5774	23.7341	25.3252	17.6237	62.0677	22.2277	-1.48148	3.66826e-05	0.00249186	Bifunctional inhibitor/lipid-transfer protein/seed storage 2S albumin superfamily protein
	AT3G01080	4.03401	3.49985	3.76006	1.47465	1.63963	0.926476	3.76464	1.34692	-1.48285	9.44958e-05	0.00398495	WRKY DNA-binding protein 58
	AT2G30766	14.363	10.2038	7.58835	5.9417	3.82016	1.73615	10.7184	3.83267	-1.48366	0.00175798	0.0250791
	AT5G49680	1.64348	1.35236	0.899356	0.504187	0.538705	0.34964	1.2984	0.464177	-1.48399	3.80603e-05	0.00252309	Golgi-body localisation protein domain ;RNA pol II promoter Fmp27 protein domain
	AT5G67340	9.88764	5.72899	7.34779	2.24947	3.30529	2.64302	7.65481	2.73259	-1.48609	1.21247e-05	0.00176697	ARM repeat superfamily protein
	AT2G32220	15.7895	18.3085	13.7312	5.75744	6.1151	5.16787	15.9431	5.68014	-1.48893	9.69196e-06	0.00170181	Ribosomal L27e protein family
	AT1G34420	5.52018	4.41682	2.8827	1.43089	1.63588	1.49229	4.27324	1.51969	-1.49155	2.76866e-05	0.00223689	leucine-rich repeat transmembrane protein kinase family protein
	AT1G34180	2.34048	1.2367	1.4724	0.578126	0.793135	0.417836	1.68319	0.596366	-1.49693	0.00109579	0.0181605	NAC domain containing protein 16
	AT5G59820	17.1098	11.5124	9.96402	4.26869	6.8008	2.55438	12.8621	4.54129	-1.50195	0.000589941	0.0122622	C2H2-type zinc finger family protein
	AT1G56120	19.8789	14.9057	9.99105	5.81723	6.11099	3.69315	14.9252	5.20712	-1.51919	2.04963e-05	0.00202611	Leucine-rich repeat transmembrane protein kinase
	AT4G38560	7.87635	6.16455	3.88559	1.94454	2.81193	1.48454	5.9755	2.08034	-1.52224	0.000170641	0.00568973	Arabidopsis phospholipase-like protein (PEARLI 4) family
	AT2G04430	9.65694	7.09361	4.88743	2.56069	2.59964	2.3535	7.21266	2.50461	-1.52595	1.64105e-05	0.00189152	nudix hydrolase homolog 5
	AT1G43910	10.0046	5.92439	5.41047	2.0257	3.87912	1.49456	7.11315	2.46646	-1.52805	0.000682256	0.0133317	P-loop containing nucleoside triphosphate hydrolases superfamily protein
	AT5G20160	86.3759	73.4625	78.2526	36.3201	24.353	21.551	79.3637	27.4081	-1.53388	8.23063e-07	0.00159914	Ribosomal protein L7Ae/L30e/S12e/Gadd45 family protein
	AT1G24140	17.3264	11.3797	9.95853	5.18727	5.50951	2.57496	12.8882	4.42391	-1.54266	0.000128724	0.00478585	Matrixin family protein
	AT3G63380	6.9563	4.72977	2.84376	1.82777	1.56207	1.55381	4.84328	1.64788	-1.55537	6.71627e-05	0.00329538	ATPase E1-E2 type family protein / haloacid dehalogenase-like hydrolase family protein
	AT5G26690	22.4897	12.1058	23.0812	5.7919	9.80001	4.02908	19.2255	6.54033	-1.55559	0.000448448	0.0104163	Heavy metal transport/detoxification superfamily protein
	AT1G15520	9.01156	6.0146	2.85071	1.66747	2.78802	1.57443	5.95896	2.00998	-1.56788	0.000585779	0.0122059	pleiotropic drug resistance 12
	AT3G26210	41.3743	25.8912	24.3259	10.002	13.7705	7.04302	30.5304	10.2718	-1.57155	2.22077e-05	0.00208868	cytochrome P450, family 71, subfamily B, polypeptide 23
	AT1G21520	21.0857	14.7706	13.8957	4.94679	7.91763	3.8732	16.584	5.57921	-1.57166	9.78812e-05	0.00404151
	AT4G25630	57.9027	51.61	46.4262	23.5781	14.3615	14.189	51.9796	17.3762	-1.58083	1.01598e-06	0.00159914	fibrillarin 2
	AT4G14400	180.73	138.98	95.2009	49.9105	55.1044	33.6061	138.303	46.207	-1.58165	7.53664e-06	0.00168976	ankyrin repeat family protein
	AT5G39670	68.8808	39.1139	43.8072	14.8511	23.9868	11.51	50.6006	16.7826	-1.59218	4.88585e-05	0.00281351	Calcium-binding EF-hand family protein
	AT5G59240	2.79877	2.87272	2.04285	1.15108	0.809832	0.597285	2.57144	0.852732	-1.59241	0.000928276	0.0162666	Ribosomal protein S8e family protein
	AT1G61860	1.42407	1.11341	0.802056	0.31867	0.466331	0.322443	1.11318	0.369148	-1.59242	0.00392653	0.0430012	Protein kinase superfamily protein
	AT5G05300	19.2227	12.2514	9.34293	5.99996	4.15727	3.37278	13.6057	4.51	-1.59301	0.000869456	0.0155273
	AT5G67450	23.4461	14.9663	16.0407	5.43848	9.14872	3.43929	18.151	6.00883	-1.59489	0.000166209	0.00558628	zinc-finger protein 1
	AT5G46050	7.38633	5.11469	3.18087	1.70785	2.34926	1.12901	5.22729	1.72871	-1.59637	0.000181612	0.00593194	peptide transporter 3
	AT3G10110	7.68378	6.10392	5.80878	3.23709	1.97377	1.21312	6.53216	2.14132	-1.60906	0.000182213	0.0059455	Mitochondrial import inner membrane translocase subunit Tim17/Tim22/Tim23 family protein
	AT1G53542	33.9097	20.7301	20.5895	11.1759	6.07766	7.38599	25.0764	8.21317	-1.61032	0.000463206	0.0106183
	AT3G11010	77.946	49.9401	37.9786	18.1691	22.8391	12.9278	55.2883	17.9786	-1.62069	1.8167e-05	0.00193313	receptor like protein 34
	AT3G07195	12.7478	9.90335	8.90701	2.47143	5.73054	2.05456	10.5194	3.41884	-1.62147	0.000296989	0.00799183	RPM1-interacting protein 4 (RIN4) family protein
	AT5G09290	4.07554	2.87731	1.86262	0.87248	1.19696	0.788223	2.93849	0.952555	-1.6252	0.000405935	0.00978729	Inositol monophosphatase family protein
	AT1G26420	14.974	9.92285	7.18674	2.97393	4.90778	2.50762	10.6945	3.46311	-1.62674	0.00010123	0.0041116	FAD-binding Berberine family protein
	AT5G47850	3.1363	1.17725	1.4346	0.990605	0.431434	0.437526	1.91605	0.619855	-1.62813	0.00344392	0.0394111	CRINKLY4 related 4
	AT1G10340	26.2902	15.8594	16.4969	7.01644	8.08439	3.83188	19.5489	6.3109	-1.63117	3.0982e-05	0.00233493	Ankyrin repeat family protein
	AT2G47130	42.0838	28.6287	26.8181	8.72939	15.5585	7.1247	32.5102	10.4708	-1.63451	4.01523e-05	0.00261534	NAD(P)-binding Rossmann-fold superfamily protein	PSR
	AT1G51790	4.74842	2.88941	2.17796	0.883244	1.52831	0.744751	3.27193	1.0521	-1.63687	0.00019755	0.00625203	Leucine-rich repeat protein kinase family protein
	AT1G54000	2.50272	1.89979	2.06775	0.698836	0.981566	0.399854	2.15675	0.693419	-1.63706	0.000458854	0.0105414	GDSL-like Lipase/Acylhydrolase superfamily protein
	AT5G45000	4.86905	2.59363	1.56159	0.744536	1.36191	0.784741	3.00809	0.96373	-1.64215	0.00201461	0.0273801	Disease resistance protein (TIR-NBS-LRR class) family
	AT2G14560	261.788	181.656	159.749	53.0376	98.3215	39.4195	201.064	63.5929	-1.66072	7.13329e-05	0.00339109	Protein of unknown function (DUF567)
	AT4G11170	1.66244	0.513763	0.549532	0.327507	0.376564	0.157802	0.90858	0.287291	-1.6611	0.00475393	0.0490272	Disease resistance protein (TIR-NBS-LRR class) family
	AT4G08770	1.28153	0.829271	1.44748	0.306723	0.514306	0.301734	1.18609	0.374254	-1.66413	0.00185248	0.0258585	Peroxidase superfamily protein
	AT1G01560	13.8336	6.11828	7.12368	3.21767	3.64358	1.67956	9.02517	2.84694	-1.66454	0.000238823	0.00702262	MAP kinase 11
	AT5G42380	11.1477	6.73578	6.55468	1.98872	4.02756	1.67689	8.14606	2.56439	-1.66749	0.000569363	0.0119727	calmodulin like 37
	AT1G09080	23.3743	12.4988	12.4344	4.19488	9.41548	1.552	16.1025	5.05412	-1.67175	0.0038484	0.0424638	Heat shock protein 70 (Hsp 70) family protein
	AT3G22160	10.5222	8.56912	4.07049	1.99049	3.09486	2.18189	7.72061	2.42241	-1.67227	0.000286323	0.00781749	VQ motif-containing protein
	AT1G65486	29.524	24.8588	13.9779	7.02268	7.86487	6.52576	22.7869	7.13777	-1.67466	1.30726e-05	0.00179613
	AT5G52760	73.6212	38.3189	38.4304	17.2375	20.9623	8.72079	50.1235	15.6402	-1.68023	0.00012771	0.00476927	Copper transport protein family
	AT3G28580	8.6095	5.0926	5.10827	2.23804	2.52855	1.05457	6.27012	1.94039	-1.69215	0.000174648	0.0057946	P-loop containing nucleoside triphosphate hydrolases superfamily protein
	AT5G08240	10.5848	7.89919	5.88422	3.16515	2.43432	1.94099	8.12274	2.51349	-1.69228	1.68296e-05	0.00190152
	AT5G56960	1.80832	0.964232	1.09636	0.31818	0.685949	0.191635	1.28964	0.398588	-1.694	0.00394284	0.0431096	basic helix-loop-helix (bHLH) DNA-binding family protein
	AT3G23120	9.7508	5.71559	4.80348	1.57451	3.0983	1.58913	6.75663	2.08732	-1.69465	0.000133809	0.0049205	receptor like protein 38
	AT2G18690	76.8482	38.787	51.1345	14.604	25.6189	11.2374	55.5899	17.1535	-1.69632	6.94058e-05	0.00335162
	AT2G42360	7.52334	5.85976	3.08532	1.52759	2.06984	1.47889	5.48947	1.69211	-1.69785	0.000383935	0.0094549	RING/U-box superfamily protein
	AT3G51440	12.412	7.01503	7.63398	3.17124	3.09819	2.06627	9.02033	2.77857	-1.69884	1.71342e-05	0.00190471	Calcium-dependent phosphotriesterase superfamily protein
	AT4G23170	87.454	63.0619	44.1468	21.2065	23.0624	15.4794	64.8875	19.9161	-1.70401	3.12555e-06	0.00168976	receptor-like protein kinase-related family protein
	AT5G44820	9.48113	7.18645	4.27806	2.15967	2.68853	1.51753	6.98188	2.12191	-1.71825	6.54846e-05	0.00326549	Nucleotide-diphospho-sugar transferase family protein
	AT5G06165	1.51919	2.27441	1.34926	0.536083	0.392243	0.632835	1.71429	0.520387	-1.71995	0.00362201	0.0408376
	AT3G15518	15.523	10.0306	7.51361	4.3687	3.27642	2.35756	11.0224	3.33422	-1.72502	0.000161773	0.00547002
	AT5G64510	10.2916	6.55396	6.43638	2.77366	2.91463	1.34354	7.76065	2.34394	-1.72724	5.05625e-05	0.00283235
	AT1G73805	36.1339	24.2529	23.1462	7.81629	12.4625	4.92408	27.8443	8.40096	-1.72876	3.34438e-05	0.00241212	Calmodulin binding protein-like
	AT3G51330	14.5318	10.3305	9.81618	3.81491	4.02869	2.58665	11.5595	3.47675	-1.73327	8.54354e-07	0.00159914	Eukaryotic aspartyl protease family protein
	AT5G48657	10.5793	5.46712	7.77558	2.08953	3.82219	1.19354	7.94067	2.36842	-1.74533	0.000408499	0.0098139	defense protein-related
	AT5G62770	21.1819	16.7547	10.7989	4.94679	5.5862	3.91576	16.2452	4.81625	-1.75403	6.43125e-06	0.00168976	Protein of unknown function (DUF1645)
	AT3G10930	15.8532	7.97785	5.86662	3.67617	3.21606	1.8868	9.89921	2.92634	-1.75822	0.00057935	0.0120986
	AT1G57630	34.3341	18.3706	18.9581	3.89698	14.1578	3.10338	23.8876	7.05271	-1.76001	0.00303599	0.036133	Toll-Interleukin-Resistance (TIR) domain family protein
	AT5G55450	92.6602	66.0705	51.1468	15.6958	33.7014	12.4963	69.9592	20.6311	-1.76169	0.000114093	0.00442293	Bifunctional inhibitor/lipid-transfer protein/seed storage 2S albumin superfamily protein
	AT4G39670	12.1141	6.59616	5.40138	2.84635	3.22311	1.02859	8.0372	2.36602	-1.76423	0.0011054	0.0182479	Glycolipid transfer protein (GLTP) family protein
	AT3G51860	11.8361	16.1642	3.68341	2.77121	4.36181	2.17366	10.5612	3.10222	-1.7674	0.00124318	0.0197556	cation exchanger 3	PSR
	AT2G39210	54.3862	33.8782	26.1362	10.128	14.7435	8.69645	38.1335	11.1893	-1.76894	8.99275e-06	0.00168976	Major facilitator superfamily protein
	AT2G18660	67.3034	36.1404	32.3192	9.56041	23.6602	6.54391	45.2543	13.2548	-1.77154	0.000816473	0.0149058	plant natriuretic peptide A	PSR
	AT5G44568	135.976	103.409	81.4969	34.0901	43.6916	15.6962	106.961	31.1593	-1.77934	4.91587e-05	0.00281351
	AT3G48650	50.8164	30.8803	19.4939	11.5612	11.8179	6.05294	33.7302	9.8107	-1.78161	8.92416e-05	0.00387822
	AT4G25110	8.87852	5.97619	5.15127	1.88295	3.10736	0.793851	6.66866	1.92805	-1.79025	0.000399969	0.00968513	metacaspase 2
	AT5G41160	4.32114	2.40845	4.54054	0.730307	1.33588	1.1876	3.75671	1.0846	-1.79231	0.000436875	0.0102394	purine permease 12
	AT3G28540	58.392	45.3181	30.1602	13.4769	14.3752	10.2922	44.6234	12.7148	-1.8113	8.51447e-07	0.00159914	P-loop containing nucleoside triphosphate hydrolases superfamily protein
	AT5G44585	7.77928	2.45124	4.66947	1.37507	1.79664	0.993822	4.96666	1.38851	-1.83874	0.00107546	0.0179833
	AT5G60900	27.5639	19.61	11.3438	5.39921	7.43267	3.47313	19.5059	5.435	-1.84356	4.53003e-05	0.00270434	receptor-like protein kinase 1
	AT1G75040	406.239	256.354	160.382	46.833	154.235	27.5509	274.325	76.2061	-1.84791	0.0037419	0.0416303	pathogenesis-related gene 5
	AT5G01550	4.29564	1.96715	2.22331	0.978487	0.87007	0.504203	2.8287	0.784253	-1.85075	0.000277217	0.00771297	lectin receptor kinase a4.1
	AT3G48640	16.6015	5.71229	7.41926	2.49695	4.26296	1.4738	9.91102	2.74457	-1.85245	0.00136915	0.0211282
	AT2G43140	0.588516	0.808519	0.5804	0.188981	0.197535	0.159349	0.659145	0.181955	-1.85701	0.00036697	0.00917633	basic helix-loop-helix (bHLH) DNA-binding superfamily protein
	AT3G22235	422.197	350.426	319.067	83.9502	168.102	49.2725	363.897	100.441	-1.85717	0.000107426	0.00428812
	AT3G09940	8.30006	3.68975	4.48148	0.85062	2.66737	1.02463	5.49043	1.51421	-1.85836	0.000627728	0.0127173	monodehydroascorbate reductase
	AT2G04495	14.837	8.7911	7.20035	4.29869	3.38554	0.805478	10.2761	2.8299	-1.86047	0.0014596	0.0219988
	AT3G02840	5.55811	2.63306	3.0427	1.14297	1.28661	0.593079	3.74462	1.00755	-1.89397	0.000368737	0.00920021	ARM repeat superfamily protein
	AT4G35180	8.06103	3.95517	3.32399	0.950885	2.58489	0.579068	5.1134	1.37162	-1.89841	0.00179797	0.0254013	LYS/HIS transporter 7
	AT3G60540	11.7994	6.21088	6.91614	2.17758	2.50375	1.99351	8.30882	2.22495	-1.90087	2.32299e-05	0.00209722	Preprotein translocase Sec, Sec61-beta subunit protein
	AT1G66700	8.1758	3.3429	1.92646	0.995039	1.89014	0.709937	4.48172	1.19837	-1.90298	0.00273103	0.0335122	S-adenosyl-L-methionine-dependent methyltransferases superfamily protein
	AT5G25260	26.1319	16.5343	18.8327	6.76547	6.1307	3.41753	20.4996	5.4379	-1.91448	2.73309e-06	0.00168976	SPFH/Band 7/PHB domain-containing membrane-associated protein family
	AT4G23810	78.2806	57.7619	30.4633	18.7736	13.953	11.1308	55.502	14.6191	-1.92468	1.35311e-05	0.00180289	WRKY family transcription factor
	AT5G22380	10.9909	6.23863	2.57709	1.61003	2.86757	0.714513	6.60221	1.7307	-1.93159	0.00289722	0.0349769	NAC domain containing protein 90
	AT4G39830	11.2074	4.29631	4.65974	2.18677	2.38302	0.706169	6.72115	1.75865	-1.93424	0.000723196	0.0138437	Cupredoxin superfamily protein
	AT1G30900	17.4021	11.7736	8.75925	2.80134	4.71556	2.39107	12.645	3.30266	-1.93686	8.96875e-06	0.00168976	VACUOLAR SORTING RECEPTOR 6
	AT3G22231	496.059	419.558	380.444	101.528	179.876	56.7498	432.02	112.718	-1.93838	3.60793e-05	0.00249186	pathogen and circadian controlled 1
	AT4G04510	3.09554	1.74702	1.13263	0.480012	0.768288	0.30356	1.99173	0.517287	-1.94499	0.00059766	0.0123387	cysteine-rich RLK (RECEPTOR-like protein kinase) 38
	AT4G23140	47.8297	29.6762	20.3697	6.58734	14.5979	4.11129	32.6252	8.43217	-1.95201	0.000311786	0.00823469	cysteine-rich RLK (RECEPTOR-like protein kinase) 6
	AT5G57010	4.07203	1.41627	1.53741	0.378326	1.03806	0.398756	2.3419	0.605046	-1.95256	0.00187811	0.0261056	calmodulin-binding family protein
	AT2G46400	31.2892	17.1666	18.2632	7.47496	6.18206	3.4867	22.2397	5.71457	-1.96042	1.05527e-05	0.00173861	WRKY DNA-binding protein 46
	AT2G04450	23.9454	13.6089	16.8808	3.61784	7.86463	2.43161	18.145	4.63803	-1.96799	9.40132e-05	0.00398393	nudix hydrolase homolog 6
	AT4G21903	3.32419	2.47872	1.34669	0.682203	0.80746	0.321454	2.3832	0.603706	-1.98098	0.000266828	0.00754776	MATE efflux family protein
	AT3G26440	3.87192	2.35295	2.11871	0.471406	1.04708	0.582038	2.78119	0.700174	-1.98992	5.12591e-05	0.00285351	Protein of unknown function (DUF707)
	AT2G40750	22.6099	18.7179	14.6198	6.41277	4.64112	2.96223	18.6492	4.67204	-1.99699	1.9135e-06	0.00164904	WRKY DNA-binding protein 54	PSR
	AT4G37010	2.8111	2.03826	1.80314	0.515821	0.629029	0.50743	2.2175	0.55076	-2.00944	0.000175818	0.00582192	centrin 2
	AT4G04500	13.6189	7.13904	6.07176	1.78499	3.8721	1.0034	8.94322	2.22017	-2.01013	0.000375191	0.00929954	cysteine-rich RLK (RECEPTOR-like protein kinase) 37
	AT4G31230	0.343054	0.392747	0.586793	0.174857	0.0639699	0.0884635	0.440864	0.109097	-2.01473	0.00471651	0.0488069	Protein kinase protein with adenine nucleotide alpha hydrolases-like domain
	AT5G54610	67.299	46.4292	31.8365	10.2265	18.0005	7.37564	48.5215	11.8676	-2.0316	1.95263e-05	0.00199476	ankyrin
	AT5G08760	94.833	87.3732	35.8894	23.699	19.7047	9.85174	72.6985	17.7518	-2.03396	7.21574e-05	0.0034062
	AT5G38250	2.87363	1.76366	1.22567	0.597964	0.497183	0.320857	1.95432	0.472001	-2.0498	0.000232463	0.00688376	Protein kinase family protein
	AT1G78410	32.4731	21.7751	14.2831	4.76691	6.53976	5.16787	22.8438	5.49152	-2.05653	5.75457e-06	0.00168976	VQ motif-containing protein
	AT5G24530	85.5066	56.4188	42.657	15.2965	20.2544	8.79221	61.5274	14.781	-2.05748	8.10178e-06	0.00168976	2-oxoglutarate (2OG) and Fe(II)-dependent oxygenase superfamily protein
	AT1G49000	14.6375	8.72598	7.16679	2.7018	2.61643	2.01014	10.1768	2.44279	-2.05868	1.90311e-05	0.00199029
	AT3G46090	18.5152	12.365	7.9794	4.95458	3.72229	0.596815	12.9532	3.09123	-2.06706	0.00182368	0.0256863	C2H2 and C2HC zinc fingers superfamily protein
	AT4G21120	3.58464	2.55156	1.91944	0.800754	0.732373	0.385826	2.68521	0.639651	-2.06968	1.56245e-05	0.00189152	amino acid transporter 1
	AT1G56060	14.887	6.931	6.30238	1.82112	3.3312	1.53557	9.37345	2.2293	-2.07199	0.000260035	0.00747509
	AT3G25010	66.9281	52.1418	34.1348	11.593	16.1958	8.25343	51.0683	12.0141	-2.0877	1.75455e-06	0.00159914	receptor like protein 41
	AT2G43000	6.602	4.57661	2.09796	0.777983	1.11814	1.21828	4.42552	1.03813	-2.09185	0.000103212	0.00415943	NAC domain containing protein 42
	AT2G40740	3.17688	1.20123	1.17779	0.401105	0.538051	0.360759	1.85197	0.433305	-2.0956	0.000505788	0.0111399	WRKY DNA-binding protein 55
	AT4G23310	5.32039	2.84868	2.02426	0.649604	1.49381	0.234748	3.39778	0.792722	-2.0997	0.00148028	0.0222207	cysteine-rich RLK (RECEPTOR-like protein kinase) 23
	AT4G25070	4.1404	1.66723	1.2638	0.497761	0.599019	0.552252	2.35714	0.549677	-2.10038	0.000140709	0.0050526
	AT1G58420	16.55	4.73685	7.80261	2.20171	3.88851	0.640165	9.69649	2.24346	-2.11174	0.00235573	0.0303705	Uncharacterised conserved protein UCP031279
	AT4G11890	57.4544	27.1969	25.3486	7.5382	13.5392	4.32959	36.6666	8.46898	-2.11421	9.90826e-05	0.00406118	Protein kinase superfamily protein
	AT1G13609	37.3055	19.1069	26.0938	10.0203	6.89923	2.08855	27.5021	6.33604	-2.11789	0.000248954	0.00723595	Defensin-like (DEFL) family protein
	AT3G57260	445.014	229.421	143.982	41.6655	124.576	21.799	272.806	62.6802	-2.12179	0.00191956	0.0264954	beta-1,3-glucanase 2
	AT4G00700	14.4602	8.94531	6.25915	2.36793	2.93707	1.44961	9.88823	2.25153	-2.1348	8.56811e-06	0.00168976	C2 calcium/lipid-binding plant phosphoribosyltransferase family protein
	AT5G03350	500.698	464.688	413.381	112.762	145.179	53.4801	459.589	103.807	-2.14644	3.4787e-06	0.00168976	Legume lectin family protein
	AT3G47480	76.3892	49.2154	42.1549	10.0256	16.4359	11.1652	55.9198	12.5422	-2.15656	6.50683e-07	0.00159914	Calcium-binding EF-hand family protein
	AT4G14390	3.388	1.89629	1.47294	0.483529	0.779181	0.232978	2.25241	0.498563	-2.17562	0.000306346	0.0081587	Ankyrin repeat family protein
	AT1G21240	19.6204	13.2834	10.2547	3.08909	4.95952	1.49912	14.3862	3.18258	-2.17641	3.16376e-05	0.00235252	wall associated kinase 3
	AT3G48850	4.28087	2.59255	1.96989	0.512293	1.24945	0.191985	2.94777	0.651244	-2.17835	0.00122442	0.0195872	phosphate transporter 3;2	PSR
	AT1G68620	15.6164	10.402	2.54976	2.43135	1.74721	2.12333	9.52271	2.10063	-2.18055	0.000698233	0.0135104	alpha/beta-Hydrolases superfamily protein	PSR
	AT1G02230	3.66723	3.06137	2.64633	0.981335	0.769315	0.295522	3.12498	0.682058	-2.19588	0.000100775	0.00410054	NAC domain containing protein 4
	AT1G13470	62.3665	40.8818	33.5304	10.547	14.7353	4.34157	45.5929	9.87464	-2.20701	2.80031e-05	0.00224092	Protein of unknown function (DUF1262)
	AT2G32680	70.53	46.9996	32.1087	10.0479	15.9243	6.35846	49.8795	10.7769	-2.2105	1.00714e-05	0.00171783	receptor like protein 23
	AT1G66600	3.63308	1.07338	1.46589	0.537622	0.590054	0.181329	2.05745	0.436335	-2.23735	0.00287238	0.0347461	ABA overly sensitive mutant 3
	AT3G48630	13.3394	8.17695	5.86145	1.73459	2.64411	1.38135	9.12592	1.92002	-2.24885	6.17691e-05	0.00315991
	AT5G24200	9.96084	6.73172	6.37518	1.32855	2.65112	0.84866	7.68925	1.60944	-2.25628	1.64516e-05	0.00189152	alpha/beta-Hydrolases superfamily protein
	AT3G24900	6.78083	5.49224	3.37306	1.01571	1.35475	0.856446	5.21538	1.07564	-2.27758	1.72952e-06	0.00159914	receptor like protein 39
	AT3G25882	41.9701	21.0053	19.8599	6.31252	8.2753	2.48393	27.6118	5.69059	-2.27863	6.61914e-05	0.00328126	NIM1-interacting 2
	AT3G01830	3.18575	1.5943	1.46835	0.542562	0.56026	0.177092	2.0828	0.426638	-2.28744	0.000160988	0.00545655	Calcium-binding EF-hand family protein	PSR
	AT3G13950	14.7213	8.83865	7.79725	1.75979	3.46046	1.0387	10.4524	2.08632	-2.3248	3.95263e-05	0.00259908
	AT4G03450	17.256	10.9286	7.97344	1.92485	3.74101	1.54188	12.0527	2.40258	-2.3267	1.01029e-05	0.00171783	Ankyrin repeat family protein
	AT3G21520	7.33354	3.94605	3.95136	0.874681	1.35383	0.794264	5.07698	1.00759	-2.33306	4.91791e-05	0.00281351	DUF679 domain membrane protein 1
	AT5G42830	38.8009	25.7267	18.0897	6.04767	6.59976	3.70865	27.5391	5.45202	-2.33662	9.56646e-07	0.00159914	HXXXD-type acyl-transferase family protein
	AT4G23610	12.4752	5.83485	5.6356	1.4656	2.4894	0.765017	7.98189	1.57334	-2.3429	0.000154885	0.00534306	Late embryogenesis abundant (LEA) hydroxyproline-rich glycoprotein family
	AT4G23150	23.4632	12.5015	8.0157	2.80691	4.56175	1.27442	14.6601	2.88103	-2.34724	0.000105021	0.00420709	cysteine-rich RLK (RECEPTOR-like protein kinase) 7
	AT5G10760	248.452	172.972	125.855	29.7467	57.442	18.9387	182.426	35.3758	-2.36648	1.36164e-05	0.00180289	Eukaryotic aspartyl protease family protein
	AT1G33960	51.0382	27.7411	29.717	4.87464	12.8797	3.15538	36.1654	6.96992	-2.3754	7.48902e-05	0.0034575	P-loop containing nucleoside triphosphate hydrolases superfamily protein
	AT4G20000	6.76305	4.88128	3.53647	0.269779	1.85056	0.796171	5.06027	0.972169	-2.37993	0.000634845	0.0127921	VQ motif-containing protein
	AT1G35230	71.4907	35.7936	42.3441	9.3179	13.3682	6.00818	49.8761	9.56474	-2.38255	2.706e-06	0.00168976	arabinogalactan protein 5
	AT5G53110	3.07803	1.11816	1.39534	0.271539	0.571207	0.228962	1.86385	0.357236	-2.38333	0.000130846	0.00483952	RING/U-box superfamily protein
	AT1G33030	2.03981	1.86823	1.41308	0.224576	0.479263	0.315604	1.77371	0.339814	-2.38395	0.000131174	0.00484479	O-methyltransferase family protein
	ATCG00120	12.6569	120.66	15.6959	9.28985	8.29424	10.7862	49.671	9.45676	-2.39299	0.00451437	0.0473285	ATP synthase subunit alpha
	AT5G24110	21.9602	8.52692	8.20045	1.47939	4.12359	1.66322	12.8958	2.42207	-2.41259	0.000110807	0.0043763	WRKY DNA-binding protein 30
	AT5G64810	9.42078	6.3503	5.29454	0.888564	2.21641	0.817349	7.02187	1.30744	-2.42511	2.31574e-05	0.00209722	WRKY DNA-binding protein 51
	AT1G51890	13.4777	7.46148	5.03791	1.42232	2.28314	1.12587	8.65904	1.61044	-2.42675	7.93346e-06	0.00168976	Leucine-rich repeat protein kinase family protein
	AT3G12220	5.53551	3.43626	1.44394	0.902876	0.722553	0.266457	3.4719	0.630628	-2.46087	0.000256869	0.00741061	serine carboxypeptidase-like 16
	AT1G16420	4.99005	3.63177	2.81214	0.719437	1.07673	0.27574	3.81132	0.690635	-2.46429	5.73434e-05	0.00303514	metacaspase 8
	AT2G27660	7.83301	3.63554	2.85168	1.45674	1.02146	0.081888	4.77341	0.853361	-2.48379	0.00140058	0.0214263	Cysteine/Histidine-rich C1 domain family protein
	AT5G48400	2.48774	1.58747	0.549349	0.187084	0.444882	0.189299	1.54152	0.273755	-2.49339	0.000571411	0.01199	Glutamate receptor family protein
	ATCG00650	6.00344	32.7616	5.77624	1.1016	2.35089	4.33471	14.8471	2.59573	-2.51597	0.00426478	0.0455224	ribosomal protein S18
	AT1G79450	1.37662	0.90059	0.567653	0.0451076	0.330045	0.114104	0.948288	0.163085	-2.5397	0.00151057	0.0225139	ALA-interacting subunit 5
	AT3G18250	41.5212	18.3752	14.9392	3.36128	8.0516	1.34963	24.9452	4.25417	-2.55181	0.000399135	0.00967692	Putative membrane lipoprotein
	AT1G51860	2.06983	1.11191	0.612768	0.350586	0.227126	0.049269	1.26484	0.208994	-2.59742	0.000655486	0.0130093	Leucine-rich repeat protein kinase family protein
	AT5G11920	7.43612	5.69121	5.41545	1.01771	1.2066	0.826351	6.18093	1.01689	-2.60366	1.23506e-08	0.000415103	6-&1-fructan exohydrolase
	AT1G26410	3.22655	1.74767	0.60086	0.0636617	0.582253	0.268398	1.85836	0.304771	-2.60823	0.00270603	0.0332906	FAD-binding Berberine family protein
	AT2G30770	31.1145	13.6228	8.12841	3.29287	4.81868	0.512594	17.6219	2.87472	-2.61588	0.000752385	0.0142305	cytochrome P450, family 71, subfamily A, polypeptide 13
	AT5G38900	12.919	6.23453	3.73461	0.903581	2.38203	0.448176	7.62939	1.2446	-2.61589	0.000314392	0.00826818	Thioredoxin superfamily protein
	AT2G29110	2.43406	1.90867	1.47575	0.229437	0.503626	0.206359	1.93949	0.31314	-2.6308	8.01836e-06	0.00168976	glutamate receptor 2.8
	AT1G65690	10.5273	4.96809	2.70619	0.737289	1.68582	0.497346	6.06719	0.973486	-2.6398	0.000213201	0.00654415	Late embryogenesis abundant (LEA) hydroxyproline-rich glycoprotein family
	AT3G44350	3.00244	1.44285	2.35385	0.476114	0.497664	0.114703	2.26638	0.362827	-2.64304	0.000163333	0.00551157	NAC domain containing protein 61
	AT2G24850	47.7669	22.0272	17.2285	2.40072	9.94526	1.54798	29.0076	4.63132	-2.64693	0.000477919	0.0108056	tyrosine aminotransferase 3
	AT5G63225	1.81288	1.84488	0.775233	0.184807	0.338052	0.15583	1.47766	0.22623	-2.70746	0.00442576	0.046674	Carbohydrate-binding X8 domain superfamily protein
	AT3G28890	4.57393	1.85969	1.85082	0.627507	0.430441	0.198418	2.76148	0.418788	-2.72115	4.67921e-05	0.00275159	receptor like protein 43
	AT1G51800	5.44596	2.12718	1.84936	0.264522	0.94085	0.223045	3.14084	0.476139	-2.7217	0.000223814	0.00671642	Leucine-rich repeat protein kinase family protein
	AT3G57240	23.4566	11.6667	11.2182	1.09499	5.08446	0.639205	15.4472	2.27288	-2.76475	0.000317042	0.00831185	beta-1,3-glucanase 3
	AT1G44130	4.86905	2.78718	1.1712	0.124089	0.851195	0.313896	2.94248	0.429727	-2.77554	0.000656062	0.0130093	Eukaryotic aspartyl protease family protein
	AT2G13810	9.69742	4.81584	5.93193	0.91328	1.44155	0.571348	6.81506	0.975393	-2.80467	1.09945e-06	0.00159914	AGD2-like defense response protein 1
	AT4G13890	3.87962	2.32084	1.84958	0.384804	0.498587	0.24335	2.68335	0.375581	-2.83684	1.09608e-05	0.00174593	Pyridoxal phosphate (PLP)-dependent transferases superfamily protein
	AT1G36622	10.1811	2.72254	2.43107	0.545451	1.24718	0.344943	5.11156	0.712525	-2.84275	0.00067019	0.0132034
	ATMG01390	57.6907	591.312	53.9546	31.8216	33.6717	32.2425	234.319	32.5786	-2.84648	0.00232863	0.03016
	AT2G25470	0.831325	0.283499	0.204221	0.0324561	0.0890534	0.0547339	0.439682	0.0587478	-2.90385	0.00176251	0.0251119	receptor like protein 21
	AT1G07900	6.72314	3.39779	1.86485	0.11114	0.914846	0.562281	3.99526	0.529422	-2.9158	0.000429676	0.0101343	LOB domain-containing protein 1
	AT5G01900	1.61448	2.50848	0.887649	0.105803	0.290304	0.267639	1.6702	0.221249	-2.91628	0.00053241	0.0115224	WRKY DNA-binding protein 62
	AT1G02450	15.3937	13.9951	13.0686	2.49234	1.89959	1.2259	14.1525	1.87261	-2.91793	2.90532e-07	0.00159914	NIM1-interacting 1
	AT5G02780	4.30136	1.8612	0.912442	0.186443	0.738927	0	2.35833	0.308457	-2.93463	0.00389521	0.0427478	glutathione transferase lambda 1
	AT3G13433	7.18902	4.40914	4.94069	0.235562	1.29268	0.595877	5.51295	0.708038	-2.96093	0.000144211	0.00510465
	AT2G01020	7.0943	123.112	15.8072	3.76827	8.45953	6.35481	48.6711	6.1942	-2.97407	0.004819	0.0494856	rRNA
	AT2G19190	4.76238	3.79677	1.66349	0.605652	0.474799	0.218865	3.40755	0.433106	-2.97594	7.2256e-06	0.00168976	FLG22-induced receptor-like kinase 1		ABA
	AT1G47890	3.96227	1.83282	0.962707	0.440639	0.369426	0.0309622	2.2526	0.280342	-3.00633	0.00050382	0.0111185	receptor like protein 7
	AT3G49340	8.20778	1.9363	2.01019	0.0912777	1.33573	0.0769654	4.05142	0.501324	-3.01461	0.0037858	0.0419659	Cysteine proteinases superfamily protein
	ATCG00210	15.649	162.8	15.0567	6.86662	8.56397	7.89536	64.5019	7.77532	-3.05237	0.00347302	0.039663	electron transporter, transferring electrons within cytochrome b6/f complex of photosystem IIs
	AT1G14880	770.567	484.45	444.774	71.1061	103.55	26.3713	566.597	67.0092	-3.07989	3.22661e-06	0.00168976	PLANT CADMIUM RESISTANCE 1
	AT2G41240	1.59129	1.61937	1.13412	0.21629	0.296731	0	1.44826	0.171007	-3.08219	0.00161259	0.0236368	basic helix-loop-helix protein 100
	AT2G25440	5.07232	3.73124	1.36915	0.42115	0.423705	0.355114	3.3909	0.39999	-3.08364	7.79328e-06	0.00168976	receptor like protein 20
	ATMG00030	37.6104	441.837	26.1856	19.7675	22.6787	16.9604	168.544	19.8022	-3.08939	0.00353136	0.0401383
	AT3G15536	45.416	26.1727	16.1042	3.9327	4.62455	1.57907	29.2309	3.37877	-3.11292	4.28138e-06	0.00168976
	ATCG00680	15.3589	224.456	17.7486	10.8904	9.28745	9.18282	85.8546	9.78691	-3.13297	0.00267143	0.033022	photosystem II reaction center protein B
	AT2G01010	9.24622	101.125	6.71296	4.59892	4.17778	4.48044	39.0282	4.41905	-3.14271	0.00248129	0.0314347	rRNA
	AT2G33080	2.42406	1.26145	0.715599	0.151637	0.323605	0	1.46704	0.158414	-3.21113	0.00103321	0.0175032	receptor like protein 28
	AT3G11340	6.96475	2.1502	2.18353	0.143595	1.05066	0	3.76616	0.398085	-3.24195	0.0020331	0.0275757	UDP-Glycosyltransferase superfamily protein
	ATCG00270	14.2421	218.171	16.4215	8.78166	10.3058	6.82481	82.945	8.63742	-3.26348	0.00256065	0.0320478	photosystem II reaction center protein D
	AT3G41768	838.426	12136.6	761.009	507.466	492.836	422.812	4578.66	474.372	-3.27084	0.00230677	0.0300173	rRNA
	AT3G13610	4.68418	2.24259	2.13054	0.390692	0.142931	0.395317	3.01911	0.309647	-3.28543	1.36518e-05	0.00180289	2-oxoglutarate (2OG) and Fe(II)-dependent oxygenase superfamily protein
	ATCG01040	0.496333	6.74773	0.955099	0.341529	0.208242	0.287977	2.73305	0.279249	-3.29089	0.00357193	0.040449	Cytochrome C assembly protein
	AT2G35980	8.03537	3.17219	2.79926	0.254215	0.581265	0.535884	4.66894	0.457121	-3.35244	2.63657e-05	0.00219345	Late embryogenesis abundant (LEA) hydroxyproline-rich glycoprotein family
	AT5G44420	4.62151	7.40736	6.1141	0.848022	0.387803	0.536289	6.04766	0.590704	-3.35587	7.51401e-06	0.00168976	plant defensin 1.2
	AT2G43570	100.346	46.2469	28.1284	3.89646	10.1939	2.90346	58.2406	5.6646	-3.36198	1.28895e-05	0.00178731	chitinase, putative
	AT1G32960	1.24521	1.13208	0.140951	0.100804	0.030732	0.113331	0.839415	0.0816222	-3.36235	0.000862536	0.015453	Subtilase family protein
	ATCG00300	10.3678	172.481	19.0158	10.404	5.70932	3.2584	67.2883	6.45723	-3.38137	0.0026434	0.0327598	YCF9
	ATCG00290	25.2927	206.506	18.5719	8.54935	6.14372	9.26847	83.4568	7.98718	-3.38527	0.00140367	0.0214443
	AT1G15405	19.2932	217.038	13.317	10.0049	7.91874	5.84041	83.2162	7.92135	-3.39305	0.0022953	0.0299128	other RNA
	ATCG00710	12.6883	208.105	16.1891	5.06139	9.25835	7.89536	78.9943	7.40504	-3.41517	0.00282022	0.0343434	photosystem II reaction center protein H
	ATCG00030	1.25682	22.2227	1.65713	0.939561	0.742146	0.666199	8.37887	0.782635	-3.42034	0.00282954	0.0343945
	AT4G10500	72.4755	44.4641	28.4903	4.46373	7.88355	0.973401	48.4766	4.44023	-3.44858	1.54659e-05	0.00189152	2-oxoglutarate (2OG) and Fe(II)-dependent oxygenase superfamily protein
	AT3G09680	1.47666	0.845279	1.15438	0.169349	0.0774436	0.0713974	1.15877	0.106063	-3.4496	0.000141752	0.00505763	Ribosomal protein S12/S23 family protein
	AT5G11210	1.23428	0.590538	0.496298	0	0.154584	0.0570062	0.773706	0.0705302	-3.45547	0.000498554	0.0110312	glutamate receptor 2.5
	ATCG00280	20.0672	368.768	21.2551	12.9194	11.5632	11.6598	136.697	12.0475	-3.50418	0.00238406	0.0306535	photosystem II reaction center protein C
	AT3G22600	82.1973	43.3431	28.4809	2.44774	8.84825	2.21136	51.3404	4.50245	-3.51131	8.3391e-06	0.00168976	Bifunctional inhibitor/lipid-transfer protein/seed storage 2S albumin superfamily protein
	ATCG00340	14.6353	240.615	17.3413	9.78398	7.92313	6.07997	90.864	7.92903	-3.51849	0.0017097	0.0245884	Photosystem I, PsaA/PsaB protein
	AT2G23830	2.0506	0.80953	1.36069	0.129749	0.237339	0	1.40694	0.122363	-3.52332	0.00149611	0.0223658	PapD-like superfamily protein
	AT3G45330	1.91266	0.821146	0.862631	0.164514	0.10031	0.0462393	1.19881	0.103688	-3.53129	5.50404e-05	0.00298725	Concanavalin A-like lectin protein kinase family protein
	AT5G52390	11.3347	2.21552	0.443323	0.253641	0.309308	0.64161	4.66452	0.40152	-3.53818	0.00212354	0.0283561	PAR1 protein
	ATCG00330	24.0494	291.064	15.9447	9.45628	12.7188	6.25375	110.353	9.47627	-3.54166	0.00220365	0.0290906	chloroplast ribosomal protein S14
	AT4G15417	1.17067	0.824769	0.693149	0.0826198	0.0755645	0.069665	0.896196	0.0759497	-3.5607	0.00024916	0.00723595	RNAse II-like 1
	AT3G46080	6.68019	9.06412	1.90441	0.680987	0.622834	0.191403	5.88291	0.498408	-3.56113	0.000151994	0.0052611	C2H2-type zinc finger family protein
	AT1G26390	6.66882	4.45366	0.601542	0.0637339	0.816079	0.107481	3.90801	0.329098	-3.56984	0.0012686	0.0200648	FAD-binding Berberine family protein
	AT2G34230	0.237806	0.272254	0.228806	0.0436361	0	0.018397	0.246289	0.0206777	-3.5742	0.00435198	0.046142	Protein with domains of unknown function (DUF627 and DUF629)
	ATCG00580	17.2527	301.286	19.4054	11.1471	6.93274	10.1512	112.648	9.41035	-3.58143	0.00249536	0.0315357	photosystem II reaction center protein E
	ATCG00720	6.24159	143.252	8.52115	5.84256	3.96349	3.3278	52.6717	4.37795	-3.5887	0.00299218	0.0357651	photosynthetic electron transfer B
	AT3G28510	27.4743	14.4704	13.6973	1.95308	2.40033	0.102927	18.5473	1.48544	-3.64225	2.26836e-05	0.00209443	P-loop containing nucleoside triphosphate hydrolases superfamily protein
	ATMG00020	41.658	693.191	40.4027	22.5776	20.4095	18.8161	258.417	20.601	-3.64891	0.00153509	0.0227388
	ATCG00920	6.40689	70.1053	3.39834	1.99706	1.72313	2.60531	26.6368	2.1085	-3.65913	0.00174679	0.0249828
	ATCG00730	5.85637	115.45	10.0832	4.85461	3.18994	2.34476	43.7966	3.4631	-3.66068	0.001758	0.0250791	photosynthetic electron transfer D
	ATCG00350	12.4753	221.86	15.5074	6.93229	7.73152	5.06733	83.281	6.57705	-3.66247	0.00152122	0.0225732	Photosystem I, PsaA/PsaB protein
	ATCG00500	0.75135	8.79303	0.60243	0.382968	0.350265	0.0645838	3.38227	0.265939	-3.66883	0.00320024	0.0374122	acetyl-CoA carboxylase carboxyl transferase subunit beta
	AT2G45220	9.71368	6.22763	1.14645	0.0475308	1.04333	0.20039	5.69592	0.430416	-3.72613	0.000526676	0.0114488	Plant invertase/pectin methylesterase inhibitor superfamily
	ATCG00100	8.25816	141.37	11.019	5.57526	4.64154	1.8081	53.5491	4.0083	-3.7398	0.0017866	0.0252725
	ATCG00560	6.28052	206.122	15.1071	7.68293	3.51342	5.66847	75.8364	5.62161	-3.75384	0.00389136	0.0427414	photosystem II reaction center protein L
	ATCG01070	1.60092	56.8174	5.39116	2.20319	1.34337	1.08368	21.2698	1.54341	-3.78461	0.00350484	0.0399179	NADH-ubiquinone/plastoquinone oxidoreductase chain 4L
	AT2G26400	26.0331	28.0234	24.6541	0.901307	3.43475	1.32997	26.2368	1.88867	-3.79615	7.35276e-08	0.00123563	acireductone dioxygenase 3
	AT5G45630	6.30186	4.21993	0.915226	0.436361	0.199549	0.18397	3.81234	0.273293	-3.80216	0.000377337	0.00934582	Protein of unknown function, DUF584
	AT4G14450	3.03558	3.11579	2.01428	0.57622	0	0	2.72189	0.192073	-3.82488	0.00122964	0.0196428
	AT4G11655	0.731711	0.837704	0.440012	0	0	0.141515	0.669809	0.0471717	-3.82776	0.00372592	0.041535	Uncharacterised protein family (UPF0497)
	AT5G22570	9.19017	6.07654	5.01226	0.360716	0.989737	0.0760388	6.75966	0.475497	-3.82944	9.11348e-06	0.00168976	WRKY DNA-binding protein 38
	AT4G21840	12.4071	5.95666	4.09151	0.0917998	1.09149	0.387028	7.48509	0.523438	-3.83793	2.38387e-05	0.00209722	methionine sulfoxide reductase B8
	AT1G19250	3.69812	2.30935	2.14876	0.0881278	0.443312	0.0371547	2.71874	0.189531	-3.84243	1.95916e-05	0.00199537	flavin-dependent monooxygenase 1
	AT2G29350	57.9925	32.1725	11.0807	1.8465	4.28459	0.63432	33.7486	2.25514	-3.90354	2.66074e-05	0.00219935	senescence-associated gene 13
	ATCG00950	7.56177	79.6856	4.94825	2.25925	1.97489	1.78699	30.7319	2.00705	-3.93659	0.000676036	0.0132696
	ATCG01110	0.828901	11.3877	1.09661	0.57037	0.130416	0.160312	4.43772	0.287033	-3.95053	0.00184375	0.025808	NAD(P)H dehydrogenase subunit H
	ATCG01210	14.128	137.06	8.21923	3.69268	2.48131	4.13037	53.1359	3.43479	-3.95139	0.00067944	0.0132999
	ATCG01180	14.0339	164.061	8.8062	5.35823	3.05377	3.64142	62.3005	4.01781	-3.95476	0.000848368	0.0152819
	ATCG01050	1.44935	34.0156	2.94395	0.886492	0.743224	0.809781	12.803	0.813166	-3.97678	0.00151485	0.0225275	NADH-Ubiquinone/plastoquinone (complex I) protein
	ATCG01100	1.81186	29.5266	2.42426	0.727268	0.855209	0.503726	11.2542	0.695401	-4.01648	0.00102409	0.0174013	NADH dehydrogenase family protein
	AT5G66690	0.857434	0.654425	0.137497	0	0.0299789	0.0552768	0.549786	0.0284186	-4.27396	0.00199274	0.0272134	UDP-Glycosyltransferase superfamily protein
	ATCG00490	75.6083	1497.72	78.516	32.2263	25.8703	22.9624	550.616	27.0197	-4.34896	0.000716278	0.0137724	ribulose-bisphosphate carboxylases
	AT1G65610	1.29721	0.5712	0.480046	0.0305168	0.0558217	0.0257318	0.782819	0.0373567	-4.38924	8.49264e-06	0.00168976	Six-hairpin glycosidases superfamily protein
	ATCG00020	141.383	3475.69	148.681	76.4957	56.8512	43.7144	1255.25	59.0204	-4.41062	0.00105799	0.0177973	photosystem II reaction center protein A
	AT1G71390	3.6923	2.35173	1.20087	0.119281	0.174552	0.0402312	2.41497	0.111355	-4.43877	2.12292e-06	0.00168976	receptor like protein 11
	AT1G69930	2.63985	0.647624	0.181425	0	0.158226	0	1.1563	0.0527419	-4.45442	0.00336076	0.0387629	glutathione S-transferase TAU 11	PSR
	ATCG01090	0.943893	19.4512	1.70282	0.865995	0	0.0912759	7.36597	0.31909	-4.52884	0.00299749	0.0357872	NADPH dehydrogenases
	ATCG00520	3.972	43.4527	1.80469	0.809823	0.27775	1.02426	16.4098	0.703946	-4.54295	0.00116217	0.0189431	unfolded protein binding
	AT2G14610	904.909	536.398	244.121	15.2281	38.8083	5.85919	561.809	19.9652	-4.81452	2.88625e-06	0.00168976	pathogenesis-related gene 1
	ATCG00400	4.51314	115.081	4.7371	1.41159	1.20498	1.11091	41.4437	1.24249	-5.05984	0.00104185	0.0176127
	AT5G40990	2.06735	0.284019	0.238694	0	0	0.0639732	0.863356	0.0213244	-5.33938	0.00167559	0.0242849	GDSL lipase 1
	AT1G33950	1.13749	0.63971	0.307213	0	0.0502368	0	0.694805	0.0167456	-5.37476	2.86762e-05	0.0022545	Avirulence induced gene (AIG1) family protein
	AT2G44240	7.28411	4.5032	0.186892	0	0.0407485	0.0375672	3.9914	0.0261052	-7.25641	6.97657e-05	0.00335454	Protein of Unknown Function (DUF239)
