# Supplementary material for: Phosphate starvation response precedes abscisic acid response under progressive mild drought in plants
Source: Nat Commun. 2023 Aug 19;14:5047. doi: 10.1038/s41467-023-40773-1 (PMC10439899; doi:10.1038/s41467-023-40773-1)
Supplement: Supplementary file 12 — Supplementary Dataset 9 [file 41467_2023_40773_MOESM12_ESM.xlsx]

## Sheet: Supplementary Data 9
	Supplementary Data 9. List of differentially expressed genes between Arabidopsis thaliana under control and drought conditions after 3 days of treatment.
	Gene ID	TPM (Control)			TPM (Dry)			Average TPM (Control)	Average TPM (Dry)	Fold change (log2)	p value	q value	Short_description	PSR genes	ABA genes
		rep.1	rep.2	rep.3	rep.1	rep.2	rep.3
	AT2G34202	0	0	0.915368	26.4254	17.7853	40.0276	0.305123	28.0794	6.52398	2.07624e-06	8.20968e-05	MIR399D; miRNA
	AT2G46880	0.315878	0.115354	0.634994	26.0563	26.0093	38.1994	0.355408	30.0883	6.40358	3.09745e-11	5.78362e-08	purple acid phosphatase 14	PSR
	AT1G52940	0.0080824	0.0147579	0	0.172559	0.958218	0.58613	0.00761342	0.572302	6.23209	5.38721e-06	0.000162244	purple acid phosphatase 5
	AT2G02990	0	0	0.210268	3.07906	6.84588	5.33027	0.0700894	5.08507	6.18093	4.69322e-07	2.83703e-05	ribonuclease 1	PSR
	AT5G39720	0.117451	0	0	0.455924	4.86406	2.07182	0.0391505	2.46394	5.97579	0.000118283	0.00168239	avirulence induced gene 2 like protein	PSR	ABA
	AT5G22570	0.0950169	0	0	2.12082	2.469	1.2105	0.0316723	1.93344	5.93181	4.89711e-06	0.000151662	WRKY DNA-binding protein 38
	AT5G59310	0.770775	0.140738	0.238377	0.4488	59.1467	8.76209	0.383297	22.7859	5.89353	0.000621886	0.00597529	lipid transfer protein 4		ABA
	AT3G25240	0.559768	0.127762	0.1082	13.1054	14.9433	15.1542	0.265243	14.4009	5.7627	8.29286e-10	5.36006e-07	Protein of unknown function (DUF506)
	AT4G24890	0.278942	0.072761	0.15405	6.2261	6.73055	11.4421	0.168585	8.13292	5.59223	9.23452e-10	5.54236e-07	purple acid phosphatase 24	PSR
	AT3G09922	6.77144	3.98843	5.57327	236.251	176.399	346.996	5.44438	253.215	5.53945	2.63823e-11	5.21594e-08	induced by phosphate starvation1
	AT2G36724	0	0	0.221103	4.30154	0.696644	4.90432	0.0737011	3.30084	5.485	0.000488521	0.00494554
	AT3G04530	0.213317	0.0973752	0.247397	7.14199	6.1926	8.15291	0.18603	7.1625	5.26686	1.1645e-09	6.63371e-07	phosphoenolpyruvate carboxylase kinase 2	PSR
	AT1G32960	0	0.0323225	0	0.0343579	0.776224	0.381652	0.0107742	0.397411	5.20498	0.00134459	0.0107907	Subtilase family protein
	AT1G17710	1.77425	1.0308	1.55887	39.2107	54.1916	53.19	1.45464	48.8641	5.07004	8.56869e-13	5.23456e-09	Pyridoxal phosphate phosphatase-related protein	PSR
	AT1G23110	6.62613	2.00691	3.05932	132.081	105.419	154.522	3.89745	130.674	5.0673	4.38473e-10	3.40203e-07
	AT4G36350	0.0558185	0.0509602	0	1.4084	0.906523	1.25814	0.0355929	1.19102	5.06446	3.15386e-06	0.000110418	purple acid phosphatase 25	PSR
	AT5G36180	0	0	0.029452	0.258768	0.185592	0.485292	0.00981733	0.309884	4.98025	0.000637453	0.00609352	serine carboxypeptidase-like 1
	AT1G53620	0	0	0.184179	0.462346	3.48182	1.86756	0.0613929	1.93724	4.97979	0.00137624	0.0109714
	AT4G12490	0.602499	0.137515	0.232918	0.511609	29.4771	0.442833	0.324311	10.1438	4.96708	0.0037751	0.0239128	Bifunctional inhibitor/lipid-transfer protein/seed storage 2S albumin superfamily protein
	AT2G45220	0.150242	0	0.271048	0.194404	11.5494	0.417169	0.14043	4.05367	4.8513	0.0033917	0.0220025	Plant invertase/pectin methylesterase inhibitor superfamily
	AT2G33080	0.0532573	0	0	0.206735	0.735189	0.574109	0.0177524	0.505344	4.83118	0.000515624	0.00515317	receptor like protein 28
	AT5G48400	0.0394243	0.0359928	0	0.344334	1.45662	0.270448	0.025139	0.690467	4.77957	0.000187824	0.00239483	Glutamate receptor family protein
	AT1G26390	0.201459	0	0.155763	0.162922	9.2974	0.329047	0.119074	3.26312	4.77632	0.00372865	0.0236765	FAD-binding Berberine family protein
	AT4G20370	0.0531855	0	0	0.25807	0.777387	0.416971	0.0177285	0.484143	4.77129	0.000525178	0.00522844	PEBP (phosphatidylethanolamine-binding protein) family protein
	AT1G73010	4.98858	2.50171	2.77055	72.3791	94.9101	109.481	3.42028	92.2567	4.75347	1.83359e-11	4.40193e-08	phosphate starvation-induced gene 2	PSR
	AT5G66690	0	0	0.0534054	0.268128	1.06569	0.0676909	0.0178018	0.467171	4.71386	0.0048595	0.0292335	UDP-Glycosyltransferase superfamily protein
	AT1G29860	0	0	0.0701969	0.176216	1.03214	0.622818	0.023399	0.610393	4.70522	0.00216371	0.0154787	WRKY DNA-binding protein 71
	AT1G14080	0	0	0.0485092	0.426206	0.509469	0.307425	0.0161697	0.414366	4.67954	0.0010474	0.00886279	fucosyltransferase 6
	AT3G13433	0	0.226596	0	0.722597	2.21699	2.67556	0.0755322	1.87172	4.63113	0.00126114	0.0102508
	AT2G04460	1.05272	0.517514	0.626107	9.66609	33.3388	9.44366	0.732115	17.4829	4.57773	9.5998e-07	4.6965e-05	transposable element gene	PSR
	AT2G19190	0.0303878	0.0554859	0.0234951	0.442349	1.33249	0.804055	0.0364563	0.859632	4.55948	2.7276e-06	0.0001003	FLG22-induced receptor-like kinase 1		ABA
	AT4G11650	0	0	0.283615	0.266986	6.18075	0.08987	0.0945384	2.1792	4.52676	0.00826202	0.0441869	osmotin 34
	AT1G22150	0.555454	0.144888	0.245407	6.81503	7.92549	6.97921	0.31525	7.23991	4.5214	1.08898e-09	6.31043e-07	sulfate transporter 1;3	PSR
	AT1G08310	2.13051	1.91515	2.12876	41.0968	43.9695	50.2056	2.05814	45.0906	4.45341	1.29559e-14	4.35449e-10	alpha/beta-Hydrolases superfamily protein	PSR
	AT2G13810	0.248329	0.0283394	0	0.7531	2.44501	2.85949	0.0922229	2.0192	4.45251	3.81087e-05	0.000704529	AGD2-like defense response protein 1
	AT4G23700	0.327409	0.0896736	0.151886	2.76429	6.24783	3.25671	0.189656	4.08961	4.4305	8.53877e-08	9.59826e-06	cation/H+ exchanger 17
	AT3G43110	2.48663	2.08101	2.61686	53.4915	41.6181	51.9866	2.39483	49.0321	4.35573	8.77209e-13	5.23456e-09		PSR
	AT1G02310	0.0923487	0.0843109	0.107102	2.39734	1.68727	1.58377	0.0945873	1.88946	4.32018	3.83434e-08	5.99405e-06	Glycosyl hydrolase superfamily protein	PSR
	AT2G24850	2.33112	0.226407	0.19174	4.42821	22.2319	27.3165	0.916422	17.9922	4.29522	5.52117e-05	0.000933903	tyrosine aminotransferase 3
	AT3G48850	0.0599752	0.10951	0	0.523828	1.55845	1.23428	0.0564951	1.10552	4.29045	6.57162e-05	0.00107115	phosphate transporter 3;2	PSR
	AT3G03260	0.344494	0.262091	0.244157	5.43262	4.82549	6.35815	0.283581	5.53875	4.28773	1.39452e-11	3.60538e-08	homeodomain GLABROUS 8
	AT1G61120	0.045755	0	0.0176883	0.0666046	0.297235	0.87437	0.0211478	0.412736	4.28664	0.000856168	0.00765314	terpene synthase 04
	AT5G09570	0.0782492	0.428631	0.181501	2.73374	5.21032	5.17614	0.22946	4.3734	4.25244	4.66007e-07	2.83227e-05	Cox19-like CHCH family protein	PSR
	AT4G24000	0.0164615	0	0.0254552	0.0639004	0.240609	0.451699	0.0139722	0.25207	4.17319	0.00212122	0.0152533	cellulose synthase like G2		ABA
	AT3G44510	1.1498	0.174954	0.651929	10.2656	10.6438	12.1318	0.658894	11.0137	4.06311	2.21519e-08	4.21261e-06	alpha/beta-Hydrolases superfamily protein	PSR
	AT3G49340	0.577048	0	0	0.513331	4.84198	4.28839	0.192349	3.21457	4.06282	0.00100211	0.00857106	Cysteine proteinases superfamily protein
	AT2G11810	4.3126	2.40609	3.09621	50.9196	47.2485	60.4596	3.27163	52.8759	4.01453	5.86991e-12	1.97288e-08	monogalactosyldiacylglycerol synthase type C	PSR
	AT2G14560	20.3044	2.68816	3.36742	73.7874	185.25	158.253	8.78665	139.097	3.98463	1.48738e-05	0.000341701	Protein of unknown function (DUF567)
	AT3G59884	0.569188	0	0.440081	5.5237	3.69757	6.69358	0.336423	5.30495	3.97899	0.00356854	0.0228736	MIR827a; miRNA
	AT4G28040	0.169858	0.155074	0.0875531	2.03302	1.40228	3.02401	0.137495	2.1531	3.96897	5.38855e-07	3.1211e-05	nodulin MtN21 /EamA-like transporter family protein
	AT2G45130	1.22982	0.523965	0.507129	9.94571	12.7494	12.3334	0.753639	11.6762	3.95355	2.70325e-09	1.19971e-06	SPX domain gene 3	PSR
	AT5G63225	0.194722	0	0	0.755874	1.10684	1.14496	0.0649074	1.00256	3.94916	0.00399282	0.0250044	Carbohydrate-binding X8 domain superfamily protein
	AT3G28510	1.02893	0	0.0497212	6.49042	6.5536	3.15106	0.35955	5.39836	3.90826	9.37769e-05	0.0014002	P-loop containing nucleoside triphosphate hydrolases superfamily protein
	AT4G10500	2.83814	0.0740319	0.125393	5.42987	19.8858	17.7212	1.01252	14.3456	3.82459	0.00018181	0.00233677	2-oxoglutarate (2OG) and Fe(II)-dependent oxygenase superfamily protein
	AT1G47890	0.270829	0	0	0.863574	1.75937	1.09956	0.0902764	1.24083	3.78082	0.00034059	0.00374828	receptor like protein 7
	AT3G13610	0.0823303	0	0	0.559284	0.401127	0.161366	0.0274434	0.373926	3.76822	0.00868707	0.0458723	2-oxoglutarate (2OG) and Fe(II)-dependent oxygenase superfamily protein
	AT5G20790	10.1842	2.615	7.87413	95.2808	70.9397	100.272	6.8911	88.8307	3.68825	1.4539e-08	3.28881e-06		PSR
	AT4G33610	0	0	0.374639	0.626973	1.96733	2.21598	0.12488	1.60343	3.68255	0.00369021	0.0234812	glycine-rich protein
	AT4G23310	0.410673	0.0892687	0.12096	1.21459	4.08113	2.45306	0.206967	2.58293	3.64153	1.04956e-05	0.000260529	cysteine-rich RLK (RECEPTOR-like protein kinase) 23
	AT1G21529	0.313619	0	0.121241	0.913056	1.528	2.91976	0.144953	1.78694	3.62383	0.000913439	0.00802004
	AT3G02480	0.165351	0.301918	0.127845	0.481395	6.44493	0.324084	0.198371	2.4168	3.60683	0.00569925	0.0331126	Late embryogenesis abundant protein (LEA) family protein		ABA
	AT3G09290	0.228114	0	0.705486	3.65266	3.79731	3.91211	0.3112	3.78736	3.60528	0.000188847	0.00240696	telomerase activator1
	AT3G22231	53.8278	4.27929	6.89741	145.854	323.28	302.132	21.6682	257.088	3.56861	0.000107786	0.00156623	pathogen and circadian controlled 1
	AT2G35980	0.40178	0	0	1.42966	3.15381	0.131247	0.133927	1.57157	3.5527	0.00841829	0.0448397	Late embryogenesis abundant (LEA) hydroxyproline-rich glycoprotein family
	AT2G32830	0.176265	0.160923	0.0454277	0.513169	1.86071	2.07285	0.127538	1.48224	3.53878	7.29664e-05	0.00115374	phosphate transporter 1;5	PSR
	AT1G09080	2.61588	0.0823516	0.418454	7.24372	12.7084	16.221	1.03889	12.0577	3.53683	5.75185e-05	0.000966598	Heat shock protein 70 (Hsp 70) family protein
	AT5G59580	0.146978	0.134186	0.11364	0.713177	2.80474	1.00826	0.131601	1.50873	3.51909	8.30076e-05	0.0012799	UDP-glucosyl transferase 76E1
	AT1G66960	0.52407	0	0.0753854	1.53758	2.87995	2.38876	0.199818	2.26876	3.50514	0.000115838	0.00165384	Terpenoid cyclases family protein
	AT3G27150	0.430513	0.0982605	0.0416076	2.45453	1.6387	2.26771	0.190127	2.12031	3.47924	1.8203e-05	0.000394711	Galactose oxidase/kelch repeat superfamily protein
	AT3G44350	0.214996	0.0654277	0	0.62593	1.57124	0.913007	0.0934745	1.03673	3.47132	0.000570115	0.00556991	NAC domain containing protein 61
	AT4G17660	0.215518	0	0	0.836599	0.758361	0.77442	0.0718392	0.789793	3.45863	0.00224666	0.0159271	Protein kinase superfamily protein
	AT4G21680	0.0490638	0.0447934	0.113805	0.428527	1.07571	0.769314	0.0692206	0.757851	3.45264	8.4961e-05	0.00129974	NITRATE TRANSPORTER 1.8
	AT2G25440	0.39937	0.0405122	0.102927	0.775139	3.71143	1.43506	0.180937	1.97387	3.44747	0.000185414	0.0023677	receptor like protein 20
	AT4G36950	0	0.0812681	0.0688246	0.431928	0.505983	0.697877	0.0500309	0.545263	3.44606	0.00308998	0.020476	mitogen-activated protein kinase kinase kinase 21
	AT1G14880	42.0679	2.74331	3.40746	160.918	186.824	161.911	16.0729	169.884	3.40185	0.000257854	0.0030398	PLANT CADMIUM RESISTANCE 1
	AT1G15015	0.14044	0	0.162877	0.954033	1.14041	1.03223	0.101106	1.04222	3.36573	0.00194382	0.0142739	F-box family protein
	AT5G59320	1.2221	0.836799	2.0079	1.03774	37.5864	2.69471	1.3556	13.7729	3.34483	0.0056408	0.0328347	lipid transfer protein 3		ABA
	AT4G36740	0.130387	0.059519	0	0.379602	1.48229	0.0638888	0.0633019	0.641925	3.34209	0.00955896	0.0494424	homeobox protein 40
	AT2G29350	2.88231	0.394716	0.111426	3.21672	23.0249	7.83838	1.12949	11.36	3.33022	0.000969097	0.00837095	senescence-associated gene 13
	AT5G64810	0.680897	0	0.131613	1.48675	4.14681	2.50227	0.270837	2.71194	3.32383	0.000379277	0.00405862	WRKY DNA-binding protein 51
	AT2G45135	2.0284	1.35803	1.98652	17.585	14.4946	21.0377	1.79098	17.7058	3.3054	2.35077e-10	2.17194e-07	RING/U-box superfamily protein
	AT2G04135	0.46934	0.42849	0.635042	3.75765	6.14551	5.23192	0.510957	5.04503	3.30359	2.40329e-07	1.7831e-05	transposable element gene
	AT4G14390	0.242605	0.0442978	0	0.306067	1.14261	1.3314	0.0956341	0.926693	3.27649	0.00145718	0.0114483	Ankyrin repeat family protein
	AT3G11430	0	0.0493997	0.0627537	0.157531	0.659073	0.265133	0.0373845	0.360579	3.2698	0.00585419	0.0338423	glycerol-3-phosphate acyltransferase 5		ABA
	AT1G66390	0	0.272774	0	0.869851	0.849158	0.878401	0.0909245	0.865803	3.2513	0.00364219	0.0232461	myb domain protein 90	PSR
	AT3G48520	0.139777	0.0638055	0	0.0678234	0.624265	1.23282	0.0678608	0.641636	3.24111	0.00959164	0.0495885	cytochrome P450, family 94, subfamily B, polypeptide 3
	AT2G42350	0.419331	0.127611	0	0.542587	2.15655	2.46564	0.182314	1.72159	3.23925	0.00246107	0.0171178	RING/U-box superfamily protein
	AT1G67600	2.2437	2.092	1.77168	20.8012	17.1728	19.6489	2.03579	19.2076	3.23802	3.84336e-11	6.45877e-08	Acid phosphatase/vanadium-dependent haloperoxidase-related protein	PSR
	AT1G21890	0.0961278	0	0.0594588	0.634355	0.530798	0.301454	0.0518622	0.488869	3.23669	0.000796928	0.00724108	nodulin MtN21 /EamA-like transporter family protein
	AT1G56600	5.63219	1.94136	1.35528	24.9306	37.708	21.5148	2.97628	28.0511	3.23648	9.34308e-07	4.60441e-05	galactinol synthase 2	PSR
	AT2G14610	43.462	0.142219	0	81.0297	253.877	75.7197	14.5347	136.875	3.23529	0.00515177	0.0306245	pathogenesis-related gene 1
	AT4G17470	1.07014	1.18268	1.08869	7.7069	18.4316	5.02284	1.11383	10.3871	3.22119	3.04227e-06	0.000107845	alpha/beta-Hydrolases superfamily protein
	AT5G20410	10.8847	8.27293	8.58157	86.1176	75.3463	93.401	9.24639	84.955	3.19974	9.34464e-13	5.23456e-09	monogalactosyldiacylglycerol synthase 2	PSR
	AT1G28480	0.789274	0.360288	0.152561	2.48935	6.8898	2.51381	0.434041	3.96432	3.19117	0.000190937	0.00242531	Thioredoxin superfamily protein
	AT5G47740	0.140385	0	0.0723611	0.635771	0.379987	0.917171	0.0709152	0.64431	3.18359	0.00443406	0.0271851	Adenine nucleotide alpha hydrolases-like superfamily protein	PSR
	AT2G18550	0.0763321	0.0696883	0	0.66669	0.49587	0.149609	0.0486734	0.43739	3.16771	0.00848825	0.0451265	homeobox protein 21
	AT5G20860	0.0541092	0.0246998	0.0418358	0.157531	0.395444	0.530266	0.040215	0.36108	3.16652	0.00283029	0.0190978	Plant invertase/pectin methylesterase inhibitor superfamily
	AT5G02200	2.14506	1.80772	1.84987	17.0138	12.126	21.1023	1.93422	16.7473	3.11411	2.14057e-09	9.99231e-07	far-red-elongated hypocotyl1-like	PSR
	AT2G25625	0.68752	0.878752	0.637887	5.87141	8.70926	4.44684	0.73472	6.3425	3.10979	6.43042e-07	3.51425e-05
	AT5G37420	0.0614061	0.0560615	0.0474776	0.476734	0.274249	0.661952	0.0549817	0.470978	3.09864	0.00154172	0.0119315	Family of unknown function (DUF577)
	AT5G03545	107.744	91.3681	96.41	915.423	732.645	832.354	98.5075	826.808	3.06925	1.9375e-13	3.25597e-09
	AT3G22235	53.9799	9.98794	11.9994	121.148	267.613	243.846	25.3224	210.869	3.05786	4.71723e-05	0.00082533
	AT1G26410	0.0670771	0.0612388	0.103724	0.455666	1.06213	0.39441	0.0773468	0.637403	3.04279	0.00111718	0.00930798	FAD-binding Berberine family protein
	AT2G39030	0.485209	0	0.281363	0.117718	3.44753	2.73413	0.255524	2.09979	3.03872	0.00769656	0.0418037	Acyl-CoA N-acyltransferases (NAT) superfamily protein
	AT3G05630	4.5986	2.98083	3.59996	30.0453	25.1405	33.5854	3.72646	29.5904	2.98925	3.72867e-11	6.45877e-08	phospholipase D P2	PSR
	AT3G10815	0.155675	0	0.060182	0.528764	0.948095	0.22884	0.0719524	0.568566	2.98221	0.00729075	0.0401248	RING/U-box superfamily protein
	AT1G13470	7.52522	0.479319	0.879511	10.6146	34.0707	25.5111	2.96135	23.3988	2.98211	0.000513184	0.00513337	Protein of unknown function (DUF1262)
	AT1G55990	0.509209	0.232444	0.196853	1.48249	3.10119	2.74461	0.312835	2.44276	2.96504	0.000949781	0.00824648	glycine-rich protein
	AT4G23320	0.635145	0.0386576	0.0982154	0.534194	3.67906	1.70133	0.257339	1.97153	2.93757	0.00175825	0.0131967	cysteine-rich RLK (RECEPTOR-like protein kinase) 24
	AT2G18660	9.48076	0.973752	1.83257	16.4461	47.058	29.9056	4.09569	31.1366	2.92643	0.000169405	0.00222236	plant natriuretic peptide A	PSR
	AT3G03530	0.697786	0.552112	0.827248	2.9344	7.6305	5.19706	0.692382	5.25399	2.92377	6.95747e-07	3.72952e-05	non-specific phospholipase C4
	AT3G61410	0.283911	0.3888	0.439025	1.85978	3.22761	3.33877	0.370579	2.80872	2.92206	1.61401e-06	6.91041e-05		PSR
	AT2G40750	3.46654	0.750973	0.772271	9.12301	18.2254	10.3643	1.66326	12.5709	2.918	2.02963e-05	0.000430383	WRKY DNA-binding protein 54	PSR
	AT4G04500	1.54318	0.176108	0.298287	3.13557	7.67528	4.30062	0.672526	5.03716	2.90495	0.000135184	0.00186058	cysteine-rich RLK (RECEPTOR-like protein kinase) 37
	AT4G37140	0.289229	0.176037	0.447248	2.43259	2.50519	1.88961	0.304171	2.2758	2.90342	0.000295434	0.00337739	alpha/beta-Hydrolases superfamily protein
	AT4G25100	22.1328	21.2028	30.5966	227.456	205.638	118.589	24.6441	183.894	2.89956	7.87556e-09	2.31125e-06	Fe superoxide dismutase 1
	AT3G57260	65.8512	2.49492	6.40689	99.6651	232.647	220.382	24.9177	184.231	2.88628	0.00252329	0.0174215	beta-1,3-glucanase 2
	AT1G79680	0.464942	0.154354	0.13072	1.02546	3.02036	1.42905	0.250005	1.82496	2.86783	7.27667e-05	0.001152	WALL ASSOCIATED KINASE (WAK)-LIKE 10
	AT3G15536	5.91955	0	0.305123	8.23399	21.6308	15.4696	2.07489	15.1115	2.86454	0.00265224	0.0180705
	AT5G03210	0.221292	0.808124	0	0.859012	3.50405	3.03609	0.343138	2.46639	2.84554	0.006533	0.0368289
	AT1G67980	0.155983	0.0712032	0.422106	0.605496	3.67321	0.382155	0.216431	1.55362	2.84366	0.00578645	0.0335315	caffeoyl-CoA 3-O-methyltransferase
	AT1G53625	0.690998	0.210285	0.534261	0.447054	6.17221	3.61158	0.478515	3.41028	2.83326	0.00371421	0.0236027
	AT4G12090	1.47989	0.924424	0.963545	6.04699	6.57778	11.2206	1.12262	7.94845	2.8238	1.34065e-06	5.95236e-05	Cornichon family protein
	AT5G24770	29.987	16.7475	16.9832	95.4813	236.11	115.657	21.2393	149.083	2.81131	6.23465e-07	3.42715e-05	vegetative storage protein 2		ABA
	AT1G21240	2.22451	0.128267	0.289673	2.81778	10.515	5.09433	0.880819	6.14236	2.80188	0.00109584	0.00917212	wall associated kinase 3
	AT3G02040	28.4421	18.4931	21.5935	173.025	138.653	165.98	22.8429	159.219	2.80119	4.67067e-11	7.4753e-08	senescence-related gene 3	PSR
	AT3G13950	1.39065	0.169282	0.215043	1.75443	6.54965	3.99763	0.59166	4.10057	2.79298	0.000656112	0.00622057
	AT2G21100	0	0.0848403	0.21555	0.901828	0.603685	0.546415	0.10013	0.683976	2.77207	0.00834592	0.0445461	Disease resistance-responsive (dirigent-like protein) family protein
	AT5G09470	1.53453	0.509442	1.51003	6.04699	6.19263	11.8939	1.18467	8.0445	2.76352	5.44927e-06	0.000162945	dicarboxylate carrier 3	PSR
	AT1G73325	1.94664	2.42346	2.05239	12.8804	15.2324	15.0881	2.14083	14.4003	2.74985	9.28531e-09	2.58242e-06	Kunitz family trypsin and protease inhibitor protein
	AT3G22600	4.11421	0.784861	1.47181	7.15101	23.8347	11.6744	2.12363	14.2201	2.74333	0.000105452	0.00153964	Bifunctional inhibitor/lipid-transfer protein/seed storage 2S albumin superfamily protein
	AT3G09940	1.53644	0.116892	0.131992	2.02947	5.61433	4.30796	0.595107	3.98392	2.74297	0.000990899	0.00850462	monodehydroascorbate reductase
	AT2G18050	1.96908	1.0112	1.71275	8.12133	14.1907	9.04538	1.56434	10.4525	2.74021	3.84175e-07	2.48789e-05	histone H1-3
	AT5G52740	2.36418	0.664126	1.26549	4.85339	13.4385	10.3368	1.43126	9.5429	2.73714	3.32599e-05	0.000631919	Copper transport protein family
	AT2G47130	7.42892	1.07656	1.18524	11.6724	30.9764	21.8408	3.23024	21.4965	2.73439	0.000230211	0.00278475	NAD(P)-binding Rossmann-fold superfamily protein	PSR
	AT5G13580	0.0471677	0.0430624	0.109407	0.457741	0.153206	0.693359	0.0665455	0.434769	2.70783	0.00485283	0.0292039	ABC-2 type transporter family protein		ABA
	AT5G15960	2.99544	2.73472	1.70942	2.7685	40.4238	4.96239	2.47986	16.0516	2.69438	0.00410324	0.0255531	stress-responsive protein (KIN1) / stress-induced protein (KIN1)		ABA
	AT4G35180	0.445288	0.152449	0.344285	1.56648	2.44071	2.0728	0.314008	2.02666	2.69023	7.59153e-06	0.000205271	LYS/HIS transporter 7
	AT5G62162	1.03852	0.948127	2.00739	11.5901	8.0114	6.10643	1.33134	8.5693	2.68629	0.00242195	0.0169164	MIR399C; miRNA
	AT4G16540	0.889765	0.812321	0.890278	2.43804	4.67509	9.38641	0.864121	5.49985	2.67009	4.1085e-05	0.000744805	Heat shock protein HSP20/alpha crystallin family
	AT3G48630	1.52304	0.0926986	0.15701	2.75901	5.77151	2.68662	0.590916	3.73904	2.66164	0.00244679	0.0170404
	AT5G01220	60.6223	48.1655	51.1497	327.05	312.727	364.641	53.3125	334.806	2.65078	5.29428e-13	5.23456e-09	sulfoquinovosyldiacylglycerol 2	PSR
	AT4G39670	1.14249	0.130382	0.220837	3.04903	3.24708	3.079	0.497904	3.12503	2.64993	0.000486241	0.00492691	Glycolipid transfer protein (GLTP) family protein
	AT4G15210	2.45625	0.724487	1.16868	5.28074	10.0341	11.9059	1.4498	9.07356	2.64581	5.9033e-06	0.000172445	beta-amylase 5
	AT3G18250	2.36107	0.615878	1.17355	3.2733	17.9401	4.62766	1.3835	8.61367	2.63831	0.0015495	0.0119749	Putative membrane lipoprotein
	AT2G40370	0.0970021	0.0885592	0.0374997	0.658951	0.295381	0.427775	0.0743537	0.460703	2.63136	0.00207398	0.0150064	laccase 5		ABA
	AT3G30340	0.33176	0.0865384	0.238186	1.88575	0.692739	1.48627	0.218828	1.35492	2.63034	0.000154206	0.00205818	nodulin MtN21 /EamA-like transporter family protein
	AT2G34210	1.62675	0.754366	1.3476	7.24188	7.38062	8.40117	1.2429	7.67456	2.62637	8.72084e-09	2.48396e-06	Transcription elongation factor Spt5
	AT5G11920	1.11203	0.290068	0.18424	3.35313	4.45048	1.92657	0.528778	3.24339	2.61677	0.000127415	0.00177264	6-&1-fructan exohydrolase
	AT4G37010	0.543494	0.0826982	0	0.791152	1.61822	1.42032	0.208731	1.27656	2.61255	0.00562588	0.0327762	centrin 2
	AT4G38560	1.35668	0.353885	0.299699	2.57945	5.53079	4.1514	0.670088	4.08721	2.60869	6.69985e-05	0.00108889	Arabidopsis phospholipase-like protein (PEARLI 4) family
	AT5G22530	0.531696	0.161806	0.274062	0.859977	3.3101	1.56317	0.322522	1.91108	2.56692	0.00278666	0.0188557
	AT4G29930	0.0330424	0.0301665	0.0255475	0.160331	0.268314	0.0971438	0.0295855	0.175263	2.56656	0.00931566	0.0484824	basic helix-loop-helix (bHLH) DNA-binding superfamily protein
	AT5G26690	4.57697	0.348217	0.23592	7.69901	10.0349	12.7834	1.72037	10.1724	2.56387	0.00174171	0.0131075	Heavy metal transport/detoxification superfamily protein
	AT2G43570	6.77884	0.610166	1.32876	6.20792	28.4922	16.7484	2.90592	17.1495	2.5611	0.00140415	0.0111275	chitinase, putative
	AT1G52800	2.69275	1.39308	1.66557	9.62522	12.2813	11.7869	1.91713	11.2312	2.55049	4.64394e-08	6.75976e-06	2-oxoglutarate (2OG) and Fe(II)-dependent oxygenase superfamily protein
	AT3G14280	2.08781	0.448492	1.13946	4.64816	9.77324	7.10094	1.22525	7.17411	2.54972	3.79786e-05	0.000703251
	AT2G29460	1.03579	0.472819	0.480508	1.40726	6.30819	3.75575	0.66304	3.82373	2.52781	0.000268628	0.00313928	glutathione S-transferase tau 4	PSR
	AT5G09290	1.11628	0.119896	0.0507692	1.72053	3.59913	2.05918	0.428981	2.45961	2.51945	0.00233001	0.0163763	Inositol monophosphatase family protein
	AT4G21840	0.870522	0.176612	0	0.5632	3.25954	2.18015	0.349045	2.00097	2.51921	0.00938981	0.0487701	methionine sulfoxide reductase B8
	AT3G22240	0.442491	0.448864	0.342123	1.52682	2.63498	2.84273	0.411159	2.33484	2.50556	3.31572e-05	0.000630682
	AT4G23140	7.61175	0.899764	0.956548	7.77348	25.7455	20.0357	3.15602	17.8515	2.49987	0.00132126	0.0106391	cysteine-rich RLK (RECEPTOR-like protein kinase) 6
	AT4G23000	6.36134	5.18714	4.32722	29.3828	25.8624	34.3758	5.2919	29.8737	2.49702	1.44789e-10	1.56979e-07	Calcineurin-like metallo-phosphoesterase superfamily protein	PSR
	AT3G08720	6.31687	2.9141	3.67597	19.1055	27.8043	25.6806	4.30231	24.1968	2.49163	4.64595e-08	6.75976e-06	serine/threonine protein kinase 2	PSR
	AT2G23540	0.627071	0.0572492	0.14545	0.791106	2.18956	1.65921	0.27659	1.54663	2.4833	0.00148655	0.011618	GDSL-like Lipase/Acylhydrolase superfamily protein
	AT4G13890	0.371661	0.0616932	0.130618	0.655781	1.56387	0.927117	0.187991	1.04892	2.48018	0.00120323	0.00987803	Pyridoxal phosphate (PLP)-dependent transferases superfamily protein
	AT1G07985	0.630578	0.43177	1.09698	2.14181	6.14456	3.70776	0.719776	3.99805	2.47368	0.000219728	0.00268938	Expressed protein
	AT1G01680	2.23836	0.165692	0.327418	3.75735	5.10896	6.25464	0.91049	5.04032	2.4688	0.000863565	0.00771106	plant U-box 54
	AT4G00700	2.39243	0.280825	0.132126	2.95192	7.50722	4.99056	0.935126	5.1499	2.46131	0.00221426	0.0157439	C2 calcium/lipid-binding plant phosphoribosyltransferase family protein
	AT3G22620	0.448027	0.102258	0.519603	0.76088	2.81953	2.30508	0.356629	1.96183	2.4597	0.00156455	0.0120634	Bifunctional inhibitor/lipid-transfer protein/seed storage 2S albumin superfamily protein
	AT2G04040	0.29927	0.218577	0.231387	0.929366	2.06563	1.11447	0.249745	1.36982	2.45546	8.19597e-05	0.00126864	MATE efflux family protein	PSR
	AT3G01970	1.16527	2.50003	2.16229	8.70743	10.6451	12.3902	1.94253	10.5809	2.44545	5.00441e-07	2.95737e-05	WRKY DNA-binding protein 45
	AT5G43300	0.232687	0.424868	0.215889	1.58068	1.39822	1.77864	0.291148	1.58585	2.44543	8.15361e-06	0.000215782	PLC-like phosphodiesterases superfamily protein
	AT2G18196	0.715944	0.71305	0.301935	3.47395	3.4882	2.42377	0.576976	3.12864	2.43895	6.14103e-06	0.000177473	Heavy metal transport/detoxification superfamily protein
	AT1G02450	0.87535	0.799161	0.507598	4.4598	4.97566	2.14459	0.727369	3.86001	2.40785	0.000266355	0.00312141	NIM1-interacting 1
	AT5G24200	1.39982	0.309814	0.426363	1.93478	4.47789	4.82213	0.712	3.74493	2.39499	0.000165602	0.00218099	alpha/beta-Hydrolases superfamily protein
	AT5G20150	51.1234	39.8644	44.8924	243.758	222.479	245.275	45.2934	237.171	2.38855	2.12112e-12	1.01844e-08	SPX domain gene 1	PSR
	AT2G48140	0.188521	0.0860561	0.218639	0.640326	0.918504	1.01612	0.164405	0.858316	2.38425	0.0028312	0.0191001	Bifunctional inhibitor/lipid-transfer protein/seed storage 2S albumin superfamily protein
	AT1G13750	11.6433	6.23722	6.7477	36.0202	43.7216	48.0092	8.20941	42.5837	2.37495	1.42e-08	3.28881e-06	Purple acid phosphatases superfamily protein	PSR
	AT5G53110	0.314718	0.156723	0.0884841	0.402597	1.88185	0.616841	0.186641	0.967095	2.37339	0.00122846	0.0100361	RING/U-box superfamily protein
	AT4G23150	3.11675	0.270009	0.59805	3.06881	10.5115	7.00057	1.32827	6.86029	2.36872	0.00172972	0.0130291	cysteine-rich RLK (RECEPTOR-like protein kinase) 7
	AT1G61800	0.532379	0.648056	0.548829	2.0666	4.48776	2.33535	0.576421	2.96323	2.36198	6.64917e-06	0.000187205	glucose-6-phosphate/phosphate translocator 2	PSR
	AT5G08240	2.12225	0.55358	0.879034	3.08931	9.41673	5.7194	1.18495	6.07515	2.35809	0.000150726	0.0020207
	AT5G38900	1.12007	0.102258	0.389702	1.14132	5.3662	1.75625	0.537342	2.75459	2.35792	0.00295157	0.0197103	Thioredoxin superfamily protein
	AT1G02850	1.93379	0.470794	0.996771	2.58561	9.52644	5.30628	1.13379	5.80611	2.35642	0.000207725	0.00256961	beta glucosidase 11
	AT3G17790	32.8541	23.8162	23.3483	137.561	125.888	141.765	26.6729	135.071	2.34028	5.3526e-11	7.82178e-08	purple acid phosphatase 17	PSR
	AT3G57240	2.21872	0.648195	0.205855	3.18668	7.63906	4.69655	1.02426	5.1741	2.33673	0.000920425	0.00806662	beta-1,3-glucanase 3
	AT5G17860	0.655411	0.543968	0.598882	2.54418	4.54799	1.98528	0.59942	3.02582	2.33569	1.02295e-05	0.000255623	calcium exchanger 7
	AT2G28780	0.24461	0.191417	0.270179	1.47516	1.1634	0.924616	0.235402	1.18773	2.335	7.5219e-06	0.000203715
	AT4G13660	0.0532813	0.0486438	0.123587	0.206828	0.562457	0.365506	0.0751707	0.378264	2.33115	0.00916298	0.0478582	pinoresinol reductase 2
	AT3G25780	1.57484	0.718885	0.966938	3.73087	6.99587	5.62862	1.08689	5.45179	2.32653	6.65049e-06	0.000187205	allene oxide cyclase 3
	AT1G67920	5.25521	2.35364	3.37321	12.7017	27.6172	14.6728	3.66069	18.3306	2.32406	9.80675e-06	0.000248758		PSR
	AT1G51890	1.19278	0.251299	0.141881	1.64726	3.98604	2.30785	0.528653	2.64705	2.32399	0.000889493	0.00787355	Leucine-rich repeat protein kinase family protein
	AT5G03350	95.6744	29.9021	23.7903	195.201	304.368	239.877	49.7889	246.482	2.30759	5.05657e-05	0.000871992	Legume lectin family protein
	AT1G57630	3.42171	0.728907	1.76371	5.09159	12.9664	11.0657	1.97144	9.7079	2.29991	0.000256618	0.00302736	Toll-Interleukin-Resistance (TIR) domain family protein
	AT4G11890	5.41019	2.31201	1.78001	9.04844	20.564	16.7801	3.1674	15.4642	2.28756	2.16235e-05	0.000450384	Protein kinase superfamily protein
	AT5G52760	7.93758	3.56194	3.43263	11.3587	33.6479	27.6871	4.97738	24.2312	2.28341	3.99138e-05	0.000730331	Copper transport protein family
	AT3G26440	0.461218	0.161952	0.178301	1.01568	1.5269	1.35597	0.267157	1.29952	2.28222	4.93474e-05	0.000855813	Protein of unknown function (DUF707)
	AT3G04050	0.41108	0.813151	0.211891	2.42685	1.72468	2.81998	0.478707	2.32383	2.27929	0.000128951	0.00178871	Pyruvate kinase family protein
	AT1G67810	4.73839	2.88398	2.28311	11.7292	17.9559	18.3724	3.30183	16.0192	2.27847	8.75868e-07	4.38064e-05	sulfur E2	PSR
	AT3G60490	0.560431	0.255826	0.216655	2.58339	1.5928	0.823826	0.344304	1.66667	2.27521	0.00288293	0.0193365	Integrase-type DNA-binding superfamily protein
	AT1G05260	0.283063	0.0646064	0.328285	0.412049	1.60898	1.2483	0.225318	1.08978	2.274	0.00329393	0.0214885	Peroxidase superfamily protein
	AT3G25190	1.25566	0.163767	0.554768	4.17792	1.96643	3.34003	0.658066	3.16146	2.26429	0.000618588	0.00595211	Vacuolar iron transporter (VIT) family protein
	AT3G28890	0.743818	0.0754531	0.1917	0.761942	2.718	1.37688	0.33699	1.61894	2.26427	0.00246084	0.0171178	receptor like protein 43
	AT4G04490	3.61971	1.26947	1.56998	5.41907	16.1124	9.34406	2.15306	10.2918	2.25705	6.49158e-05	0.00106275	cysteine-rich RLK (RECEPTOR-like protein kinase) 36
	AT5G64000	8.19356	1.49066	2.2494	12.1001	23.7449	20.8014	3.97787	18.8821	2.24695	0.000205715	0.00255143	Inositol monophosphatase family protein	PSR
	AT3G23120	3.04147	1.00973	0.563602	4.4152	10.3893	7.09435	1.53827	7.29962	2.24652	0.000242273	0.0028906	receptor like protein 38
	AT5G25260	2.56229	1.13965	0.660365	4.43122	8.34928	7.88719	1.4541	6.88923	2.24421	4.82002e-05	0.000839818	SPFH/Band 7/PHB domain-containing membrane-associated protein family
	AT2G38940	5.41013	4.07397	6.16759	22.2274	26.2308	25.5032	5.21723	24.6538	2.24045	3.61267e-10	2.891e-07	phosphate transporter 1;4	PSR
	AT5G58860	0.741268	0.145018	0.286564	0.719365	2.83767	1.97175	0.39095	1.84293	2.23695	0.00129232	0.0104436	cytochrome P450, family 86, subfamily A, polypeptide 1
	AT1G21525	1.472	0.191983	0.325175	2.34683	4.95198	2.06078	0.663053	3.11987	2.23429	0.00439107	0.0269658
	AT5G67080	0.228775	0.522157	0.442207	1.4431	2.36859	1.79358	0.397713	1.86842	2.23202	0.000400239	0.00422665	mitogen-activated protein kinase kinase kinase 19	PSR
	AT1G68620	1.64686	0.668232	0.848873	2.84125	8.46955	3.54163	1.05466	4.95081	2.23089	0.000194181	0.00245071	alpha/beta-Hydrolases superfamily protein	PSR
	AT1G45145	10.3134	2.72356	4.34948	19.3556	34.2604	27.6482	5.79548	27.0881	2.22466	2.1978e-05	0.00045654	thioredoxin H-type 5
	AT3G53980	1.71333	0.625682	0.79482	3.32541	6.95635	4.36552	1.04461	4.88243	2.22463	0.000173937	0.0022703	Bifunctional inhibitor/lipid-transfer protein/seed storage 2S albumin superfamily protein		ABA
	AT1G21250	31.2398	6.5277	8.45301	39.4944	101.96	74.1637	15.4068	71.8726	2.22187	0.000425545	0.00443216	cell wall-associated kinase
	AT4G02360	0.39997	0.912893	0.773115	1.74668	4.22222	3.72368	0.695326	3.23086	2.21616	0.000854239	0.00763967	Protein of unknown function, DUF538		ABA
	AT3G26210	7.03507	2.55887	2.08038	10.7168	24.4894	18.8701	3.89144	18.0254	2.21166	5.50216e-05	0.000931626	cytochrome P450, family 71, subfamily B, polypeptide 23
	AT4G01380	1.08323	1.27982	0.591196	5.62715	5.22595	2.81001	0.984749	4.55437	2.20942	5.61313e-05	0.00094565	plastocyanin-like domain-containing protein
	AT1G76800	6.59084	3.56574	5.19023	21.7941	27.3544	21.7691	5.1156	23.6392	2.2082	4.36317e-08	6.54137e-06	Vacuolar iron transporter (VIT) family protein
	AT5G22520	2.17776	0.722987	0.459215	3.26619	5.46597	6.79059	1.11999	5.17425	2.20787	0.000701298	0.00656124
	AT4G23215	2.74836	0.386023	0.245188	3.07749	8.15446	4.35083	1.12652	5.19426	2.20504	0.00506455	0.0301968
	AT3G50280	0.622175	0.162292	0.274885	1.03507	2.67047	1.13235	0.353117	1.61263	2.19119	0.00161595	0.0123493	HXXXD-type acyl-transferase family protein
	AT5G23190	0.132775	0.0808124	0.0684387	0.515407	0.467207	0.303609	0.0940087	0.428741	2.18924	0.00291884	0.0195373	cytochrome P450, family 86, subfamily B, polypeptide 1		ABA
	AT1G35710	63.9255	13.3736	15.0686	72.921	201.343	145.322	30.7892	139.862	2.18351	0.000820379	0.00741606	Protein kinase family protein with leucine-rich repeat domain
	AT5G55460	9.38699	2.53601	3.03641	13.2926	25.9787	28.6301	4.98647	22.6338	2.18239	0.000125608	0.00175538	Bifunctional inhibitor/lipid-transfer protein/seed storage 2S albumin superfamily protein
	AT3G25010	11.7228	3.06368	4.06484	15.6317	37.0595	32.8642	6.28376	28.5185	2.1822	0.000116608	0.00166279	receptor like protein 41
	AT1G19200	3.39472	4.39061	3.66366	14.0699	16.0802	21.6935	3.81633	17.2812	2.17895	9.52031e-08	1.02314e-05	Protein of unknown function (DUF581)	PSR
	AT1G56550	0.568347	0.239483	0.202814	0.76369	2.30757	1.49955	0.336881	1.5236	2.17717	0.000387532	0.00412574	RhamnoGalacturonan speci&#64257;c Xylosyltransferase 1
	AT2G22930	0.158808	0.144985	0.306964	1.04028	1.16061	0.544705	0.203586	0.915196	2.16844	0.0024468	0.0170404	UDP-Glycosyltransferase superfamily protein
	AT1G24145	15.1102	3.63826	4.87854	21.2705	45.3043	39.2165	7.87567	35.2637	2.16271	0.000136972	0.00187673
	AT1G58225	9.3173	1.32434	2.41567	11.5867	25.2801	21.4876	4.35244	19.4515	2.15998	0.000664456	0.00627843
	AT1G73810	0.571937	0.0745939	0.189517	0.673975	2.2558	0.800705	0.278683	1.24349	2.1577	0.00323049	0.0211738	Core-2/I-branching beta-1,6-N-acetylglucosaminyltransferase family protein
	AT3G26830	3.83862	1.04521	0.728962	2.81024	13.8354	8.28258	1.87093	8.3094	2.15099	0.00207599	0.0150148	Cytochrome P450 superfamily protein
	AT5G44575	0.61184	0.372391	0.157686	0.989603	2.64977	1.39906	0.380639	1.67948	2.14152	0.00183378	0.0136336
	AT3G50310	0.431769	0.0788377	0.200299	0.586616	1.6128	0.930885	0.236969	1.04343	2.13857	0.00486165	0.0292413	mitogen-activated protein kinase kinase kinase 20
	AT4G21930	0.644208	0.0653486	0.442741	2.63962	1.16248	1.26264	0.384099	1.68824	2.13597	0.00736071	0.0403908	Protein of unknown function, DUF584
	AT3G48020	1.55522	0.354964	0.150307	2.2639	4.10436	2.66718	0.68683	3.01181	2.13261	0.00497725	0.0298298
	AT2G46430	7.30323	2.28789	2.94789	10.9612	24.7537	19.2259	4.17967	18.3136	2.13146	4.50962e-05	0.000795635	cyclic nucleotide gated channel 3
	AT4G26890	0.453027	0.551462	0.467024	1.53874	2.57509	2.3308	0.490504	2.14821	2.1308	3.13196e-05	0.000603585	mitogen-activated protein kinase kinase kinase 16
	AT1G65690	1.24295	0.425537	0.420445	2.63862	4.60498	1.90325	0.696311	3.04895	2.13051	0.000332539	0.00368112	Late embryogenesis abundant (LEA) hydroxyproline-rich glycoprotein family
	AT3G56710	22.1983	8.47737	6.16976	26.4704	84.3553	50.4753	12.2818	53.767	2.1302	0.000253132	0.00299522	sigma factor binding protein 1
	AT5G37690	0.378246	0.153477	0.259955	0.774925	1.53573	1.15322	0.263893	1.15463	2.1294	0.000143008	0.00194438	SGNH hydrolase-type esterase superfamily protein
	AT2G46270	1.80553	1.21105	1.02562	4.61288	8.16849	4.89293	1.3474	5.89143	2.12844	1.2505e-06	5.62643e-05	G-box binding factor 3
	AT4G01360	0.0763321	0.139377	0.236072	0.66669	0.929756	0.374024	0.150593	0.656823	2.12485	0.00883023	0.0464461
	AT1G56120	3.86792	0.859461	1.19465	6.84193	10.3366	8.63397	1.97401	8.60416	2.12391	9.11114e-05	0.00137075	Leucine-rich repeat transmembrane protein kinase
	AT4G04510	0.379323	0.0769573	0.032587	0.449919	1.06096	0.619556	0.162956	0.710145	2.12363	0.00643221	0.0364196	cysteine-rich RLK (RECEPTOR-like protein kinase) 38
	AT1G02230	0.36928	0.269711	0.17131	0.824247	1.61927	1.08567	0.2701	1.1764	2.12281	0.000651959	0.00619167	NAC domain containing protein 4
	AT1G51790	0.792292	0.160741	0.175023	1.12281	2.359	1.42963	0.376018	1.63715	2.12231	0.000695003	0.00652306	Leucine-rich repeat protein kinase family protein
	AT5G39670	13.9166	3.16114	3.24343	16.1548	41.6881	30.017	6.77372	29.2866	2.11222	0.000539455	0.00533738	Calcium-binding EF-hand family protein
	AT3G11010	14.1861	5.22124	5.85744	19.9477	48.0986	40.3057	8.4216	36.1173	2.10052	4.47235e-05	0.000793852	receptor like protein 34
	AT1G21140	2.10707	1.08207	0.916386	5.94273	6.73706	4.7751	1.36851	5.8183	2.08799	2.16281e-05	0.000450384	Vacuolar iron transporter (VIT) family protein
	AT3G22740	8.13912	4.77689	7.01536	24.8847	31.0227	28.446	6.64379	28.1178	2.08141	4.95306e-09	1.75761e-06	homocysteine S-methyltransferase 3
	AT5G02780	0.261927	0.0597824	0.202515	0.381282	1.3825	0.449201	0.174741	0.73766	2.07773	0.00949009	0.049177	glutathione transferase lambda 1
	AT5G60900	7.7611	2.32022	2.17657	8.53728	27.6695	15.2691	4.08596	17.1586	2.07019	0.000496442	0.0050109	receptor-like protein kinase 1
	AT1G73805	6.3266	1.52681	1.4882	7.97697	19.4477	11.6733	3.11387	13.0327	2.06535	0.000509493	0.00510557	Calmodulin binding protein-like
	AT1G68740	12.1513	10.2206	11.0914	48.3702	45.1562	46.0202	11.1544	46.5155	2.06009	2.44473e-12	1.02709e-08	EXS (ERD1/XPR1/SYG1) family protein	PSR
	AT1G69720	4.07293	0.630242	1.01411	4.48853	12.5566	6.76514	1.90576	7.93677	2.05819	0.00152977	0.0118704	heme oxygenase 3
	AT5G46050	1.55475	0.262856	0.333913	1.34116	5.19027	2.41243	0.717172	2.98128	2.05554	0.00298097	0.019879	peptide transporter 3
	AT1G74460	0.32154	0.117422	0.497212	0.87371	1.87992	1.13438	0.312058	1.296	2.05418	0.00142024	0.0112395	GDSL-like Lipase/Acylhydrolase superfamily protein
	AT1G76960	166.458	27.2378	40.4593	166.365	420.406	382.177	78.0516	322.983	2.04896	0.00155146	0.0119845
	AT3G61280	6.5726	1.00009	1.35188	5.92864	18.9879	11.8706	2.97485	12.2624	2.04335	0.0022755	0.0160806	Arabidopsis thaliana protein of unknown function (DUF821)
	AT3G44860	12.3496	7.55403	7.00212	18.9358	47.9013	44.0529	8.96857	36.9633	2.04314	1.1032e-05	0.000270127	farnesoic acid carboxyl-O-methyltransferase
	AT2G43510	6.00398	3.25459	4.78718	11.4711	27.805	18.1112	4.68192	19.1291	2.0306	1.80724e-05	0.00039264	trypsin inhibitor protein 1
	AT4G11170	0.138031	0.0360048	0.0457379	0.210497	0.416315	0.270538	0.0732579	0.299117	2.02965	0.00248881	0.0172507	Disease resistance protein (TIR-NBS-LRR class) family
	AT5G24530	21.5068	3.14631	3.92673	21.1982	56.6532	38.4328	9.52661	38.7614	2.02459	0.00313763	0.0207223	2-oxoglutarate (2OG) and Fe(II)-dependent oxygenase superfamily protein
	AT1G33960	5.49932	0.899932	1.54433	9.31428	11.8381	11.1599	2.64786	10.7707	2.02422	0.000360636	0.00390622	P-loop containing nucleoside triphosphate hydrolases superfamily protein
	AT4G11910	0.79324	0.482799	0.408874	2.11695	3.16699	1.55474	0.561638	2.27956	2.02104	8.9036e-05	0.00134615
	AT1G73330	7.10346	5.6205	7.13987	25.8509	33.744	20.884	6.62128	26.8263	2.01847	5.61306e-08	7.28398e-06	drought-repressed 4
	AT2G18690	11.1832	2.95549	2.92554	16.4016	27.3799	25.215	5.68809	22.9988	2.01554	0.000183732	0.00235247
	AT1G51800	0.433553	0.226182	0.19155	0.39069	1.98661	1.0622	0.283762	1.1465	2.01448	0.00162555	0.0123973	Leucine-rich repeat protein kinase family protein
	AT5G15500	0.71359	1.06606	0.852671	2.89593	4.74099	2.98797	0.87744	3.54163	2.01304	7.76557e-06	0.000208515	Ankyrin repeat family protein		ABA
	AT5G40690	8.27245	5.44766	5.87178	19.083	29.8432	30.0355	6.53063	26.3206	2.0109	2.14232e-07	1.66608e-05		PSR
	AT1G51850	0.345821	0.041181	0.0348756	0.569066	0.744773	0.383106	0.140626	0.565648	2.00804	0.00876542	0.0462054	Leucine-rich repeat protein kinase family protein
	AT1G65790	3.4493	0.986075	1.44121	3.60097	11.2461	8.758	1.95886	7.86837	2.00605	0.000345775	0.00378673	receptor kinase 1
	AT1G76530	1.23381	0.500632	0.678364	1.91577	3.45095	4.27224	0.804269	3.21299	1.99816	8.07157e-05	0.00125132	Auxin efflux carrier family protein
	AT1G21310	39.7084	9.93129	16.6665	64.182	104.211	95.388	22.1021	87.9271	1.99213	8.77746e-05	0.00133202	extensin 3
	AT4G23230	1.40211	0.280017	0.542039	1.48825	4.51864	2.834	0.74139	2.94696	1.99092	0.00106512	0.00896983	cysteine-rich RLK (RECEPTOR-like protein kinase) 15
	AT1G07620	2.65451	0.749071	1.04486	3.9812	7.64235	6.05415	1.48281	5.89257	1.99056	0.000108514	0.00157591	GTP-binding protein Obg/CgtA
	AT1G01560	1.88349	0.589563	0.748937	1.41005	6.64218	4.74636	1.074	4.2662	1.98996	0.00144926	0.0114058	MAP kinase 11
	AT2G32680	14.8925	2.05083	3.24849	14.0084	39.9951	26.1111	6.7306	26.7048	1.98829	0.00260853	0.0178451	receptor like protein 23
	AT1G75040	73.9227	15.628	19.52	87.9794	172.705	170.941	36.3569	143.875	1.98451	0.000699886	0.00655304	pathogenesis-related gene 5
	AT5G45000	0.522986	0.238733	0.252724	0.697858	2.07031	1.21724	0.338148	1.32847	1.97404	0.00140443	0.0111275	Disease resistance protein (TIR-NBS-LRR class) family
	AT5G53048	0.446197	0.190102	0.27599	1.55885	1.08697	0.932841	0.304097	1.19289	1.97186	0.000498169	0.00501907	other RNA
	AT3G51440	3.1895	0.762637	1.14494	5.60094	7.80071	6.58625	1.69903	6.66263	1.97138	0.000144731	0.00196036	Calcium-dependent phosphotriesterase superfamily protein
	AT3G28540	11.0287	4.95397	4.63133	19.012	34.5349	27.2445	6.87133	26.9305	1.97058	1.00594e-05	0.000252688	P-loop containing nucleoside triphosphate hydrolases superfamily protein
	AT3G20660	1.64194	1.06181	0.81989	4.08316	4.77767	4.9446	1.17455	4.60181	1.97009	5.5552e-07	3.19163e-05	organic cation/carnitine transporter4	PSR
	AT3G23870	0.958985	1.0745	1.01108	3.8072	3.9998	4.05821	1.01486	3.95507	1.96243	5.13052e-08	6.95047e-06	Protein of unknown function (DUF803)	PSR
	AT1G30500	5.57134	4.85522	5.72717	20.8589	20.6411	21.4362	5.38458	20.9787	1.96202	1.03967e-10	1.2942e-07	nuclear factor Y, subunit A7	PSR
	AT3G02980	2.28883	2.29448	2.46365	9.45101	6.96063	11.0393	2.34899	9.1503	1.96178	3.31042e-07	2.24321e-05	MEIOTIC CONTROL OF CROSSOVERS1	PSR
	AT5G54610	13.8247	2.90788	4.5061	16.6716	36.0169	29.9519	7.07956	27.5468	1.96015	0.000419719	0.00438623	ankyrin
	AT5G55450	23.5646	6.22081	9.21953	29.5498	65.3016	56.5504	13.0017	50.4672	1.95665	0.000183371	0.00234875	Bifunctional inhibitor/lipid-transfer protein/seed storage 2S albumin superfamily protein
	AT5G10740	3.10372	2.48451	2.19104	9.25429	10.6656	10.271	2.59309	10.0636	1.95641	4.553e-09	1.66908e-06	Protein phosphatase 2C family protein	PSR
	AT4G21903	0.67652	0.193012	0.228842	0.984796	1.7854	1.49171	0.366125	1.42064	1.95613	0.000529084	0.00525799	MATE efflux family protein
	AT1G23140	13.7606	9.73345	12.3647	42.2276	44.4947	51.7544	11.9529	46.1589	1.94925	1.69778e-09	8.03696e-07	Calcium-dependent lipid-binding (CaLB domain) family protein	PSR
	AT2G27660	0.767444	0.373679	0.118673	1.24128	2.36811	1.25348	0.419932	1.62096	1.94862	0.00161037	0.012327	Cysteine/Histidine-rich C1 domain family protein
	AT2G15070	0.116494	0.091161	0.128671	0.355305	0.418926	0.521888	0.112109	0.43204	1.94627	0.00126403	0.0102693	transposable element gene
	AT4G21120	0.542387	0.220079	0.116489	0.584845	1.46811	1.32884	0.292985	1.12726	1.94393	0.00129141	0.0104387	amino acid transporter 1
	AT1G66990	1.81741	0.553074	1.40517	5.96301	3.79487	4.74944	1.25855	4.83577	1.94198	0.000344711	0.00377754
	AT5G20400	5.81735	3.44499	3.22141	10.9095	18.9593	18.0273	4.16125	15.9654	1.93986	2.11087e-06	8.30754e-05	2-oxoglutarate (2OG) and Fe(II)-dependent oxygenase superfamily protein	PSR
	AT5G42380	1.6464	0.136645	0.578614	1.59775	4.49692	2.93356	0.787219	3.00941	1.93464	0.00772789	0.0419265	calmodulin like 37
	AT2G29160	0.284048	0.181527	0.285503	1.01992	0.876487	0.974274	0.250359	0.956895	1.93436	0.000424396	0.00442319
	AT3G57460	1.85532	0.597824	0.742555	2.62661	6.18579	3.35831	1.06523	4.0569	1.92921	0.000262452	0.00308535	catalytics;metal ion binding
	AT2G25510	735.306	155.383	183.832	753.317	1695.01	1640.57	358.174	1362.96	1.92802	0.00145586	0.0114406
	AT1G29715	0.350788	0.128103	0.149171	0.28936	1.2391	0.859423	0.209354	0.79596	1.92675	0.00334334	0.0217476
	AT4G16590	0.145372	0.0530877	0.404632	0.366799	0.637449	1.28217	0.201031	0.76214	1.92264	0.00807806	0.043426	cellulose synthase-like A01
	AT1G10340	5.91955	1.15292	0.854343	6.40847	12.7328	10.5709	2.64227	9.90405	1.90624	0.00232408	0.0163449	Ankyrin repeat family protein
	AT1G11080	1.23988	0.258735	0.684746	3.57536	1.89857	2.69052	0.727788	2.72148	1.9028	0.000347342	0.00379895	serine carboxypeptidase-like 31
	AT2G40740	0.394449	0.102891	0.174273	0.492164	1.1897	0.828335	0.223871	0.836732	1.9021	0.0039046	0.0245813	WRKY DNA-binding protein 55
	AT2G26400	1.89932	1.15601	1.52969	9.83041	4.88396	2.4042	1.52834	5.70619	1.90056	0.000540175	0.00533853	acireductone dioxygenase 3
	AT5G14330	0.940856	2.29058	1.69737	4.56528	5.09334	8.52878	1.64293	6.06247	1.88363	0.000197638	0.00247767
	AT1G74210	9.46047	7.58827	8.76008	26.6029	33.5089	34.6786	8.60294	31.5968	1.87688	4.45371e-10	3.40203e-07	PLC-like phosphodiesterases superfamily protein	PSR
	AT4G20000	0.71063	0.519023	0.439552	0.82756	3.3469	1.94995	0.556402	2.04147	1.87541	0.00474585	0.0287143	VQ motif-containing protein
	AT5G48657	2.62776	0.389034	0.384378	1.92981	6.19958	4.31516	1.13372	4.14819	1.87141	0.00719003	0.039694	defense protein-related
	AT3G25882	3.99071	2.63132	2.05701	11.1881	12.0621	8.47353	2.89301	10.5746	1.86995	2.01227e-05	0.000427243	NIM1-interacting 2
	AT4G33030	115.916	97.3773	103.438	384.881	336.017	434.816	105.577	385.238	1.86745	6.92687e-11	9.43487e-08	sulfoquinovosyldiacylglycerol 1	PSR
	AT1G14870	3.5033	1.31698	1.11533	4.8997	9.87306	6.76543	1.97854	7.1794	1.85943	0.000279335	0.00323183	PLANT CADMIUM RESISTANCE 2
	AT1G62540	2.11197	1.69402	1.48129	6.19262	7.44791	5.52909	1.76243	6.38987	1.85822	3.45584e-08	5.53099e-06	flavin-monooxygenase glucosinolate S-oxygenase 2	PSR
	AT4G03450	2.53514	0.277738	0.627233	2.46023	6.13464	3.87569	1.1467	4.15685	1.858	0.00419729	0.0260164	Ankyrin repeat family protein
	AT4G14365	17.5375	3.70931	5.28861	19.415	41.637	35.0032	8.84514	32.0184	1.85594	0.000763288	0.00701315	XB3 ortholog 4 in Arabidopsis thaliana
	AT2G17280	3.75942	2.41943	2.81138	9.09095	10.2092	13.1665	2.99675	10.8222	1.85253	2.0248e-07	1.60883e-05	Phosphoglycerate mutase family protein	PSR
	AT5G05320	0.75452	0.563603	0.689443	2.19668	3.00776	2.01661	0.669189	2.40701	1.84676	2.86315e-05	0.00056025	FAD/NAD(P)-binding oxidoreductase family protein
	AT4G14400	51.4775	13.7286	11.8247	58.5796	124.629	93.415	25.6769	92.2077	1.84442	0.00112173	0.00933894	ankyrin repeat family protein
	AT1G08165	4.53605	4.45184	4.38395	12.5458	14.2732	21.1151	4.45728	15.978	1.84185	3.28314e-06	0.000113642
	AT3G48080	3.36308	0.623668	0.589118	2.83025	7.33934	6.2311	1.52529	5.4669	1.84164	0.00368936	0.0234803	alpha/beta-Hydrolases superfamily protein
	AT2G43535	35.82	34.4679	38.422	132.274	118.737	137.611	36.2367	129.541	1.83788	2.28691e-11	4.80394e-08	Scorpion toxin-like knottin superfamily protein	PSR
	AT1G67000	0.652338	0.152708	0.155191	0.584366	1.92871	0.917948	0.320079	1.14368	1.83718	0.00480836	0.0290078	Protein kinase superfamily protein
	AT5G63130	2.42646	1.29224	2.03241	5.69068	7.22463	7.62912	1.91704	6.84814	1.83683	5.13144e-06	0.000156716	Octicosapeptide/Phox/Bem1p family protein	PSR
	AT3G01830	0.461024	0.185195	0.185355	0.429506	1.21294	1.31925	0.277191	0.987234	1.83251	0.00205133	0.0148942	Calcium-binding EF-hand family protein	PSR
	AT3G62960	2.50257	1.23025	2.67913	8.59361	7.97232	6.22558	2.13732	7.59717	1.82966	6.74492e-05	0.0010941	Thioredoxin superfamily protein
	AT4G19030	0.48249	0.220248	0.373049	0.877938	1.51821	1.41851	0.358595	1.27155	1.82616	0.000629592	0.00603899	NOD26-like major intrinsic protein 1
	AT4G20110	3.35069	0.896086	1.12524	4.13851	8.12133	6.7663	1.79067	6.34205	1.82445	0.000344418	0.0037768	VACUOLAR SORTING RECEPTOR 7
	AT2G45510	4.93531	1.46759	3.00907	7.80002	14.1755	11.3037	3.13732	11.0931	1.82205	7.04304e-05	0.00112772	cytochrome P450, family 704, subfamily A, polypeptide 2
	AT1G02920	68.0085	17.4489	22.4942	91.6052	168.132	120.08	35.9839	126.606	1.81492	0.000382831	0.00408345	glutathione S-transferase 7
	AT5G24655	0.67652	2.67643	2.09227	4.81456	6.40912	7.84531	1.81507	6.35633	1.80817	0.00099839	0.00854927	response to low sulfur 4
	AT5G55170	1.17219	1.07016	0.453152	1.42194	3.68842	4.30775	0.898501	3.13937	1.80488	0.00267395	0.0181963	small ubiquitin-like modifier 3
	AT1G14250	14.4042	14.8054	13.2468	42.4275	71.9839	33.8859	14.1521	49.4325	1.80444	1.24316e-06	5.60841e-05	GDA1/CD39 nucleoside phosphatase family protein
	AT3G26790	0.05476	0.349956	0.38105	0.956555	0.867099	0.912292	0.261922	0.911982	1.79987	0.00529273	0.0312675	AP2/B3-like transcriptional factor family protein
	AT3G25760	31.2853	27.7722	32.252	86.5476	108.681	122.595	30.4365	105.941	1.79939	1.21692e-09	6.70501e-07	allene oxide cyclase 1
	AT1G34420	1.62669	0.561441	0.582841	1.57862	5.05814	2.97443	0.923656	3.20373	1.79432	0.00109968	0.00919178	leucine-rich repeat transmembrane protein kinase family protein
	AT3G45860	32.5004	7.30536	9.15021	31.4531	80.2111	57.6596	16.3186	56.4413	1.79023	0.0016075	0.0123099	cysteine-rich RLK (RECEPTOR-like protein kinase) 4
	AT1G08170	0.323473	0.664466	0.375151	1.25566	1.44468	1.98125	0.454363	1.56053	1.78012	0.00855059	0.0453361	Histone superfamily protein		ABA
	AT1G17830	2.11573	1.56171	1.94907	6.96784	5.48309	6.83781	1.8755	6.42958	1.77745	9.39965e-08	1.01583e-05	Protein of unknown function (DUF789)	PSR
	AT1G70260	4.2688	3.27535	3.68675	14.0145	14.0499	10.414	3.74363	12.8261	1.77658	1.93076e-08	3.89856e-06	nodulin MtN21 /EamA-like transporter family protein
	AT1G56650	3.68294	4.76337	3.17383	12.3605	14.8909	12.4068	3.87338	13.2194	1.77099	1.10536e-07	1.10569e-05	production of anthocyanin pigment 1	PSR
	AT5G45990	0.41476	0.0841468	0.142525	0.760288	0.523906	0.903247	0.213811	0.729147	1.76988	0.00589829	0.0340387	crooked neck protein, putative / cell cycle protein, putative
	AT5G59670	9.09496	2.75479	2.5971	8.71572	23.3812	17.1006	4.81562	16.3992	1.76783	0.000923884	0.00809061	Leucine-rich repeat protein kinase family protein
	AT4G15540	48.457	39.4326	41.6285	140.239	151.886	148.584	43.1727	146.903	1.76667	2.18613e-11	4.80394e-08	EamA-like transporter family
	AT2G27190	32.7218	25.635	30.856	102.191	93.2691	107.406	29.7376	100.955	1.76336	1.21241e-10	1.45451e-07	purple acid phosphatase 12	PSR
	AT3G47340	21.8812	21.746	15.9645	68.4057	74.1913	59.3923	19.8639	67.3298	1.7611	2.75617e-09	1.20305e-06	glutamine-dependent asparagine synthase 1
	AT1G65300	0.707234	0.387407	0.546815	1.64721	2.18232	1.73271	0.547152	1.85408	1.76069	0.00214585	0.0153713	AGAMOUS-like 38
	AT4G15610	0.962529	1.0545	0.396907	1.30772	5.00224	1.82365	0.804646	2.71121	1.75251	0.00316511	0.0208689	Uncharacterised protein family (UPF0497)
	AT3G28580	1.94197	0.379917	0.482619	1.74998	5.01241	2.65077	0.934837	3.13772	1.74693	0.0050492	0.0301374	P-loop containing nucleoside triphosphate hydrolases superfamily protein
	AT3G50800	3.23194	3.57182	2.49885	2.97137	19.0616	9.16842	3.10087	10.4005	1.7459	0.00333048	0.0216849
	AT4G01390	6.60157	7.42396	8.78861	30.3355	30.9924	15.1669	7.60471	25.4982	1.74543	5.10948e-06	0.00015626	TRAF-like family protein
	AT2G15040	8.91054	4.81881	5.35354	15.3668	28.2511	20.1342	6.36097	21.2507	1.74019	8.18627e-06	0.000216305
	AT3G46090	1.67798	1.02129	2.01813	2.35214	7.72122	5.66407	1.57247	5.24581	1.73813	0.00167444	0.0126952	C2H2 and C2HC zinc fingers superfamily protein
	AT5G50260	0.138227	0.630978	0.480929	1.20728	1.73978	1.21915	0.416711	1.38874	1.73665	0.00299702	0.0199584	Cysteine proteinases superfamily protein		ABA
	AT1G35230	8.27775	1.93325	2.82797	8.03316	16.101	19.2427	4.34632	14.4589	1.73409	0.00153073	0.0118704	arabinogalactan protein 5
	AT2G02930	1.45334	0.918582	0.691496	1.84436	5.49223	2.84851	1.02114	3.39504	1.73325	0.00131641	0.0106102	glutathione S-transferase F3
	AT3G57540	1.56433	0.681627	1.59433	3.79526	4.90788	4.04161	1.2801	4.24825	1.73062	4.71624e-05	0.00082533	Remorin family protein
	AT2G39330	5.03568	3.20859	3.67039	10.8428	17.8473	10.7951	3.97156	13.1617	1.72857	1.77443e-06	7.34464e-05	jacalin-related lectin 23
	AT5G24380	1.30563	1.55728	1.05832	4.98646	4.75383	3.24003	1.30708	4.32677	1.72695	2.48843e-06	9.43976e-05	YELLOW STRIPE like 2
	AT5G25910	1.08141	0.257553	0.508942	1.04946	2.80622	2.25778	0.615969	2.03782	1.7261	0.00202435	0.0147365	receptor like protein 52
	AT4G03960	10.5807	10.1411	11.0344	34.4542	32.94	37.6176	10.5854	35.0039	1.72544	7.0179e-11	9.43487e-08	Phosphotyrosine protein phosphatases superfamily protein	PSR
	AT2G26310	1.03815	0.720324	0.610031	2.03511	2.17496	3.58118	0.789503	2.59708	1.71788	3.76976e-05	0.000698466	Chalcone-flavanone isomerase family protein
	AT2G04495	2.51628	0.459454	0.778209	2.80822	5.31255	4.19209	1.25131	4.10429	1.71369	0.00332517	0.0216671
	AT5G67450	3.88838	1.68155	1.66143	4.36931	10.9681	8.32311	2.41045	7.88683	1.71014	0.000391003	0.00415086	zinc-finger protein 1
	AT4G37150	2.69071	1.57919	1.93178	4.66286	9.12988	6.49799	2.06722	6.76358	1.71009	3.35002e-05	0.000635767	methyl esterase 9
	AT2G26560	32.5895	11.933	12.2618	30.3299	86.9382	68.4007	18.9281	61.8896	1.70917	0.000617847	0.00594668	phospholipase A 2A
	AT3G12500	0.886271	0.303424	0.599586	1.21845	3.44845	1.15805	0.596427	1.94165	1.70287	0.00415602	0.0258053	basic chitinase	PSR	ABA
	AT5G27420	14.1434	5.76703	5.43692	14.6508	39.7774	27.9543	8.4491	27.4608	1.70051	0.000383941	0.00409355	carbon/nitrogen insensitive 1
	AT1G19960	119.505	41.963	46.7376	148.82	299.381	227.949	69.402	225.384	1.69933	0.000179541	0.00231657
	AT1G07430	0.415615	0.433647	0.734498	1.84382	2.07316	1.2219	0.52792	1.71296	1.6981	0.000351666	0.00383253	highly ABA-induced PP2C gene 2		ABA
	AT3G01080	1.21864	0.556287	0.471111	1.3009	3.76037	2.20938	0.74868	2.42355	1.6947	0.00145271	0.0114239	WRKY DNA-binding protein 58
	AT3G23010	5.1316	1.02767	0.921511	4.14463	10.7536	7.88405	2.36026	7.59408	1.68593	0.00550497	0.032245	receptor like protein 36
	AT1G52000	25.5039	15.8822	15.4315	50.8217	73.9314	57.7364	18.9392	60.8298	1.6834	3.48546e-07	2.33006e-05	Mannose-binding lectin superfamily protein
	AT1G64360	23.4464	16.1153	20.9542	51.9094	90.2006	52.2449	20.172	64.785	1.68331	1.88634e-06	7.64775e-05
	AT3G10150	2.65419	1.88115	1.3501	6.60888	6.43748	5.78399	1.96182	6.27678	1.67784	4.70966e-06	0.000147385	purple acid phosphatase 16
	AT2G37210	0.120398	0.146558	0.217206	0.584201	0.488831	0.471954	0.161387	0.514996	1.67403	0.00345222	0.0222928	lysine decarboxylase family protein
	AT2G33770	45.8622	41.8212	42.7634	134.548	130.108	151.286	43.4823	138.647	1.67292	1.08884e-11	3.32689e-08	phosphate 2
	AT2G46440	11.894	5.08053	5.04498	14.6231	34.0027	21.5645	7.33983	23.3968	1.67249	0.000164046	0.00216304	cyclic nucleotide-gated channels
	AT1G73700	1.14791	1.09563	1.0489	3.29133	3.55905	3.63049	1.09748	3.49362	1.67053	9.28779e-07	4.58389e-05	MATE efflux family protein
	AT4G33770	8.524	8.21343	8.76707	29.3632	21.6284	30.0377	8.5015	27.0097	1.66769	3.64458e-09	1.44111e-06	Inositol 1,3,4-trisphosphate 5/6-kinase family protein	PSR
	AT4G35190	0.922712	0.453601	0.329269	2.20418	1.95962	1.25204	0.568527	1.80528	1.66692	0.00124936	0.0101722	Putative lysine decarboxylase family protein
	AT1G03620	0.570406	0.376104	0.465524	1.13786	2.00714	1.33537	0.470678	1.49346	1.66584	0.000491237	0.00496555	ELMO/CED-12 family protein
	AT3G03790	17.2401	16.4949	16.5058	47.2605	49.998	62.15	16.7469	53.1362	1.6658	3.14319e-10	2.64917e-07	ankyrin repeat family protein / regulator of chromosome condensation (RCC1) family protein	PSR
	AT3G11230	7.46079	5.85543	6.9323	17.9738	21.4169	24.5	6.74951	21.2969	1.65779	1.38061e-08	3.26777e-06	Yippee family putative zinc-binding protein	PSR
	AT2G44840	1.01623	0.579863	0.687508	1.84913	4.33235	0.995898	0.761201	2.39246	1.65214	0.00777002	0.042082	ethylene-responsive element binding factor 13
	AT4G05100	1.2384	0.602993	0.382999	2.48374	2.9498	1.53725	0.741464	2.3236	1.64791	0.00158352	0.0121722	myb domain protein 74
	AT5G42530	1137.8	200.355	229.47	806.177	2214.22	1865.82	522.542	1628.74	1.64014	0.00949457	0.0491926
	AT5G17165	1.14179	1.06558	0.833758	3.41034	3.14206	2.90926	1.01371	3.15389	1.63749	2.14643e-07	1.66608e-05
	AT4G32870	2.76707	4.33068	2.9035	8.24773	11.3952	11.4279	3.33375	10.3569	1.63538	2.86472e-05	0.00056025	Polyketide cyclase/dehydrase and lipid transport superfamily protein
	AT1G09932	4.71784	1.21902	1.23884	5.26952	8.43908	8.57081	2.3919	7.42647	1.63452	0.00121443	0.00994081	Phosphoglycerate mutase family protein
	AT5G42830	6.08247	1.6527	1.45563	4.63788	14.5234	9.29596	3.0636	9.48575	1.63053	0.00416688	0.0258631	HXXXD-type acyl-transferase family protein
	AT3G21710	0.893211	0.593067	0.313912	1.65484	2.30781	1.59152	0.600063	1.85139	1.62542	0.0013085	0.0105616
	AT4G02050	12.19	10.3913	10.3711	30.6949	33.2954	37.5352	10.9841	33.8418	1.62339	3.15284e-10	2.64917e-07	sugar transporter protein 7
	AT4G13000	1.82922	1.39167	1.80716	4.43792	5.5289	5.47744	1.67602	5.14809	1.619	1.06997e-05	0.000264619	AGC (cAMP-dependent, cGMP-dependent and protein kinase C) kinase family protein	PSR
	AT1G23850	1.02811	0.433213	0.244587	1.30473	2.76144	1.16255	0.568637	1.74291	1.61591	0.00679052	0.0380446
	AT1G22220	0.492885	0.179994	0.914606	1.24364	2.16128	1.44907	0.529162	1.61799	1.61243	0.00899545	0.0471629	F-box family protein
	AT3G60420	5.3932	2.5888	3.13816	7.14034	14.8238	12.0054	3.70672	11.3232	1.61107	4.31364e-05	0.000771999	Phosphoglycerate mutase family protein
	AT5G65280	2.87699	2.27968	2.89594	7.32238	9.74151	7.50074	2.6842	8.18821	1.60905	2.54817e-07	1.85779e-05	GCR2-like 1
	AT4G01700	10.2777	5.45846	4.69909	13.2347	26.0003	23.0495	6.81175	20.7615	1.60781	6.62748e-05	0.00107869	Chitinase family protein
	AT1G03850	7.99939	3.11601	3.62848	10.5232	20.8441	13.5185	4.91463	14.9619	1.60614	0.000175178	0.00227854	Glutaredoxin family protein
	AT1G21520	5.21218	1.69947	3.886	6.68402	18.139	8.02669	3.59922	10.9499	1.60516	0.0018317	0.0136247
	AT5G54490	10.8749	5.52715	4.33413	12.1856	26.9474	23.9515	6.91207	21.0282	1.60514	0.000347146	0.00379804	pinoid-binding protein 1
	AT5G25250	12.7069	2.43336	3.54645	13.1435	23.2289	20.4102	6.2289	18.9275	1.60344	0.00232813	0.0163665	SPFH/Band 7/PHB domain-containing membrane-associated protein family
	AT2G15390	10.6096	2.67795	2.31617	11.0835	21.4876	14.6786	5.20125	15.7499	1.59841	0.00254889	0.017555	fucosyltransferase 4
	AT3G13277	1.60305	1.71339	1.87427	5.27414	5.71487	4.63629	1.73024	5.20843	1.58988	2.54241e-06	9.57964e-05	other RNA
	AT1G24147	28.0733	9.76875	10.8528	34.0547	66.6137	45.6083	16.2316	48.7589	1.58686	0.000316907	0.00355431
	AT1G72910	19.1776	7.87175	8.66939	15.7218	51.4592	40.0129	11.9063	35.7313	1.58547	0.000959253	0.00831122	Toll-Interleukin-Resistance (TIR) domain-containing protein
	AT1G54575	11.2753	9.13173	12.9361	30.3557	33.9654	35.6443	11.1144	33.3218	1.58404	9.81082e-08	1.02723e-05
	AT4G23220	3.77522	1.51652	1.72215	3.99341	10.3004	6.69643	2.33797	6.99674	1.58143	0.000491064	0.0049653	cysteine-rich RLK (RECEPTOR-like protein kinase) 14
	AT4G14020	16.3298	10.9743	15.0808	41.1589	45.0296	40.5633	14.1283	42.2506	1.58039	1.18209e-07	1.14739e-05	Rapid alkalinization factor (RALF) family protein
	AT1G26420	2.31605	0.808472	0.632015	1.91708	5.28255	4.00537	1.25218	3.735	1.57667	0.00343219	0.0221966	FAD-binding Berberine family protein
	AT5G19430	15.5574	15.3618	15.4196	46.1499	45.6717	46.171	15.4463	45.9975	1.5743	1.24114e-11	3.47621e-08	RING/U-box superfamily protein	PSR
	AT1G31580	1469.22	539.84	548.719	1732.07	3081.53	2801.35	852.592	2538.32	1.57394	0.000302394	0.00343831	ECS1
	AT3G10420	81.3365	79.2463	77.8253	235.465	228.203	245.105	79.4694	236.258	1.57189	3.11286e-12	1.16248e-08	P-loop containing nucleoside triphosphate hydrolases superfamily protein	PSR
	AT3G56400	81.2891	38.4284	42.6465	105.799	204.77	171.905	54.1213	160.825	1.57122	4.48669e-05	0.000794508	WRKY DNA-binding protein 70
	AT3G26170	9.23172	3.44379	3.22349	10.6287	23.0535	13.5543	5.29966	15.7455	1.57097	0.000645795	0.00615519	cytochrome P450, family 71, subfamily B, polypeptide 19
	AT1G08230	4.25151	3.8465	4.20518	12.4148	12.8141	11.2606	4.10106	12.1632	1.56845	1.29818e-09	6.9257e-07	Transmembrane amino acid transporter family protein
	AT2G39510	1.23754	0.215205	0.54676	1.83005	1.96198	2.13679	0.666501	1.97627	1.5681	0.00311959	0.0206329	nodulin MtN21 /EamA-like transporter family protein		ABA
	AT2G30750	1.48131	0.416117	1.18936	1.27167	5.08905	2.79168	1.02893	3.0508	1.56804	0.00552303	0.0323114	cytochrome P450, family 71, subfamily A, polypeptide 12
	AT3G50930	9.31165	3.03614	3.91622	10.3274	22.4762	15.3927	5.42134	16.0655	1.56724	0.000507004	0.00508365	cytochrome BC1 synthesis
	AT2G15042	11.9923	6.8838	7.12529	19.1875	36.3283	21.2527	8.66713	25.5895	1.56193	1.91044e-05	0.000410628	Leucine-rich repeat (LRR) family protein
	AT1G02930	99.3375	37.4925	59.5704	122.119	230.991	226.742	65.4668	193.284	1.56189	0.00012639	0.00176264	glutathione S-transferase 6
	AT1G23120	1.2715	0.515926	0.873859	1.78235	3.44165	2.63057	0.887096	2.61819	1.56141	0.00311324	0.0205976	Polyketide cyclase/dehydrase and lipid transport superfamily protein	PSR
	AT1G80120	1.93029	1.17485	2.15576	4.47499	5.26837	5.78009	1.75363	5.17448	1.56107	5.84512e-05	0.000979579	Protein of unknown function (DUF567)
	AT3G58900	10.2389	8.67603	9.19634	26.2391	26.5608	30.072	9.37042	27.624	1.55974	5.42275e-10	3.96214e-07	F-box/RNI-like superfamily protein
	AT5G13320	4.11126	2.38022	2.37758	7.1362	9.58111	9.401	2.95636	8.70611	1.55821	2.06852e-06	8.18882e-05	Auxin-responsive GH3 family protein
	AT5G52750	16.7117	6.98518	6.74591	18.3672	38.9125	32.2284	10.1476	29.836	1.55592	0.000305045	0.00345903	Heavy metal transport/detoxification superfamily protein
	AT4G17790	18.2943	18.0554	15.89	50.8746	47.3844	55.3367	17.4133	51.1986	1.55592	2.1332e-10	2.10873e-07	SNARE associated Golgi protein family	PSR
	AT4G16260	1.07419	0.140099	0.711887	1.78706	2.05607	1.80462	0.642058	1.88258	1.55194	0.00663842	0.0373231	Glycosyl hydrolase superfamily protein
	AT5G49525	5.03228	3.38526	4.30039	10.0242	13.657	13.497	4.23931	12.3927	1.54759	3.60749e-05	0.000675851
	AT4G12080	1.40446	1.3772	1.85004	3.43265	5.53336	4.56238	1.5439	4.50946	1.54638	9.14995e-06	0.000235475	AT-hook motif nuclear-localized protein 1
	AT4G37680	38.5703	33.1624	37.0252	105.232	100.821	110.969	36.2526	105.674	1.54346	5.12728e-11	7.82178e-08	heptahelical protein 4
	AT1G69480	0.610263	0.762412	0.248336	1.80786	1.77355	1.13315	0.540337	1.57152	1.54023	0.000737297	0.00683036	EXS (ERD1/XPR1/SYG1) family protein
	AT1G71910	1.39832	0.957459	1.08114	3.61867	3.40642	2.96907	1.14564	3.33139	1.53997	0.000178935	0.00231308
	AT1G13990	12.0191	7.86297	9.98854	21.2072	36.3775	29.226	9.95686	28.9369	1.53915	1.26219e-06	5.64876e-05
	AT3G07195	3.08081	1.74117	1.30443	3.98637	7.86249	5.9305	2.04214	5.92645	1.53709	0.000236151	0.00284176	RPM1-interacting protein 4 (RIN4) family protein
	AT3G47420	35.1277	27.6608	27.1755	95.4355	82.2617	83.1485	29.988	86.9486	1.53578	1.58622e-09	7.61614e-07	phosphate starvation-induced gene 3	PSR
	AT3G27250	1.69557	2.04882	1.00251	4.01689	4.04957	5.66915	1.5823	4.57854	1.53286	0.000167745	0.00220145
	AT1G72900	18.0047	15.1103	14.3819	38.997	46.6155	51.7643	15.8323	45.7922	1.53223	5.52461e-09	1.87558e-06	Toll-Interleukin-Resistance (TIR) domain-containing protein
	AT4G39950	27.5941	20.492	22.0214	59.0463	80.6083	63.0566	23.3692	67.5704	1.53178	2.29651e-08	4.26439e-06	cytochrome P450, family 79, subfamily B, polypeptide 2
	AT2G15810	0.688494	0.655898	0.567042	1.3363	1.94461	2.24417	0.637145	1.84169	1.53134	2.23106e-05	0.000461058	transposable element gene
	AT3G51330	2.96288	1.24846	1.52188	3.90081	7.10006	5.56354	1.91107	5.52147	1.53067	0.000128269	0.00178072	Eukaryotic aspartyl protease family protein
	AT1G27720	0.941012	0.456401	0.591147	1.52677	2.06553	2.14696	0.662853	1.91309	1.52914	5.8751e-05	0.000982181	TBP-associated factor 4B
	AT3G48650	8.99676	3.05288	3.01634	8.73093	20.3652	14.3565	5.022	14.4842	1.52815	0.00123724	0.0100907
	AT1G60190	1.66455	1.3772	0.884802	3.93745	3.9705	3.41541	1.30885	3.77446	1.52797	1.63659e-05	0.000364966	ARM repeat superfamily protein
	AT2G41090	345.499	120.929	132.251	340.72	759.922	622.748	199.56	574.463	1.52539	0.000782655	0.00714837	Calcium-binding EF-hand family protein
	AT1G43910	2.50122	0.578491	1.70181	2.84805	6.3369	4.57552	1.59384	4.58682	1.52499	0.00208139	0.015041	P-loop containing nucleoside triphosphate hydrolases superfamily protein
	AT2G46940	1.53755	0.818837	0.396263	1.92732	2.96526	3.01356	0.917549	2.63538	1.52215	0.00482639	0.029076
	AT3G60540	2.49106	1.43637	2.02739	4.96215	5.96197	6.16729	1.98494	5.69714	1.52114	6.54067e-05	0.00106818	Preprotein translocase Sec, Sec61-beta subunit protein
	AT3G14700	1.97136	0.7999	1.10081	2.6571	4.26879	4.18581	1.29069	3.7039	1.5209	0.000749673	0.00691391	SART-1 family
	AT1G54160	2.65639	1.37852	2.07547	4.74876	6.72095	6.05595	2.03679	5.84189	1.52013	1.34114e-05	0.00031615	nuclear factor Y, subunit A5
	AT5G45380	4.51628	0.906196	0.997676	4.09386	8.7049	5.58103	2.14005	6.1266	1.51744	0.00586142	0.0338608	solute:sodium symporters;urea transmembrane transporters
	AT2G24160	20.4287	10.9124	9.69833	29.6163	50.4857	36.8999	13.6798	39.0006	1.51145	2.82803e-05	0.000554552
	AT4G22950	0.135034	0.169511	0.104405	0.458654	0.424899	0.281206	0.136317	0.388253	1.51004	0.00830955	0.0443872	AGAMOUS-like 19
	AT5G44820	2.27553	0.634785	0.83082	1.96293	5.85136	2.7875	1.24705	3.53393	1.50276	0.00561457	0.0327273	Nucleotide-diphospho-sugar transferase family protein
	AT3G21780	2.50122	0.652434	1.25855	2.38879	6.609	3.50167	1.47074	4.16649	1.50229	0.00408371	0.0254645	UDP-glucosyl transferase 71B6
	AT1G19630	0.792069	1.1485	1.26084	3.39117	2.57273	3.10488	1.06714	3.02293	1.5022	2.22023e-05	0.000460045	cytochrome P450, family 722, subfamily A, polypeptide 1
	AT2G04450	4.36439	2.01748	1.58043	6.32635	6.03378	10.1242	2.6541	7.49477	1.49766	0.00034204	0.00375902	nudix hydrolase homolog 6
	AT3G56040	53.3991	51.4981	50.6991	143.357	130.651	165.302	51.8654	146.436	1.49743	2.09168e-10	2.10873e-07	UDP-glucose pyrophosphorylase 3	PSR
	AT2G04070	0.52334	0.530877	0.404632	0.564307	1.60543	1.9375	0.486283	1.36908	1.49334	0.00468968	0.0284308	MATE efflux family protein
	AT1G52890	1.28077	0.950051	0.742692	2.17512	2.73005	3.45164	0.99117	2.7856	1.49078	0.000267643	0.00312995	NAC domain containing protein 19
	AT5G38710	0.537202	0.792257	0.3834	0.641636	2.55023	1.61986	0.570953	1.60391	1.49015	0.00469237	0.028442	Methylenetetrahydrofolate reductase family protein	PSR
	AT1G10070	1.04244	0.407874	0.614083	1.32476	2.76116	1.70263	0.688131	1.92952	1.48748	0.00127762	0.0103571	branched-chain amino acid transaminase 2
	AT1G58280	22.9412	22.5082	24.8807	63.7174	61.8715	71.1087	23.4433	65.5659	1.48377	1.7136e-10	1.79982e-07	Phosphoglycerate mutase family protein
	AT5G41750	6.92476	2.18964	2.35432	5.38525	15.3704	11.2105	3.82291	10.6554	1.47884	0.00258951	0.0177655	Disease resistance protein (TIR-NBS-LRR class) family
	AT2G31865	4.60924	2.37048	2.00752	5.2739	11.9803	7.77163	2.99575	8.34195	1.47747	0.000323851	0.00360842	poly(ADP-ribose) glycohydrolase 2
	AT5G26340	12.4517	6.8238	7.3492	15.5409	35.4971	23.0674	8.8749	24.7018	1.47681	8.40565e-05	0.00129234	Major facilitator superfamily protein	PSR
	AT1G70900	35.0639	28.4231	28.3973	85.8773	78.9645	90.8549	30.6281	85.2322	1.47654	7.96804e-10	5.25109e-07		PSR
	AT5G24780	40.156	11.6146	20.6092	41.4891	99.2992	60.4706	24.1266	67.0863	1.47539	0.0012039	0.00988108	vegetative storage protein 1		ABA
	AT3G62780	1.13145	0.751253	0.79528	2.19604	2.50574	2.72163	0.892662	2.47447	1.47093	0.00054849	0.0054045	Calcium-dependent lipid-binding (CaLB domain) family protein
	AT3G27210	2.11217	1.65285	2.33296	4.65854	6.32596	5.91401	2.03266	5.63284	1.47049	3.08348e-06	0.000108747
	AT5G06510	2.42085	1.10507	1.96087	4.69864	6.31863	4.17996	1.82893	5.06574	1.46978	7.55397e-05	0.00118474	nuclear factor Y, subunit A10
	AT3G19970	6.0279	5.39533	5.84861	13.8024	17.4678	16.5636	5.75728	15.9446	1.46961	3.95425e-09	1.52761e-06	alpha/beta-Hydrolases superfamily protein	PSR
	AT3G51430	14.4153	4.00682	7.50392	17.5213	28.3659	25.806	8.64202	23.8977	1.46743	0.000466316	0.00477105	Calcium-dependent phosphotriesterase superfamily protein
	AT1G72120	0.814761	1.14438	1.2599	1.88548	3.96965	3.04028	1.07301	2.96514	1.46643	0.000352851	0.00384419	Major facilitator superfamily protein
	AT2G44745	0.340792	0.248904	0.368887	0.793733	1.05158	0.801535	0.319528	0.882283	1.4653	0.00539196	0.0317536	WRKY family transcription factor
	AT4G36648	25.9568	22.6182	24.7436	56.9249	75.8883	69.4131	24.4395	67.4088	1.46372	3.04199e-09	1.31079e-06	other RNA
	AT2G19970	0.950932	0.434082	0.980314	2.30709	2.18785	2.01913	0.788443	2.17135	1.46152	0.00651327	0.0367547	CAP (Cysteine-rich secretory proteins, Antigen 5, and Pathogenesis-related 1 protein) superfamily protein
	AT4G01480	12.6455	9.92745	13.8392	33.8513	33.8562	32.5676	12.1374	33.425	1.46147	6.69072e-09	2.14167e-06	pyrophosphorylase 5	PSR
	AT4G10380	2.65695	1.50664	1.73529	5.89358	5.06547	5.23992	1.9663	5.39966	1.45739	2.71151e-06	9.99274e-05	NOD26-like intrinsic protein 5;1
	AT4G18250	3.88146	0.900526	1.05977	3.02088	8.06168	4.92109	1.94725	5.33455	1.45392	0.00637185	0.0361692	receptor serine/threonine kinase, putative
	AT2G20142	4.56784	2.42556	2.95512	6.42314	9.76508	11.0541	3.31618	9.08077	1.45329	6.28468e-05	0.00103493	Toll-Interleukin-Resistance (TIR) domain family protein
	AT2G14878	32.1656	24.1837	24.2426	61.3811	89.6618	69.4014	26.864	73.4814	1.45171	1.58174e-07	1.4027e-05
	AT4G08555	2.72511	2.76436	2.92637	3.52612	12.7855	6.67647	2.80528	7.66268	1.4497	0.00520781	0.0308866
	AT3G61198	2.48026	1.05671	1.91767	4.57325	6.57919	3.72697	1.81821	4.9598	1.44776	0.00128705	0.010416	other RNA
	AT2G46400	5.27858	2.60081	2.39693	5.85441	13.4034	8.74477	3.42544	9.33418	1.44623	0.000542906	0.00536168	WRKY DNA-binding protein 46
	AT1G30900	4.02001	1.3391	1.8201	4.25269	8.35205	6.95636	2.39307	6.52037	1.44609	0.000669982	0.0063183	VACUOLAR SORTING RECEPTOR 6
	AT3G25610	3.35423	2.20485	2.4378	4.89571	9.68559	7.13962	2.66563	7.2403	1.44158	1.67878e-05	0.000369992	ATPase E1-E2 type family protein / haloacid dehalogenase-like hydrolase family protein
	AT2G25000	3.38865	1.16014	1.58293	3.56257	7.50979	5.53475	2.04391	5.5357	1.43744	0.00116477	0.00962342	WRKY DNA-binding protein 60
	AT1G65500	5.05135	1.8735	2.68508	5.05529	12.3055	8.66299	3.20331	8.67459	1.43723	0.00172908	0.0130272
	AT3G52310	1.47784	1.74897	1.48118	3.71822	4.71128	4.29116	1.56933	4.24022	1.43399	2.68225e-07	1.9181e-05	ABC-2 type transporter family protein
	AT5G50800	5.95143	7.9561	7.72393	19.8794	22.524	16.039	7.21049	19.4808	1.43388	2.50743e-07	1.84408e-05	Nodulin MtN3 family protein		ABA
	AT1G24575	29.8979	22.8012	21.8166	65.9527	67.0813	68.2483	24.8386	67.0941	1.4336	3.14049e-08	5.22535e-06		PSR
	AT1G74440	2.01717	0.706176	1.03193	2.26665	4.03957	3.81984	1.25176	3.37535	1.43108	0.000533925	0.00529075	Protein of unknown function (DUF962)
	AT1G78410	5.74017	1.96521	2.35777	6.78912	11.5801	8.70166	3.35438	9.02363	1.42766	0.0014401	0.0113592	VQ motif-containing protein
	AT1G04600	0.432969	0.11068	0.214246	0.380959	0.956305	0.701519	0.252632	0.679594	1.42764	0.00402702	0.025167	myosin XI A
	AT1G35210	7.25165	2.73455	3.29094	5.81349	14.5933	15.14	4.42571	11.849	1.42078	0.00246722	0.0171496
	AT2G39200	0.193766	0.147418	0.149815	0.282061	0.524478	0.50637	0.163666	0.437636	1.41898	0.00709594	0.0393036	Seven transmembrane MLO family protein
	AT3G47220	0.446037	0.504171	0.147799	0.948165	0.862368	1.124	0.366002	0.978179	1.41825	0.00449787	0.0274861	phosphatidylinositol-speciwc phospholipase C9
	AT4G21470	29.3042	26.7049	27.816	71.044	72.471	80.5041	27.9417	74.673	1.41817	1.25501e-10	1.45451e-07	riboflavin kinase/FMN hydrolase	PSR
	AT1G77960	2.77874	3.19801	2.33074	7.35445	7.23419	7.59178	2.76916	7.39347	1.4168	8.6156e-08	9.65234e-06
	AT1G02630	0.391375	0.416863	0.252167	0.822924	0.953423	1.05475	0.353468	0.943698	1.41674	0.00469419	0.0284478	Nucleoside transporter family protein
	AT5G43150	52.9576	49.1788	55.4144	134.126	138.454	146.333	52.5169	139.638	1.41083	1.417e-10	1.56979e-07		PSR
	AT3G25020	9.92128	4.73106	4.28062	13.1742	21.3278	15.7344	6.31099	16.7455	1.40783	0.000111886	0.00161534	receptor like protein 42
	AT2G30540	15.4953	19.6304	19.6535	52.8845	40.0099	52.3806	18.2597	48.425	1.40709	2.52581e-07	1.84951e-05	Thioredoxin superfamily protein	PSR
	AT3G01290	77.8319	34.1077	37.9787	82.6238	176.614	138.311	49.9728	132.516	1.40695	0.000309708	0.00349657	SPFH/Band 7/PHB domain-containing membrane-associated protein family
	AT3G02020	47.3744	38.4709	47.0065	111.471	123.897	116.533	44.2839	117.3	1.40535	6.2439e-10	4.46505e-07	aspartate kinase 3
	AT1G72070	3.37327	2.93065	2.56606	5.544	9.80807	7.99785	2.95666	7.78331	1.39641	4.56275e-05	0.000803743	Chaperone DnaJ-domain superfamily protein	PSR
	AT4G00500	9.04549	8.48632	7.01305	19.1811	21.7312	23.655	8.18162	21.5225	1.39538	1.46778e-08	3.28881e-06	alpha/beta-Hydrolases superfamily protein	PSR
	AT2G23680	4.39503	1.58828	2.54859	5.50917	10.7067	6.19144	2.84396	7.46909	1.39303	0.000951538	0.00825748	Cold acclimation protein WCOR413 family
	AT4G30370	1.51783	0.959348	1.17355	3.56916	3.0339	2.97493	1.21691	3.19266	1.39154	0.000500073	0.00502615	RING/U-box superfamily protein
	AT5G17330	0.320448	0.292557	0.382905	0.65023	1.41934	0.542426	0.33197	0.870666	1.39107	0.00301767	0.0200595	glutamate decarboxylase
	AT4G17670	1.77531	2.02599	1.97315	4.41481	5.81146	4.89315	1.92481	5.03981	1.38865	5.13692e-05	0.000883079	Protein of unknown function (DUF581)
	AT3G26470	1.91571	1.0144	1.54042	2.37966	4.91573	4.39307	1.49018	3.89615	1.38656	0.000614153	0.00592171	Powdery mildew resistance protein, RPW8 domain
	AT2G34940	0.682253	0.439674	0.186176	0.895775	1.53167	0.983238	0.436035	1.13689	1.38258	0.00473649	0.028668	VACUOLAR SORTING RECEPTOR 5
	AT3G14620	12.7414	5.79124	6.93396	13.957	30.373	21.8111	8.48886	22.047	1.37694	0.000271871	0.0031658	cytochrome P450, family 72, subfamily A, polypeptide 8
	AT2G36780	2.55981	0.714085	1.09954	2.79469	5.22545	3.30994	1.45781	3.7767	1.37332	0.00326608	0.0213441	UDP-Glycosyltransferase superfamily protein
	AT4G02280	1.25979	1.0164	1.01934	1.8765	4.49638	2.15334	1.09851	2.84207	1.37139	0.000405794	0.00426877	sucrose synthase 3
	AT2G23010	2.85782	4.0194	3.72645	8.82984	10.1982	8.37164	3.53455	9.13324	1.3696	2.33959e-07	1.75023e-05	serine carboxypeptidase-like 9
	AT5G15070	2.10527	1.82331	1.95722	4.84533	4.08016	6.28292	1.96193	5.06947	1.36956	2.63844e-07	1.90574e-05	Phosphoglycerate mutase-like family protein
	AT1G70690	2.90352	2.05437	2.41329	6.199	7.01427	5.83312	2.45706	6.3488	1.36955	4.67219e-06	0.000146622	Receptor-like protein kinase-related family protein
	AT4G23030	0.941479	0.716279	0.303303	1.52277	2.22981	1.30708	0.653687	1.68655	1.3674	0.0059881	0.0344455	MATE efflux family protein
	AT5G18780	3.01415	2.41138	2.09021	4.8249	7.62029	6.88215	2.50525	6.44245	1.36266	1.58995e-05	0.000358645	F-box/RNI-like superfamily protein
	AT3G50480	59.7332	26.7557	30.0041	72.232	126.557	100.52	38.831	99.7698	1.36139	0.000135527	0.00186324	homolog of RPW8 4
	AT4G37370	2.96451	2.70648	1.85317	3.42781	9.01443	6.86119	2.50805	6.43448	1.35926	0.000540206	0.00533853	cytochrome P450, family 81, subfamily D, polypeptide 8
	AT1G29270	2.91493	4.19654	4.24745	11.0976	9.46802	8.45995	3.78631	9.67519	1.3535	1.6699e-05	0.000368518
	AT4G21380	5.0912	2.36172	2.27672	5.28796	12.0674	7.47051	3.24321	8.27528	1.35138	0.000702023	0.0065651	receptor kinase 3
	AT2G15800	0.679343	0.789364	0.787875	1.64818	1.93076	2.17882	0.752194	1.91925	1.35137	0.000293173	0.0033584	transposable element gene
	AT1G03800	1.44379	0.878752	1.8605	2.4909	3.38693	4.79495	1.39435	3.5576	1.35131	0.00437886	0.0269255	ERF domain protein 10
	AT1G71130	26.7694	24.9486	23.6542	64.0184	70.1294	57.8549	25.1241	64.0009	1.34902	5.3435e-09	1.87078e-06	Integrase-type DNA-binding superfamily protein	PSR
	AT4G19970	0.0994883	0.181658	0.205124	0.305737	0.646298	0.284368	0.16209	0.412134	1.34632	0.0062932	0.0358135
	AT1G03840	0.360399	0.329031	0.313482	0.874375	0.658471	1.01541	0.334304	0.84942	1.34532	0.00267075	0.0181813	C2H2 and C2HC zinc fingers superfamily protein
	AT4G29700	9.60783	7.45424	7.29247	21.3119	25.0344	15.5202	8.11818	20.6222	1.34497	2.14911e-06	8.43827e-05	Alkaline-phosphatase-like family protein
	AT1G30220	0.535908	0.244632	0.517937	1.08349	1.35991	0.853426	0.432826	1.09894	1.34426	0.00271985	0.0184638	inositol transporter 2
	AT2G16367	10.9767	6.32294	1.81861	16.7394	17.9328	13.8305	6.37274	16.1675	1.34312	0.00583929	0.0337678
	AT2G37980	0.632929	0.486602	0.502242	1.03449	1.59597	1.45273	0.540591	1.36106	1.33212	0.000207051	0.00256411	O-fucosyltransferase family protein	PSR
	AT3G26220	11.0507	4.27548	4.68885	10.6588	24.0479	15.6831	6.67169	16.7966	1.33205	0.00131808	0.0106211	cytochrome P450, family 71, subfamily B, polypeptide 3
	AT3G51450	12.4981	8.64416	8.25764	16.9068	30.3849	26.6858	9.79996	24.6592	1.33128	1.59586e-05	0.000359497	Calcium-dependent phosphotriesterase superfamily protein
	AT1G09350	4.74148	5.12795	5.10418	12.2467	11.136	14.1185	4.9912	12.5004	1.32452	2.62127e-07	1.89873e-05	galactinol synthase 3
	AT5G64510	2.36285	1.13536	0.913445	2.29303	3.93838	4.81394	1.47055	3.68178	1.32405	0.00200853	0.0146531
	AT1G66725	9.69338	4.81148	7.49466	14.7954	24.1488	16.0476	7.33318	18.3306	1.32174	0.000159036	0.00210856	MIR163; miRNA
	AT2G25150	0.674069	0.391618	0.331655	0.981228	1.21913	1.29114	0.465781	1.16383	1.32116	0.00412493	0.0256549	HXXXD-type acyl-transferase family protein
	AT2G39210	10.8949	4.84579	5.57256	11.1694	26.4955	15.5499	7.10441	17.7383	1.32008	0.00083956	0.00753676	Major facilitator superfamily protein
	AT1G23380	0.993769	0.786304	0.768356	1.92881	2.27744	2.14255	0.849476	2.11627	1.31688	3.16417e-06	0.000110663	KNOTTED1-like homeobox gene 6
	AT2G38740	38.492	37.924	41.6449	90.5577	95.2222	107.614	39.3536	97.7981	1.31331	9.7458e-10	5.7466e-07	Haloacid dehalogenase-like hydrolase (HAD) superfamily protein	PSR
	AT1G23840	4.93296	2.20176	1.86464	4.99997	11.394	5.96225	2.99979	7.45207	1.31278	0.00324904	0.0212617
	AT5G25820	0.300962	0.274767	0.349044	0.511122	1.1914	0.589881	0.308258	0.764134	1.30969	0.00642174	0.0363787	Exostosin family protein
	AT3G59700	0.994418	0.605244	0.811572	1.01865	3.00568	1.94904	0.803745	1.99112	1.30877	0.00360809	0.0230723	lectin-receptor kinase
	AT3G48640	1.84164	0.800641	1.08488	2.46807	3.06214	3.69552	1.24239	3.07524	1.30759	0.00683546	0.0382072
	AT5G18470	9.30272	3.30285	3.04303	7.09882	17.2388	14.2593	5.2162	12.8656	1.30245	0.00425537	0.0263052	Curculin-like (mannose-binding) lectin family protein
	AT2G33380	16.8821	12.9427	11.5467	29.0558	41.1262	31.8159	13.7905	33.9993	1.30183	7.65251e-07	3.98144e-05	Caleosin-related family protein
	AT5G40780	9.61866	4.85214	4.91591	10.6476	22.6773	14.4109	6.46224	15.9119	1.3	0.000350731	0.00382729	lysine histidine transporter 1
	AT1G05575	6.43171	3.04469	2.76268	9.70926	11.9929	8.40402	4.07969	10.0354	1.29857	0.00126273	0.0102612
	AT5G23660	8.3264	6.69899	8.61049	15.3527	22.2277	20.5015	7.87863	19.3606	1.29711	4.7592e-07	2.85637e-05	homolog of Medicago truncatula MTN3
	AT1G76650	5.28455	2.87919	3.16326	5.21112	11.8354	10.7753	3.77567	9.27394	1.29645	0.000661695	0.0062615	calmodulin-like 38
	AT3G55290	2.19612	2.00498	2.58557	4.55309	6.76848	5.33154	2.26222	5.55104	1.29502	7.94399e-05	0.00123439	NAD(P)-binding Rossmann-fold superfamily protein
	AT4G08109	0.158489	0.186035	0.122539	0.329584	0.349321	0.465952	0.155688	0.381619	1.29348	0.00505587	0.0301504	transposable element gene
	AT5G44565	3.28458	1.63263	1.12869	3.96671	5.68997	5.15018	2.0153	4.93562	1.29224	0.00113251	0.00940939
	AT4G02520	214.015	78.9863	93.1267	228.36	400.331	316.446	128.709	315.046	1.29145	0.000785035	0.00716206	glutathione S-transferase PHI 2
	AT4G35750	167.328	164.999	166.265	425.383	412.304	382.248	166.197	406.645	1.29087	9.32998e-11	1.20608e-07	SEC14 cytosolic factor family protein / phosphoglyceride transfer family protein	PSR
	AT2G39420	7.67918	5.24809	5.53021	12.3921	20.275	12.4064	6.15249	15.0245	1.28807	1.48601e-05	0.000341619	alpha/beta-Hydrolases superfamily protein
	AT1G31240	0.994883	1.00921	0.940154	2.57463	2.82755	1.78746	0.981416	2.39655	1.28802	0.00206216	0.0149534	Bromodomain transcription factor
	AT1G27730	32.2308	14.0177	11.4789	24.9981	61.3091	54.467	19.2424	46.9247	1.28606	0.00261659	0.017882	salt tolerance zinc finger
	AT4G39030	3.0779	1.124	1.27349	3.29372	5.68769	4.36958	1.82513	4.45033	1.28591	0.00118384	0.00974263	MATE efflux family protein
	AT3G29034	2.07704	0.948127	2.08768	3.0235	4.55385	4.88514	1.70428	4.15416	1.28539	0.00643083	0.0364196
	AT5G50200	11.7855	9.85145	9.11226	16.5618	30.9788	27.1493	10.2497	24.8966	1.28036	1.37464e-05	0.000321067	nitrate transmembrane transporters
	AT1G05100	0.558448	1.18963	0.791592	1.35487	1.88948	2.9188	0.846557	2.05438	1.27903	0.00777978	0.0421196	mitogen-activated protein kinase kinase kinase 18
	AT4G37690	0.66648	0.387209	0.468458	1.17598	1.0332	1.48442	0.507382	1.2312	1.27892	0.00344148	0.0222396	Galactosyl transferase GMA12/MNN10 family protein
	AT3G52820	0.507279	0.570001	0.90511	1.23072	1.50511	2.065	0.660797	1.60028	1.27604	0.00104774	0.00886347	purple acid phosphatase 22	PSR
	AT4G38080	2.82752	2.41488	2.18616	3.36358	7.62873	6.97205	2.47619	5.98812	1.27398	0.00201555	0.0146852	hydroxyproline-rich glycoprotein family protein
	AT2G16595	1.58146	1.59317	1.47572	3.43991	4.38394	3.42027	1.55011	3.74804	1.27376	1.63994e-05	0.000365264	Translocon-associated protein (TRAP), alpha subunit
	AT1G17745	4.5408	2.65066	3.29805	7.93193	9.26283	8.0908	3.4965	8.42852	1.26937	1.96741e-06	7.92992e-05	D-3-phosphoglycerate dehydrogenase	PSR
	AT2G26440	12.5345	5.96498	7.19806	16.1917	24.8653	20.8026	8.56586	20.6199	1.26737	6.87819e-05	0.00111036	Plant invertase/pectin methylesterase inhibitor superfamily
	AT2G41380	1.27188	1.16118	0.737539	2.36574	2.66808	2.59674	1.05687	2.54352	1.26703	0.00167044	0.0126849	S-adenosyl-L-methionine-dependent methyltransferases superfamily protein
	AT3G25870	3.48569	4.18724	3.73523	8.78313	9.63354	8.98932	3.80272	9.13533	1.26443	8.46357e-06	0.000221888
	AT3G47480	19.9311	11.6457	11.0183	25.7252	48.9586	27.3453	14.1984	34.0097	1.26022	0.00032625	0.00362488	Calcium-binding EF-hand family protein
	AT3G56240	109.843	95.7925	109.979	273.406	273.93	208.624	105.205	251.987	1.26015	2.77661e-08	4.73715e-06	copper chaperone
	AT3G46900	3.53684	2.88911	1.87103	10.026	6.34866	3.46607	2.76566	6.61359	1.25781	0.0055682	0.0325021	copper transporter 2
	AT3G61190	1.78032	1.21902	1.23884	2.3756	4.19243	3.533	1.41273	3.36701	1.25299	0.000783109	0.00714837	BON association protein 1
	AT4G17480	1.44895	2.25984	1.82047	4.45276	5.17207	3.54989	1.84308	4.39157	1.25262	8.6423e-05	0.00131672	alpha/beta-Hydrolases superfamily protein
	AT3G26500	2.36017	0.873544	1.23298	2.10472	5.15389	3.37564	1.4889	3.54475	1.25144	0.00437374	0.0269134	plant intracellular ras group-related LRR 2
	AT2G26355	12.3681	7.3102	7.13058	16.7899	24.7889	22.2096	8.93631	21.2628	1.25058	4.95725e-05	0.000857947	other RNA
	AT1G58340	0.92493	0.888869	0.940962	2.22038	1.77885	2.52844	0.918254	2.17589	1.24464	0.000156479	0.0020804	MATE efflux family protein
	AT1G74290	0.802898	0.355402	0.639591	1.13335	1.50152	1.62135	0.599297	1.41874	1.24327	0.00233709	0.0164158	alpha/beta-Hydrolases superfamily protein
	AT3G22160	2.20214	0.861629	1.54048	2.44236	5.8755	2.56913	1.53475	3.629	1.24157	0.00838102	0.0446837	VQ motif-containing protein
	AT1G72890	13.0549	12.13	12.3765	27.3608	28.747	32.5089	12.5204	29.5389	1.23833	3.14913e-09	1.33977e-06	Disease resistance protein (TIR-NBS class)	PSR
	AT3G22460	2.74631	1.54995	1.35124	3.48894	5.5752	4.23278	1.8825	4.43231	1.23541	0.000344629	0.00377754	O-acetylserine (thiol) lyase (OAS-TL) isoform A2
	AT3G15990	3.10115	2.88675	3.57308	7.12548	7.87561	7.47857	3.18699	7.49322	1.23339	9.33183e-08	1.0129e-05	sulfate transporter 3;4	PSR
	AT2G31880	81.2944	37.4983	34.9193	78.1205	162.473	120.532	51.2373	120.375	1.23227	0.000982492	0.00845888	Leucine-rich repeat protein kinase family protein
	AT3G45290	1.2529	1.045	0.944788	2.16156	3.01448	2.4405	1.08089	2.53885	1.23195	2.3012e-05	0.000470172	Seven transmembrane MLO family protein
	AT2G28160	2.25905	0.840249	1.03504	2.80127	3.90662	2.9928	1.37811	3.23356	1.23043	0.00294597	0.0196769	FER-like regulator of iron uptake
	AT5G10380	65.9234	24.1109	21.3508	56.0821	120.477	84.2858	37.1284	86.9482	1.22763	0.00394553	0.0247729	RING/U-box superfamily protein
	AT2G34960	2.95209	3.08819	2.37758	6.08783	6.91686	6.69011	2.80595	6.56493	1.22629	3.81807e-06	0.000126538	cationic amino acid transporter 5
	AT4G31240	5.83257	6.63279	7.15996	14.2251	16.826	14.8161	6.54178	15.2891	1.22475	9.7532e-08	1.02723e-05	protein kinase C-like zinc finger protein	PSR
	AT4G26060	4.07055	2.64547	2.02704	6.36062	8.51561	5.54418	2.91436	6.8068	1.2238	0.000216359	0.00265783	Ribosomal protein L18ae family
	AT1G15790	2.90332	1.1486	1.59628	3.19321	5.81536	4.173	1.88274	4.39386	1.22266	0.00157787	0.0121411
	AT1G31550	12.8284	8.04094	9.52377	19.0766	28.3487	23.3295	10.131	23.5849	1.21909	5.57506e-06	0.000165351	GDSL-like Lipase/Acylhydrolase superfamily protein
	AT2G26660	22.4585	22.431	21.4901	51.2722	50.5682	52.6668	22.1265	51.5024	1.21886	2.81395e-10	2.48886e-07	SPX domain gene 2	PSR
	AT1G74200	1.25639	1.19116	1.23294	3.04818	3.11954	2.39148	1.22683	2.85307	1.21757	4.4865e-05	0.000794508	receptor like protein 16
	AT5G53420	23.1798	18.9849	19.9524	43.3514	51.5283	49.3449	20.7057	48.0748	1.21525	7.23506e-09	2.23092e-06	CCT motif family protein	PSR
	AT2G23060	0.66648	0.331893	0.468458	0.940781	1.3284	1.12816	0.488944	1.13245	1.2117	0.00650682	0.0367306	Acyl-CoA N-acyltransferases (NAT) superfamily protein
	AT5G26920	14.9821	7.99207	7.94611	17.7953	30.3911	23.4123	10.3067	23.8662	1.21138	0.000120832	0.00171053	Cam-binding protein 60-like G
	AT1G25370	2.98612	2.08475	2.30879	4.85823	5.56281	6.62738	2.45989	5.68281	1.20801	6.96032e-05	0.00111931	Protein of unknown function (DUF1639)
	AT4G19950	1.96012	1.34213	2.65214	4.56528	4.93417	4.22597	1.9848	4.57514	1.20482	0.00055964	0.00549624
	AT5G67340	2.87527	1.4544	1.65229	3.24279	6.0263	4.49314	1.99398	4.58741	1.20203	0.000475865	0.00484514	ARM repeat superfamily protein
	AT3G52430	13.1741	7.05609	8.5712	16.3267	27.2594	22.6077	9.60046	22.0646	1.20056	5.43449e-05	0.000924358	alpha/beta-Hydrolases superfamily protein
	AT4G12290	13.0776	8.65799	11.2663	18.7216	32.7547	24.2102	11.0006	25.2288	1.19749	1.62548e-05	0.000363866	Copper amine oxidase family protein
	AT4G15530	21.4222	15.8609	18.2328	37.4992	45.3753	44.3681	18.5053	42.4142	1.19661	4.24662e-08	6.45832e-06	pyruvate orthophosphate dikinase
	AT4G28260	54.9571	53.4346	51.2363	120.832	117.464	127.293	53.2093	121.863	1.19551	2.35329e-10	2.17194e-07		PSR
	AT3G03310	7.93727	6.24197	6.91159	15.2911	15.8739	17.0394	7.03028	16.0681	1.19255	2.03813e-08	4.0295e-06	lecithin:cholesterol acyltransferase 3	PSR
	AT3G53620	15.504	14.1205	14.9191	32.811	32.6574	36.0075	14.8479	33.8253	1.18785	8.79349e-10	5.54236e-07	pyrophosphorylase 4	PSR
	AT3G11080	1.77195	1.16627	1.6727	2.69936	4.50066	3.29126	1.53697	3.4971	1.18606	0.000155857	0.00207377	receptor like protein 35
	AT3G19660	5.11566	2.4464	7.53389	10.7564	13.2534	10.2653	5.03199	11.4251	1.183	0.00342832	0.0221802
	AT5G36220	4.09116	2.3056	2.88981	4.85256	9.51525	6.68216	3.09552	7.01666	1.1806	0.000316937	0.00355431	cytochrome p450 81d1
	AT5G46440	6.13965	3.91311	5.82181	13.6028	10.9118	11.466	5.29153	11.9935	1.1805	0.000227577	0.00276232
	AT4G02380	41.4518	17.8329	17.4081	39.7929	74.5847	59.3992	25.5643	57.9256	1.18007	0.00118376	0.00974263	senescence-associated gene 21
	AT2G38790	16.7794	9.39228	10.8466	20.181	35.6939	27.9812	12.3394	27.952	1.17968	0.000112647	0.00161955
	AT5G38565	0.522313	1.3034	0.673065	2.23027	2.06411	1.36497	0.832925	1.88645	1.17942	0.00778886	0.0421588	F-box/FBD-like domains containing protein
	AT1G66880	8.28901	5.12801	4.69595	9.97573	16.9767	14.0485	6.03766	13.667	1.17863	6.20192e-05	0.0010238	Protein kinase superfamily protein
	AT2G15480	0.859508	0.964057	0.759484	1.51332	2.81172	1.51616	0.861016	1.94706	1.17719	0.000423937	0.00442088	UDP-glucosyl transferase 73B5
	AT2G46620	5.74625	4.66321	3.76114	7.37628	14.9118	9.743	4.72353	10.677	1.17657	0.000191565	0.00243054	P-loop containing nucleoside triphosphate hydrolases superfamily protein
	AT3G24927	12.7831	8.3788	10.2383	21.0573	27.308	22.5492	10.4667	23.6381	1.1753	5.86807e-06	0.000172099
	AT5G39610	1.87516	1.63414	2.70195	4.79754	4.84491	4.34352	2.07042	4.66199	1.17102	0.000241025	0.00287979	NAC domain containing protein 6
	AT2G44290	26.9224	14.0893	13.8481	29.4065	45.0956	48.7933	18.2866	41.0984	1.1683	0.000225349	0.00273923	Bifunctional inhibitor/lipid-transfer protein/seed storage 2S albumin superfamily protein
	AT1G62710	4.39638	3.72957	3.73006	6.83392	8.56164	11.2476	3.952	8.88106	1.16815	8.08202e-06	0.000214056	beta vacuolar processing enzyme	PSR
	AT4G21440	1.8755	1.92629	2.05429	4.3227	5.07653	3.75253	1.95203	4.38392	1.16725	8.66308e-05	0.00131869	MYB-like 102		ABA
	AT3G10930	3.03135	2.46001	2.34376	3.92237	7.38462	6.27147	2.6117	5.85949	1.16578	0.00153643	0.0119012
	AT2G21188	6.55081	5.8719	8.19595	13.1768	14.6043	18.4421	6.87289	15.4078	1.16467	0.000119787	0.00170018	other RNA
	AT4G13510	1.12526	0.778273	0.632743	1.32365	2.35358	2.00499	0.845425	1.89407	1.16374	0.00350813	0.0225619	ammonium transporter 1;1
	AT1G03290	10.9515	6.50121	7.30624	14.5745	21.5952	19.2984	8.25299	18.4894	1.16371	1.45102e-05	0.000335641
	AT4G01750	2.8163	1.55241	1.66393	3.09406	6.23508	4.16597	2.01088	4.49837	1.16157	0.000983465	0.00846243	rhamnogalacturonan xylosyltransferase 2
	AT5G63850	37.8554	29.1036	32.127	74.4754	86.488	60.3635	33.0286	73.7756	1.15943	4.67785e-07	2.83284e-05	amino acid permease 4
	AT2G39050	6.64521	4.27104	5.83665	9.85386	15.4112	12.1388	5.5843	12.468	1.15878	2.08472e-05	0.000439778	hydroxyproline-rich glycoprotein family protein
	AT4G08870	87.2287	78.9754	88.8175	138.86	251.157	179.229	85.0072	189.749	1.15843	6.77702e-06	0.00018934	Arginase/deacetylase superfamily protein
	AT4G19370	1.68229	1.27989	0.975525	2.44887	3.92744	2.40425	1.31257	2.92685	1.15696	0.00138866	0.0110341	Protein of unknown function (DUF1218)
	AT3G04350	11.7615	11.0922	11.4346	24.5984	26.4455	25.3727	11.4294	25.4722	1.15617	7.22367e-10	4.95485e-07	Plant protein of unknown function (DUF946)	PSR
	AT2G32200	0.954766	1.45278	1.72247	3.39737	2.97197	2.80699	1.37667	3.05878	1.15177	0.00736659	0.0404165
	AT1G31120	7.64089	7.78735	6.95183	17.6005	15.1021	17.003	7.46002	16.5685	1.15119	1.18801e-08	2.96401e-06	K+ uptake permease 10	PSR
	AT4G01010	4.07329	1.69769	1.89988	4.42557	7.31632	5.29346	2.55696	5.67845	1.15107	0.00128279	0.0103894	cyclic nucleotide-gated channel 13
	AT4G34135	6.58083	4.84144	5.58211	10.0756	15.6164	12.0217	5.66813	12.5712	1.14918	1.16415e-05	0.000282098	UDP-glucosyltransferase 73B2
	AT5G61250	2.59333	1.52694	1.38032	3.26442	5.27989	3.64641	1.83353	4.06357	1.14813	0.00038572	0.00411035	glucuronidase 1
	AT1G05610	0.513751	0.495093	0.794437	1.44032	0.90389	1.65027	0.601093	1.33149	1.14738	0.00737833	0.0404676	ADP-glucose pyrophosphorylase small subunit 2
	AT3G19710	95.8504	73.639	93.6542	184.992	217.287	180.433	87.7145	194.237	1.14693	5.59208e-08	7.28398e-06	branched-chain aminotransferase4
	AT5G15970	167.472	138.437	144.701	265.167	402.565	328.934	150.203	332.222	1.14523	6.20783e-07	3.42603e-05	stress-responsive protein (KIN2) / stress-induced protein (KIN2) / cold-responsive protein (COR6.6) / cold-regulated protein (COR6.6)
	AT4G26120	1.10266	0.582819	0.852548	1.23904	2.49767	1.87683	0.84601	1.87118	1.1452	0.00405676	0.025334	Ankyrin repeat family protein / BTB/POZ domain-containing protein
	AT1G20620	1116.54	814.18	867.36	1798.12	2382.57	2002.28	932.692	2060.99	1.14387	1.71519e-07	1.46686e-05	catalase 3
	AT4G23600	13.2813	12.667	18.1203	20.1528	40.7117	36.4302	14.6896	32.4316	1.14261	0.000132367	0.00183005	Tyrosine transaminase family protein
	AT1G33720	10.9847	5.74558	6.48779	10.5121	20.2866	20.4459	7.73937	17.0815	1.14215	0.000496072	0.00500991	cytochrome P450, family 76, subfamily C, polypeptide 6
	AT4G15440	6.17628	3.87236	3.85479	7.87135	13.5051	9.29781	4.63448	10.2247	1.14159	9.61392e-05	0.00142786	hydroperoxide lyase 1
	AT4G35900	4.40557	4.30942	4.24432	8.61866	11.4705	8.49778	4.31977	9.529	1.14137	5.27043e-06	0.000159585	Basic-leucine zipper (bZIP) transcription factor family protein
	AT1G32900	46.3117	54.5554	44.9417	106.66	102.257	112.38	48.6029	107.099	1.13983	7.90818e-09	2.31125e-06	UDP-Glycosyltransferase superfamily protein	PSR
	AT5G39090	1.87674	1.57061	1.78358	3.41491	3.87341	4.21481	1.74364	3.83438	1.13689	0.000140944	0.00192176	HXXXD-type acyl-transferase family protein
	AT2G17470	0.574386	0.462699	1.00576	1.54109	1.42669	1.52312	0.680947	1.49697	1.13643	0.00178647	0.0133553	Aluminium activated malate transporter family protein
	AT1G74710	11.1817	9.25494	8.38414	15.7255	25.4436	22.1718	9.60693	21.1136	1.13603	4.59829e-06	0.000144708	ADC synthase superfamily protein
	AT4G27280	63.7353	33.0761	32.2788	39.3055	127.725	116.371	43.0301	94.467	1.13447	0.00610344	0.0349287	Calcium-binding EF-hand family protein
	AT5G19875	6.50699	5.44558	6.14904	13.1557	13.7967	12.7536	6.03387	13.2353	1.13324	1.93811e-05	0.000415432
	AT5G08030	10.6829	10.9259	10.3508	20.3408	20.1772	29.5522	10.6532	23.3567	1.13255	2.05187e-06	8.1517e-05	PLC-like phosphodiesterases superfamily protein	PSR
	AT3G52190	10.1298	10.5195	10.4281	22.475	21.1916	24.4159	10.3591	22.6942	1.13142	3.74966e-09	1.46542e-06	phosphate transporter traffic facilitator1	PSR
	AT3G14990	29.3828	25.2551	23.1982	52.8563	66.1086	51.2923	25.9453	56.7524	1.12921	1.38428e-07	1.26894e-05	Class I glutamine amidotransferase-like superfamily protein
	AT3G03470	16.4781	12.8947	12.3764	24.3675	37.3894	29.5592	13.9164	30.4387	1.12912	3.31058e-06	0.000114356	cytochrome P450, family 87, subfamily A, polypeptide 9
	AT1G22160	18.557	16.9419	15.0151	35.5986	43.9216	30.662	16.838	36.7274	1.12513	2.24182e-06	8.70066e-05	Protein of unknown function (DUF581)
	AT5G25280	103.539	109.284	110.738	228.903	236.93	239.859	107.853	235.231	1.12501	3.58507e-10	2.891e-07	serine-rich protein-related
	AT3G09910	1.29575	1.12071	1.37094	2.31639	3.3227	2.60649	1.26247	2.74853	1.12241	0.000549364	0.00540994	RAB GTPase homolog C2B
	AT2G47180	9.18179	7.9224	7.98998	14.3267	27.075	13.1972	8.36472	18.1996	1.12152	0.000247635	0.00294224	galactinol synthase 1
	AT4G24450	3.54113	3.65078	4.34589	7.71459	8.13094	9.25407	3.84593	8.36653	1.1213	7.82795e-08	9.12974e-06	phosphoglucan, water dikinase
	AT4G23810	15.6338	8.67775	6.75318	18.4128	26.8504	22.0823	10.3549	22.4485	1.1163	0.000364943	0.0039427	WRKY family transcription factor
	AT2G42530	87.102	73.7601	78.5607	145.447	183.928	189.524	79.8076	172.966	1.11589	6.47834e-08	7.97087e-06	cold regulated 15b
	AT4G34310	7.90607	6.747	6.89415	14.9363	14.4983	17.2496	7.18241	15.5614	1.11543	1.48919e-08	3.31467e-06	alpha/beta-Hydrolases superfamily protein
	AT1G66920	5.09524	2.43548	2.57821	5.46246	10.9177	5.51615	3.36964	7.29878	1.11506	0.00260103	0.0178082	Protein kinase superfamily protein
	AT4G25150	3.23493	2.88548	3.44988	8.01075	6.18971	6.48616	3.19009	6.89554	1.11206	2.27849e-05	0.000467807	HAD superfamily, subfamily IIIB acid phosphatase
	AT1G52200	6.64026	4.43584	4.88363	10.2162	13.0857	11.1499	5.31991	11.4839	1.11014	1.59109e-05	0.000358662	PLAC8 family protein
	AT5G66630	0.632624	0.445547	0.391302	0.736718	1.49709	0.921092	0.489825	1.05163	1.1023	0.00552262	0.0323114	DA1-related protein 5
	AT1G77920	8.53716	6.96933	7.54366	14.5534	16.9826	17.9279	7.68339	16.4879	1.1016	1.27576e-07	1.21468e-05	bZIP transcription factor family protein
	AT5G05760	5.00479	5.20379	4.87996	10.4154	10.8148	11.1172	5.02951	10.7825	1.1002	2.26907e-07	1.72469e-05	syntaxin of plants 31
	AT1G55850	11.1204	6.83306	7.39791	16.1981	19.8731	18.2743	8.45046	18.1152	1.1001	5.64893e-06	0.000167131	cellulose synthase like E1
	AT3G26230	15.079	7.76785	8.1236	16.4552	28.4476	21.4537	10.3235	22.1189	1.09935	0.000368465	0.00396799	cytochrome P450, family 71, subfamily B, polypeptide 24
	AT1G73500	18.8405	11.2668	13.1676	18.7629	44.0599	29.7916	14.425	30.8715	1.09771	0.000723988	0.0067256	MAP kinase kinase 9
	AT4G13800	8.10755	8.63553	9.04117	18.863	15.8681	20.4236	8.59475	18.3849	1.09699	2.1553e-07	1.66911e-05	Protein of unknown function (DUF803)
	AT4G16745	1.20017	0.777601	1.07761	1.9537	2.67221	1.89703	1.01846	2.17431	1.09417	0.000408727	0.00429264	Exostosin family protein
	AT3G28850	2.15775	1.74693	1.79422	4.34602	4.62832	3.19181	1.89963	4.05538	1.09412	0.000346776	0.00379536	Glutaredoxin family protein
	AT5G10300	2.36027	1.72387	1.6789	3.84809	4.75318	3.70087	1.92101	4.10071	1.09401	0.000516678	0.00515749	methyl esterase 5
	AT1G18570	21.7401	10.7679	13.1365	25.6761	38.1027	33.6133	15.2148	32.464	1.09336	0.000132599	0.0018325	myb domain protein 51
	AT1G28190	9.67619	5.92397	4.31279	10.9369	16.5466	15.0048	6.63765	14.1628	1.09336	0.00066192	0.0062615
	AT5G66650	1.7233	1.57331	1.06593	2.80125	3.88326	2.61768	1.45418	3.10073	1.0924	0.0017543	0.0131818	Protein of unknown function (DUF607)
	AT1G19570	177.972	123.238	158.828	285.594	340.044	354.875	153.346	326.837	1.09178	4.65322e-07	2.83227e-05	dehydroascorbate reductase
	AT1G23200	2.9044	3.41562	1.94111	5.39829	6.51572	5.69256	2.75371	5.86886	1.0917	8.303e-05	0.0012799	Plant invertase/pectin methylesterase inhibitor superfamily
	AT5G66400	22.0604	20.3082	18.3832	43.293	47.3718	38.7941	20.2506	43.153	1.0915	1.31259e-07	1.24271e-05	Dehydrin family protein		ABA
	AT5G56840	6.92408	4.38897	5.93602	12.4641	10.6624	13.6062	5.74969	12.2443	1.09055	1.66174e-05	0.0003672	myb-like transcription factor family protein
	AT4G23170	23.5115	12.2803	11.2595	23.7337	44.8187	31.5929	15.6837	33.3818	1.08979	0.000946474	0.00822627	receptor-like protein kinase-related family protein
	AT1G56280	169.423	156.707	156.309	324.517	380.365	321.885	160.813	342.256	1.08969	3.30361e-09	1.35249e-06	drought-induced 19
	AT2G19130	8.05552	4.29179	5.04617	9.03552	15.4916	12.3894	5.79783	12.3055	1.08572	0.000245909	0.00292878	S-locus lectin protein kinase family protein
	AT5G02020	9.50051	9.34081	7.60633	15.3027	23.9201	16.8579	8.81589	18.6936	1.08436	1.02675e-05	0.000256192
	AT5G09220	110.767	109.552	107.31	247.923	213.281	232.934	109.21	231.38	1.08316	1.42754e-09	7.38147e-07	amino acid permease 2
	AT5G64700	3.03394	3.13919	2.71066	5.07073	4.92728	8.82059	2.96126	6.27287	1.08291	0.000378025	0.00405018	nodulin MtN21 /EamA-like transporter family protein
	AT4G33550	2.68634	3.15325	2.67044	6.51742	5.29765	6.2054	2.83668	6.00682	1.0824	0.00120654	0.00989306	Bifunctional inhibitor/lipid-transfer protein/seed storage 2S albumin superfamily protein		ABA
	AT2G47880	38.9641	37.0265	39.2507	85.0789	87.7705	70.5862	38.4138	81.1452	1.07888	6.84284e-08	8.30281e-06	Glutaredoxin family protein
	AT3G11840	5.09757	1.86155	2.41405	5.56532	7.52847	6.68158	3.12439	6.59179	1.0771	0.00222634	0.0158128	plant U-box 24
	AT1G61560	1.05032	1.0488	0.862836	1.97487	2.58533	1.68871	0.98732	2.08297	1.07705	0.000226236	0.00274803	Seven transmembrane MLO family protein
	AT3G08970	1.73988	0.974728	1.13122	2.22571	2.66512	3.21638	1.28194	2.7024	1.07591	0.000504495	0.00506454	DNAJ heat shock N-terminal domain-containing protein
	AT4G13900	7.76847	4.17079	3.98203	8.4068	13.5788	11.5621	5.3071	11.1826	1.07526	0.000296368	0.00338692
	AT3G54990	2.17367	1.75328	1.72957	3.95264	3.89003	4.07422	1.8855	3.9723	1.07502	1.36876e-05	0.00032014	Integrase-type DNA-binding superfamily protein
	AT3G63380	1.49962	1.10969	0.878753	2.08339	3.5122	1.74807	1.16269	2.44789	1.07407	0.00154176	0.0119315	ATPase E1-E2 type family protein / haloacid dehalogenase-like hydrolase family protein
	AT1G35720	97.5734	71.4269	96.9859	161.505	162.865	234.656	88.6621	186.342	1.07156	5.91454e-06	0.000172559	annexin 1	PSR
	AT3G05690	6.39817	5.61488	4.71681	11.3112	13.8144	10.0128	5.57662	11.7128	1.07062	5.32978e-06	0.000160879	nuclear factor Y, subunit A2	PSR
	AT1G62570	3.66733	3.60288	3.48271	6.28623	9.32236	6.97305	3.58431	7.52721	1.07042	7.94181e-06	0.000211677	flavin-monooxygenase glucosinolate S-oxygenase 4
	AT5G55570	9.50497	9.77612	8.93042	19.1488	17.8303	22.1668	9.40384	19.7153	1.06799	1.91638e-06	7.75086e-05
	AT2G38860	17.6262	11.1406	13.4613	23.6544	35.7323	29.1112	14.076	29.4993	1.06744	1.69938e-05	0.000373553	Class I glutamine amidotransferase-like superfamily protein
	AT1G78130	4.96933	5.45644	5.21806	10.6551	11.6149	10.4637	5.21461	10.9113	1.06519	1.04617e-06	4.95936e-05	Major facilitator superfamily protein
	AT4G19390	9.97877	8.91502	11.1597	16.3935	21.1547	25.2511	10.0178	20.9331	1.06322	7.51108e-06	0.000203587	Uncharacterised protein family (UPF0114)
	AT4G32270	13.8453	10.8989	11.4694	25.5698	23.1164	26.8942	12.0712	25.1935	1.06148	1.93503e-07	1.57612e-05	Ubiquitin-like superfamily protein
	AT3G55880	11.7734	5.99712	7.77457	15.4956	21.0081	16.7621	8.51503	17.7553	1.06016	9.07872e-05	0.00136771	Alpha/beta hydrolase related protein
	AT5G59220	2.19045	1.75592	1.48706	3.4219	4.29492	3.6126	1.81114	3.77647	1.06014	0.000125358	0.0017548	highly ABA-induced PP2C gene 1		ABA
	AT3G13910	11.9439	4.78259	9.3967	11.9977	23.311	19.0974	8.70772	18.1354	1.05844	0.00354277	0.0227585	Protein of unknown function (DUF3511)
	AT3G16990	7.85781	7.65214	6.03045	12.314	17.8661	14.6596	7.18013	14.9466	1.05773	3.27153e-05	0.000625106	Haem oxygenase-like, multi-helical
	AT4G17030	8.74913	7.41708	8.99262	17.7225	16.9156	17.6925	8.38628	17.4435	1.05659	2.53608e-07	1.85299e-05	expansin-like B1	PSR
	AT3G09830	10.0799	5.99034	6.87445	11.4893	21.293	14.8872	7.64822	15.8898	1.05491	0.000247652	0.00294224	Protein kinase superfamily protein
	AT1G08450	42.5138	20.9574	23.7392	42.6464	73.4232	65.0376	29.0701	60.3691	1.05427	0.000531905	0.00527978	calreticulin 3
	AT3G28345	2.22734	1.40945	1.66745	3.85416	2.80391	4.35401	1.76808	3.67069	1.05387	0.000103917	0.00152119	ABC transporter family protein
	AT3G01960	14.1275	15.9891	15.888	31.2726	35.3639	28.8339	15.3349	31.8235	1.05327	5.24355e-06	0.000158914
	AT1G18870	1.88922	2.98682	2.2326	4.74	5.10119	4.90701	2.36955	4.91607	1.05289	2.45551e-05	0.000496568	isochorismate synthase 2
	AT5G53550	20.6068	14.1099	15.7057	28.1616	41.2109	35.2284	16.8075	34.867	1.05276	5.85096e-06	0.000171747	YELLOW STRIPE like 3
	AT1G76590	16.389	8.83502	11.4647	21.6608	31.0211	23.4033	12.2296	25.3617	1.05228	8.51824e-05	0.00130249	PLATZ transcription factor family protein
	AT5G23020	12.6063	10.332	14.3865	23.2937	28.5903	25.5193	12.4416	25.8011	1.05226	5.4652e-07	3.15069e-05	2-isopropylmalate synthase 2
	AT3G26510	64.0606	67.7169	64.9108	142.133	131.278	134.369	65.5627	135.927	1.05188	1.54967e-09	7.54849e-07	Octicosapeptide/Phox/Bem1p family protein
	AT1G67365	3.00994	2.55168	1.55147	3.96422	5.93581	4.84596	2.37103	4.91533	1.05177	0.00345424	0.0223006	other RNA
	AT4G19880	21.8909	15.3946	18.0876	35.6985	40.168	38.8883	18.4577	38.2516	1.0513	2.45974e-07	1.81696e-05	Glutathione S-transferase family protein
	AT1G07000	14.8266	5.77949	5.64591	12.6641	24.3724	17.3598	8.75068	18.1321	1.05108	0.00492107	0.0295669	exocyst subunit exo70 family protein B2
	AT1G34750	9.39254	4.98071	6.04447	11.1345	16.2588	14.8817	6.80591	14.0917	1.04998	0.000144621	0.00195996	Protein phosphatase 2C family protein
	AT2G36970	13.0339	9.60631	10.5498	22.7941	21.8568	24.0493	11.0633	22.9001	1.04957	3.70548e-07	2.43491e-05	UDP-Glycosyltransferase superfamily protein	PSR
	AT5G44240	12.2272	11.0497	11.4267	22.2615	22.9802	26.4571	11.5679	23.8996	1.04686	1.08244e-08	2.86462e-06	aminophospholipid ATPase 2
	AT5G15860	8.71792	7.24581	6.93123	13.0098	17.7815	16.5026	7.63166	15.7646	1.04662	1.23238e-06	5.58298e-05	prenylcysteine methylesterase
	AT5G41080	12.251	11.7632	11.5544	25.8791	20.7968	26.7027	11.8562	24.4595	1.04475	1.44982e-07	1.30991e-05	PLC-like phosphodiesterases superfamily protein	PSR
	AT3G09490	2.12361	1.16326	2.05239	2.57607	5.00084	3.43384	1.77975	3.67025	1.0442	0.00623887	0.0355872	Tetratricopeptide repeat (TPR)-like superfamily protein
	AT3G29575	4.42892	3.07784	3.32211	7.31311	9.50096	5.50635	3.60962	7.44014	1.04348	0.000240136	0.00287126	ABI five binding protein 3
	AT3G52720	49.1585	42.7764	51.3946	98.5776	81.7255	114.815	47.7765	98.3727	1.04196	5.13329e-07	3.01099e-05	alpha carbonic anhydrase 1	PSR
	AT5G07100	6.85063	4.35387	4.62366	8.59493	12.7855	11.2016	5.27605	10.8607	1.04158	0.000107608	0.00156499	WRKY DNA-binding protein 26
	AT2G28650	0.750102	0.627746	0.773278	1.33455	1.92883	1.1639	0.717042	1.47576	1.04133	0.00614612	0.0351311	exocyst subunit exo70 family protein H8
	AT3G51060	0.91865	0.733856	0.821256	1.83873	1.28213	1.96934	0.824587	1.69673	1.04102	0.0029714	0.0198192	Lateral root primordium (LRP) protein-related
	AT4G28390	2.91369	2.00864	1.99992	3.86631	6.05985	4.31222	2.30742	4.74613	1.04047	0.000366765	0.00395475	ADP/ATP carrier 3
	AT2G05518	2.36444	2.15865	2.35045	4.01551	5.48569	4.63426	2.29118	4.71182	1.0402	0.00228989	0.0161552
	AT1G33102	2.49816	2.67737	3.02323	4.21625	7.32051	5.32212	2.73292	5.61963	1.04003	0.00519019	0.0307984
	AT3G16565	2.40948	1.51	1.70507	3.09129	4.04577	4.42237	1.87485	3.85314	1.03926	0.00019113	0.00242686	alanine-tRNA ligases;nucleic acid binding;ligases, forming aminoacyl-tRNA and related compounds;nucleotide binding;ATP binding
	AT5G07760	0.29494	0.359025	0.202702	0.498244	0.78059	0.481731	0.285556	0.586855	1.03923	0.00707563	0.0392512	formin homology 2 domain-containing protein / FH2 domain-containing protein
	AT1G05340	1.34028	1.22362	2.15889	2.38457	3.80919	3.50255	1.57426	3.23211	1.0378	0.00669511	0.0375726
	AT1G55740	1.38753	0.760058	1.18008	2.42376	2.19709	2.20962	1.10922	2.27682	1.03747	0.000419746	0.00438623	seed imbibition 1
	AT4G39940	89.6882	74.0031	89.189	173.735	186.226	159.029	84.2935	172.997	1.03725	3.29906e-08	5.38259e-06	APS-kinase 2
	AT3G50970	6.54346	4.44572	6.94174	7.53154	16.064	13.1979	5.97697	12.2645	1.037	0.00179554	0.0134077	dehydrin family protein		ABA
	AT2G22240	24.962	19.1864	21.4689	43.9731	49.5935	40.9339	21.8724	44.8335	1.03546	1.44871e-07	1.30991e-05	myo-inositol-1-phosphate synthase 2
	AT1G67865	414.5	339.786	367.676	797.085	864.589	636.055	373.988	765.91	1.03418	3.41466e-07	2.30272e-05
	AT1G76970	5.57592	4.34082	3.57592	6.08232	12.0039	9.50966	4.49755	9.19864	1.03228	0.000371413	0.00398697	Target of Myb protein 1
	AT1G20490	3.47339	2.83373	2.55221	5.37888	6.8412	5.89043	2.95311	6.03683	1.03156	2.09267e-05	0.000440694	AMP-dependent synthetase and ligase family protein
	AT1G16400	6.8273	5.60276	6.52422	10.2237	15.0331	13.4816	6.31809	12.9128	1.03124	6.54071e-06	0.000185326	cytochrome P450, family 79, subfamily F, polypeptide 2
	AT3G25290	1.21025	1.49488	1.32104	2.27989	3.29513	2.65114	1.34206	2.74205	1.03081	0.00120221	0.00987201	Auxin-responsive family protein
	AT3G51890	7.91913	4.77171	6.91883	9.79856	17.3625	12.8827	6.53656	13.3479	1.03001	0.000320955	0.00358382	Clathrin light chain protein
	AT4G21650	10.0842	5.97721	5.43015	16.7009	13.6845	13.482	7.16384	14.6225	1.02938	7.79858e-05	0.00121629	Subtilase family protein		ABA
	AT5G18130	19.7221	16.213	15.8377	28.837	46.2599	30.4414	17.2576	35.1794	1.0275	1.76889e-05	0.000386055
	AT3G08885	2.26831	1.67006	1.75379	3.97651	3.74327	3.87218	1.89739	3.86399	1.02608	0.00283716	0.0191173
	AT4G38530	0.972937	0.771379	0.970005	1.91322	1.82959	1.78148	0.904773	1.84143	1.0252	0.000952837	0.00826661	phospholipase C1
	AT4G33050	32.6505	15.5437	15.8709	27.7782	59.1748	43.3421	21.355	43.4317	1.02417	0.00257175	0.0176653	calmodulin-binding family protein
	AT1G53310	61.4445	50.6586	57.6241	108.782	111.599	124.731	56.5757	115.037	1.02385	1.35246e-08	3.22383e-06	phosphoenolpyruvate carboxylase 1	PSR
	AT3G18080	229.24	202.625	219.012	388.259	450.923	484.16	216.959	441.114	1.02373	1.22708e-08	3.01038e-06	B-S glucosidase 44	PSR
	AT1G12480	2.99908	4.04062	3.60204	6.6969	7.68432	7.24782	3.54725	7.20968	1.02324	1.74484e-05	0.000382544	C4-dicarboxylate transporter/malic acid transport protein
	AT1G78290	17.0362	11.6405	11.1503	27.2583	27.5802	26.0733	13.2757	26.9706	1.0226	2.68373e-06	9.923e-05	Protein kinase superfamily protein
	AT4G22305	7.31988	3.3995	3.54336	7.16536	12.3789	9.419	4.75424	9.65442	1.02197	0.00194779	0.0142968	alpha/beta-Hydrolases superfamily protein
	AT1G01250	3.94637	4.11758	3.1602	7.24919	7.66805	7.87293	3.74138	7.59673	1.02181	0.000224872	0.00273443	Integrase-type DNA-binding superfamily protein
	AT2G40900	2.72535	2.36163	1.82145	4.61723	5.5514	3.84779	2.30281	4.67214	1.02069	0.00013389	0.00184656	nodulin MtN21 /EamA-like transporter family protein
	AT5G49520	0.874924	0.840813	0.890089	0.89376	2.35574	2.03073	0.868609	1.76008	1.01886	0.0083658	0.0446309	WRKY DNA-binding protein 48
	AT2G29125	2.31232	1.97033	3.57566	6.5824	4.50641	4.83426	2.61944	5.30769	1.01883	0.00494419	0.0296793	ROTUNDIFOLIA like 2
	AT5G09800	1.35111	0.925134	1.3058	1.63899	3.46284	2.15162	1.19402	2.41782	1.01788	0.00877189	0.0462301	ARM repeat superfamily protein
	AT1G74360	3.71877	2.35152	1.95612	3.69763	6.67067	5.86981	2.67547	5.4127	1.01656	0.000832277	0.00749339	Leucine-rich repeat protein kinase family protein
	AT3G26840	2.30502	1.70791	1.98881	2.88529	5.45245	3.7812	2.00058	4.03965	1.01381	0.000390324	0.00414715	Esterase/lipase/thioesterase family protein
	AT2G22080	34.0339	31.8168	38.058	71.0504	65.9644	72.5834	34.6362	69.866	1.01231	2.49898e-08	4.4723e-06		PSR
	AT5G11930	4.86309	2.29646	1.94483	4.7194	7.35324	6.24482	3.03479	6.10582	1.00859	0.00964695	0.0498361	Thioredoxin superfamily protein
	AT3G04720	65.0638	24.5509	35.2844	66.127	94.1012	90.897	41.633	83.7084	1.00764	0.00150925	0.0117526	pathogenesis-related 4
	AT4G36570	37.4102	31.5977	27.106	71.7401	55.7994	65.6398	32.038	64.3931	1.00712	1.27611e-06	5.69591e-05	RAD-like 3
	AT1G52040	8.57942	4.33154	6.82344	10.5446	19.0437	10.07	6.57813	13.2194	1.00691	0.00147799	0.0115739	myrosinase-binding protein 1
	AT4G01200	1.48519	2.13074	2.5837	4.47835	3.40269	4.57435	2.06654	4.1518	1.00652	0.00292534	0.0195624	Calcium-dependent lipid-binding (CaLB domain) family protein
	AT4G28490	10.7141	7.27098	5.74348	12.3731	19.4594	15.7846	7.90953	15.8724	1.00485	0.000180796	0.00232729	Leucine-rich receptor-like protein kinase family protein
	AT4G23200	2.17784	1.07875	1.28976	2.96788	3.19829	2.95164	1.51545	3.03927	1.00398	0.000994017	0.00852013	cysteine-rich RLK (RECEPTOR-like protein kinase) 12
	AT1G15020	11.2447	12.2362	10.4797	22.6699	21.8744	23.5421	11.3202	22.6955	1.0035	1.8947e-08	3.88299e-06	quiescin-sulfhydryl oxidase 1
	AT4G05020	3.75277	3.07265	4.35231	5.83858	8.22302	8.34776	3.72591	7.46979	1.00347	2.60543e-05	0.000519693	NAD(P)H dehydrogenase B2
	AT5G38780	1.41316	1.07513	1.03191	2.51423	1.84878	2.69282	1.1734	2.35195	1.00316	0.00349863	0.0225094	S-adenosyl-L-methionine-dependent methyltransferases superfamily protein
	AT1G02360	4.75182	2.49217	2.81411	5.98503	8.12771	6.04385	3.3527	6.71886	1.00289	0.00125173	0.0101866	Chitinase family protein
	AT5G08790	21.0575	13.7975	17.2522	26.1231	49.2582	29.0055	17.3691	34.7956	1.00239	0.000340962	0.00375114	NAC (No Apical Meristem) domain transcriptional regulator superfamily protein
	AT4G33467	3.55335	3.39153	4.87031	5.64276	10.099	7.9142	3.93839	7.8853	1.00156	0.00220576	0.0156967
	AT1G68600	18.1051	13.0871	17.6237	27.8781	38.6816	31.153	16.272	32.5709	1.0012	4.45033e-06	0.000141509	Aluminium activated malate transporter family protein
	AT4G25890	79.9022	96.7652	85.974	50.6346	37.0488	43.6229	87.5472	43.7688	-1.00016	9.26362e-07	4.57868e-05	60S acidic ribosomal protein family
	AT1G08580	29.5531	35.8658	34.9303	16.2895	14.3553	19.512	33.4498	16.7189	-1.00051	1.78338e-06	7.35513e-05
	AT3G13880	1.48565	1.2628	1.70319	0.596588	0.623995	1.00409	1.48388	0.741556	-1.00075	0.00481811	0.0290417	Tetratricopeptide repeat (TPR)-like superfamily protein
	AT3G48100	8.17324	8.25661	9.08637	4.13014	3.80934	4.81056	8.50541	4.25001	-1.00091	2.98487e-06	0.000106498	response regulator 5
	AT5G14520	27.898	31.6042	34.2307	16.4796	14.23	16.1255	31.2443	15.6117	-1.00096	1.13753e-07	1.12291e-05	pescadillo-related
	AT1G77030	13.7207	16.3237	16.245	7.77471	7.25326	8.09177	15.4298	7.70658	-1.00156	1.03486e-07	1.0584e-05	hydrolases, acting on acid anhydrides, in phosphorus-containing anhydrides;ATP-dependent helicases;nucleic acid binding;ATP binding;RNA binding;helicases
	AT2G20490	39.4308	43.6486	42.6435	22.2898	18.7311	21.736	41.9076	20.919	-1.0024	1.00087e-07	1.03681e-05	nucleolar RNA-binding Nop10p family protein
	AT5G44910	3.28864	3.30877	2.69836	1.17238	1.36248	2.10471	3.09859	1.54652	-1.00258	0.00853871	0.0453017	Toll-Interleukin-Resistance (TIR) domain family protein
	AT2G34357	14.5459	17.1791	15.1322	8.38599	7.44124	7.54193	15.6191	7.78972	-1.00366	5.19184e-08	6.95047e-06	ARM repeat superfamily protein
	AT1G73600	1.15151	1.52803	1.53217	0.779639	0.67411	0.642964	1.4039	0.698904	-1.00627	0.000432103	0.00448517	S-adenosyl-L-methionine-dependent methyltransferases superfamily protein
	AT3G04650	32.0315	35.2233	35.6921	16.8922	16.4842	17.8715	34.3156	17.0826	-1.00633	1.14445e-08	2.93442e-06	FAD/NAD(P)-binding oxidoreductase family protein
	AT4G15640	9.02199	9.75934	10.844	5.01145	3.58963	6.14374	9.8751	4.91494	-1.00662	3.65182e-05	0.000682036
	AT5G62440	18.3724	20.1776	22.5538	12.3261	8.89455	9.17367	20.3679	10.1314	-1.00746	6.96235e-06	0.000192755	Protein of unknown function (DUF3223)
	AT4G16720	305.337	327.83	319.607	164.144	148.124	161.518	317.591	157.929	-1.0079	3.22652e-09	1.35249e-06	Ribosomal protein L23/L15e family protein
	AT4G15660	21.2166	41.0943	36.2522	19.3384	12.6596	17.0013	32.8544	16.3331	-1.00829	0.000776184	0.00710423	Thioredoxin superfamily protein
	AT3G06680	66.9102	79.7781	78.8042	39.4494	31.9251	40.7095	75.1642	37.3614	-1.0085	5.09697e-07	2.99684e-05	Ribosomal L29e protein family
	AT2G47610	267.029	286.463	281.944	148.623	123.533	142.817	278.479	138.324	-1.00951	1.44031e-08	3.28881e-06	Ribosomal protein L7Ae/L30e/S12e/Gadd45 family protein
	AT3G61100	18.7285	19.2968	20.4794	10.9051	10.1025	7.99701	19.5016	9.6682	-1.01227	1.00947e-05	0.000253384	Putative endonuclease or glycosyl hydrolase
	AT4G36130	160.03	169.61	177.679	87.4584	72.0112	92.0236	169.106	83.8311	-1.01237	8.77211e-08	9.78362e-06	Ribosomal protein L2 family
	AT3G21660	1.12362	1.22598	1.31372	0.797867	0.534093	0.483426	1.22111	0.605129	-1.01288	0.00751287	0.0410181	UBX domain-containing protein
	AT1G77940	211.726	224.829	224.653	120.498	91.6405	115.358	220.402	109.166	-1.01362	1.23441e-07	1.18323e-05	Ribosomal protein L7Ae/L30e/S12e/Gadd45 family protein
	AT5G66540	10.5959	11.3849	12.2443	6.53349	4.47292	5.94168	11.4084	5.64936	-1.01393	4.18502e-06	0.00013564
	AT1G16445	6.91391	6.38306	6.12648	3.99562	3.02793	2.58842	6.47448	3.20399	-1.0149	0.000127585	0.00177342	S-adenosyl-L-methionine-dependent methyltransferases superfamily protein
	AT4G17390	329.214	350.624	366.869	190.053	149.262	178.267	348.902	172.527	-1.016	6.00634e-08	7.56683e-06	Ribosomal protein L23/L15e family protein
	AT1G34160	2.41355	2.26147	2.77459	1.41767	1.08309	1.18263	2.4832	1.22779	-1.01613	0.000901799	0.0079469	Tetratricopeptide repeat (TPR)-like superfamily protein
	AT1G63780	13.6893	13.8627	14.7745	7.1638	7.436	6.31849	14.1088	6.97276	-1.01679	1.72323e-07	1.46999e-05	Ribosomal RNA processing Brix domain protein
	AT2G23100	2.5334	3.30414	2.58835	1.22927	1.24901	1.68469	2.80863	1.38766	-1.01722	0.000320147	0.00357837	Cysteine/Histidine-rich C1 domain family protein
	AT2G27530	280.715	302.695	316.473	165.498	128.123	150.494	299.961	148.038	-1.0188	8.46745e-08	9.58219e-06	Ribosomal protein L1p/L10e family
	AT1G69070	13.311	14.2993	13.1649	7.60693	6.48299	6.03156	13.5917	6.70716	-1.01896	1.3285e-07	1.24323e-05
	AT3G53890	207.126	202.317	206.452	109.024	91.0372	103.827	205.299	101.296	-1.01914	1.0761e-08	2.86462e-06	Ribosomal protein S21e
	AT2G37990	24.3059	27.0007	29.544	14.2949	12.3333	13.2231	26.9502	13.2838	-1.02063	9.02188e-08	9.98606e-06	ribosome biogenesis regulatory protein (RRS1) family protein
	AT3G15460	6.19678	9.70198	9.35121	4.90589	3.5312	3.99525	8.41666	4.14411	-1.02218	0.000115882	0.00165384	Ribosomal RNA processing Brix domain protein
	AT4G31810	8.63456	9.97747	9.42742	4.90845	3.97514	4.92129	9.34648	4.60163	-1.02228	9.83859e-07	4.77165e-05	ATP-dependent caseinolytic (Clp) protease/crotonase family protein
	AT3G62870	349.355	381.343	393.299	199.787	163.188	190.382	374.666	184.452	-1.02236	2.87488e-08	4.88004e-06	Ribosomal protein L7Ae/L30e/S12e/Gadd45 family protein
	AT3G19360	6.62142	8.00977	8.24241	4.36953	3.11853	3.76358	7.62453	3.75055	-1.02355	3.9482e-05	0.000724401	Zinc finger (CCCH-type) family protein
	AT2G29540	6.56804	6.29999	8.09946	3.30801	3.57813	3.422	6.98916	3.43605	-1.02437	4.50019e-05	0.000795224	RNApolymerase 14 kDa subunit
	AT3G25520	378.424	421.758	438.187	216.514	177.931	214.047	412.79	202.83	-1.02513	4.14505e-08	6.36141e-06	ribosomal protein L5
	AT3G05320	5.52655	4.93341	5.06428	2.82068	2.55966	2.24662	5.17475	2.54232	-1.02534	0.000102474	0.00150488	O-fucosyltransferase family protein
	AT2G37600	68.2582	77.9562	75.5786	40.2633	30.4575	38.1949	73.931	36.3052	-1.026	2.86702e-07	2.01086e-05	Ribosomal protein L36e family protein
	AT5G02870	361.555	383.879	375.31	202.36	156.839	191.157	373.581	183.452	-1.02602	4.4412e-08	6.60481e-06	Ribosomal protein L4/L1 family
	AT3G48930	252.335	259.594	260.98	133.826	113.443	132.147	257.636	126.472	-1.02652	7.6938e-09	2.30883e-06	Nucleic acid-binding, OB-fold-like protein
	AT1G30680	17.5539	19.1821	18.4817	9.68345	7.88366	9.51434	18.4059	9.02715	-1.02783	5.23198e-08	6.95047e-06	toprim domain-containing protein
	AT2G40010	6.31991	6.81415	5.81502	3.30248	2.76335	3.22284	6.31636	3.09622	-1.02858	1.22026e-05	0.000293368	Ribosomal protein L10 family protein
	AT3G03820	40.2774	52.0004	44.8247	25.6634	20.9783	20.5331	45.7008	22.3916	-1.02926	2.88971e-05	0.000563069	SAUR-like auxin-responsive protein family
	AT5G11160	9.39834	9.92501	11.903	5.30903	4.55625	5.42995	10.4088	5.09841	-1.02968	7.63356e-06	0.000205966	adenine phosphoribosyltransferase 5
	AT1G63810	7.23325	8.52198	8.6548	4.2045	3.57852	4.17293	8.13668	3.98532	-1.02975	2.02258e-07	1.60883e-05
	AT5G02450	154.725	161.746	170.503	85.0029	72.2731	81.2005	162.325	79.4922	-1.03	1.26179e-08	3.051e-06	Ribosomal protein L36e family protein
	AT1G58380	43.9255	50.6463	56.7154	27.1053	19.7375	27.2297	50.4291	24.6908	-1.03028	2.81078e-06	0.00010246	Ribosomal protein S5 family protein
	AT1G56130	0.854594	0.807428	0.683798	0.414671	0.3147	0.418747	0.78194	0.382706	-1.03082	0.000911077	0.00800766	Leucine-rich repeat transmembrane protein kinase
	AT2G27402	51.4959	63.072	65.5395	43.7361	20.2484	24.0905	60.0358	29.3583	-1.03205	0.000416104	0.0043595
	AT1G08610	10.2901	11.7431	8.86591	6.34753	3.60013	5.14939	10.2997	5.03235	-1.0333	8.99125e-05	0.00135575	Pentatricopeptide repeat (PPR) superfamily protein
	AT3G23370	1.62377	1.35067	1.59025	0.630317	0.644623	0.954769	1.52156	0.743237	-1.03366	0.000976337	0.0084205	RNA-binding (RRM/RBD/RNP motifs) family protein
	AT3G48250	5.36122	5.53176	5.91114	3.2633	2.70481	2.23837	5.60137	2.73549	-1.03398	6.18464e-05	0.00102163	Pentatricopeptide repeat (PPR) superfamily protein
	AT5G48470	13.923	15.6827	17.5804	8.11576	6.02002	8.90433	15.7287	7.68004	-1.03421	5.49782e-06	0.000163959
	AT1G34030	122.526	130.517	136.967	70.0623	58.431	61.907	130.003	63.4668	-1.03447	2.5434e-08	4.4949e-06	Ribosomal protein S13/S18 family
	AT1G28395	7.87268	9.61379	9.2855	4.93927	3.7054	4.4227	8.92399	4.35579	-1.03475	6.75183e-06	0.000189283
	AT2G15000	13.9723	13.2952	12.0507	7.2572	5.2415	6.67282	13.1061	6.3905	-1.03624	6.76466e-06	0.00018934
	AT3G09720	5.87077	7.87269	7.43501	3.36428	3.16872	3.79001	7.05949	3.44101	-1.03673	5.10207e-06	0.000156175	P-loop containing nucleoside triphosphate hydrolases superfamily protein
	AT2G34640	68.9142	73.5365	72.735	36.2766	31.3794	37.1691	71.7285	34.9417	-1.0376	1.24269e-08	3.02657e-06	plastid transcriptionally active 12
	AT5G58420	183.435	208.453	209.918	109.325	80.8602	102.77	200.602	97.6518	-1.03862	3.0848e-07	2.11621e-05	Ribosomal protein S4 (RPS4A) family protein
	AT2G24110	2.733	2.33586	2.15804	1.18504	0.849932	1.48162	2.40896	1.1722	-1.0392	0.00856046	0.0453741
	AT5G39840	6.58544	7.73324	8.32841	4.25265	3.4789	3.28681	7.54903	3.67279	-1.03942	1.05526e-05	0.000261559	ATP-dependent RNA helicase, mitochondrial, putative
	AT4G16390	70.8815	77.1281	76.1886	39.4201	30.4986	39.0825	74.7327	36.3337	-1.04043	1.23568e-07	1.18323e-05	pentatricopeptide (PPR) repeat-containing protein
	AT3G10110	3.41075	3.45988	4.54168	2.20665	1.10785	2.22834	3.8041	1.84761	-1.04189	0.00214155	0.0153471	Mitochondrial import inner membrane translocase subunit Tim17/Tim22/Tim23 family protein
	AT1G78970	4.7896	2.98294	3.24388	1.77756	1.37683	2.19528	3.67214	1.78322	-1.04214	0.000183318	0.00234875	lupeol synthase 1
	AT5G02590	20.0204	23.7119	19.0353	9.45188	10.7649	10.2341	20.9225	10.1503	-1.04354	1.80954e-06	7.4169e-05	Tetratricopeptide repeat (TPR)-like superfamily protein
	AT1G03360	11.1113	13.2884	12.7107	6.49504	5.64579	5.85842	12.3701	5.99975	-1.04388	1.51873e-06	6.57792e-05	ribosomal RNA processing 4
	AT2G37720	0.920901	1.21068	0.854419	0.571962	0.47859	0.397089	0.995332	0.482547	-1.04451	0.00375591	0.0238091	TRICHOME BIREFRINGENCE-LIKE 15
	AT1G18080	337.424	371.489	359.649	187.474	151.128	179.415	356.187	172.672	-1.0446	2.21994e-08	4.21261e-06	Transducin/WD40 repeat-like superfamily protein
	AT3G56330	9.92783	12.7632	11.9577	6.55407	4.41472	5.82427	11.5496	5.59769	-1.04494	2.28364e-05	0.000468579	N2,N2-dimethylguanosine tRNA methyltransferase
	AT1G78930	3.73726	4.34621	3.78393	2.15883	1.62576	1.96204	3.9558	1.91554	-1.04621	4.01435e-05	0.000733062	Mitochondrial transcription termination factor family protein
	AT3G04840	419.552	436.275	448.146	227.786	181.124	222.331	434.658	210.414	-1.04665	2.31876e-08	4.27391e-06	Ribosomal protein S3Ae
	AT4G36580	2.59281	4.48611	3.97705	1.72481	1.29043	2.33602	3.68532	1.78375	-1.04688	0.000956281	0.00829091	AAA-type ATPase family protein
	AT4G18730	232.9	248.909	269.096	133.775	103.229	126.293	250.302	121.099	-1.04748	1.12376e-07	1.11744e-05	ribosomal protein L16B
	AT2G32060	138.618	147.851	157.572	76.8214	67.615	70.2983	148.014	71.5782	-1.04814	1.10588e-08	2.90379e-06	Ribosomal protein L7Ae/L30e/S12e/Gadd45 family protein
	AT3G11964	10.8066	12.2504	12.5348	6.18898	5.04206	5.97509	11.8639	5.73538	-1.04862	7.22157e-08	8.60699e-06	RNA binding;RNA binding
	AT1G14320	526.423	545.695	554.468	280.329	232.209	272.748	542.195	261.762	-1.05056	7.07489e-09	2.20173e-06	Ribosomal protein L16p/L10e family protein
	AT4G15000	654.034	697.627	699.413	369.161	283.728	337.206	683.691	330.032	-1.05074	4.8658e-08	6.83068e-06	Ribosomal L27e protein family
	AT4G28450	10.7463	10.9749	13.5474	5.90373	5.44282	5.67616	11.7562	5.67424	-1.05093	3.8738e-07	2.49901e-05	nucleotide binding;protein binding
	AT1G11070	0.792259	0.880542	1.5447	0.668565	0.545437	0.337568	1.0725	0.51719	-1.05221	0.00903297	0.0473242
	AT5G61030	19.2322	20.703	20.7388	11.1426	8.98693	9.12674	20.2247	9.7521	-1.05233	2.82423e-07	1.99836e-05	glycine-rich RNA-binding protein 3
	AT2G35790	21.3841	27.2273	24.3887	12.7217	10.3455	12.1241	24.3334	11.7304	-1.05268	1.03994e-06	4.95078e-05
	AT1G26910	17.9926	19.8761	18.4326	8.46855	8.47406	10.1828	18.7671	9.0418	-1.05352	7.73161e-07	3.99784e-05	Ribosomal protein L16p/L10e family protein
	AT3G22230	387.257	392.606	422.215	215.219	173.838	190.03	400.693	193.029	-1.05368	2.32706e-08	4.27391e-06	Ribosomal L27e protein family
	AT2G47990	13.5248	15.5688	15.0793	6.56259	6.5789	8.13179	14.7243	7.09109	-1.05412	1.09661e-06	5.12604e-05	transducin family protein / WD-40 repeat family protein
	AT5G18820	7.83991	8.18549	7.73823	4.10765	2.86142	4.45453	7.92121	3.80787	-1.05674	1.12719e-05	0.000275127	TCP-1/cpn60 chaperonin family protein
	AT3G47640	4.45276	7.10215	6.15646	3.40612	3.1053	2.00215	5.90379	2.83786	-1.05684	0.00037787	0.00404981	basic helix-loop-helix (bHLH) DNA-binding superfamily protein
	AT3G27550	3.71543	4.00415	5.14057	1.84349	2.58603	1.7521	4.28672	2.06054	-1.05685	0.000231868	0.00280125	RNA-binding CRS1 / YhbY (CRM) domain protein
	AT2G02150	3.4699	3.21517	3.42362	2.13602	1.34575	1.37034	3.36957	1.61737	-1.05891	0.000278654	0.00322616	Tetratricopeptide repeat (TPR)-like superfamily protein
	AT5G08360	1.36028	1.75576	2.03093	0.819363	0.914138	0.735481	1.71566	0.822994	-1.05981	0.00935761	0.0486577	Protein of unknown function (DUF789)
	AT1G24090	1.91454	2.31479	2.76051	1.23028	1.26054	0.862053	2.32995	1.11762	-1.05986	0.000913299	0.00802004	RNase H family protein
	AT5G16750	8.76444	11.0292	11.0895	4.89639	4.80876	5.09541	10.2944	4.93352	-1.06117	1.88273e-07	1.56489e-05	Transducin family protein / WD-40 repeat family protein
	AT5G20850	2.95227	2.74099	2.90163	1.31112	1.13771	1.66727	2.86496	1.37203	-1.0622	0.000184308	0.00235715	RAS associated with diabetes protein 51
	AT5G25230	0.792117	0.667544	0.68311	0.310441	0.222653	0.492631	0.714257	0.341909	-1.06283	0.0081245	0.0436047	Ribosomal protein S5/Elongation factor G/III/V family protein
	AT4G10480	217.647	227.317	238.883	120.103	86.3368	120.429	227.949	108.956	-1.06496	4.33685e-07	2.6943e-05	Nascent polypeptide-associated complex (NAC), alpha subunit family protein
	AT1G26880	134.212	136.131	135.674	69.4304	53.671	70.7589	135.339	64.6201	-1.06652	8.36984e-08	9.50373e-06	Ribosomal protein L34e superfamily protein
	AT1G04770	23.0538	20.9011	19.1243	10.8756	10.3677	8.86444	21.0264	10.0359	-1.06703	4.82791e-07	2.89245e-05	Tetratricopeptide repeat (TPR)-like superfamily protein
	AT2G29760	2.31279	3.45848	3.73053	1.97357	1.34378	1.21141	3.16727	1.50959	-1.06908	0.000589951	0.00572409	Tetratricopeptide repeat (TPR)-like superfamily protein
	AT3G60245	393.948	409.589	402.878	220.538	159.682	194.781	402.138	191.667	-1.06909	1.08455e-07	1.09686e-05	Zinc-binding ribosomal protein family protein
	AT4G01037	47.1366	47.2099	49.925	25.1058	20.2838	23.2568	48.0905	22.8821	-1.07153	2.08192e-08	4.06822e-06	Ubiquitin carboxyl-terminal hydrolase family protein
	AT5G49910	254.641	275.062	275.898	136.229	101.516	144.819	268.534	127.521	-1.07437	2.94344e-07	2.04399e-05	chloroplast heat shock protein 70-2
	AT4G25990	10.2491	12.5926	14.639	5.2055	4.71869	7.85371	12.4935	5.92597	-1.07606	7.47501e-05	0.00117454	CCT motif family protein
	AT1G09590	192.164	186.409	208.28	102.057	80.6687	95.5288	195.618	92.7514	-1.0766	3.26723e-08	5.35667e-06	Translation protein SH3-like family protein
	AT1G18320	1.95835	1.62536	1.78944	1.03663	0.722833	0.785112	1.79105	0.848191	-1.07834	0.00601851	0.0345604	Mitochondrial import inner membrane translocase subunit Tim17/Tim22/Tim23 family protein
	AT1G10522	34.6987	37.3688	37.2812	18.1758	16.6439	16.9566	36.4496	17.2588	-1.07857	5.4049e-09	1.87277e-06
	AT3G48260	1.52745	1.17432	1.03595	0.520113	0.565767	0.682792	1.24591	0.589557	-1.0795	0.00442055	0.027132	with no lysine (K) kinase 3
	AT3G22310	18.9668	19.8066	21.0427	10.1908	9.10733	8.9966	19.9387	9.43156	-1.08001	2.01716e-08	4.01164e-06	putative mitochondrial RNA helicase 1
	AT1G43170	569.02	601.94	605.087	299.803	252.391	287.818	592.016	280.004	-1.08019	2.71283e-09	1.19971e-06	ribosomal protein 1
	AT3G51800	89.9341	98.4177	97.0789	47.2732	39.3112	48.2652	95.1436	44.9499	-1.08179	2.05244e-08	4.03406e-06	metallopeptidase M24 family protein
	AT5G04130	15.347	17.2724	15.9722	8.04287	6.93707	7.97374	16.1972	7.65123	-1.08198	1.45054e-08	3.28881e-06	DNA GYRASE B2
	AT5G67510	152.111	166.612	170.611	79.2923	74.4722	77.3481	163.111	77.0375	-1.08222	4.61841e-09	1.66908e-06	Translation protein SH3-like family protein
	AT5G23300	9.4528	9.55058	11.905	6.09527	4.40087	4.09659	10.3028	4.86425	-1.08275	1.10349e-05	0.000270127	pyrimidine d
	AT5G35740	26.4508	24.294	26.8574	13.0666	9.18669	14.3661	25.8674	12.2065	-1.08349	1.32773e-05	0.000313819	Carbohydrate-binding X8 domain superfamily protein
	AT1G63660	23.0687	25.2342	25.7541	12.7238	10.1288	12.0849	24.6857	11.6458	-1.08386	4.86159e-08	6.83068e-06	GMP synthase (glutamine-hydrolyzing), putative / glutamine amidotransferase, putative
	AT2G44120	149.654	147.642	156.089	73.0643	66.1594	74.3858	151.128	71.2032	-1.08576	1.51303e-09	7.47836e-07	Ribosomal protein L30/L7 family protein
	AT5G26860	10.1129	9.87722	9.92558	5.0759	4.69945	4.30722	9.97189	4.69419	-1.08699	1.02465e-08	2.75508e-06	lon protease 1
	AT1G06720	9.4644	11.9084	12.3202	5.64445	4.44353	5.75052	11.231	5.2795	-1.08901	7.36074e-07	3.88375e-05	P-loop containing nucleoside triphosphate hydrolases superfamily protein
	AT2G35040	49.7093	57.4188	58.2717	28.5601	20.8195	28.365	55.1333	25.9149	-1.08914	5.10024e-07	2.99684e-05	AICARFT/IMPCHase bienzyme family protein
	AT1G71890	1.76552	0.967114	1.52106	0.685343	0.819231	0.494342	1.4179	0.666306	-1.0895	0.00517778	0.030741	Major facilitator superfamily protein
	AT2G29680	7.57825	8.03808	9.73039	4.52829	3.52631	3.85517	8.44891	3.96992	-1.08966	1.97356e-06	7.93934e-05	cell division control 6
	AT4G14130	8.7519	6.32188	7.95649	3.73332	2.65528	4.42976	7.67675	3.60612	-1.09005	0.000192312	0.00243634	xyloglucan endotransglucosylase/hydrolase 15
	AT4G21990	57.5512	56.0198	55.1551	27.3402	27.3055	24.5741	56.2421	26.4066	-1.09075	2.17285e-09	1.0004e-06	APS reductase 3
	AT4G15770	60.7587	61.9233	62.1105	32.5816	27.0419	27.0407	61.5975	28.8881	-1.0924	3.32437e-08	5.39768e-06	RNA binding
	AT2G39460	252.638	277.082	278.183	136.201	114.751	127.062	269.301	126.005	-1.09574	6.02902e-09	2.00629e-06	ribosomal protein L23AA
	AT2G42740	22.7339	26.862	24.4053	13.0252	10.7923	10.7967	24.6671	11.5381	-1.09618	3.8922e-07	2.50607e-05	ribosomal protein large subunit 16A
	AT2G35420	6.35535	5.2496	5.38176	2.40829	3.34218	2.19469	5.66224	2.64839	-1.09626	0.000481089	0.00488501	RING/U-box superfamily protein
	AT1G71420	1.14337	1.0913	1.48677	0.504359	0.675237	0.560247	1.24048	0.579947	-1.09691	0.00337563	0.0219109	Tetratricopeptide repeat (TPR)-like superfamily protein
	AT1G18540	416.013	446.801	451.363	225.546	171.482	216.943	438.059	204.657	-1.09792	5.21476e-08	6.95047e-06	Ribosomal protein L6 family protein
	AT2G37190	327.194	365.872	370.448	185.392	144.475	166.467	354.505	165.444	-1.09946	4.83393e-08	6.83068e-06	Ribosomal protein L11 family protein
	AT5G17780	1.80801	1.58951	2.48516	0.8448	0.978768	0.918727	1.96089	0.914099	-1.10109	0.00194899	0.0142994	alpha/beta-Hydrolases superfamily protein
	AT1G19050	34.3475	41.1146	39.6478	25.4369	11.8564	16.3345	38.37	17.8759	-1.10196	0.000117995	0.00167919	response regulator 7
	AT3G49010	305.577	329.344	327.563	166.935	129.89	151.118	320.828	149.314	-1.10345	1.99103e-08	3.98325e-06	breast basic conserved 1
	AT1G62150	5.11482	5.04321	7.06563	3.11058	2.49203	2.40599	5.74122	2.66953	-1.10477	8.42554e-05	0.00129307	Mitochondrial transcription termination factor family protein
	AT3G55280	110.986	118.306	118.399	59.4518	46.4253	55.5641	115.897	53.8137	-1.10679	3.02668e-08	5.06102e-06	ribosomal protein L23AB
	AT1G52750	2.53967	3.01421	1.79997	1.39662	1.18581	0.829618	2.45129	1.13735	-1.10786	0.000873256	0.00777366	alpha/beta-Hydrolases superfamily protein
	AT2G43650	20.5772	21.391	22.6948	10.8097	9.29073	9.88504	21.5543	9.99514	-1.10868	7.44702e-09	2.2549e-06	Sas10/U3 ribonucleoprotein (Utp) family protein
	AT5G61170	179.219	202.199	201.729	97.385	77.153	95.7485	194.382	90.0955	-1.10937	4.69766e-08	6.76681e-06	Ribosomal protein S19e family protein
	AT1G03100	2.34957	2.22837	2.52211	1.23969	1.11141	0.938907	2.36669	1.09667	-1.10974	0.000146109	0.00197695	Pentatricopeptide repeat (PPR) superfamily protein
	AT5G60670	161.749	162.525	175.78	84.6579	67.605	79.2139	166.685	77.1589	-1.11122	2.15558e-08	4.13995e-06	Ribosomal protein L11 family protein
	AT5G38430	1515.32	1730.58	1877.07	884.198	612.224	874.474	1707.66	790.299	-1.11155	9.15517e-07	4.53504e-05	Ribulose bisphosphate carboxylase (small chain) family protein
	AT5G12860	382.981	448.309	449.682	211.296	159.91	221.134	426.99	197.447	-1.11274	2.499e-07	1.84192e-05	dicarboxylate transporter 1
	AT1G72440	14.9623	17.4108	16.9946	8.49217	6.4864	7.84944	16.4559	7.60934	-1.11277	1.13217e-07	1.12249e-05	CCAAT-binding factor
	AT3G55510	9.53207	12.2969	11.6157	5.44635	5.44065	4.56913	11.1482	5.15204	-1.11359	5.96008e-07	3.3433e-05	Noc2p family
	AT2G45440	33.0798	36.7077	37.5864	17.0544	14.6458	17.8352	35.7913	16.5118	-1.11611	2.44261e-08	4.43763e-06	dihydrodipicolinate synthase
	AT3G07430	163.641	167.77	159.962	80.9732	63.263	82.3457	163.791	75.5273	-1.11679	4.21136e-08	6.43382e-06	YGGT family protein
	AT2G31725	7.65504	8.9035	10.0536	3.86708	3.66154	4.72721	8.87073	4.08528	-1.11862	3.68739e-05	0.000687373	Eukaryotic protein of unknown function (DUF842)
	AT5G22440	107.11	115.869	124.72	53.0604	47.2628	59.6315	115.9	53.3182	-1.12018	3.21365e-08	5.29464e-06	Ribosomal protein L1p/L10e family
	AT1G71850	6.45637	6.78852	8.52548	3.3088	3.50499	3.19914	7.25679	3.33764	-1.1205	1.44928e-05	0.00033547	Ubiquitin carboxyl-terminal hydrolase family protein
	AT5G06550	5.79153	7.01282	7.25884	3.25392	2.62371	3.34564	6.68773	3.07442	-1.1212	1.33455e-05	0.000315209
	AT3G54090	43.9121	53.115	49.6745	24.3908	17.3903	25.6581	48.9005	22.4798	-1.12122	1.13572e-06	5.26504e-05	fructokinase-like 1
	AT2G39390	75.5605	77.23	88.7959	39.1145	33.5966	38.214	80.5288	36.975	-1.12295	1.9371e-08	3.89856e-06	Ribosomal L29 family protein
	AT1G70600	567.618	614.201	612.688	309.992	227.428	286.435	598.169	274.618	-1.12313	7.61422e-08	8.91686e-06	Ribosomal protein L18e/L15 superfamily protein
	AT2G33210	21.234	23.0399	23.6224	11.1483	9.25394	10.7639	22.6321	10.3887	-1.12335	1.5023e-08	3.32186e-06	heat shock protein 60-2
	AT1G48460	17.0168	18.0236	18.8224	9.63807	6.98283	8.0711	17.9543	8.23067	-1.12525	5.2588e-07	3.07388e-05
	AT3G17170	89.9785	92.9965	99.1401	45.2608	35.0109	49.0332	94.0384	43.1016	-1.12551	1.53939e-07	1.36875e-05	Translation elongation factor EF1B/ribosomal protein S6 family protein
	AT4G25730	24.2006	29.1691	31.3082	14.4526	11.4605	12.8976	28.226	12.9369	-1.12553	2.09646e-07	1.64771e-05	FtsJ-like methyltransferase family protein
	AT1G62350	1.41713	1.62647	2.41051	1.02162	0.723328	0.753906	1.81804	0.832951	-1.12608	0.00548202	0.032133	Pentatricopeptide repeat (PPR) superfamily protein
	AT3G05560	211.171	221.134	222.919	106.334	87.7095	104.848	218.408	99.6305	-1.13237	6.62367e-09	2.14167e-06	Ribosomal L22e protein family
	AT2G37270	143.832	152.196	157.153	80.5737	56.3131	69.8386	151.06	68.9085	-1.13237	1.82709e-07	1.53906e-05	ribosomal protein 5B
	AT3G16080	170.974	166.804	175.775	83.5302	68.2485	82.1562	171.184	77.9783	-1.13441	8.05464e-09	2.33376e-06	Zinc-binding ribosomal protein family protein
	AT1G79470	5.48405	5.32228	5.52285	2.32559	2.58211	2.52909	5.44306	2.47893	-1.1347	1.72856e-06	7.19911e-05	Aldolase-type TIM barrel family protein
	AT5G52930	2.49962	1.79798	1.08345	0.955603	0.676587	0.816535	1.79368	0.816241	-1.13586	0.0085859	0.0454874	Protein of unknown function (DUF295)
	AT1G59990	38.7507	38.3453	35.83	18.5994	15.0182	17.7547	37.642	17.1241	-1.13632	1.15553e-08	2.93442e-06	DEA(D/H)-box RNA helicase family protein
	AT4G16630	12.6342	13.5647	14.8111	6.84776	5.56847	6.2333	13.67	6.21651	-1.13684	3.86026e-08	6.00664e-06	DEA(D/H)-box RNA helicase family protein
	AT1G61570	45.7818	50.5824	51.4049	23.488	19.9496	23.7188	49.2563	22.3854	-1.13775	7.01913e-08	8.45567e-06	translocase of the inner mitochondrial membrane 13
	AT3G58700	49.2092	61.2206	58.8451	26.0633	22.7057	28.1518	56.4249	25.6403	-1.13792	9.34239e-08	1.0129e-05	Ribosomal L5P family protein
	AT3G56990	10.2834	12.5699	13.3877	5.82768	5.20478	5.39709	12.0803	5.47652	-1.14133	1.7888e-07	1.51822e-05	embryo sac development arrest 7
	AT2G21860	67.1335	68.5684	72.0229	33.0523	28.538	32.4463	69.2416	31.3455	-1.14338	3.53854e-09	1.41584e-06	violaxanthin de-epoxidase-related
	AT3G47370	92.7904	110.954	109.491	47.6565	42.3497	51.669	104.412	47.2251	-1.14466	3.63265e-08	5.73209e-06	Ribosomal protein S10p/S20e family protein
	AT1G67120	5.31198	6.31493	6.2135	3.12399	2.16044	2.78158	5.9468	2.68867	-1.14522	4.92516e-07	2.92464e-05	ATPases;nucleotide binding;ATP binding;nucleoside-triphosphatases;transcription factor binding
	AT3G52170	15.1925	17.1726	20.5152	8.61077	6.63489	8.6537	17.6268	7.96645	-1.14576	1.00394e-06	4.82526e-05	DNA binding
	AT2G34260	6.75133	7.896	8.73403	3.68274	3.51152	3.37299	7.79379	3.52242	-1.14576	1.23877e-06	5.59612e-05	transducin family protein / WD-40 repeat family protein
	AT3G03920	59.1955	65.4265	71.3014	32.6664	25.6516	29.9815	65.3078	29.4331	-1.14981	6.24255e-08	7.74214e-06	H/ACA ribonucleoprotein complex, subunit Gar1/Naf1 protein
	AT1G23280	23.2377	26.3985	30.2244	12.5551	10.7826	12.6177	26.6202	11.9852	-1.15127	1.59834e-07	1.40998e-05	MAK16 protein-related
	AT5G48850	2.75209	2.65214	3.38879	1.08809	1.22085	1.64818	2.93101	1.31904	-1.15191	0.000171668	0.00224505	Tetratricopeptide repeat (TPR)-like superfamily protein
	AT3G07110	170.138	186.467	191.318	89.4795	71.6888	85.211	182.641	82.1264	-1.15309	1.58905e-08	3.38026e-06	Ribosomal protein L13 family protein
	AT2G26790	1.57855	1.93655	2.28842	1.22074	0.560798	0.821823	1.93451	0.867786	-1.15655	0.00203888	0.0148198	Pentatricopeptide repeat (PPR) superfamily protein
	AT2G27710	221.719	229.312	242.343	108.562	92.7089	108.5	231.124	103.257	-1.16243	3.33997e-09	1.35249e-06	60S acidic ribosomal protein family
	AT1G52700	2.12234	2.84807	2.23405	1.31519	0.975903	0.927175	2.40149	1.07276	-1.16261	0.000342238	0.00375902	alpha/beta-Hydrolases superfamily protein
	AT4G02990	53.3201	57.0401	53.2969	25.4842	23.183	24.4371	54.5524	24.3681	-1.16265	1.29283e-09	6.9257e-07	Mitochondrial transcription termination factor family protein
	AT5G08180	35.137	40.2721	43.6711	18.5256	15.1925	19.453	39.6934	17.7237	-1.16322	1.01295e-07	1.04114e-05	Ribosomal protein L7Ae/L30e/S12e/Gadd45 family protein
	AT1G64600	5.01547	5.05059	5.45892	2.77832	2.27232	1.87745	5.17499	2.30936	-1.16406	9.08412e-06	0.00023409	methyltransferases;copper ion binding
	AT3G28900	63.7691	68.1804	72.896	33.5421	26.4482	31.3426	68.2818	30.4443	-1.16533	2.56775e-08	4.4949e-06	Ribosomal protein L34e superfamily protein
	AT3G07050	31.541	34.7616	37.4964	16.2475	13.7512	16.2188	34.5997	15.4058	-1.16728	1.91659e-08	3.89856e-06	GTP-binding family protein
	AT3G56360	243.696	348.246	383.459	156.339	128.355	149.432	325.134	144.709	-1.16788	2.05563e-06	8.15699e-05
	AT3G59670	9.85373	11.3494	11.9297	5.42885	4.15663	5.15972	11.0443	4.91507	-1.16802	4.09139e-07	2.5852e-05
	AT2G36620	156.598	154.34	174.65	73.2682	64.0912	78.3187	161.863	71.8927	-1.17085	7.35579e-09	2.24753e-06	ribosomal protein L24
	AT4G29610	5.36921	2.75731	4.87781	2.21449	2.50697	1.05235	4.33478	1.9246	-1.1714	0.00645181	0.036506	Cytidine/deoxycytidylate deaminase family protein
	AT3G13230	23.5431	25.9866	25.1036	12.2665	9.08873	11.7724	24.8778	11.0425	-1.17178	4.646e-07	2.83227e-05	RNA-binding KH domain-containing protein
	AT2G44510	5.08733	4.54357	4.1044	2.20019	1.6165	2.27601	4.57844	2.0309	-1.17274	2.99515e-05	0.000581218	CDK inhibitor P21 binding protein
	AT3G16810	10.3172	10.4576	10.6256	5.33469	4.19994	4.39196	10.4668	4.6422	-1.17294	4.61903e-08	6.75976e-06	pumilio 24
	AT4G34740	41.2532	42.6671	45.1785	20.401	16.7494	20.1031	43.0329	19.0845	-1.17304	9.92834e-09	2.71294e-06	GLN phosphoribosyl pyrophosphate amidotransferase 2
	AT3G21540	6.48487	7.61514	8.68584	2.93607	3.26916	3.89812	7.59528	3.36778	-1.1733	9.04606e-07	4.49761e-05	transducin family protein / WD-40 repeat family protein
	AT1G57660	210.731	228.808	235.226	99.3744	89.7151	109.982	224.922	99.6904	-1.1739	6.62942e-09	2.14167e-06	Translation protein SH3-like family protein
	AT3G57660	8.90968	9.77892	9.95711	4.92181	3.37099	4.40088	9.54857	4.23123	-1.17421	2.60953e-07	1.8984e-05	nuclear RNA polymerase A1
	AT1G31660	20.2433	21.9936	26.5935	12.1338	8.66533	9.69469	22.9435	10.1646	-1.17453	8.65613e-07	4.33581e-05
	AT4G30800	13.1246	12.2283	13.7484	6.05092	5.12563	6.07268	13.0337	5.74974	-1.18068	4.84922e-07	2.90004e-05	Nucleic acid-binding, OB-fold-like protein
	AT5G11590	2.77867	2.71802	2.22512	1.6372	0.886425	0.875272	2.57393	1.13297	-1.18387	0.00339664	0.0220176	Integrase-type DNA-binding superfamily protein
	AT4G18750	2.74114	3.55522	2.52306	1.43563	1.05994	1.38578	2.93981	1.29379	-1.18412	9.14366e-05	0.00137503	Pentatricopeptide repeat (PPR) superfamily protein
	AT4G14820	1.05471	1.29993	1.71249	0.665304	0.81363	0.310081	1.35571	0.596338	-1.18484	0.0072011	0.039742	Pentatricopeptide repeat (PPR) superfamily protein
	AT5G26220	2.82704	1.73115	1.91923	0.736064	1.23181	0.878444	2.15914	0.948771	-1.18633	0.00214156	0.0153471	ChaC-like family protein
	AT3G21300	18.7283	23.9603	19.9384	10.9412	7.48592	8.95295	20.8756	9.1267	-1.19366	8.97577e-07	4.46927e-05	RNA methyltransferase family protein
	AT3G12270	11.106	12.9848	12.7276	5.79363	4.45573	5.82907	12.2728	5.35948	-1.1953	3.87308e-07	2.49901e-05	protein arginine methyltransferase 3
	AT3G57940	4.06836	4.70365	4.86255	2.29303	1.61574	2.037	4.54485	1.98193	-1.19733	1.0044e-06	4.82526e-05	Domain of unknown function (DUF1726) ;Putative ATPase (DUF699)
	AT3G57490	17.4403	23.3359	24.4716	9.94007	10.4904	8.00309	21.7493	9.47784	-1.19834	3.19952e-06	0.000111436	Ribosomal protein S5 family protein
	AT4G38850	18.8033	19.7099	14.3587	9.23649	6.78613	6.93858	17.624	7.65373	-1.2033	5.35138e-05	0.000912532	SAUR-like auxin-responsive protein family
	AT3G60360	10.7729	12.4075	13.0279	5.7366	3.99262	5.95541	12.0694	5.22821	-1.20697	3.02134e-06	0.000107571	embryo sac development arrest 14
	AT4G00620	18.5432	18.1772	19.5756	8.93996	5.74311	9.66851	18.7653	8.11719	-1.20902	3.36267e-06	0.000115444	Amino acid dehydrogenase family protein
	AT1G80750	31.477	36.856	38.9446	17.26	12.8618	16.2786	35.7592	15.4668	-1.20914	1.80727e-07	1.52946e-05	Ribosomal protein L30/L7 family protein
	AT4G38100	28.7559	30.5814	32.3051	13.7596	10.434	15.3278	30.5475	13.1738	-1.21338	4.20883e-07	2.63424e-05
	AT3G17830	7.03231	7.77981	8.34769	3.33197	2.41854	4.23631	7.71994	3.32894	-1.21353	1.13954e-05	0.000277576	Molecular chaperone Hsp40/DnaJ family protein
	AT3G11120	187.279	179.69	193.91	79.441	80.0333	82.2676	186.96	80.5806	-1.21422	4.81045e-10	3.59287e-07	Ribosomal protein L41 family
	AT1G60850	7.35408	6.93485	8.30452	3.42754	2.75013	3.55605	7.53115	3.24457	-1.21484	1.38924e-06	6.12758e-05	DNA-directed RNA polymerase family protein
	AT3G23830	26.964	32.5537	33.4932	15.6575	11.187	13.2122	31.0037	13.3522	-1.21536	4.09202e-07	2.5852e-05	glycine-rich RNA-binding protein 4
	AT3G26539	16.097	18.4885	19.2709	11.0862	5.48148	6.6153	17.9521	7.72765	-1.21605	0.00797481	0.0429747
	AT5G46600	1.34535	1.53532	1.34358	0.834134	0.576578	0.402855	1.40808	0.604522	-1.21987	0.000988603	0.00849281	Aluminium activated malate transporter family protein
	AT5G25190	35.4309	35.8973	39.1823	14.736	13.8341	18.8128	36.8369	15.7943	-1.22175	1.98561e-07	1.60039e-05	Integrase-type DNA-binding superfamily protein
	AT1G53035	3.196	2.15666	2.5785	0.809105	1.35404	1.22559	2.64372	1.12958	-1.22679	0.00528112	0.0312222
	AT2G04030	140.936	158.594	162.272	73.3708	53.2089	70.5683	153.934	65.716	-1.22799	7.04882e-08	8.4611e-06	Chaperone protein htpG family protein
	AT3G03630	23.6876	26.5175	24.9282	11.0834	8.70154	12.2747	25.0444	10.6865	-1.2287	9.52823e-08	1.02314e-05	cysteine synthase 26
	AT4G14940	1.47548	1.72906	2.00918	0.512915	1.03719	0.669026	1.73791	0.73971	-1.23232	0.00102882	0.00874304	amine oxidase 1
	AT4G19130	0.791989	1.36348	1.5746	0.307435	0.569618	0.709615	1.24336	0.528889	-1.2332	0.0052556	0.0310932	Replication factor-A protein 1-related
	AT1G02650	2.76131	4.66379	4.32331	1.77531	1.45747	1.75894	3.91614	1.66391	-1.23486	0.000211015	0.00260169	Tetratricopeptide repeat (TPR)-like superfamily protein
	AT5G59850	146.444	156.032	163.159	73.7324	55.3905	68.4432	155.212	65.8554	-1.23686	2.23102e-08	4.21261e-06	Ribosomal protein S8 family protein
	AT1G53542	14.0032	22.6633	21.4078	11.1187	5.68551	7.79719	19.3581	8.20045	-1.23916	0.00218834	0.0156062
	AT3G55010	36.5508	41.5945	41.0409	17.4335	15.3344	17.6844	39.7288	16.8174	-1.24023	4.01121e-09	1.53201e-06	phosphoribosylformylglycinamidine cyclo-ligase, chloroplast / phosphoribosyl-aminoimidazole synthetase / AIR synthase (PUR5)
	AT5G05990	10.7347	15.2188	15.602	6.06017	5.44803	6.06916	13.8518	5.85912	-1.24132	6.54514e-06	0.000185326	Mitochondrial glycoprotein family protein
	AT3G49320	3.22086	3.27467	3.39584	1.0419	1.26809	1.86515	3.29713	1.39171	-1.24435	8.48046e-05	0.00129794	Metal-dependent protein hydrolase
	AT3G04770	8.24429	8.88289	9.87724	4.03639	3.13621	4.22163	9.00148	3.79808	-1.24489	3.59222e-06	0.000120912	40s ribosomal protein SA B
	AT4G31700	382.876	403.693	404.039	178.549	137.877	185.068	396.869	167.165	-1.24739	1.54349e-08	3.36525e-06	ribosomal protein S6
	AT1G79150	8.32814	9.38404	9.48072	3.67946	3.75507	3.99484	9.0643	3.80979	-1.25048	5.68755e-09	1.91159e-06	binding
	AT1G48920	202.177	223.646	228.168	99.6237	84.0005	91.0687	217.997	91.5643	-1.25145	1.47548e-09	7.40164e-07	nucleolin like 1
	AT3G43580	1.37476	1.69808	2.06333	0.510112	0.853674	0.792501	1.71206	0.718762	-1.25214	0.00340704	0.022068	Beta-galactosidase related protein
	AT3G23940	59.9181	63.2383	66.3013	30.0527	20.4645	29.0203	63.1526	26.5125	-1.25217	1.74505e-07	1.48484e-05	dehydratase family
	AT5G27330	14.0063	18.1726	19.8705	6.80884	6.81567	8.19998	17.3498	7.27483	-1.25393	5.80459e-07	3.29626e-05	Prefoldin chaperone subunit family protein
	AT1G07070	23.3473	27.8608	28.1078	11.5071	9.85253	11.7553	26.4386	11.0383	-1.26012	9.8887e-08	1.03217e-05	Ribosomal protein L35Ae family protein
	AT5G01180	0.752485	1.25948	0.888863	0.527404	0.458279	0.225325	0.966944	0.403669	-1.26026	0.00568535	0.0330482	peptide transporter 5
	AT3G58660	33.0611	37.9431	37.9811	16.4963	14.8371	14.09	36.3284	15.1411	-1.26263	9.64553e-09	2.65726e-06	Ribosomal protein L1p/L10e family
	AT3G05130	11.5905	12.9363	13.6705	5.33754	4.66806	5.90769	12.7324	5.30443	-1.26324	2.72176e-07	1.9381e-05
	AT2G31830	1.67226	1.72956	1.42857	0.680914	0.712195	0.618846	1.61013	0.670651	-1.26354	1.35371e-05	0.00031817	endonuclease/exonuclease/phosphatase family protein
	AT3G13150	6.62544	8.14041	8.80898	3.00452	3.46937	3.33746	7.85828	3.27045	-1.26472	2.3713e-06	9.08286e-05	Tetratricopeptide repeat (TPR)-like superfamily protein
	AT3G16780	74.6114	76.8035	87.1397	35.3356	26.6918	37.05	79.5182	33.0258	-1.26769	7.54871e-08	8.87105e-06	Ribosomal protein L19e family protein
	AT3G56070	46.1674	52.6575	54.1788	23.3632	18.6248	21.3616	51.0013	21.1165	-1.27216	1.58708e-08	3.38026e-06	rotamase cyclophilin 2
	AT1G01190	2.95978	2.28645	3.52065	1.54663	1.05645	1.01997	2.92229	1.20769	-1.27485	0.000335628	0.00370702	cytochrome P450, family 78, subfamily A, polypeptide 8
	AT5G06000	4.09922	3.99616	3.54544	1.21366	1.74897	1.83838	3.88027	1.60033	-1.27778	6.51087e-05	0.00106539	eukaryotic translation initiation factor 3G2
	AT2G19385	8.7488	8.18056	11.4557	4.03974	3.89589	3.7683	9.4617	3.90131	-1.27814	2.5793e-06	9.66447e-05	zinc ion binding
	AT5G55920	19.0202	22.735	24.3559	10.6055	7.12843	9.51001	22.037	9.08131	-1.27896	4.4107e-07	2.71674e-05	S-adenosyl-L-methionine-dependent methyltransferases superfamily protein
	AT5G49560	9.47128	7.33678	8.59891	3.20307	4.36985	2.88297	8.46899	3.4853	-1.28091	7.08239e-05	0.00113128	Putative methyltransferase family protein
	AT3G13404	5.9981	3.91145	4.1959	2.00959	1.33362	2.4492	4.70182	1.9308	-1.28402	0.00107828	0.00905798
	AT4G31210	15.6127	18.0596	17.9319	7.74235	6.04104	7.39769	17.2014	7.06036	-1.28471	1.7096e-08	3.61382e-06	DNA topoisomerase, type IA, core
	AT4G05410	9.61708	10.8848	10.3726	4.47469	4.27909	3.91618	10.2915	4.22332	-1.285	5.03668e-08	6.93782e-06	Transducin/WD40 repeat-like superfamily protein
	AT5G60730	1.07316	1.17571	1.19482	0.458238	0.575148	0.378607	1.1479	0.470664	-1.28622	0.000827769	0.00747282	Anion-transporting ATPase
	AT2G20450	73.8243	85.025	90.0572	37.2246	30.0428	34.7566	82.9688	34.008	-1.28669	1.54903e-08	3.36525e-06	Ribosomal protein L14
	AT3G49240	19.5831	22.1063	22.3881	9.04199	7.61121	9.5136	21.3592	8.72227	-1.29208	2.53527e-08	4.4949e-06	Pentatricopeptide repeat (PPR) superfamily protein
	AT1G56110	92.0845	103.827	105.769	41.1068	36.8343	44.3175	100.56	40.7529	-1.30309	2.42895e-09	1.1032e-06	homolog of nucleolar protein NOP56
	AT1G69200	47.9083	49.3142	49.2312	21.3586	15.2452	22.4773	48.8179	19.6937	-1.30968	7.98061e-08	9.18591e-06	fructokinase-like 2
	AT5G11240	8.25303	9.79511	10.2302	4.26295	3.63188	3.49606	9.42612	3.79696	-1.31182	6.01113e-08	7.56683e-06	transducin family protein / WD-40 repeat family protein
	AT3G06530	10.11	13.0648	13.212	4.9916	4.10056	5.54626	12.1289	4.87948	-1.31365	1.38375e-07	1.26894e-05	ARM repeat superfamily protein
	AT2G40670	7.83383	8.3888	7.96962	3.37248	2.72627	3.57879	8.06409	3.22585	-1.32183	1.03675e-05	0.000258111	response regulator 16
	AT2G41450	1.28931	1.14767	1.29592	0.578687	0.471131	0.44223	1.2443	0.497349	-1.323	0.000127129	0.00177001	N-acetyltransferases;N-acetyltransferases
	AT3G03060	3.41037	4.03106	5.32457	2.01454	1.7927	1.29165	4.25533	1.69963	-1.32405	2.34947e-05	0.000478579	P-loop containing nucleoside triphosphate hydrolases superfamily protein
	AT4G25340	21.1854	25.2799	25.2302	10.6852	8.70484	9.18776	23.8985	9.52595	-1.32699	1.20882e-08	2.98738e-06	FK506 BINDING PROTEIN 53
	AT3G05060	42.2771	48.238	49.3708	21.422	15.8781	18.3951	46.6286	18.5651	-1.32863	2.36928e-08	4.32781e-06	NOP56-like pre RNA processing ribonucleoprotein
	AT3G18600	12.2214	15.0772	16.403	6.53837	4.91117	5.8656	14.5672	5.77171	-1.33565	1.62751e-07	1.41936e-05	P-loop containing nucleoside triphosphate hydrolases superfamily protein
	AT1G16830	1.66567	2.16407	1.33739	0.621715	0.546232	0.878956	1.72238	0.682301	-1.33592	0.00128164	0.0103872	Pentatricopeptide repeat (PPR) superfamily protein
	AT4G27010	2.97038	3.45525	3.48484	1.38566	1.13151	1.4049	3.30349	1.30736	-1.33734	6.22314e-08	7.74214e-06
	AT3G15310	1.30353	1.96012	1.54142	0.5953	0.622648	0.676295	1.60169	0.631414	-1.34294	0.00167936	0.0127135	transposable element gene
	AT1G04360	4.41261	5.70077	3.6692	2.5047	1.62256	1.30545	4.59419	1.8109	-1.3431	0.000307135	0.0034757	RING/U-box superfamily protein
	AT1G52930	22.2948	25.3684	23.2514	9.79528	8.148	10.0079	23.6382	9.31707	-1.34317	1.1612e-08	2.93442e-06	Ribosomal RNA processing Brix domain protein
	AT2G02740	25.8223	28.4259	27.8695	11.9115	8.7053	11.6936	27.3726	10.7701	-1.3457	4.30253e-08	6.5134e-06	ssDNA-binding transcriptional regulator
	AT5G14580	2.87622	3.23612	3.46101	1.47425	1.15134	1.13144	3.19112	1.25234	-1.34944	7.16788e-07	3.80588e-05	polyribonucleotide nucleotidyltransferase, putative
	AT3G22660	24.6851	28.8379	30.575	12.0567	10.6819	10.2653	28.0327	11.0013	-1.34944	2.96288e-08	5.00414e-06	rRNA processing protein-related
	AT3G45970	17.971	26.8561	22.8241	3.41764	8.49503	14.617	22.5504	8.84321	-1.35051	0.00160032	0.0122801	expansin-like A1
	AT5G09730	1.68794	2.54448	1.18367	0.838078	0.669388	0.615502	1.80536	0.707656	-1.35117	0.000650157	0.00617983	beta-xylosidase 3
	AT2G40330	4.31116	4.13777	3.33327	1.60914	1.16693	1.84162	3.9274	1.53923	-1.35136	0.000279279	0.00323183	PYR1-like 6
	AT4G26780	12.4944	14.4264	14.0407	5.94376	4.89885	5.19189	13.6539	5.34483	-1.35309	7.51886e-08	8.86698e-06	Co-chaperone GrpE family protein
	AT4G19220	0.704709	0.70014	0.576912	0.201143	0.168307	0.40624	0.660587	0.258563	-1.35323	0.00760009	0.0414002	Tetratricopeptide repeat (TPR)-like superfamily protein
	AT1G55205	4.69233	4.72329	5.79857	2.64658	1.49807	1.80793	5.0714	1.98419	-1.35383	7.31405e-05	0.00115519
	AT2G18900	9.67713	11.9883	11.8503	4.5056	4.08803	4.49507	11.1719	4.3629	-1.35652	1.55611e-08	3.36525e-06	Transducin/WD40 repeat-like superfamily protein
	AT2G43110	11.7824	12.2162	12.9571	5.70461	4.1034	4.57317	12.3186	4.79373	-1.36161	1.58743e-07	1.40404e-05
	AT1G13800	1.33927	1.16156	1.01823	0.303262	0.670638	0.39374	1.17302	0.45588	-1.3635	0.00180082	0.0134382	Tetratricopeptide repeat (TPR)-like superfamily protein
	AT1G15510	8.30694	9.45393	9.87161	3.97553	3.32653	3.43472	9.21083	3.57893	-1.3638	1.14498e-07	1.12291e-05	Tetratricopeptide repeat (TPR)-like superfamily protein
	AT4G12600	80.5779	92.0585	93.3466	38.0938	28.8776	36.3507	88.661	34.4407	-1.36419	1.46207e-08	3.28881e-06	Ribosomal protein L7Ae/L30e/S12e/Gadd45 family protein
	AT4G10450	71.0569	73.0874	79.1172	30.3109	23.9436	32.2486	74.4205	28.8344	-1.36791	1.01818e-08	2.75508e-06	Ribosomal protein L6 family
	AT2G16570	1.4445	1.58253	1.34022	0.448581	0.563027	0.679485	1.45575	0.563698	-1.36877	0.000678421	0.00639062	GLN phosphoribosyl pyrophosphate amidotransferase 1
	AT2G37690	7.25567	9.36094	8.39119	3.43159	2.69255	3.54925	8.33593	3.22446	-1.37029	1.33164e-07	1.24323e-05	phosphoribosylaminoimidazole carboxylase, putative / AIR carboxylase, putative
	AT4G15690	37.0219	45.277	48.4471	17.5798	14.4687	18.2376	43.582	16.762	-1.37854	2.86607e-07	2.01086e-05	Thioredoxin superfamily protein
	AT2G32220	10.5671	12.3272	12.2553	6.45679	2.06575	4.98608	11.7166	4.50287	-1.37963	0.000764403	0.00702147	Ribosomal L27e protein family
	AT3G14580	1.65242	1.55297	1.46549	0.565975	0.355185	0.857306	1.55696	0.592822	-1.39306	0.00533987	0.0315031	Pentatricopeptide repeat (PPR) superfamily protein
	AT3G10530	8.51592	8.78723	11.4076	3.30572	3.31284	4.30862	9.57026	3.64239	-1.39367	4.71051e-07	2.84238e-05	Transducin/WD40 repeat-like superfamily protein
	AT4G11460	3.56165	4.48645	4.94982	2.36261	1.20812	1.36964	4.33264	1.64679	-1.39559	7.24873e-05	0.00114962	cysteine-rich RLK (RECEPTOR-like protein kinase) 30
	AT3G59790	1.1225	0.904237	1.0721	0.256314	0.268089	0.647084	1.03295	0.390496	-1.40339	0.00767795	0.0417296	MAP kinase 10
	AT1G51380	1.29758	2.03758	2.80911	0.705173	0.800789	0.813833	2.04809	0.773265	-1.40524	0.000511001	0.00511305	DEA(D/H)-box RNA helicase family protein
	AT3G02330	0.829436	1.07608	1.21509	0.423646	0.283589	0.470591	1.0402	0.392609	-1.4057	0.00108707	0.00912498	Pentatricopeptide repeat (PPR) superfamily protein
	AT1G05730	0.812288	1.60678	1.15141	0.328453	0.549667	0.464354	1.19016	0.447491	-1.41122	0.00462959	0.0281426	Eukaryotic protein of unknown function (DUF842)
	AT5G19300	4.48621	6.9218	6.67709	2.96048	1.71217	2.11029	6.02836	2.26098	-1.41482	2.52631e-05	0.000507223
	AT3G57150	80.2932	94.4762	94.6824	35.8723	28.7419	36.3673	89.8173	33.6605	-1.41594	6.97627e-09	2.20173e-06	homologue of NAP57
	AT4G04940	3.73452	4.98713	5.38146	2.04966	1.58253	1.64644	4.70104	1.75954	-1.41778	7.05026e-07	3.7553e-05	transducin family protein / WD-40 repeat family protein
	AT3G03830	2.81325	5.13679	4.07837	1.82009	1.52296	1.14873	4.00947	1.49726	-1.42109	0.00392072	0.0246678	SAUR-like auxin-responsive protein family
	AT5G62370	2.9106	2.85885	2.43664	1.09088	0.749795	1.21963	2.73536	1.0201	-1.42302	1.96848e-05	0.0004206	Tetratricopeptide repeat (TPR)-like superfamily protein
	AT3G20440	7.67485	7.49673	8.05866	3.07706	2.4427	3.13918	7.74341	2.88631	-1.42374	4.57142e-09	1.66908e-06	Alpha amylase family protein
	AT1G48570	26.4707	27.7962	28.3007	10.7741	8.60192	11.3076	27.5225	10.2279	-1.4281	4.36968e-09	1.63183e-06	zinc finger (Ran-binding) family protein
	AT1G65030	11.336	12.8161	12.6547	4.34013	5.06912	4.23061	12.269	4.54662	-1.43215	5.56046e-08	7.27187e-06	Transducin/WD40 repeat-like superfamily protein
	AT3G18130	100.516	124.653	128.78	47.1586	37.7635	44.7406	117.983	43.2209	-1.44878	1.19054e-08	2.96401e-06	receptor for activated C kinase 1C
	AT5G50915	19.6101	25.0338	22.6127	8.99731	7.25475	8.36989	22.4189	8.20732	-1.44973	2.14024e-08	4.13995e-06	basic helix-loop-helix (bHLH) DNA-binding superfamily protein
	AT3G51870	18.4305	20.9696	22.0185	7.71209	7.00025	7.57426	20.4728	7.42887	-1.4625	1.34551e-09	7.06601e-07	Mitochondrial substrate carrier family protein
	AT5G08610	52.7491	60.8383	55.2933	22.5918	17.2855	21.0532	56.2935	20.3102	-1.47077	3.27584e-09	1.35249e-06	P-loop containing nucleoside triphosphate hydrolases superfamily protein
	AT1G23410	19.4722	24.355	21.8303	7.36977	7.43163	8.77799	21.8858	7.8598	-1.47743	6.4566e-07	3.51917e-05	Ribosomal protein S27a / Ubiquitin family protein
	AT2G27840	22.0771	25.0089	28.6748	9.65027	8.53195	8.82577	25.2536	9.00267	-1.48807	9.29701e-09	2.58242e-06	histone deacetylase-related / HD-related
	AT5G07570	0.30831	0.304932	0.248309	0.0997334	0.104315	0.100714	0.287184	0.101587	-1.49925	0.00692342	0.0385962	glycine/proline-rich protein
	AT1G78090	0.678848	0.578445	0.699822	0.395274	0.110249	0.177404	0.652372	0.227642	-1.51893	0.00840942	0.0448138	trehalose-6-phosphate phosphatase
	AT1G48630	126.081	134.882	148.401	52.533	41.9787	48.3115	136.455	47.6077	-1.51916	1.19442e-09	6.69075e-07	receptor for activated C kinase 1B
	AT3G12860	4.20308	5.35378	5.60429	1.85626	1.79848	1.57853	5.05372	1.74442	-1.53459	1.16545e-06	5.38059e-05	NOP56-like pre RNA processing ribonucleoprotein
	AT3G44900	1.84074	1.74201	2.58608	0.871391	0.637995	0.59397	2.05628	0.701119	-1.5523	6.24478e-05	0.0010291	cation/H+ exchanger 4
	AT4G37610	87.7345	95.1023	83.0331	35.9769	31.3612	23.1363	88.6233	30.1581	-1.55514	3.42693e-08	5.51097e-06	BTB and TAZ domain protein 5
	AT4G15700	43.3311	45.1802	49.796	16.6595	10.7673	18.3315	46.1024	15.2528	-1.59577	5.92072e-07	3.33885e-05	Thioredoxin superfamily protein
	AT3G14900	17.8	16.8986	20.1637	7.17363	4.706	6.25894	18.2875	6.04619	-1.59676	6.73587e-08	8.20264e-06
	AT2G19670	11.6358	11.9122	11.8788	4.6593	3.11894	3.93014	11.8089	3.90279	-1.5973	7.48105e-08	8.85346e-06	protein arginine methyltransferase 1A
	AT3G44990	28.2419	32.5467	41.1148	12.1953	5.69302	15.6209	33.9678	11.1697	-1.60457	3.59679e-05	0.000674223	xyloglucan endo-transglycosylase-related 8
	AT5G20160	61.5717	59.2954	70.5865	23.464	18.8211	20.5898	63.8178	20.9583	-1.60643	8.90838e-10	5.54236e-07	Ribosomal protein L7Ae/L30e/S12e/Gadd45 family protein
	AT2G03445	87.9476	65.3666	20.9227	21.8844	14.6494	20.442	58.079	18.9919	-1.61263	0.00223746	0.0158785	MIR398A; miRNA
	AT5G01040	0.583016	1.13551	0.991699	0.320614	0.220932	0.34281	0.903409	0.294785	-1.61572	0.000848037	0.00759517	laccase 8
	AT1G23100	11.4163	13.202	13.9267	4.84191	3.15878	4.55801	12.8483	4.18624	-1.61785	3.8147e-06	0.000126538	GroES-like family protein
	AT5G08600	2.18972	2.77213	2.25738	0.949177	0.711246	0.686691	2.40641	0.782371	-1.62096	2.34841e-06	9.0309e-05	U3 ribonucleoprotein (Utp) family protein
	AT1G15870	1.53926	1.48559	2.17621	0.426794	0.999937	0.258593	1.73369	0.561775	-1.62578	0.00445166	0.0272731	Mitochondrial glycoprotein family protein
	AT5G52600	1.77518	1.68301	1.74205	0.530071	0.443538	0.669101	1.73341	0.54757	-1.6625	0.00261091	0.0178504	myb domain protein 82
	AT1G11740	0.722088	0.544589	0.922407	0.24374	0.254937	0.184602	0.729695	0.22776	-1.67978	0.000396911	0.00419898	ankyrin repeat family protein
	AT3G14395	3.17686	3.28707	2.62002	1.02766	0.34396	1.45287	3.02798	0.941498	-1.68533	0.00531168	0.0313588
	AT5G27120	40.1935	48.0466	50.0082	14.6589	13.8969	14.4093	46.0828	14.3217	-1.68603	2.39101e-10	2.17194e-07	NOP56-like pre RNA processing ribonucleoprotein
	AT4G20820	6.1824	9.39589	9.50288	3.44894	2.76566	1.52374	8.36039	2.57945	-1.69651	2.58517e-05	0.00051596	FAD-binding Berberine family protein
	AT4G20770	0.56013	0.464888	0.708672	0.148249	0.186071	0.199608	0.577897	0.177976	-1.69913	0.00398384	0.0249621	Pentatricopeptide repeat (PPR) superfamily protein
	AT3G44750	46.4949	54.9975	56.4207	17.7657	14.3768	16.2021	52.6377	16.1149	-1.7077	6.96625e-10	4.87783e-07	histone deacetylase 3
	AT1G02620	1.85193	3.44186	2.91486	0.898603	0.913031	0.648168	2.73622	0.819934	-1.7386	0.000655029	0.00621381	Ras-related small GTP-binding family protein
	AT1G72620	1.5476	1.72687	1.86131	0.750934	0.279264	0.505543	1.71193	0.511914	-1.74165	0.000959906	0.00831122	alpha/beta-Hydrolases superfamily protein
	AT1G49920	0.770023	1.01057	0.613966	0.280227	0.1954	0.235817	0.798185	0.237148	-1.75094	0.00105684	0.00891804	MuDR family transposase
	AT1G35140	20.185	24.2526	23.2885	2.63888	5.69008	11.6842	22.5754	6.67106	-1.75876	0.000178258	0.00230966	Phosphate-responsive 1 family protein
	AT4G08210	0.861652	0.576881	1.31021	0.167239	0.349843	0.28147	0.916247	0.266184	-1.78331	0.00237312	0.0166376	Pentatricopeptide repeat (PPR-like) superfamily protein
	AT3G49620	1.23404	0.633732	0.536698	0.149698	0.219204	0.302338	0.801491	0.223747	-1.84082	0.00126863	0.0103001	2-oxoglutarate (2OG) and Fe(II)-dependent oxygenase superfamily protein
	AT4G25630	31.4919	38.2091	40.3089	10.854	8.87288	10.7334	36.6699	10.1535	-1.85263	7.47529e-10	5.02489e-07	fibrillarin 2
	AT2G01890	3.63758	4.25084	3.41247	0.847223	1.69352	0.522836	3.76696	1.02119	-1.88315	6.53894e-05	0.00106818	purple acid phosphatase 8
	AT1G74870	0.693697	0.492582	0.655537	0.1496	0.187767	0.15107	0.613939	0.162813	-1.91488	0.00849054	0.0451316	RING/U-box superfamily protein
	AT1G21910	16.5788	14.0215	22.7269	1.8754	2.39516	9.76819	17.7758	4.67958	-1.92546	0.00074177	0.00685857	Integrase-type DNA-binding superfamily protein
	AT5G62920	8.6833	13.252	12.6759	3.39585	1.52598	3.87375	11.5371	2.93186	-1.97639	7.3077e-06	0.000199199	response regulator 6
	AT5G61160	2.47116	2.05098	1.10006	0.72671	0.304038	0.366926	1.87407	0.465891	-2.00811	0.000544392	0.00537357	anthocyanin 5-aromatic acyltransferase 1
	AT1G47395	11.0498	25.9408	21.7247	6.12762	2.30728	5.87845	19.5718	4.77112	-2.03637	0.000123436	0.00174022
	AT2G22810	2.25239	2.92386	3.97276	0.853841	0.885922	0.448361	3.04967	0.729375	-2.06392	3.03431e-05	0.000587123	1-aminocyclopropane-1-carboxylate synthase 4
	AT2G30766	2.66535	9.39391	6.9012	1.50383	0.604001	2.24755	6.32015	1.45179	-2.12212	0.000636707	0.00608811
	AT5G05250	16.4911	38.0325	40.9632	10.1517	4.19724	6.9951	31.8289	7.11466	-2.16147	2.38827e-05	0.000485013
	AT5G04150	1.87001	7.29996	4.33753	1.31413	1.15197	0.379157	4.5025	0.948419	-2.24713	0.000772494	0.00707646	basic helix-loop-helix (bHLH) DNA-binding superfamily protein
	AT5G59240	1.11954	1.70349	1.082	0.181076	0.454548	0.182856	1.30167	0.272827	-2.25431	0.0010253	0.00872189	Ribosomal protein S8e family protein
	AT1G04660	0.919185	0.671345	0.426414	0.178405	0.149281	0.0900793	0.672314	0.139255	-2.27141	0.00727649	0.0400723	glycine-rich protein
	AT4G14690	4.34462	4.62756	9.7042	0.351354	0.979988	2.48365	6.22546	1.27167	-2.29146	0.00053625	0.00530879	Chlorophyll A-B binding family protein
	AT4G11290	6.71968	3.41526	3.99034	1.00842	0.843799	0.950445	4.70842	0.934222	-2.33341	1.73126e-06	7.20146e-05	Peroxidase superfamily protein
	AT2G31250	0.310575	0.680503	0.43223	0.120559	0.100878	0.0608721	0.474436	0.0941031	-2.3339	0.00553737	0.0323755	Glutamyl-tRNA reductase family protein
	AT1G53690	1.67931	1.99308	2.40203	0.325937	0.409093	0.329141	2.02481	0.354724	-2.51302	0.000370881	0.0039838	DNA directed RNA polymerase, 7 kDa subunit
	AT5G56080	6.9461	4.04062	1.52086	0.477229	0	1.56624	4.16919	0.681156	-2.61371	0.00464504	0.0282072	nicotianamine synthase 2
	AT3G02832	2.51094	2.17778	2.2326	0.48735	0.101948	0.492141	2.30711	0.36048	-2.6781	0.000161786	0.00213827
	AT1G64220	5.56539	8.31435	5.86774	0.98199	0.821682	1.23955	6.58249	1.01441	-2.698	0.00020803	0.00257243	translocase of outer membrane 7 kDa subunit 2
	AT4G33020	11.8747	7.62773	1.6768	1.13858	0.577398	1.53303	7.05973	1.083	-2.70458	0.000351667	0.00383253	ZIP metal ion transporter family
	AT2G14247	0.970418	4.42978	3.00121	0.470872	0.788007	0	2.80047	0.419626	-2.73849	0.00595111	0.0342905	Expressed protein
	AT1G69140	11.0677	12.8602	16.3366	2.11559	1.36171	2.30072	13.4215	1.92601	-2.80086	9.95344e-07	4.80654e-05
	AT1G74890	5.96708	10.7026	9.268	1.84485	0.471679	1.13849	8.64589	1.15167	-2.90829	3.2795e-06	0.000113642	response regulator 15
	AT1G53830	0.499962	0.319513	0.231934	0.0485189	0.0405983	0.0489958	0.35047	0.0460377	-2.9284	0.00237568	0.0166486	pectin methylesterase 2
	AT1G65310	2.16454	3.78045	3.63819	0.730638	0.305681	0.184455	3.19439	0.406925	-2.97271	1.75898e-05	0.00038464	xyloglucan endotransglucosylase/hydrolase 17
	AT1G47400	7.30498	19.0876	19.768	2.93343	0.409093	2.46856	15.3869	1.93703	-2.98978	5.87827e-05	0.000982181
	AT3G58480	0.301578	0.432661	0.399724	0.0418096	0.0349843	0.0422206	0.377988	0.0396715	-3.25216	0.000470365	0.00479933	calmodulin-binding family protein
	AT1G13609	6.2873	17.4368	15.409	1.72685	0.963295	0.348764	13.0444	1.01297	-3.68677	5.16634e-06	0.000157426	Defensin-like (DEFL) family protein
	AT5G42445	3.46173	1.89625	3.07799	0	0	0.339246	2.81199	0.113082	-4.63615	0.000592988	0.00574889
