# Supplementary material for: Phosphate starvation response precedes abscisic acid response under progressive mild drought in plants
Source: Nat Commun. 2023 Aug 19;14:5047. doi: 10.1038/s41467-023-40773-1 (PMC10439899; doi:10.1038/s41467-023-40773-1)
Supplement: Supplementary file 13 — Supplementary Dataset 10 [file 41467_2023_40773_MOESM13_ESM.xlsx]

## Sheet: Supplementary Data 10
	Supplementary Data 10. List of differentially expressed genes between Arabidopsis thaliana under control and drought conditions after 6 days of treatment.
	Gene ID	TPM (Control)			TPM (Dry)			Average TPM (Control)	Average TPM (Dry)	Fold change (log2)	p value	q value	Short_description	PSR genes	ABA genes
		rep.1	rep.2	rep.3	rep.1	rep.2	rep.3
	AT3G25240	0	0.123442	0	1.71266	7.85614	14.1131	0.0411473	7.89396	7.58381	2.09003e-06	0.000106433	Protein of unknown function (DUF506)
	AT5G59310	0.283	0.135979	0.155275	10.8479	19.4716	39.0762	0.191418	23.1319	6.91701	4.13284e-09	4.34077e-06	lipid transfer protein 4		ABA
	AT3G59884	0.522462	0	0	6.09516	16.5473	27.9254	0.174154	16.8559	6.59675	3.13431e-05	0.000681398	MIR827a; miRNA
	AT2G46880	0.347936	0.0557267	0.636348	6.47524	31.7292	46.7223	0.34667	28.3089	6.35155	3.24227e-07	3.98894e-05	purple acid phosphatase 14	PSR
	AT3G09922	4.41105	1.92679	1.10011	62.9052	212.514	310.389	2.47931	195.269	6.29938	2.18731e-08	1.00706e-05	induced by phosphate starvation1
	AT1G64110	0.021704	0	0.023817	0.714398	0.92444	1.84752	0.0151737	1.16212	6.25905	1.01544e-07	2.2244e-05	P-loop containing nucleoside triphosphate hydrolases superfamily protein
	AT4G24890	0.292621	0.0351504	0.0401385	1.99645	10.1067	15.4776	0.122637	9.19357	6.22816	1.1013e-06	7.41392e-05	purple acid phosphatase 24	PSR
	AT2G34202	0	1.04432	0	6.33897	26.7039	37.1098	0.348106	23.3842	6.06986	3.58654e-05	0.00075387	MIR399D; miRNA
	AT1G23110	1.18185	1.68975	1.64485	50.4908	80.7491	91.3585	1.50548	74.1994	5.62311	3.10124e-13	1.04233e-08
	AT3G03260	0.0790534	0.101292	0.144582	3.07418	5.13702	7.66827	0.108309	5.29316	5.6109	3.13649e-10	1.03779e-06	homeodomain GLABROUS 8
	AT1G73010	0.902914	0.805706	1.20313	13.2745	49.8331	76.9868	0.970584	46.6981	5.58837	6.0654e-08	1.7574e-05	phosphate starvation-induced gene 2	PSR
	AT5G17340	0	0.16191	0	0	2.76009	5.003	0.05397	2.5877	5.58337	0.00268427	0.0194229	Putative membrane lipoprotein	PSR
	AT4G11650	0.0841767	0	0	0.91188	0.643522	2.33293	0.0280589	1.29611	5.52958	9.66718e-05	0.0015481	osmotin 34
	AT1G49900	0.0290878	0	0	0.169673	0.317676	0.748575	0.00969594	0.411975	5.40903	0.000190126	0.00254283	C2H2 type zinc finger transcription factor family
	AT1G54660	0.0357827	0	0.0392662	0.238542	1.05514	1.84174	0.0250163	1.04514	5.38468	3.16842e-05	0.000685269
	AT2G39855	0.0665883	0	0	0.388417	1.12721	1.05455	0.0221961	0.856726	5.27045	0.000204784	0.00269385
	AT1G08310	1.7751	1.53236	0.726338	27.9041	50.4373	73.824	1.3446	50.7218	5.23736	4.03104e-10	1.03779e-06	alpha/beta-Hydrolases superfamily protein	PSR
	AT1G17710	0.962355	1.2805	0.324936	7.34077	32.0155	54.3318	0.85593	31.2294	5.18927	9.54732e-07	6.90077e-05	Pyridoxal phosphate phosphatase-related protein	PSR
	AT5G46845	0.670816	0	0	9.50286	9.52401	5.31183	0.223605	8.1129	5.18119	0.00165923	0.0133795	MIR160/MIR160C (MICRORNA160); miRNA
	AT1G73220	0	0.0532816	0.0608426	0.138607	0.726636	3.18303	0.0380414	1.34942	5.14863	0.000477732	0.00515832	organic cation/carnitine transporter1	PSR
	AT3G04530	0	0.282248	0.537169	2.69223	9.0884	16.0862	0.273139	9.28895	5.08781	5.97775e-06	0.000206913	phosphoenolpyruvate carboxylase kinase 2	PSR
	AT2G45130	0.301031	0.433927	0.0825842	3.38647	7.76705	16.2762	0.272514	9.14324	5.0683	5.46501e-07	5.21815e-05	SPX domain gene 3	PSR
	AT5G20790	3.06736	2.24585	0.961706	12.2325	63.1704	119.853	2.09164	65.0854	4.95963	3.59484e-06	0.00014522		PSR
	AT1G76430	0	0.0341169	0	0.236672	0.27141	0.527105	0.0113723	0.345062	4.92326	0.000567367	0.00588375	phosphate transporter 1;9	PSR
	AT5G16960	0.06667	0.128137	0.0365802	0.111113	0.218436	6.59905	0.0771292	2.30953	4.90418	0.00293545	0.0208672	Zinc-binding dehydrogenase family protein
	AT2G02990	0.16642	0.239889	0.182621	1.2481	5.9978	10.3776	0.19631	5.8745	4.90326	5.02818e-06	0.000183493	ribonuclease 1	PSR
	AT5G27980	0	0	0.0625664	0.760182	0.373611	0.677216	0.0208555	0.60367	4.85526	0.00301661	0.0213269	Seed maturation protein
	AT5G09570	0.0718256	0.552184	0.236454	2.03498	6.04009	16.5648	0.286821	8.21329	4.83974	1.08816e-05	0.000309418	Cox19-like CHCH family protein	PSR
	AT2G37870	0.16244	0.468304	0.53476	10.8289	6.38657	13.6666	0.388501	10.294	4.72775	4.80631e-08	1.56835e-05	Bifunctional inhibitor/lipid-transfer protein/seed storage 2S albumin superfamily protein		ABA
	AT3G43110	1.01444	1.21857	0.8349	11.7819	31.2982	38.0304	1.02264	27.0368	4.72456	1.12767e-08	6.62152e-06		PSR
	AT3G27150	0	0.237345	0.10841	0.658594	3.07499	4.40037	0.115252	2.71132	4.55613	4.74902e-05	0.000927453	Galactose oxidase/kelch repeat superfamily protein
	AT5G39720	0.10781	0.414412	0	0.89838	3.00242	7.78989	0.174074	3.8969	4.48455	0.000186	0.00250459	avirulence induced gene 2 like protein	PSR	ABA
	AT2G48140	0.0865224	0	0	0.576794	0.566961	0.770765	0.0288408	0.638173	4.46777	0.00183873	0.0144968	Bifunctional inhibitor/lipid-transfer protein/seed storage 2S albumin superfamily protein
	AT1G70850	0	0.106346	0.0607187	0.899112	1.45031	1.34182	0.0556883	1.23041	4.46563	1.62721e-05	0.000418123	MLP-like protein 34
	AT5G24770	22.4303	22.809	26.489	302.684	588.16	637.792	23.9094	509.545	4.41356	2.11427e-11	1.77651e-07	vegetative storage protein 2		ABA
	AT4G25100	11.3801	8.4331	13.7192	208.728	290.583	199.363	11.1775	232.891	4.38099	6.75808e-12	1.13569e-07	Fe superoxide dismutase 1
	AT2G18370	0.0958308	0.0920916	0	0.479136	0.523297	2.84562	0.0626408	1.28269	4.35592	0.00101183	0.00912658	Bifunctional inhibitor/lipid-transfer protein/seed storage 2S albumin superfamily protein		ABA
	AT5G03545	50.5052	68.6696	58.9394	738.07	1298.86	1522.62	59.3714	1186.52	4.32082	1.75499e-11	1.77651e-07
	AT3G44510	0.316623	0.777576	0.270237	5.93646	8.20298	13.093	0.454812	9.07748	4.31895	7.35448e-09	5.49298e-06	alpha/beta-Hydrolases superfamily protein	PSR
	AT1G22990	0.104694	0.201217	0	0.697932	1.14339	4.24869	0.10197	2.03001	4.31526	0.000371241	0.00424836	Heavy metal transport/detoxification superfamily protein	PSR
	AT5G66690	0.126805	0	0	0.105667	0.346219	2.07096	0.0422684	0.840949	4.31437	0.00558372	0.0346125	UDP-Glycosyltransferase superfamily protein
	AT1G02310	0.0847677	0	0.0930199	0.494459	1.18036	1.8249	0.0592625	1.16657	4.29901	5.06961e-05	0.000968331	Glycosyl hydrolase superfamily protein	PSR
	AT2G11810	1.50803	1.81148	1.96512	15.2891	33.4538	53.7045	1.76154	34.1492	4.27694	6.92295e-09	5.41117e-06	monogalactosyldiacylglycerol synthase type C	PSR
	AT5G62162	1.4299	0	0	3.17743	8.32869	16.0403	0.476632	9.18215	4.26788	0.00280852	0.0201353	MIR399C; miRNA
	AT1G73330	2.39079	3.13296	7.8706	44.6897	72.6938	140.425	4.46478	85.9363	4.26661	7.23671e-08	1.81512e-05	drought-repressed 4
	AT5G63560	0.112381	0	0.123321	0.702353	1.22734	2.44718	0.0785673	1.45896	4.21486	6.45363e-05	0.00114826	HXXXD-type acyl-transferase family protein
	AT3G58550	0.352832	0	0	0.294015	2.05513	4.19082	0.117611	2.17999	4.21223	0.00245204	0.0180968	Bifunctional inhibitor/lipid-transfer protein/seed storage 2S albumin superfamily protein
	AT2G18050	1.80744	2.82248	4.71056	30.6405	46.5112	89.1712	3.11349	55.441	4.15435	2.00827e-08	9.64254e-06	histone H1-3
	AT5G27807	0.905601	0	0	2.26392	7.41774	6.2746	0.301867	5.31875	4.1391	0.0074389	0.0432787	MIR164/MIR164C; miRNA
	AT1G63005	0	0.773569	0.441672	5.03093	8.35183	7.96774	0.405081	7.11683	4.13495	0.000909151	0.00839018	MIR399B; miRNA
	AT3G53980	1.41541	1.81358	1.20805	15.8573	15.4581	46.5438	1.47901	25.9531	4.1332	1.25565e-07	2.60508e-05	Bifunctional inhibitor/lipid-transfer protein/seed storage 2S albumin superfamily protein		ABA
	AT2G25625	1.00973	0.727748	2.21606	17.0385	22.1929	28.1092	1.31784	22.4469	4.09026	4.82449e-09	4.88452e-06
	AT5G59320	1.12178	2.96452	2.92359	25.4727	21.2865	71.6171	2.33663	39.4588	4.07785	2.88162e-07	3.86504e-05	lipid transfer protein 3		ABA
	AT2G04460	0.520318	1.35719	1.06038	9.60074	11.0404	28.6201	0.979293	16.4204	4.0676	1.30835e-07	2.60725e-05	transposable element gene	PSR
	AT4G36350	0.204945	0.295423	0	0.256172	3.30144	4.81784	0.166789	2.79181	4.06511	0.000666396	0.00664025	purple acid phosphatase 25	PSR
	AT3G03530	0.469703	0.615512	0.421715	1.77911	7.9278	15.4901	0.50231	8.39901	4.06357	8.65956e-06	0.000263545	non-specific phospholipase C4
	AT4G15200	0.0392602	0.0377283	0	0.212651	0.471648	0.60233	0.0256628	0.428877	4.06281	0.000765573	0.00739	formin 3
	AT5G10625	0.109218	0	0	0.546071	0.477121	0.756735	0.0364061	0.593309	4.02653	0.0073309	0.0427986
	AT5G38030	0.0258006	0.0247939	0	0.0859988	0.169065	0.561828	0.0168648	0.272297	4.01309	0.00229461	0.0171955	MATE efflux family protein
	AT5G62040	0.18112	0.232071	0.397505	5.28247	4.02206	3.58548	0.270232	4.29667	3.99095	4.68988e-07	4.83518e-05	PEBP (phosphatidylethanolamine-binding protein) family protein
	AT5G43300	0.128151	0.123151	0.140627	1.03229	2.61254	2.57918	0.130643	2.07467	3.98918	5.10364e-07	5.06619e-05	PLC-like phosphodiesterases superfamily protein
	AT2G45135	0.930944	1.37175	0.817258	9.92969	17.3518	21.6849	1.03998	16.3221	3.9722	1.2667e-09	2.05741e-06	RING/U-box superfamily protein
	AT3G09290	0	0.603652	0	1.22138	2.17244	5.49221	0.201217	2.96201	3.87975	0.00240726	0.0178447	telomerase activator1
	AT5G01300	0.104192	0	0.114335	0.564351	1.2517	1.39225	0.0728423	1.06943	3.87593	0.00114422	0.0100071	PEBP (phosphatidylethanolamine-binding protein) family protein		ABA
	AT3G23630	0.0716835	0.0688865	0	0.358404	0.548012	1.06429	0.0468566	0.656903	3.80935	0.00187893	0.0147688	isopentenyltransferase 7
	AT2G21820	0.299372	0	0.328517	2.24521	2.28867	3.85217	0.209296	2.79535	3.73941	0.00142471	0.0118732
	AT5G39520	0.618158	0.564336	0.542669	3.86334	5.33335	13.7668	0.575054	7.65449	3.73454	5.62922e-07	5.24095e-05	Protein of unknown function (DUF1997)
	AT1G66390	0.137126	0.131775	0.677138	1.14267	2.62078	8.82233	0.315346	4.19526	3.73375	0.00020023	0.0026443	myb domain protein 90	PSR
	AT1G56600	2.21565	5.24694	6.13624	49.4545	53.811	73.8592	4.53294	59.0416	3.70321	8.62411e-10	1.70504e-06	galactinol synthase 2	PSR
	AT2G23540	0.230238	0.110627	0	0.911323	0.314311	3.1335	0.113622	1.45304	3.67677	0.0014245	0.0118732	GDSL-like Lipase/Acylhydrolase superfamily protein
	AT1G47950	0	0.0323018	0	0.147053	0.165196	0.0998124	0.0107673	0.137354	3.67317	0.00504745	0.0319722	transposable element gene
	AT3G02885	0.314992	0.1009	0	1.13743	1.72006	2.39032	0.138631	1.74927	3.65743	0.000445384	0.00489182	GAST1 protein homolog 5
	AT4G12090	0.571959	1.03058	0.31382	3.39588	8.74512	11.0395	0.638785	7.72684	3.59648	6.35904e-06	0.000215234	Cornichon family protein
	AT4G15210	0.901843	3.99994	2.89279	16.143	20.6077	56.0654	2.59819	30.9387	3.57383	2.55496e-06	0.000120269	beta-amylase 5
	AT5G58780	0.0318313	0	0.0698603	0.265251	0.660513	0.252055	0.0338972	0.392606	3.53385	0.00814909	0.0464143	Undecaprenyl pyrophosphate synthetase family protein
	AT2G41800	0.0718731	0.138137	0.15774	0.539028	0.784946	2.91676	0.122584	1.41358	3.52752	0.00036957	0.00423211	Protein of unknown function, DUF642
	AT2G34210	0.509586	0.763025	0.351122	4.40439	6.65251	7.50723	0.541244	6.18804	3.51513	2.10032e-09	2.82367e-06	Transcription elongation factor Spt5
	AT5G15500	1.36957	1.60224	2.4177	19.848	17.7538	23.841	1.7965	20.481	3.51102	4.21509e-11	2.36116e-07	Ankyrin repeat family protein		ABA
	AT2G14560	19.2006	23.3754	11.0601	122.768	68.7813	417.356	17.8787	202.968	3.50494	9.18058e-06	0.000274277	Protein of unknown function (DUF567)
	AT4G28040	0.311828	0.249718	0.456247	2.01381	4.02991	5.42709	0.339264	3.82361	3.49445	5.50502e-07	5.22489e-05	nodulin MtN21 /EamA-like transporter family protein
	AT5G20150	15.5989	16.6142	16.642	66.2566	160.8	304.895	16.285	177.317	3.44472	3.76457e-07	4.22201e-05	SPX domain gene 1	PSR
	AT1G73325	0.16244	0.624406	1.06952	5.00837	5.67695	9.48626	0.618789	6.72386	3.44177	9.69998e-06	0.00028473	Kunitz family trypsin and protease inhibitor protein
	AT2G39510	0.108185	0.25991	0.237435	0.360604	2.15628	4.0156	0.201843	2.17749	3.43136	0.00032478	0.00383282	nodulin MtN21 /EamA-like transporter family protein		ABA
	AT2G40370	0.0445195	0.0427824	0	0.222589	0.145863	0.572855	0.0291006	0.313769	3.43058	0.00747906	0.0434222	laccase 5		ABA
	AT3G48850	0.110103	0.158711	0	0.87162	0.480988	1.52574	0.0896048	0.959448	3.42056	0.000700235	0.0069031	phosphate transporter 3;2	PSR
	AT1G22150	0.182091	0.559956	1.3188	4.43072	7.35808	10.0932	0.686949	7.294	3.40843	2.71218e-06	0.000124872	sulfate transporter 1;3	PSR
	AT2G04800	0	0.167897	0.191723	0.727948	1.14486	1.90227	0.119873	1.25836	3.39196	0.00559602	0.0346695
	AT1G67600	1.05167	2.02126	1.6349	10.0051	15.2183	23.9418	1.56928	16.3884	3.3845	3.25774e-08	1.28815e-05	Acid phosphatase/vanadium-dependent haloperoxidase-related protein	PSR
	AT5G15960	2.88047	1.50986	2.22699	14.0199	18.8035	34.2133	2.20577	22.3456	3.34063	9.77881e-08	2.17659e-05	stress-responsive protein (KIN1) / stress-induced protein (KIN1)		ABA
	AT4G32810	0.0333555	0	0.0366027	0.277952	0.182142	0.231109	0.0233194	0.230401	3.30454	0.00564163	0.0348622	carotenoid cleavage dioxygenase 8
	AT2G16367	2.63884	3.45801	6.18634	54.7738	32.7494	32.5305	4.09439	40.0179	3.28892	6.56256e-08	1.79016e-05
	AT5G09480	0.83594	0.133887	0	1.74147	2.35846	5.37823	0.323276	3.15939	3.28881	0.00166203	0.0133895	hydroxyproline-rich glycoprotein family protein
	AT1G49370	0.0761009	0.0731316	0.250528	1.14147	0.997343	1.65716	0.133254	1.26532	3.24726	0.000161933	0.00226491
	AT3G56275	1.69271	0.975999	2.229	14.6696	13.1255	18.5138	1.63257	15.4363	3.24111	6.22606e-08	1.7851e-05			ABA
	AT5G01740	0.600399	0.865457	1.15298	7.00439	8.36033	9.35989	0.872947	8.24154	3.23895	1.99032e-07	3.29531e-05	Nuclear transport factor 2 (NTF2) family protein
	AT3G48020	0.713774	1.02889	0.783261	4.46092	5.94394	13.2469	0.841974	7.88391	3.22706	7.43216e-06	0.00024065
	AT2G04135	0.323108	0.931503	0.827315	3.14121	6.76345	9.38125	0.693976	6.42864	3.21156	7.40566e-06	0.000240255	transposable element gene
	AT5G02200	1.66605	2.98377	2.65927	10.8542	23.3232	32.9815	2.43636	22.3863	3.19981	1.80294e-07	3.10755e-05	far-red-elongated hypocotyl1-like	PSR
	AT3G22231	33.934	28.2086	12.1841	176.082	78.6678	419.818	24.7756	224.856	3.18201	1.6299e-05	0.000418493	pathogen and circadian controlled 1
	AT2G38390	0.356497	0	0.0652004	0.445604	1.03824	2.32302	0.140566	1.26895	3.17432	0.00372687	0.0251757	Peroxidase superfamily protein
	AT1G52690	0.0607107	0.116684	0	0.202361	0.795646	0.600919	0.0591314	0.532975	3.17207	0.00782522	0.0449967	Late embryogenesis abundant protein (LEA) family protein		ABA
	AT3G02480	0.151777	0.291709	0.333105	2.15009	2.81791	1.95299	0.258864	2.307	3.15575	0.000146978	0.00210747	Late embryogenesis abundant protein (LEA) family protein		ABA
	AT2G30210	0.0447395	0.0859875	0.147285	0.857474	0.244306	1.37279	0.0926706	0.824856	3.15396	0.000604464	0.00618072	laccase 3
	AT5G03210	0.203125	0.1952	0.8916	4.73942	2.88391	3.82005	0.429975	3.81446	3.14915	0.000205241	0.00269775
	AT3G49340	0.617957	0.084835	0.387495	2.64829	2.21749	4.71851	0.363429	3.19476	3.13596	6.76378e-05	0.00118463	Cysteine proteinases superfamily protein
	AT3G61410	0.521209	0.532177	0.0714937	0.868649	3.62882	5.15897	0.37496	3.21881	3.10172	0.000416563	0.00464368		PSR
	AT3G22620	0.102812	0.0988002	0.112821	0.77106	0.336851	1.57734	0.104811	0.895084	3.09423	0.00389906	0.0260293	Bifunctional inhibitor/lipid-transfer protein/seed storage 2S albumin superfamily protein
	AT2G18196	0.4182	0.803764	0.426132	3.33551	5.08925	5.49945	0.549365	4.6414	3.07872	2.68662e-07	3.7266e-05	Heavy metal transport/detoxification superfamily protein
	AT3G17790	9.15064	11.2648	16.6747	58.9426	94.0279	157.083	12.3634	103.351	3.06341	5.13127e-08	1.61475e-05	purple acid phosphatase 17	PSR
	AT1G67610	0	0.173187	0.0988819	0.375442	0.934906	0.936507	0.0906897	0.748952	3.04586	0.00817388	0.046524
	AT3G02040	9.39979	8.77817	8.37477	32.3136	72.4074	113.223	8.85091	72.6479	3.03702	2.03483e-07	3.31344e-05	senescence-related gene 3	PSR
	AT3G27250	0.915519	1.62762	2.00929	14.8766	13.0982	9.24312	1.51748	12.406	3.03129	7.88076e-08	1.94759e-05
	AT5G24090	0.0699306	0.067202	0.230215	0.990646	0.763731	1.24592	0.122449	1.0001	3.02989	0.000459883	0.00501515	chitinase A
	AT5G07475	0.252432	0.242583	0.138504	1.05176	0.827065	3.24817	0.211173	1.709	3.01666	0.00139019	0.0116345	Cupredoxin superfamily protein		ABA
	AT4G17470	2.19722	1.96244	4.34003	11.7827	30.4614	26.3026	2.83323	22.8489	3.01161	4.30887e-07	4.62687e-05	alpha/beta-Hydrolases superfamily protein
	AT1G01355	0.102909	0.0988938	0.112928	0.600281	0.89912	1.0186	0.10491	0.839335	3.00009	0.00279753	0.0200704	Putative endonuclease or glycosyl hydrolase
	AT4G16540	0.57651	1.20037	0.738073	2.56217	6.08635	11.3176	0.838316	6.65536	2.98895	3.01986e-05	0.000663382	Heat shock protein HSP20/alpha crystallin family
	AT5G20410	9.00679	10.1452	10.8558	49.3591	78.8538	108.32	10.0026	78.8442	2.97863	1.26755e-09	2.05741e-06	monogalactosyldiacylglycerol synthase 2	PSR
	AT2G38380	0.740946	0.237345	0.542052	2.14043	2.10394	7.55396	0.506781	3.93278	2.95611	8.12023e-05	0.00135579	Peroxidase superfamily protein		ABA
	AT4G08570	0	0.0700415	0.319924	0.911033	0.557201	1.44285	0.129988	0.970362	2.90014	0.00496661	0.0315673	Heavy metal transport/detoxification superfamily protein
	AT5G25390	0.429817	0.757251	1.25776	5.01435	4.30297	8.79235	0.814943	6.03656	2.88895	2.61952e-06	0.000122056	Integrase-type DNA-binding superfamily protein
	AT3G30340	0.174015	0.125419	0.238694	0.21751	2.20929	1.50711	0.179376	1.3113	2.86994	0.00130352	0.0110663	nodulin MtN21 /EamA-like transporter family protein
	AT5G09470	0.939037	1.1485	1.40516	6.79353	7.45853	11.1958	1.16423	8.48263	2.86513	5.45665e-08	1.64355e-05	dicarboxylate carrier 3	PSR
	AT2G18470	0.157041	0.0377283	0.0430822	0.261725	0.643157	0.81606	0.0792837	0.573647	2.85507	0.00195962	0.0152389	roline-rich extensin-like receptor kinase 4
	AT4G23000	2.73922	3.16631	3.93654	18.009	25.5828	27.3639	3.28069	23.6519	2.84989	6.05709e-11	2.90827e-07	Calcineurin-like metallo-phosphoesterase superfamily protein	PSR
	AT2G25095	1.32527	1.91034	2.90857	11.0435	14.4736	17.7088	2.04806	14.4086	2.8146	0.00148607	0.0122479	MIR156A; miRNA
	AT3G22240	0.270778	0.34695	0.396184	1.88033	0.73931	4.51163	0.337971	2.37709	2.81423	0.000549543	0.00573848
	AT2G35070	0.650502	0.441261	0.16796	2.86975	1.58802	4.35561	0.419908	2.93779	2.80659	9.10944e-05	0.00147836
	AT3G48300	0	0.0654745	0.299063	0.397427	0.967329	1.18017	0.121513	0.84831	2.80349	0.00833156	0.0472203	cytochrome P450, family 71, subfamily A, polypeptide 23
	AT5G58860	0.243006	0.140114	0.106665	1.09348	0.690022	1.6356	0.163262	1.1397	2.8034	0.000128313	0.001915	cytochrome P450, family 86, subfamily A, polypeptide 1
	AT5G01220	42.3093	45.6007	51.3882	218.113	358.668	389.186	46.4327	321.989	2.7938	4.32285e-10	1.03779e-06	sulfoquinovosyldiacylglycerol 2	PSR
	AT3G13784	0.126894	0.0487771	0.194946	0.909374	0.388037	1.25601	0.123539	0.851139	2.78443	0.000903383	0.00835517	cell wall invertase 5
	AT1G67920	2.54843	3.1487	3.39577	14.1068	20.2776	28.0172	3.03097	20.8006	2.77877	8.84195e-08	2.0928e-05		PSR
	AT2G32830	0.377521	0.155482	0.295909	1.3033	1.2958	2.98939	0.276304	1.86283	2.75317	6.69893e-05	0.00117683	phosphate transporter 1;5	PSR
	AT4G26890	0.485143	0.466214	0.45632	2.13686	3.86025	3.36139	0.469226	3.1195	2.73296	3.05188e-06	0.000133011	mitogen-activated protein kinase kinase kinase 16
	AT3G22235	35.225	35.646	23.2353	172.94	82.5516	356.173	31.3688	203.888	2.70038	6.71818e-06	0.000224898
	AT4G38000	0.222917	0.214219	0.122309	1.11454	0.730362	1.76516	0.186482	1.20336	2.68996	0.00250655	0.0183938	DNA binding with one finger 4.7
	AT5G42800	18.0611	20.0288	59.0221	142.507	167.913	314.466	32.3707	208.295	2.68587	1.01456e-05	0.000292697	dihydroflavonol 4-reductase	PSR
	AT2G38940	2.28364	1.61977	2.98328	7.61184	12.3118	23.8773	2.29556	14.6003	2.66908	1.90201e-06	0.00010099	phosphate transporter 1;4	PSR
	AT1G62540	1.38471	2.60814	3.23657	12.6004	14.6994	18.1604	2.4098	15.1534	2.65265	1.09496e-08	6.57169e-06	flavin-monooxygenase glucosinolate S-oxygenase 2	PSR
	AT3G52310	1.18067	1.47257	2.26043	6.6358	11.6462	12.3329	1.63789	10.2049	2.63936	4.4223e-08	1.5323e-05	ABC-2 type transporter family protein
	AT3G43826	0.143746	0.276275	0.15774	0.778596	1.88387	0.924827	0.192587	1.19576	2.63435	0.0075445	0.043704
	AT5G23660	7.97725	9.13492	13.5763	43.7458	62.2894	84.3731	10.2295	63.4695	2.63333	1.00405e-08	6.24926e-06	homolog of Medicago truncatula MTN3
	AT5G06760	0.462927	0.444864	1.14299	3.47182	4.42378	4.69664	0.683592	4.19742	2.61829	3.02578e-05	0.000664249	Late Embryogenesis Abundant 4-5		ABA
	AT5G50800	4.92634	7.92145	9.63432	35.1375	43.6275	56.679	7.49404	45.148	2.59085	5.05443e-09	4.88452e-06	Nodulin MtN3 family protein		ABA
	AT1G23120	0.907763	1.12158	0.56922	2.70157	4.81533	8.08659	0.866188	5.20117	2.58608	7.1794e-05	0.00123617	Polyketide cyclase/dehydrase and lipid transport superfamily protein	PSR
	AT1G30220	0.163972	0.472721	0.314885	1.96417	1.74601	1.9476	0.317192	1.88593	2.57184	1.07788e-05	0.000307013	inositol transporter 2
	AT4G01380	1.34524	1.06793	1.73293	4.67892	8.6873	11.2312	1.38203	8.19913	2.56868	5.35796e-06	0.000191372	plastocyanin-like domain-containing protein
	AT4G23450	0.0570757	0.548487	0.313161	1.33172	1.68302	2.42924	0.306241	1.81466	2.56696	0.000483441	0.0052045	RING/U-box superfamily protein
	AT5G52300	0.30748	0	0.0964038	0.76867	1.00742	0.608692	0.134628	0.794928	2.56185	0.0069112	0.0408665	CAP160 protein		ABA
	AT1G56650	1.90159	2.6734	3.55513	12.2659	14.2298	21.4711	2.71004	15.9889	2.56069	4.56275e-08	1.54597e-05	production of anthocyanin pigment 1	PSR
	AT1G02850	1.61726	4.13179	3.98227	16.6651	14.5178	25.0658	3.24377	18.7496	2.53111	2.563e-07	3.63773e-05	beta glucosidase 11
	AT3G05630	2.15276	2.74821	2.38549	9.54987	14.3831	18.0702	2.42882	14.0011	2.52721	2.07978e-09	2.82367e-06	phospholipase D P2	PSR
	AT3G52820	0.214909	0.860513	0.550271	1.82069	3.59885	3.89983	0.541897	3.10646	2.51918	3.4014e-05	0.000724696	purple acid phosphatase 22	PSR
	AT3G05110	0.0763683	0.0733885	0.167606	0.509103	0.750636	0.52913	0.105788	0.596289	2.49484	0.00882804	0.0493941	Domain of unknown function (DUF3444)
	AT2G22930	0.145771	0.210124	0.159962	0.789562	0.875602	1.22642	0.171952	0.963862	2.48682	0.0010716	0.00952416	UDP-Glycosyltransferase superfamily protein
	AT2G18150	0.357239	0.6866	0.313613	1.60752	1.40454	4.59677	0.452484	2.53628	2.48677	0.00037624	0.00428804	Peroxidase superfamily protein
	AT1G68740	7.03568	9.25471	8.18809	37.1564	46.2159	53.68	8.15949	45.6841	2.48514	3.99725e-11	2.36116e-07	EXS (ERD1/XPR1/SYG1) family protein	PSR
	AT3G10320	0.187089	0.179789	0.439934	0.690422	1.02163	2.80419	0.268938	1.50541	2.48482	0.00101776	0.00916335	Glycosyltransferase family 61 protein
	AT3G62090	1.10531	1.44843	0.909686	4.10289	5.07548	9.94586	1.15448	6.37474	2.46513	2.55314e-06	0.000120269	phytochrome interacting factor 3-like 2
	AT1G11080	0.682859	0.499973	0.785019	0.745155	4.97179	5.08534	0.65595	3.60076	2.45664	0.000539786	0.00567476	serine carboxypeptidase-like 31
	AT5G52740	1.33545	1.36355	1.09909	5.63371	2.37003	12.8053	1.26603	6.93635	2.45386	0.000475679	0.00514401	Copper transport protein family
	AT3G47220	0.233955	0.599537	0.171154	1.36469	1.29884	2.79814	0.334882	1.82056	2.44265	0.000182226	0.0024696	phosphatidylinositol-speciwc phospholipase C9
	AT4G24000	0.0906609	0.203288	0.29846	0.705113	0.726097	1.77978	0.19747	1.07033	2.43835	0.000295501	0.00356617	cellulose synthase like G2		ABA
	AT5G07010	0.228143	0.219241	0.83451	1.83775	1.41191	3.68836	0.427298	2.31267	2.43625	0.000786601	0.00752781	sulfotransferase 2A
	AT3G47420	7.4137	8.23426	12.6733	28.9645	44.9184	79.392	9.44041	51.0916	2.43616	9.15708e-07	6.75762e-05	phosphate starvation-induced gene 3	PSR
	AT1G69480	0.324306	0.821629	0.970577	3.97997	4.18581	3.23919	0.705504	3.80166	2.4299	2.31618e-06	0.000113381	EXS (ERD1/XPR1/SYG1) family protein
	AT1G29230	0.208584	0.200445	0.0762966	0.579377	0.9112	1.10111	0.161775	0.863895	2.41687	0.00298823	0.021153	CBL-interacting protein kinase 18
	AT1G07900	0.483704	0.309887	0.117954	1.97057	1.05653	1.8087	0.303848	1.61193	2.40737	0.00203084	0.0156623	LOB domain-containing protein 1
	AT4G37140	0.353981	0.595296	1.16532	1.47486	4.8324	4.90522	0.704867	3.7375	2.40665	0.00167195	0.013437	alpha/beta-Hydrolases superfamily protein
	AT1G72260	0.429534	1.13513	0.353512	2.595	1.40732	6.05848	0.639392	3.3536	2.39094	0.00144716	0.0120007	thionin 2.1
	AT4G37010	0.415731	0.479412	0	1.10857	1.18048	2.38666	0.298381	1.55857	2.385	0.00806175	0.0460104	centrin 2
	AT3G28270	11.7728	14.4138	19.4405	81.7133	63.1435	91.5979	15.209	78.8182	2.3736	1.83782e-09	2.68562e-06	Protein of unknown function (DUF677)
	AT3G15990	2.00935	2.52095	2.17433	7.16268	11.6428	15.6899	2.23488	11.4985	2.36318	5.28702e-08	1.64355e-05	sulfate transporter 3;4	PSR
	AT1G52040	5.75403	10.235	12.1827	42.7963	44.8022	56.9985	9.39057	48.199	2.35972	1.5483e-08	8.26006e-06	myrosinase-binding protein 1
	AT1G79900	0.265054	0.31839	0.472643	1.84979	1.30263	2.26279	0.352029	1.80507	2.35829	9.74564e-05	0.00155385	Mitochondrial substrate carrier family protein
	AT1G66860	0.141133	0.180834	0.051624	0.313616	1.1817	0.419082	0.12453	0.638133	2.35736	0.00762689	0.0441129	Class I glutamine amidotransferase-like superfamily protein
	AT5G06510	2.43375	3.71155	3.36738	10.3827	14.0699	24.2465	3.17089	16.233	2.35597	3.7147e-07	4.21242e-05	nuclear factor Y, subunit A10
	AT5G40800	1.1942	1.27511	1.96568	9.56429	5.57915	7.42051	1.47833	7.52132	2.34701	8.51782e-06	0.000262165			ABA
	AT5G17860	0.765682	1.31394	3.06081	6.38044	7.82465	11.8012	1.71348	8.66878	2.3389	2.8524e-05	0.00063805	calcium exchanger 7
	AT1G56550	0.4013	0.269949	0.308257	1.17042	0.920369	2.85991	0.326502	1.65023	2.3375	0.000203916	0.00268569	RhamnoGalacturonan speci&#64257;c Xylosyltransferase 1
	AT1G61800	0.511946	0.626144	0.408571	1.59007	1.06739	5.15941	0.515553	2.60563	2.33744	0.00061345	0.00625168	glucose-6-phosphate/phosphate translocator 2	PSR
	AT5G17165	0.582255	0.828114	0.52393	2.15426	4.01887	3.58472	0.644766	3.25262	2.33475	5.9491e-07	5.30644e-05
	AT1G22980	0.0569859	0.21905	0.125067	0.593581	0.809066	0.620456	0.133701	0.674368	2.33453	0.00407952	0.026996
	AT1G30500	5.637	6.47813	6.05823	24.1646	24.308	42.882	6.05779	30.4515	2.32965	8.25026e-09	5.65901e-06	nuclear factor Y, subunit A7	PSR
	AT4G35190	0.58636	1.25218	0.500456	3.90892	3.98459	3.80474	0.779666	3.89942	2.32233	1.5388e-05	0.000402484	Putative lysine decarboxylase family protein
	AT4G01390	9.43056	10.4895	17.2184	32.2366	58.6407	93.2252	12.3795	61.3675	2.30953	3.40681e-06	0.000140667	TRAF-like family protein
	AT1G07430	0.463246	0.523731	1.28581	5.35892	3.09506	2.75115	0.757596	3.73504	2.30162	8.1347e-05	0.00135753	highly ABA-induced PP2C gene 2		ABA
	AT3G26790	0.402117	0.410579	0.55158	1.92674	2.47029	2.31348	0.454758	2.23684	2.29829	7.36571e-06	0.000239442	AP2/B3-like transcriptional factor family protein
	AT4G33550	5.63616	4.65458	7.53778	25.8314	22.5057	39.051	5.94284	29.1294	2.29325	2.18454e-07	3.415e-05	Bifunctional inhibitor/lipid-transfer protein/seed storage 2S albumin superfamily protein		ABA
	AT1G58410	0.212319	0.170029	0.155326	0.707705	0.946843	0.980725	0.179225	0.878424	2.29315	0.000118309	0.00180008	Disease resistance protein (CC-NBS-LRR class) family
	AT3G22560	0.963121	0.308514	0.704588	3.47781	2.27901	3.81322	0.658741	3.19001	2.27578	0.000904141	0.00835989	Acyl-CoA N-acyltransferases (NAT) superfamily protein
	AT1G52000	14.5166	22.3026	27.5847	109.207	103.452	98.3613	21.468	103.673	2.27179	7.74381e-09	5.53765e-06	Mannose-binding lectin superfamily protein
	AT5G05340	0.338718	0.217001	0.123898	0.987891	0.554885	1.73221	0.226539	1.09166	2.26869	0.00198722	0.0153966	Peroxidase superfamily protein
	AT3G23870	1.28038	1.61493	0.658606	3.01745	5.59335	8.47526	1.18464	5.69535	2.26534	3.05444e-05	0.000667922	Protein of unknown function (DUF803)	PSR
	AT5G17220	20.5152	24.8969	44.9605	95.2457	109.658	227.487	30.1242	144.13	2.25838	5.12696e-06	0.000185687	glutathione S-transferase phi 12
	AT4G21680	0.540433	0.411149	0.296523	1.01327	1.96741	2.98666	0.416035	1.98912	2.25735	0.000169786	0.00234449	NITRATE TRANSPORTER 1.8
	AT3G26480	0.122275	0.264384	0.335447	1.01892	1.16848	1.22542	0.240702	1.13761	2.24068	6.77321e-05	0.00118566	Transducin family protein / WD-40 repeat family protein
	AT3G07380	0.0529076	0.203373	0.812815	1.85169	1.73345	1.46631	0.356365	1.68382	2.24031	0.00734524	0.04286	Domain of unknown function (DUF23)
	AT1G52800	2.80125	3.00865	3.02875	10.5386	11.6974	19.4905	2.94622	13.9088	2.23907	1.38827e-07	2.65027e-05	2-oxoglutarate (2OG) and Fe(II)-dependent oxygenase superfamily protein
	ATMG00110	1.04997	0.672669	1.44024	3.71851	5.63796	5.54278	1.05429	4.96642	2.23593	0.000166021	0.00230482	cytochrome C biogenesis 206
	AT2G29950	1.02159	0.981733	1.54144	4.46931	5.71802	6.44629	1.18159	5.54454	2.23034	1.68803e-05	0.000430518	ELF4-like 1
	AT3G08720	3.64699	3.46531	3.97955	11.9001	15.3054	24.7415	3.69728	17.3156	2.22754	6.26724e-08	1.7851e-05	serine/threonine protein kinase 2	PSR
	AT1G68320	0.692731	0.332851	0.285063	1.22666	1.60767	3.29979	0.436882	2.04471	2.22658	0.00137357	0.0115357	myb domain protein 62
	AT3G01970	4.27843	1.74738	3.87333	10.0272	12.9664	23.2915	3.29971	15.4284	2.22517	2.39846e-05	0.000564587	WRKY DNA-binding protein 45
	AT3G50970	3.21267	4.42963	7.5107	17.3431	21.357	32.0758	5.051	23.592	2.22365	2.63076e-06	0.000122296	dehydrin family protein		ABA
	AT1G19630	1.06919	1.41791	1.68951	4.73988	7.00613	7.66201	1.3922	6.46934	2.21625	1.77504e-07	3.10755e-05	cytochrome P450, family 722, subfamily A, polypeptide 1
	AT5G15970	200.504	214.12	245.295	847.095	941.611	1255.44	219.973	1014.72	2.20568	4.0728e-10	1.03779e-06	stress-responsive protein (KIN2) / stress-induced protein (KIN2) / cold-responsive protein (COR6.6) / cold-regulated protein (COR6.6)
	AT3G13277	2.15334	2.69012	4.56842	8.64296	15.5214	19.005	3.1373	14.3898	2.19745	4.35777e-06	0.000164938	other RNA
	AT3G44550	0.0923559	0.207089	0.0675646	0.359148	0.403458	0.914146	0.122336	0.558917	2.19178	0.00306957	0.0216195	fatty acid reductase 5		ABA
	AT1G21890	0.0705892	0.118711	0.271114	0.2647	0.963656	0.873372	0.153472	0.700576	2.19057	0.00456445	0.0296447	nodulin MtN21 /EamA-like transporter family protein
	AT1G14250	8.53418	9.73139	16.0206	38.9719	66.4934	50.754	11.4287	52.0731	2.18787	1.96276e-07	3.26577e-05	GDA1/CD39 nucleoside phosphatase family protein
	AT1G45616	0.18203	0.279884	0.199751	0.697757	1.3916	0.900875	0.220555	0.996745	2.17608	0.000267736	0.00330345	receptor like protein 6
	AT5G53048	0.136523	0.157435	0.119851	0.455059	0.596401	0.810788	0.137936	0.620749	2.17001	0.00478606	0.0307101	other RNA
	AT5G09530	1.05987	0.61111	0.775368	2.70846	2.46936	5.80485	0.81545	3.66089	2.16653	0.000114228	0.00175306	hydroxyproline-rich glycoprotein family protein		ABA
	AT4G13000	0.886168	1.07569	1.84251	3.73109	5.09373	8.21737	1.26812	5.68073	2.16338	5.32475e-05	0.00100036	AGC (cAMP-dependent, cGMP-dependent and protein kinase C) kinase family protein	PSR
	AT2G28780	0.51321	0.369889	0.140793	0.828588	2.03178	1.71443	0.341297	1.52493	2.15964	0.000564915	0.00586375
	AT5G59220	1.81447	2.16781	1.45297	9.07202	7.44452	7.76639	1.81175	8.09431	2.15952	4.9232e-08	1.57589e-05	highly ABA-induced PP2C gene 1		ABA
	AT2G47180	5.71785	6.47935	6.60091	21.9506	32.6308	27.8398	6.26603	27.4738	2.13243	1.74638e-09	2.66799e-06	galactinol synthase 1
	AT4G23320	0.77734	0.747009	0.341206	1.36029	0.976298	5.82833	0.621852	2.72164	2.12983	0.00353942	0.0241739	cysteine-rich RLK (RECEPTOR-like protein kinase) 24
	AT5G52390	2.04425	4.40044	1.88434	9.43725	5.8047	21.2053	2.77634	12.1491	2.12959	0.000250168	0.00313737	PAR1 protein
	AT2G26310	0.571758	0.695968	0.711075	2.03284	2.62262	3.99924	0.659601	2.8849	2.12886	5.4103e-06	0.000192966	Chalcone-flavanone isomerase family protein
	AT2G14878	35.4797	40.1753	44.2429	127.152	152.419	242.02	39.9659	173.864	2.12111	1.9787e-08	9.64254e-06
	AT3G26550	0.353487	0.0485278	0.277071	0.673284	1.10301	1.17461	0.226362	0.983635	2.11949	0.0046083	0.0298545	Cysteine/Histidine-rich C1 domain family protein
	AT2G47670	1.06541	0.895862	1.46142	4.43905	4.21793	6.1955	1.1409	4.95083	2.1175	5.26695e-05	0.000993948	Plant invertase/pectin methylesterase inhibitor superfamily protein
	AT3G03910	0.798693	0.86347	0.438223	1.74707	3.87072	3.45867	0.700129	3.02549	2.11147	8.45946e-05	0.00139716	glutamate dehydrogenase 3
	AT4G37150	1.94057	1.61056	1.83911	5.84355	5.87639	11.5248	1.79675	7.74824	2.10848	7.73709e-06	0.000246721	methyl esterase 9
	AT5G24655	2.48393	1.79026	2.04431	6.72707	6.78193	13.7273	2.10617	9.07876	2.10787	9.34431e-05	0.00150846	response to low sulfur 4
	AT1G74460	0.354173	0.340354	0.129551	0.934588	0.773605	1.84046	0.274693	1.18288	2.10642	0.00233502	0.01744	GDSL-like Lipase/Acylhydrolase superfamily protein
	AT1G53100	0.306119	0.294174	0.727826	1.33922	2.00592	2.37349	0.442706	1.90621	2.10629	0.000268706	0.00331112	Core-2/I-branching beta-1,6-N-acetylglucosaminyltransferase family protein
	AT1G73700	1.14946	1.01256	1.78693	4.31032	5.70143	6.92129	1.31632	5.64435	2.1003	1.72127e-06	9.59892e-05	MATE efflux family protein
	AT1G29270	1.33782	3.06571	2.71026	7.28913	11.7448	11.4593	2.37126	10.1644	2.0998	9.79799e-06	0.000286357
	AT2G47190	0.571959	0.706682	0.806965	2.31498	2.32014	4.28641	0.695202	2.97384	2.09682	0.000101353	0.00160068	myb domain protein 2
	AT5G54060	2.55099	2.31137	5.59866	11.2664	12.4176	20.9574	3.48701	14.8805	2.09336	1.30822e-05	0.000356415	UDP-glucose:flavonoid 3-o-glucosyltransferase
	AT1G80130	7.34794	12.8217	17.8948	45.6006	32.6627	84.0547	12.6881	54.106	2.09231	1.47149e-05	0.000390345	Tetratricopeptide repeat (TPR)-like superfamily protein
	AT5G13930	81.2457	91.4524	150.407	293.347	351.498	732.66	107.702	459.168	2.09198	7.76363e-06	0.000247332	Chalcone and stilbene synthase family protein
	AT5G24380	1.08247	1.18884	0.93331	3.30205	5.44654	4.87886	1.06821	4.54248	2.08829	7.18652e-07	5.8484e-05	YELLOW STRIPE like 2
	AT3G05690	4.55267	7.7438	5.94509	15.7251	22.5982	38.9341	6.08052	25.7524	2.08244	2.16502e-06	0.000108445	nuclear factor Y, subunit A2	PSR
	AT2G33380	14.3704	21.8282	32.3382	112.189	89.718	86.2614	22.8456	96.0561	2.07196	3.51013e-07	4.14345e-05	Caleosin-related family protein
	AT3G22740	7.01357	6.7399	10.0387	27.6339	41.2126	31.1639	7.93073	33.3368	2.07159	1.9912e-08	9.64254e-06	homocysteine S-methyltransferase 3
	AT4G13190	0.454967	0.81197	0.570581	1.5165	2.83933	3.34531	0.612506	2.56704	2.06731	0.000171457	0.00236064	Protein kinase superfamily protein
	AT1G17020	0.120213	0.404327	0.329789	0.951647	0.590793	2.02278	0.284776	1.18841	2.06113	0.00458222	0.0297162	senescence-related gene 1
	AT2G35345	3.2931	2.15768	1.64258	9.72923	10.4625	9.33411	2.36445	9.84194	2.05744	0.000152515	0.00215742
	AT1G05100	0.42717	0.738905	0.187502	1.70862	1.9594	1.94496	0.451192	1.87099	2.05199	0.00154062	0.012617	mitogen-activated protein kinase kinase kinase 18
	AT2G42540	61.2379	75.5302	84.5502	277.631	284.558	351.096	73.7727	304.428	2.04494	4.20838e-10	1.03779e-06	cold-regulated 15a
	AT5G65280	2.76538	2.82507	3.17129	10.0895	10.5025	15.5601	2.92058	12.0507	2.04479	2.04924e-08	9.70068e-06	GCR2-like 1
	AT5G63130	0.64962	1.15936	1.32389	2.55198	3.24328	7.07299	1.04429	4.28942	2.03826	0.000401093	0.00450818	Octicosapeptide/Phox/Bem1p family protein	PSR
	AT1G64360	30.2776	41.5211	52.2623	108.082	139.418	261.298	41.3537	169.599	2.03604	2.74351e-06	0.000125789
	AT4G22940	0.0637373	0.245001	0.734394	1.19503	1.5314	1.54565	0.347711	1.42403	2.03402	0.00632867	0.0380785	Protein kinase superfamily protein
	AT3G22886	1.89544	2.68886	3.76375	6.46834	11.829	15.8131	2.78269	11.3701	2.0307	9.73905e-05	0.00155353	MIR167A; miRNA
	AT4G11910	1.15286	1.51604	1.26509	2.73035	4.37361	8.94869	1.31133	5.35089	2.02875	0.000115731	0.00176805
	AT2G46270	1.65731	2.2752	2.37538	8.96266	8.1265	8.53687	2.10263	8.54201	2.02238	6.87004e-09	5.41117e-06	G-box binding factor 3
	AT5G14000	0.336186	0.242301	0.276686	0.630325	1.46863	1.37263	0.285058	1.1572	2.02131	0.00532233	0.0333116	NAC domain containing protein 84
	AT4G35900	4.1081	5.86003	8.10037	14.8699	24.6761	32.9746	6.02283	24.1735	2.00492	3.17479e-06	0.000134502	Basic-leucine zipper (bZIP) transcription factor family protein
	AT4G38080	1.50701	1.12638	1.28623	4.88364	5.76046	4.97217	1.30654	5.20542	1.99426	0.000118551	0.00180213	hydroxyproline-rich glycoprotein family protein
	AT1G19960	88.2162	93.3744	105.923	408.677	233.179	502.643	95.838	381.499	1.99301	2.53653e-07	3.63773e-05
	AT1G33102	2.39278	1.72456	2.84453	9.55415	8.05743	10.0657	2.32063	9.22575	1.99115	3.40729e-05	0.000725262
	AT4G14400	23.8153	26.2022	24.556	85.3176	50.4199	160.351	24.8578	98.696	1.98929	1.10292e-05	0.000312578	ankyrin repeat family protein
	AT3G27900	0.739266	1.27876	0.24337	2.46413	2.66433	3.73183	0.753798	2.95343	1.97014	0.00413526	0.027295	Protein of unknown function (DUF1184)
	AT4G03060	7.33175	9.21785	12.5294	33.2041	41.2387	39.3256	9.69299	37.9228	1.96805	1.14266e-08	6.62152e-06	AOP2 (ALKENYL HYDROXALKYL PRODUCING 2); oxidoreductase, acting on paired donors, with incorporation or reduction of molecular oxygen, 2-oxoglutarate as one donor, and incorporation of one atom each of oxygen into both donors
	AT4G02280	1.37151	1.62811	2.21328	5.33346	7.26905	7.77254	1.73764	6.79168	1.96664	9.68798e-08	2.17659e-05	sucrose synthase 3
	AT4G33030	73.4173	81.4673	84.9268	236.613	320.501	379.961	79.9372	312.358	1.96626	3.72077e-09	4.31224e-06	sulfoquinovosyldiacylglycerol 1	PSR
	AT4G09820	0.631956	0.78248	0.826839	2.57229	2.05726	4.11396	0.747092	2.9145	1.96389	3.60396e-06	0.000145239	basic helix-loop-helix (bHLH) DNA-binding superfamily protein
	AT2G23010	2.02768	2.43911	5.33707	10.2089	15.4394	12.4912	3.26795	12.7132	1.95987	9.21737e-06	0.000274885	serine carboxypeptidase-like 9
	AT2G40750	3.39769	3.62791	2.13055	9.07814	5.94892	20.552	3.05205	11.8597	1.95822	0.000146331	0.00210089	WRKY DNA-binding protein 54	PSR
	AT5G06530	51.4436	60.5446	58.2292	177.616	222.664	260.635	56.7391	220.305	1.95709	1.2855e-09	2.05741e-06	ABC-2 type transporter family protein
	AT2G47880	44.7069	52.8769	57.7389	160.48	218.964	222.618	51.7742	200.687	1.95464	1.09732e-09	2.04893e-06	Glutaredoxin family protein
	AT3G14280	3.60737	3.46662	6.30895	17.1438	12.3116	22.2605	4.46098	17.2386	1.95021	5.09867e-06	0.000185246
	AT4G33040	2.96379	3.79752	7.27899	18.1113	15.5676	20.535	4.6801	18.0713	1.94909	1.10251e-05	0.000312578	Thioredoxin superfamily protein
	AT3G43828	0.866604	1.41574	2.18723	3.75514	8.42333	5.06085	1.48986	5.74644	1.94749	0.000888756	0.00826081	transposable element gene
	AT4G10380	2.18132	2.56203	2.46017	5.81916	12.0934	9.85083	2.40117	9.25446	1.94641	7.1411e-07	5.82554e-05	NOD26-like intrinsic protein 5;1
	AT2G43535	26.0875	29.149	30.9986	63.4154	130.232	138.123	28.745	110.59	1.94384	7.03665e-07	5.81051e-05	Scorpion toxin-like knottin superfamily protein	PSR
	AT5G19097	0.100344	0.132589	0.165168	0.188137	0.794513	0.546265	0.1327	0.509638	1.9413	0.00568885	0.0351023	transposable element gene
	AT1G16850	1.80049	2.22458	2.25802	8.25191	7.58453	8.27419	2.09436	8.03688	1.94012	5.04115e-06	0.00018364
	AT3G17070	10.8235	10.4945	15.9517	40.0003	47.8658	54.8872	12.4232	47.5844	1.93745	1.06977e-08	6.53729e-06	Peroxidase family protein
	AT4G18830	4.01346	4.30188	4.44652	15.0821	14.9198	18.755	4.25395	16.2523	1.93377	7.26015e-09	5.49298e-06	ovate family protein 5
	AT3G61280	5.41427	5.12868	4.83796	15.0176	10.5168	33.0349	5.12697	19.5231	1.929	2.9083e-05	0.000646053	Arabidopsis thaliana protein of unknown function (DUF821)
	AT3G20660	1.50715	2.29322	1.61942	4.52653	5.72673	10.2561	1.8066	6.83644	1.91997	6.19874e-06	0.000211943	organic cation/carnitine transporter4	PSR
	AT4G01060	6.01768	6.46321	8.93415	22.8604	25.3218	32.7599	7.13835	26.9807	1.91827	3.23639e-07	3.98894e-05	CAPRICE-like MYB3
	AT3G03341	0.83755	1.60974	3.67635	12.2138	6.63166	4.14507	2.04121	7.66351	1.90858	0.00372219	0.0251564
	AT3G12500	0.711826	0.912069	1.0415	1.61002	3.62789	4.73069	0.888464	3.32287	1.90304	0.00039873	0.00449105	basic chitinase	PSR	ABA
	AT3G56710	18.112	15.1017	14.9064	51.493	38.1795	89.9666	16.04	59.8797	1.90039	2.59731e-06	0.000121582	sigma factor binding protein 1
	AT1G12950	0.113634	0.1092	0.124697	0.505022	0.372309	0.412412	0.115844	0.429914	1.89187	0.00787202	0.0451836	root hair specific 2
	AT1G08230	3.16418	5.03408	5.70988	15	17.8544	18.7394	4.63605	17.1979	1.89127	4.0149e-08	1.48287e-05	Transmembrane amino acid transporter family protein
	AT3G62960	2.82724	4.2452	5.04153	9.12929	17.5613	18.1898	4.03799	14.9601	1.88941	4.0903e-05	0.000829161	Thioredoxin superfamily protein
	AT2G17770	0.534015	0.598708	1.0255	2.66998	2.23565	3.08334	0.719409	2.66299	1.88816	0.000375384	0.00428118	basic region/leucine zipper motif 27
	AT2G15840	0.385191	0.208216	0.317018	1.04319	1.10428	1.21528	0.303475	1.12092	1.88503	0.00083189	0.00785489
	AT4G02360	2.56995	2.29327	1.20863	6.27166	7.41774	8.72145	2.02395	7.47028	1.88399	0.000211324	0.00275188	Protein of unknown function, DUF538		ABA
	AT4G24450	3.23569	4.39146	7.31168	16.0734	17.0974	21.9302	4.97961	18.367	1.88301	1.01715e-06	7.16697e-05	phosphoglucan, water dikinase
	AT5G43150	53.6203	58.5208	85.6752	204.523	226.294	296.599	65.9388	242.472	1.87862	4.20833e-08	1.48886e-05		PSR
	AT1G13750	10.0183	10.7482	10.2803	31.7681	32.8656	49.1269	10.3489	37.9202	1.87349	4.12308e-09	4.34077e-06	Purple acid phosphatases superfamily protein	PSR
	AT1G62710	2.82126	4.7703	6.89723	13.9272	14.3918	24.4963	4.8296	17.6051	1.86602	7.78673e-06	0.000247599	beta vacuolar processing enzyme	PSR
	AT5G43180	0.211287	0.473767	0.463713	1.0564	1.38452	1.74278	0.382923	1.39457	1.86469	0.00225017	0.0169342	Protein of unknown function, DUF599
	AT5G67080	0.839978	0.403601	0.230438	2.09987	1.03203	2.23443	0.491339	1.78878	1.86418	0.00863442	0.0485289	mitogen-activated protein kinase kinase kinase 19	PSR
	AT5G10740	2.84893	2.77744	4.16837	8.22304	11.9045	15.4072	3.26491	11.8449	1.85915	9.08604e-07	6.75762e-05	Protein phosphatase 2C family protein	PSR
	AT1G76960	146.055	124.692	189.491	532.745	324.244	811.467	153.413	556.152	1.85806	6.08795e-06	0.00020972
	AT3G57540	1.76225	2.19526	3.00815	7.77754	6.70047	10.7241	2.32189	8.40072	1.85521	3.0752e-06	0.000133329	Remorin family protein
	AT2G29460	0.76061	0.913665	0.417328	1.86184	2.12863	3.57607	0.697201	2.52218	1.85502	0.00138089	0.0115824	glutathione S-transferase tau 4	PSR
	AT4G21650	7.74223	11.6102	7.05711	21.6701	34.5039	39.3054	8.80318	31.8265	1.85413	5.8688e-07	5.30644e-05	Subtilase family protein		ABA
	AT5G63350	0.642487	0.837925	0.201438	1.60616	1.20288	3.27054	0.560617	2.02653	1.85392	0.00756399	0.0437789
	AT1G67365	2.76285	2.14932	3.32056	9.64769	7.83083	12.1759	2.74425	9.8848	1.8488	1.38653e-05	0.000371283	other RNA
	AT4G19970	0.197862	0.102384	0.0668076	0.405856	0.382315	0.527277	0.122351	0.438483	1.84149	0.00153786	0.0126005
	AT1G07620	1.90497	2.10737	2.09043	4.39309	4.83831	12.5412	2.03426	7.25752	1.83497	0.00010707	0.00166296	GTP-binding protein Obg/CgtA
	AT3G12580	1.28758	1.23734	1.83681	4.0772	4.21862	7.26443	1.45391	5.18675	1.83489	8.67243e-06	0.000263545	heat shock protein 70
	AT3G10120	11.7949	9.04227	13.234	28.7131	37.8486	54.307	11.3571	40.2895	1.82682	9.1549e-07	6.75762e-05
	AT2G45510	4.01243	5.47285	6.19267	11.2818	14.475	29.7481	5.22598	18.5016	1.82388	2.43921e-05	0.000572099	cytochrome P450, family 704, subfamily A, polypeptide 2
	AT2G46680	6.91933	8.43826	9.09611	31.4344	25.4706	29.4116	8.15123	28.7722	1.81959	3.90162e-09	4.34077e-06	homeobox 7		ABA
	AT1G19790	0.249936	0.528404	0.383975	1.08301	1.03726	1.97911	0.387438	1.36646	1.8184	0.00130944	0.0111053	SHI-related sequence 7
	AT1G54160	2.79765	3.67509	2.6757	8.61935	9.50256	14.0235	3.04948	10.7151	1.81302	4.37213e-07	4.66317e-05	nuclear factor Y, subunit A5
	AT5G65530	0.993821	0.788948	1.1854	2.66449	4.34152	3.42153	0.989391	3.47585	1.81275	1.87651e-05	0.000468797	Protein kinase superfamily protein
	AT4G31110	0.195735	0.188098	0.279227	0.554562	1.11159	0.658716	0.22102	0.774957	1.80994	0.00296249	0.0210239	Wall-associated kinase family protein
	AT5G10946	2.81269	5.22159	5.33124	12.5448	16.7205	17.59	4.45518	15.6184	1.80969	1.11582e-06	7.42628e-05
	AT5G20400	5.26764	5.6862	3.32574	9.74116	12.5304	27.7482	4.75986	16.6732	1.80854	0.000122796	0.0018466	2-oxoglutarate (2OG) and Fe(II)-dependent oxygenase superfamily protein	PSR
	AT2G37980	0.305774	0.176306	0.301988	0.662486	0.90165	1.16523	0.261356	0.909789	1.79952	0.000780227	0.00748667	O-fucosyltransferase family protein	PSR
	AT2G17280	3.8468	4.67524	4.03506	9.52236	12.6036	21.5857	4.1857	14.5705	1.79951	4.36936e-06	0.000165005	Phosphoglycerate mutase family protein	PSR
	AT1G60190	0.668458	0.963563	1.28368	3.8594	3.59806	2.64658	0.971901	3.36801	1.79302	5.01744e-05	0.000959826	ARM repeat superfamily protein
	AT2G37900	0.917748	1.03757	0.740509	2.2268	2.83002	4.27479	0.89861	3.11054	1.7914	8.79178e-05	0.00143863	Major facilitator superfamily protein
	AT2G41380	1.16747	1.77637	2.77577	5.67499	5.73762	8.3779	1.90654	6.59684	1.79082	0.000103054	0.00161776	S-adenosyl-L-methionine-dependent methyltransferases superfamily protein
	AT1G16705	0.326343	0.564497	0.429735	1.74043	1.06922	1.74429	0.440192	1.51798	1.78595	0.0013879	0.0116212	p300/CBP acetyltransferase-related protein-related
	AT3G19500	0.451859	0.407089	0.123962	1.03547	1.17203	1.17404	0.327637	1.12718	1.78255	0.00514947	0.0324285	basic helix-loop-helix (bHLH) DNA-binding superfamily protein
	AT4G12080	1.95763	2.11066	2.41018	5.05303	8.13474	9.09761	2.15949	7.42846	1.78237	1.81786e-06	9.95546e-05	AT-hook motif nuclear-localized protein 1
	AT5G24780	30.9811	69.2395	38.3558	120.378	106.451	249.765	46.1921	158.865	1.78208	7.13317e-05	0.00123073	vegetative storage protein 1		ABA
	AT5G40690	7.03319	7.29707	8.60578	17.7379	28.0736	33.0209	7.64535	26.2775	1.78117	9.95436e-07	7.08826e-05		PSR
	AT2G41190	2.44851	2.67004	3.20138	11.287	8.15501	9.14419	2.77331	9.52874	1.78068	8.47806e-08	2.0523e-05	Transmembrane amino acid transporter family protein
	AT1G32900	32.1479	42.6912	52.2983	106.74	130.492	199.123	42.3791	145.452	1.77912	7.93567e-07	6.18297e-05	UDP-Glycosyltransferase superfamily protein	PSR
	AT5G24910	0.508545	0.187962	0.214636	0.814945	1.02535	1.27776	0.303714	1.03935	1.7749	0.00292473	0.0208131	cytochrome P450, family 714, subfamily A, polypeptide 1
	AT5G54610	9.01973	10.7002	7.50868	28.5873	13.2475	50.8268	9.07621	30.8872	1.76685	0.000212159	0.00275742	ankyrin
	AT4G30270	95.6408	96.456	77.4582	150.346	251.557	515.404	89.8516	305.769	1.76683	9.53736e-05	0.00153447	xyloglucan endotransglucosylase/hydrolase 24
	AT1G10070	1.6859	1.3355	0.950012	3.17043	2.76182	7.57687	1.3238	4.50304	1.76621	0.000439499	0.00484473	branched-chain amino acid transaminase 2
	AT3G10150	1.89134	2.15641	1.89958	5.20901	6.6519	8.34497	1.98245	6.73529	1.76446	2.88993e-06	0.000129163	purple acid phosphatase 16
	AT5G52310	14.5813	16.9584	29.1767	75.393	60.3292	70.4324	20.2388	68.7182	1.76357	1.0759e-06	7.36146e-05	low-temperature-responsive protein 78 (LTI78) / desiccation-responsive protein 29A (RD29A)
	AT2G26355	14.6996	16.0179	16.3467	43.3097	46.4415	69.9559	15.6881	53.2357	1.76273	4.19932e-08	1.48886e-05	other RNA
	AT2G47130	5.08724	4.5767	3.56329	10.6431	7.21087	26.9983	4.40908	14.9508	1.76167	0.00071133	0.00698335	NAD(P)-binding Rossmann-fold superfamily protein	PSR
	AT4G30460	4.35745	6.0908	6.23064	20.191	14.5651	21.6959	5.55963	18.8173	1.759	1.35732e-06	8.43243e-05	glycine-rich protein
	AT1G19570	178.596	192.565	283.405	608.545	730.578	876.077	218.189	738.4	1.75883	1.35123e-07	2.65027e-05	dehydroascorbate reductase
	AT4G15540	40.4381	54.8136	64.6895	139.476	175.61	226.021	53.3137	180.369	1.75837	1.54188e-07	2.81644e-05	EamA-like transporter family
	AT4G19230	1.43045	2.87056	2.16989	5.57434	6.52462	9.70288	2.15697	7.26728	1.75241	9.18064e-06	0.000274277	cytochrome P450, family 707, subfamily A, polypeptide 1
	AT2G30540	19.8167	17.3541	8.06702	36.3558	55.5021	60.4259	15.0793	50.7613	1.75116	3.00691e-05	0.000661834	Thioredoxin superfamily protein	PSR
	AT1G72070	1.89777	1.67974	2.19212	4.70262	6.65415	8.05745	1.92321	6.47141	1.75056	3.93048e-05	0.000805018	Chaperone DnaJ-domain superfamily protein	PSR
	AT1G72910	9.12108	9.72014	8.99644	30.018	18.4499	45.1757	9.27922	31.2145	1.75014	5.14213e-06	0.000186036	Toll-Interleukin-Resistance (TIR) domain-containing protein
	AT5G50260	0.634397	0.365786	0.556925	1.11015	2.42495	1.69541	0.519036	1.7435	1.74808	0.00196812	0.0152791	Cysteine proteinases superfamily protein		ABA
	AT1G80120	3.05148	4.06755	2.80846	9.18691	9.2453	14.907	3.30916	11.1131	1.74772	8.32873e-06	0.000259674	Protein of unknown function (DUF567)
	AT4G12290	13.3157	15.5846	18.4722	33.9174	40.8274	83.7225	15.7908	52.8224	1.74206	1.24879e-05	0.000345352	Copper amine oxidase family protein
	AT3G48080	2.72524	2.85067	1.16446	6.14966	3.71381	12.628	2.24679	7.49714	1.73847	0.00108631	0.00962327	alpha/beta-Hydrolases superfamily protein
	AT1G11210	4.27455	4.18675	6.7203	14.7275	13.3766	22.3754	5.06053	16.8265	1.73337	3.47449e-06	0.000142326	Protein of unknown function (DUF761)
	AT1G49310	2.58231	2.06796	1.41685	3.22776	11.2808	5.64447	2.02237	6.71769	1.73192	0.00504244	0.0319526
	AT1G77855	1.36543	1.46652	2.82044	5.88987	5.87717	6.99607	1.88413	6.25437	1.73097	5.98751e-05	0.0010831
	AT2G33770	35.0712	39.0739	50.2736	123.919	141.877	147.173	41.4729	137.656	1.73083	9.87321e-09	6.24926e-06	phosphate 2
	AT1G73810	0.487487	0.540538	0.411496	0.968688	1.02384	2.78376	0.47984	1.5921	1.7303	0.00183917	0.0144969	Core-2/I-branching beta-1,6-N-acetylglucosaminyltransferase family protein
	AT1G08890	5.4156	6.24249	5.60844	15.3505	18.3486	23.3061	5.75551	19.0018	1.72312	5.71376e-09	5.06606e-06	Major facilitator superfamily protein
	AT1G78780	0.478468	0.258637	0.393786	0.822337	1.63296	1.27278	0.376964	1.24269	1.72097	0.00406053	0.0268862	pathogenesis-related family protein		ABA
	AT5G15070	1.34278	1.33527	1.67852	3.03575	5.47703	5.83648	1.45219	4.78308	1.71971	1.30785e-06	8.25301e-05	Phosphoglycerate mutase-like family protein
	AT1G17240	0.377662	0.521706	0.284919	0.90478	1.5467	1.44852	0.394762	1.3	1.71946	0.00139278	0.0116482	receptor like protein 2
	AT2G17490	0.207852	0.216387	0.380145	0.505178	1.00259	1.13154	0.268128	0.879768	1.7142	0.00296082	0.0210165	transposable element gene
	AT5G59780	33.0856	36.0227	55.522	109.621	128.198	170.753	41.5434	136.191	1.71294	4.49631e-07	4.71833e-05	myb domain protein 59
	AT3G59710	0.440563	0.893786	1.07434	2.28431	2.94037	2.66489	0.802896	2.62985	1.7117	0.000247825	0.0031138	NAD(P)-binding Rossmann-fold superfamily protein
	AT4G34990	3.55616	4.02048	5.39444	12.2021	12.5652	17.3925	4.32369	14.0533	1.70057	2.41744e-06	0.000116571	myb domain protein 32
	AT3G29575	2.30572	3.67348	3.66211	11.8315	9.27735	10.2099	3.21377	10.4396	1.69973	1.17812e-06	7.6887e-05	ABI five binding protein 3
	AT3G02020	33.0641	44.328	67.3101	138.037	176.637	154.661	48.234	156.445	1.69753	1.56469e-06	9.14597e-05	aspartate kinase 3
	AT2G17430	0.500438	0.406925	0.506914	1.01046	1.68167	1.88609	0.471426	1.52608	1.69472	0.000404162	0.00453674	Seven transmembrane MLO family protein
	AT1G31570	0.0510757	0.0899852	0.112096	0.297931	0.167344	0.353886	0.0843857	0.273053	1.69411	0.00825644	0.0468907	transposable element gene
	AT1G65500	2.60813	2.64561	1.90802	6.39934	4.27262	12.4775	2.38725	7.71648	1.69259	0.0009846	0.00893182
	AT3G43190	0.284253	0.336199	0.287931	0.419075	0.716401	1.79635	0.302794	0.977275	1.69043	0.0042236	0.0278017	sucrose synthase 4
	AT3G14700	1.60847	1.01437	0.937685	3.35085	2.85456	5.27375	1.18684	3.82638	1.68885	0.000820121	0.00777115	SART-1 family
	AT5G66400	18.4495	21.6215	34.0101	80.6198	76.9725	80.8404	24.6937	79.4776	1.6864	2.70006e-07	3.7266e-05	Dehydrin family protein		ABA
	AT1G21250	27.3779	27.7764	26.8818	80.6839	46.1733	136.873	27.3454	87.91	1.68473	3.56793e-05	0.000750679	cell wall-associated kinase
	AT2G27190	26.9527	31.9352	33.9795	79.5252	95.1154	122.71	30.9558	99.1168	1.67892	1.68662e-08	8.85736e-06	purple acid phosphatase 12	PSR
	AT3G03470	19.9367	20.7092	26.4301	64.4124	59.3419	90.8538	22.3586	71.536	1.67784	4.56092e-08	1.54597e-05	cytochrome P450, family 87, subfamily A, polypeptide 9
	AT1G73040	1.20346	1.1565	3.30154	4.01137	5.84876	8.21921	1.88716	6.02645	1.67509	0.0022015	0.0166537	Mannose-binding lectin superfamily protein
	AT4G23600	19.1035	19.3243	53.5575	102.705	98.9413	91.8072	30.6618	97.818	1.67366	0.000151164	0.0021477	Tyrosine transaminase family protein
	AT1G28620	1.73662	1.41211	2.41875	5.28758	5.10625	7.33845	1.85582	5.91076	1.67128	2.76081e-05	0.000621923
	AT4G03960	7.93745	10.2323	10.3389	23.4996	28.05	39.0273	9.5029	30.1923	1.66774	1.17701e-07	2.46454e-05	Phosphotyrosine protein phosphatases superfamily protein	PSR
	AT4G31240	6.48088	6.70187	6.26148	12.2882	21.6442	27.8441	6.48141	20.5921	1.66771	4.07311e-06	0.000156992	protein kinase C-like zinc finger protein	PSR
	AT5G49525	1.94492	6.30796	7.73668	15.8018	16.4617	18.529	5.32985	16.9309	1.66749	0.000831056	0.00785263
	AT5G39190	0.822443	0.421521	0.722007	1.64482	2.09583	2.49645	0.655324	2.07904	1.66563	0.00474658	0.030515	germin-like protein 2
	AT5G14550	4.56067	3.97183	4.41817	9.5901	15.4678	15.9231	4.31689	13.6603	1.66193	3.27152e-07	3.99053e-05	Core-2/I-branching beta-1,6-N-acetylglucosaminyltransferase family protein
	AT1G74210	9.63493	10.5505	13.3409	29.2035	33.3064	43.5702	11.1754	35.36	1.66179	3.32466e-08	1.29695e-05	PLC-like phosphodiesterases superfamily protein	PSR
	AT2G25150	0.449988	0.189188	0.493795	0.890568	1.4129	1.28053	0.377657	1.19467	1.66146	0.00560381	0.0346858	HXXXD-type acyl-transferase family protein
	ATMG01090	0.826404	0.794159	0.453428	1.83638	2.40677	2.31761	0.69133	2.18692	1.66146	0.00709774	0.0417346	ATP synthase 9 mitochondrial
	AT1G54575	16.5262	12.8334	28.1184	54.1115	49.406	77.9884	19.1593	60.502	1.65893	1.39326e-05	0.000371943
	AT4G22880	15.6753	17.5984	40.2329	53.0027	63.4983	115.098	24.5022	77.1998	1.65568	0.000254372	0.00317587	leucoanthocyanidin dioxygenase
	AT4G30370	1.07172	1.44186	0.70563	2.58989	2.45795	5.09181	1.07307	3.37988	1.65523	0.00236114	0.0175765	RING/U-box superfamily protein
	AT5G57050	5.15432	7.6371	8.52153	23.4244	20.7064	22.9917	7.10431	22.3742	1.65507	6.55459e-08	1.79016e-05	Protein phosphatase 2C family protein
	AT3G26170	11.2378	10.5366	12.3984	27.6125	26.1051	53.7522	11.3909	35.8233	1.65301	4.20864e-06	0.000160741	cytochrome P450, family 71, subfamily B, polypeptide 19
	AT5G24920	4.09077	2.73471	3.12279	8.52211	11.849	10.9149	3.31609	10.4287	1.653	9.85498e-05	0.00156756	glutamine dumper 5
	AT1G05340	1.33277	1.97041	1.57502	4.52783	4.70257	6.08856	1.62607	5.10632	1.6509	0.00011358	0.00174617
	AT1G08290	0.200811	0.225138	0.367267	0.613566	0.913796	0.960693	0.264405	0.829352	1.64923	0.00221127	0.0167201	WIP domain protein 3
	AT1G19550	2.5486	2.35119	3.69165	7.1358	10.0202	9.78776	2.86381	8.98126	1.64898	0.000264657	0.00327871	Glutathione S-transferase family protein
	AT1G47960	9.16221	10.705	10.9463	30.0452	31.0507	35.3836	10.2712	32.1599	1.64666	5.06444e-10	1.13477e-06	cell wall / vacuolar inhibitor of fructosidase 1
	AT1G23140	11.0379	13.2317	12.9866	30.4858	35.0459	51.0791	12.4187	38.8703	1.64615	2.12527e-07	3.36409e-05	Calcium-dependent lipid-binding (CaLB domain) family protein	PSR
	AT3G51490	0.223836	0.143401	0.491252	1.01033	0.937085	0.738514	0.286163	0.89531	1.64555	0.00571994	0.0352618	tonoplast monosaccharide transporter3
	AT5G13820	0.864077	1.27322	1.32748	3.38418	3.17707	4.27635	1.15492	3.61253	1.64521	3.33811e-06	0.000138492	telomeric DNA binding protein 1	PSR
	AT1G12480	4.32978	4.31494	7.86016	13.5857	17.1925	20.8462	5.50163	17.2082	1.64516	4.84574e-06	0.00017858	C4-dicarboxylate transporter/malic acid transport protein
	AT1G03070	0.393502	0.756296	0.791652	1.58488	2.07715	2.40186	0.64715	2.0213	1.64311	0.00119126	0.0103077	Bax inhibitor-1 family protein
	AT2G46940	0.940884	0.565107	1.03248	2.05811	2.95425	2.9103	0.846158	2.64088	1.64202	0.00298278	0.0211278
	AT2G34850	1.49773	1.67359	2.21686	4.64393	6.27655	5.86089	1.79606	5.59379	1.63899	2.08535e-05	0.000509734	NAD(P)-binding Rossmann-fold superfamily protein
	AT5G26690	2.87085	2.15323	1.53675	4.25943	4.20593	11.9208	2.18694	6.79539	1.63564	0.00356395	0.0242984	Heavy metal transport/detoxification superfamily protein
	AT2G36270	0.628844	0.566538	0.646934	2.24345	1.67402	1.7895	0.614105	1.90232	1.6312	0.000131961	0.00195728	Basic-leucine zipper (bZIP) transcription factor family protein
	AT5G11930	2.15497	3.40217	2.53367	8.08084	6.7243	10.208	2.69694	8.3377	1.62833	0.000137278	0.0020128	Thioredoxin superfamily protein
	AT2G16720	1.13631	0.992698	1.47364	3.0989	3.94861	4.08991	1.20088	3.71247	1.62829	0.000425771	0.00472751	myb domain protein 7
	AT3G09910	1.31458	2.28595	1.64864	4.4861	5.60603	6.13415	1.74972	5.40876	1.62817	2.72138e-05	0.000615516	RAB GTPase homolog C2B
	AT4G17030	9.81555	12.2501	12.17	22.8915	28.6442	54.1292	11.4119	35.2216	1.62593	1.35883e-05	0.000367715	expansin-like B1	PSR
	AT1G73066	0.225111	0.513777	0.524929	1.05517	1.19852	1.64327	0.421272	1.29898	1.62456	0.00379648	0.02552	Leucine-rich repeat family protein
	AT1G65300	0.779012	1.12292	0.85485	1.62288	3.40312	3.46982	0.918928	2.83194	1.62377	0.00484265	0.0309432	AGAMOUS-like 38
	AT2G29130	0.532148	0.675757	0.375398	1.83711	1.41142	1.61779	0.527768	1.62211	1.61989	0.000384449	0.00436236	laccase 2
	AT1G19200	4.28456	1.87154	3.9893	6.8161	8.5078	15.7427	3.3818	10.3555	1.61454	0.00102347	0.00920294	Protein of unknown function (DUF581)	PSR
	AT1G45145	16.6646	11.2777	10.8176	26.9258	29.5642	62.1458	12.92	39.5452	1.6139	7.00942e-05	0.00121939	thioredoxin H-type 5
	AT1G31820	4.24825	4.85331	7.69365	17.7251	14.2758	19.3781	5.5984	17.1263	1.61313	2.15946e-06	0.000108428	Amino acid permease family protein
	ATMG00690	0.976997	1.29998	1.23705	2.88078	3.77556	4.09132	1.17134	3.58255	1.61282	0.00175147	0.0139594
	AT1G70260	2.66782	6.30917	9.51451	15.8396	20.3042	20.403	6.16383	18.8489	1.61258	0.000143205	0.00207104	nodulin MtN21 /EamA-like transporter family protein
	AT3G02980	2.05974	2.17731	2.16985	6.00736	5.4438	8.11423	2.13564	6.5218	1.6106	1.71603e-05	0.000435947	MEIOTIC CONTROL OF CROSSOVERS1	PSR
	AT1G01640	0.645577	0.965047	1.18071	1.97252	1.72346	4.82798	0.930444	2.84132	1.61057	0.00332588	0.0230063	BTB/POZ domain-containing protein
	AT1G20160	3.33956	4.97762	4.56215	11.4722	12.3931	15.4145	4.29311	13.0933	1.60873	7.20473e-08	1.81512e-05	Subtilisin-like serine endopeptidase family protein
	AT4G31877	2.29679	1.71669	1.40021	3.79239	5.34193	7.36743	1.80456	5.50059	1.60794	5.17716e-05	0.000982146	MIR156C; miRNA
	AT5G49320	0.505452	1.21432	0.462215	1.96557	1.93206	2.75165	0.72733	2.21643	1.60755	0.0043641	0.0285754	Protein of unknown function (DUF1218)
	AT5G16530	1.03388	1.18673	1.70179	3.35041	4.01467	4.57661	1.30747	3.98056	1.6062	5.89753e-05	0.00107434	Auxin efflux carrier family protein
	AT3G58900	7.93515	9.7888	9.23258	19.2744	25.7835	36.8204	8.98551	27.2927	1.60285	7.60068e-07	6.02497e-05	F-box/RNI-like superfamily protein
	AT1G17170	0.436873	1.04957	0.479403	2.09327	2.02776	1.83779	0.655281	1.98627	1.59988	0.0077507	0.0446905	glutathione S-transferase TAU 24
	AT5G37540	7.07696	9.93966	8.36329	20.3001	21.9978	34.4853	8.45997	25.5944	1.5971	8.44283e-07	6.44917e-05	Eukaryotic aspartyl protease family protein
	AT2G36390	23.8463	23.54	28.53	59.4356	75.6569	94.2567	25.3054	76.4497	1.59507	7.21603e-08	1.81512e-05	starch branching enzyme 2.1
	AT1G02940	0.931475	0.795671	0.79501	1.12118	3.1649	3.32938	0.840719	2.53849	1.59427	0.00733344	0.042806	glutathione S-transferase (class phi) 5
	AT1G79520	5.69782	7.19763	12.1016	25.4631	22.1058	27.8576	8.33236	25.1422	1.59331	3.80049e-06	0.000150099	Cation efflux family protein
	AT4G23230	1.48811	0.888946	1.45644	3.25092	1.88875	6.40928	1.27783	3.84965	1.59103	0.00153682	0.0125951	cysteine-rich RLK (RECEPTOR-like protein kinase) 15
	AT5G21020	215.412	238.163	245.923	556.974	648.475	890.335	233.166	698.595	1.5831	6.40549e-08	1.79016e-05
	AT1G77960	1.57675	3.37212	4.51222	8.08956	11.1593	9.08867	3.1537	9.44585	1.58264	6.79268e-05	0.00118845
	AT3G24927	12.2151	12.7215	23.573	43.9747	43.6357	57.1771	16.1699	48.2625	1.5776	5.55034e-06	0.000196365
	AT1G52890	1.46954	2.96561	4.75716	10.47	7.62337	9.30917	3.0641	9.13419	1.57581	0.000336833	0.00393518	NAC domain containing protein 19
	AT1G70900	30.1048	32.4483	39.1917	82.0629	101.022	120.104	33.9149	101.063	1.57526	3.06175e-08	1.23982e-05		PSR
	AT1G08165	4.58005	5.40165	5.48283	8.41379	14.7786	22.8729	5.15484	15.3551	1.57472	0.000487714	0.00524379
	AT1G56250	0.622763	0.785483	1.0678	1.45955	1.44529	4.46901	0.825348	2.45795	1.57438	0.00840403	0.0475337	phloem protein 2-B14
	AT1G13470	7.22875	6.3292	5.20018	12.8506	7.1491	35.8548	6.25271	18.6182	1.57416	0.00394171	0.0262546	Protein of unknown function (DUF1262)
	AT5G57550	6.94255	4.83355	1.94347	6.9659	9.67111	24.1915	4.57319	13.6095	1.57334	0.00616524	0.0373425	xyloglucan endotransglucosylase/hydrolase 25		ABA
	AT1G69600	1.4907	1.8623	1.47224	4.09927	3.66308	6.56601	1.60841	4.77612	1.5702	0.00120908	0.0104359	zinc finger homeodomain 1
	AT2G46440	8.72327	10.1459	12.1778	24.745	20.7824	46.6077	10.349	30.7117	1.5693	1.59483e-05	0.000413278	cyclic nucleotide-gated channels
	AT4G18050	1.16784	1.65335	2.16259	4.11858	5.37505	5.26366	1.66126	4.9191	1.56611	2.8385e-06	0.000128056	P-glycoprotein 9
	AT5G61430	0.397581	1.20988	0.654429	1.54609	2.46052	2.68911	0.753964	2.23191	1.56571	0.00386779	0.0258854	NAC domain containing protein 100
	AT4G38530	0.423032	1.46801	1.88265	2.62426	3.23403	5.30379	1.2579	3.72069	1.56456	0.00329336	0.0228509	phospholipase C1
	AT2G33060	5.64583	5.92576	7.84318	17.067	20.0722	20.2724	6.47159	19.1372	1.56419	2.77372e-08	1.16799e-05	receptor like protein 27
	AT4G13030	3.41577	4.17403	3.5632	6.81723	9.48734	16.5291	3.71767	10.9446	1.55774	3.89193e-05	0.000799071	P-loop containing nucleoside triphosphate hydrolases superfamily protein
	AT2G46430	5.33995	5.76317	6.4548	15.1019	8.90039	27.6148	5.85264	17.2057	1.55573	0.000154579	0.00218202	cyclic nucleotide gated channel 3
	AT3G14440	3.47826	3.52322	3.81687	13.3172	10.6774	7.76958	3.60612	10.5881	1.55392	5.29541e-06	0.000189945	nine-cis-epoxycarotenoid dioxygenase 3
	AT4G17790	16.4524	18.4257	19.0721	41.2066	53.2287	63.7612	17.9834	52.7322	1.55202	2.86348e-08	1.18817e-05	SNARE associated Golgi protein family	PSR
	AT3G19620	5.28043	6.97245	9.37735	17.2985	19.9641	26.1331	7.21008	21.1319	1.55133	1.15641e-06	7.61123e-05	Glycosyl hydrolase family protein		ABA
	AT2G47780	0.881721	1.48281	1.20945	3.16857	3.12959	4.14549	1.19132	3.48122	1.54702	0.00106079	0.00945206	Rubber elongation factor protein (REF)
	AT2G15040	8.64793	10.5133	11.262	17.8856	25.6598	45.3256	10.1411	29.6237	1.54654	5.83931e-05	0.0010675
	AT1G21310	19.1738	20.4272	23.2251	46.0696	62.4528	74.9132	20.9421	61.1452	1.54584	8.9682e-08	2.10784e-05	extensin 3
	AT4G14020	31.0194	36.211	51.8584	96.5418	99.1306	151.868	39.6963	115.847	1.54514	2.00484e-06	0.000104632	Rapid alkalinization factor (RALF) family protein
	AT2G29165	0.460197	0.410652	0.504997	1.3148	1.22058	1.46413	0.458615	1.33317	1.5395	0.00356744	0.0243109	transposable element gene
	AT5G19875	3.98188	4.78314	4.00539	11.0604	10.3282	15.601	4.2568	12.3298	1.53431	4.68524e-05	0.000919807
	AT1G67810	7.24901	6.60271	8.02388	12.7116	13.9061	36.6867	7.29187	21.1015	1.53298	0.000683545	0.0067733	sulfur E2	PSR
	AT1G16400	3.26251	3.4961	4.55886	10.9724	10.5354	11.1514	3.77249	10.8864	1.52894	2.25136e-07	3.43156e-05	cytochrome P450, family 79, subfamily F, polypeptide 2
	AT2G23060	0.389307	0.427561	0.549265	1.01957	1.21478	1.7065	0.455378	1.31362	1.52841	0.0032996	0.0228754	Acyl-CoA N-acyltransferases (NAT) superfamily protein
	AT2G41070	1.68432	1.39199	1.99615	3.81764	5.22415	5.56828	1.69082	4.87002	1.52621	7.63767e-05	0.00129648	Basic-leucine zipper (bZIP) transcription factor family protein	PSR
	AT1G48000	0.476214	0.320343	0.731604	0.873027	1.40423	2.12112	0.509387	1.46613	1.52518	0.00571468	0.0352358	myb domain protein 112
	AT3G23120	1.70738	1.6851	2.75975	6.69081	2.8726	8.13014	2.05074	5.89785	1.52404	0.000694545	0.0068557	receptor like protein 38
	AT4G00700	1.56859	1.44709	0.860649	2.82336	2.17564	6.14832	1.29211	3.71577	1.52393	0.00126422	0.0108118	C2 calcium/lipid-binding plant phosphoribosyltransferase family protein
	AT3G04050	0.251556	0.604351	0.759124	1.15292	1.30497	2.17868	0.538344	1.54552	1.5215	0.00840052	0.0475242	Pyruvate kinase family protein
	AT5G06820	0.195755	0.376234	0.2455	1.07195	0.8857	0.38752	0.272496	0.781724	1.52042	0.00784551	0.0450748	STRUBBELIG-receptor family 2
	ATMG01370	3.71943	5.28375	5.67864	11.0501	15.1887	15.8466	4.89394	14.0284	1.51929	0.000473527	0.00512733
	AT5G13205	0.640661	0.679795	0.790909	1.81291	2.43432	1.78349	0.703788	2.01024	1.51416	5.3483e-05	0.00100366	transposable element gene
	AT1G18870	2.11479	2.94003	5.22924	8.72906	10.963	9.64285	3.42802	9.77831	1.51221	4.06024e-05	0.000825192	isochorismate synthase 2
	AT4G11211	42.0739	42.5944	39.5036	95.1501	133.059	125.603	41.3906	117.937	1.51064	3.11572e-08	1.24666e-05
	AT1G72120	2.09981	1.93495	2.08327	5.1055	5.71743	6.60534	2.03934	5.80942	1.51029	6.9334e-06	0.000230268	Major facilitator superfamily protein
	AT5G42825	52.3133	49.8699	50.8235	119.154	134.986	181.714	51.0022	145.284	1.51025	3.73315e-08	1.40654e-05
	AT5G58500	0.890755	1.61689	1.3033	2.72165	4.21555	3.91856	1.27031	3.61859	1.51024	0.00831788	0.0471679	Protein of unknown function (DUF640)
	AT4G08150	1.13096	1.7741	0.949048	2.21749	4.21406	4.54359	1.2847	3.65838	1.50977	0.000325973	0.00384419	KNOTTED-like from Arabidopsis thaliana
	AT5G07990	2.90086	4.46027	6.73973	9.7025	9.83206	20.5545	4.70029	13.363	1.50742	0.000305381	0.00365913	Cytochrome P450 superfamily protein
	AT4G17480	2.43833	2.39645	2.73652	6.18796	7.65605	7.67926	2.52377	7.17442	1.50728	2.06667e-06	0.000105994	alpha/beta-Hydrolases superfamily protein
	AT5G09220	98.6113	112.591	117.209	225.778	343.921	361.625	109.471	310.441	1.50378	3.19633e-07	3.98894e-05	amino acid permease 2
	AT2G39050	6.58767	8.18292	9.5851	21.3278	19.9316	27.7726	8.11856	23.0107	1.50301	1.34746e-07	2.65027e-05	hydroxyproline-rich glycoprotein family protein
	AT1G01250	3.23429	5.34592	6.24651	16.3864	12.0097	13.5736	4.94224	13.9899	1.50115	6.49616e-05	0.00115156	Integrase-type DNA-binding superfamily protein
	AT1G62570	2.37835	4.51835	6.62508	14.0409	10.19	13.9979	4.50726	12.7429	1.49937	9.46857e-05	0.00152485	flavin-monooxygenase glucosinolate S-oxygenase 4
	AT3G57260	49.9261	29.9765	30.9006	129.294	53.1117	130.351	36.9344	104.252	1.49704	0.000342915	0.00399631	beta-1,3-glucanase 2
	AT5G09440	20.7598	21.0737	22.9947	42.3952	56.3083	84.0257	21.6094	60.9097	1.49501	2.20557e-06	0.000109479	EXORDIUM like 4
	AT5G17460	2.05422	2.1676	2.5194	6.20941	4.97082	7.81417	2.24707	6.33147	1.49449	3.2403e-06	0.00013594
	AT4G02000	0.636751	0.611905	1.22279	1.8129	2.7237	2.416	0.823817	2.31753	1.4922	0.00702874	0.0414376
	AT3G05650	3.67998	3.86116	5.39805	10.42	10.4166	15.5363	4.31306	12.1243	1.49111	1.7096e-06	9.59257e-05	receptor like protein 32
	AT2G16210	1.32758	1.45804	1.30074	4.58315	2.2784	4.59918	1.36212	3.82024	1.48781	0.000259822	0.0032331	Transcriptional factor B3 family protein
	AT4G24150	0.47719	0.489142	0.314187	1.03387	0.868588	1.68463	0.42684	1.1957	1.48609	0.00195723	0.0152247	growth-regulating factor 8
	AT1G69790	1.17483	1.5198	0.793357	3.38882	3.15832	3.22023	1.16266	3.25579	1.48557	0.000167097	0.00231594	Protein kinase superfamily protein
	AT4G29700	6.71932	7.91621	12.6909	23.7159	27.0602	25.708	9.1088	25.4947	1.48487	3.17165e-06	0.000134502	Alkaline-phosphatase-like family protein
	AT5G36220	4.89117	3.65333	6.5629	13.174	11.7975	17.3003	5.0358	14.0906	1.48444	6.50877e-06	0.000219418	cytochrome p450 81d1
	AT4G37680	26.8049	30.6901	30.9828	71.5003	82.2956	93.7421	29.4926	82.5127	1.48426	5.21238e-09	4.88452e-06	heptahelical protein 4
	AT2G22240	22.4982	32.0845	37.9785	79.5553	83.5077	95.7713	30.8537	86.2781	1.48355	3.01699e-07	3.91457e-05	myo-inositol-1-phosphate synthase 2
	AT5G61290	3.20049	4.48622	6.52239	13.1945	12.9038	13.6242	4.73637	13.2408	1.48314	6.1899e-06	0.000211856	Flavin-binding monooxygenase family protein
	AT5G60760	0.135265	0.41596	0.385927	0.631214	0.856816	1.12465	0.312384	0.870893	1.47917	0.00613332	0.0371961	P-loop containing nucleoside triphosphate hydrolases superfamily protein
	AT5G46440	5.52931	6.43758	7.81786	10.8987	19.6258	24.6283	6.59492	18.3843	1.47904	0.000324037	0.00382539
	AT5G62850	1.23025	0.459763	1.35002	1.73709	3.28433	3.45018	1.01334	2.82387	1.47855	0.00632448	0.0380689	Nodulin MtN3 family protein
	AT1G06640	40.6308	42.5245	54.1988	99.176	131.075	151.109	45.7847	127.12	1.47325	2.21967e-07	3.42216e-05	2-oxoglutarate (2OG) and Fe(II)-dependent oxygenase superfamily protein
	AT3G28007	3.35083	3.53578	5.26322	9.82765	10.7992	13.0716	4.04994	11.2328	1.47175	5.27775e-06	0.000189514	Nodulin MtN3 family protein		ABA
	AT4G15610	1.00132	1.47167	1.42197	2.35595	2.31578	6.12156	1.29832	3.59776	1.47046	0.002773	0.0199402	Uncharacterised protein family (UPF0497)
	AT5G67020	0.465738	0.596754	1.36287	1.74645	2.20413	2.76594	0.808455	2.23884	1.46951	0.00729776	0.0426496
	AT1G65790	3.2301	3.01187	3.87796	8.56797	4.64536	14.7988	3.37331	9.33739	1.46885	0.000452568	0.00495558	receptor kinase 1
	AT5G23980	0.929957	1.50009	1.49429	3.14125	3.98998	3.73123	1.30811	3.62082	1.46883	2.73915e-05	0.000618702	ferric reduction oxidase 4
	AT5G10930	6.27552	9.67293	10.9774	26.2247	22.2575	25.9532	8.97529	24.8118	1.467	1.03986e-06	7.26606e-05	CBL-interacting protein kinase 5
	AT2G38465	2.1701	4.01044	4.03001	5.14685	9.1155	13.8793	3.40352	9.38055	1.46265	0.00265799	0.0192906			ABA
	AT5G53420	19.6289	22.976	33.0384	56.6748	57.7838	93.9303	25.2144	69.463	1.46199	7.45726e-06	0.000240874	CCT motif family protein	PSR
	AT1G35720	99.376	105.895	131.66	275.906	285.696	365.687	112.31	309.096	1.46057	8.48763e-08	2.0523e-05	annexin 1	PSR
	AT4G23990	4.48448	5.72967	8.7796	17.6018	14.999	19.634	6.33125	17.4116	1.45948	4.37443e-06	0.000165011	cellulose synthase like G3
	AT3G09660	1.23341	1.30169	0.978858	1.67935	3.46382	4.51274	1.17132	3.21864	1.45831	0.000381746	0.00433903	minichromosome maintenance 8
	AT1G05610	0.419179	0.604234	0.517485	0.873256	1.54506	1.81522	0.513633	1.41118	1.45809	0.00464668	0.0300279	ADP-glucose pyrophosphorylase small subunit 2
	AT2G32530	4.50409	6.35464	6.31171	16.1359	15.4793	15.5481	5.72348	15.7211	1.45774	4.10842e-08	1.48886e-05	cellulose synthase-like B3
	AT1G52920	0.916807	0.440517	0.670706	1.85901	1.76891	1.93592	0.67601	1.85461	1.456	0.00307074	0.0216232	G protein coupled receptor
	AT3G04030	3.08014	2.98869	4.79106	8.57224	10.255	10.9518	3.61997	9.92635	1.45529	8.47674e-06	0.000261217	Homeodomain-like superfamily protein
	AT5G05320	1.38516	1.33111	1.52001	2.25605	3.43812	5.92041	1.41209	3.87153	1.45507	0.00128105	0.0109141	FAD/NAD(P)-binding oxidoreductase family protein
	AT4G40010	0.369476	0.687928	0.861571	1.6164	1.56362	2.07998	0.639658	1.75333	1.45473	0.00191703	0.0150076	SNF1-related protein kinase 2.7
	AT4G28490	7.57263	8.25374	12.123	20.8977	22.8417	32.6749	9.31646	25.4715	1.45103	2.50324e-06	0.000119339	Leucine-rich receptor-like protein kinase family protein
	AT1G03550	0.675127	0.648784	0.817491	1.62955	1.85602	2.35038	0.713801	1.94532	1.44641	0.000613182	0.00625085	Secretory carrier membrane protein (SCAMP) family protein
	AT4G38340	0.818787	1.50671	2.98224	4.31153	5.44142	4.70746	1.76925	4.82014	1.44594	0.00115726	0.0100948	Plant regulator RWP-RK family protein
	AT1G17830	0.991685	1.03241	1.08823	1.79047	2.86556	3.80361	1.03744	2.81988	1.44261	0.000401189	0.00450818	Protein of unknown function (DUF789)	PSR
	AT3G50760	2.46982	3.63929	4.56227	8.78126	9.7105	10.512	3.55713	9.66791	1.44249	3.14378e-05	0.000682446	galacturonosyltransferase-like 2
	AT2G05518	4.96078	3.20297	4.25291	7.10502	10.8356	15.8048	4.13889	11.2485	1.44241	0.000782971	0.00749529
	AT3G56240	118.122	120.689	136.426	316.175	351.444	351.547	125.079	339.722	1.44152	7.55463e-09	5.51981e-06	copper chaperone
	AT3G05660	0.791218	1.45457	1.81199	2.26463	2.89289	5.85663	1.35259	3.67139	1.4406	0.00189967	0.0148969	receptor like protein 33
	AT3G17010	1.02776	0.623784	0.741983	2.14109	1.89043	2.4629	0.797843	2.16481	1.44006	0.00115901	0.0101075	AP2/B3-like transcriptional factor family protein
	AT4G33770	4.19221	5.83457	5.65126	12.3473	15.4127	14.7199	5.22601	14.16	1.43804	1.40893e-07	2.66035e-05	Inositol 1,3,4-trisphosphate 5/6-kinase family protein	PSR
	AT5G18780	3.70797	4.08408	3.03606	8.36639	6.91544	13.9185	3.60937	9.73343	1.4312	5.90433e-05	0.00107442	F-box/RNI-like superfamily protein
	AT1G31750	0.612669	1.17753	1.17655	2.71223	3.01101	2.27409	0.988914	2.66578	1.43064	0.00221234	0.0167244	proline-rich family protein		ABA
	AT3G62570	1.63647	1.62177	1.62743	4.30411	3.57448	5.28964	1.62856	4.38941	1.43043	3.86128e-05	0.000793748	Tetratricopeptide repeat (TPR)-like superfamily protein
	AT1G31120	4.81697	5.41309	6.35342	12.2904	15.2682	17.037	5.52783	14.8652	1.42715	9.15923e-08	2.13779e-05	K+ uptake permease 10	PSR
	AT1G10540	0.425609	0.477169	0.233521	0.945762	0.735964	1.36913	0.378766	1.01695	1.42487	0.00601421	0.0366457	nucleobase-ascorbate transporter 8
	AT5G23750	12.1912	15.6878	15.8432	35.369	35.2322	46.7259	14.5741	39.1091	1.4241	5.39953e-08	1.64355e-05	Remorin family protein
	AT1G66960	0.447487	0.516031	0.417393	1.22122	0.598673	1.88243	0.460304	1.23411	1.42281	0.00326348	0.0226958	Terpenoid cyclases family protein
	AT3G18880	1.8012	1.15394	2.19616	3.71066	3.93427	6.14088	1.7171	4.59527	1.42018	0.00177314	0.0140854	Nucleic acid-binding, OB-fold-like protein
	AT1G20490	3.86661	3.47672	4.91298	10.1561	9.08773	13.5407	4.08544	10.9282	1.41949	2.86376e-06	0.000128638	AMP-dependent synthetase and ligase family protein
	AT4G24480	4.87046	6.60273	7.53971	14.0781	17.4298	19.3048	6.33764	16.9376	1.41821	3.31617e-07	4.00923e-05	Protein kinase superfamily protein
	AT3G04070	1.44621	1.72068	1.587	3.21367	3.08367	6.40752	1.58463	4.23495	1.4182	0.000913898	0.00841768	NAC domain containing protein 47
	AT2G15042	10.5904	13.6399	13.3332	21.8244	28.0272	50.4766	12.5212	33.4427	1.41732	4.34332e-05	0.000866859	Leucine-rich repeat (LRR) family protein
	AT1G20390	4.21758	4.20791	5.47323	9.6556	18.1214	9.25324	4.63291	12.3434	1.41375	5.89462e-05	0.00107434	transposable element gene
	AT1G29050	11.491	12.3397	14.0508	28.6656	26.5136	45.6942	12.6272	33.6245	1.41298	1.47249e-06	8.80614e-05	TRICHOME BIREFRINGENCE-LIKE 38
	AT5G47590	3.82305	5.15906	3.48114	9.21835	8.61701	15.3376	4.15442	11.0577	1.41233	7.71266e-05	0.00130594	Heat shock protein HSP20/alpha crystallin family
	AT1G49450	0.646537	1.24262	0.945971	2.46932	2.35367	2.71978	0.945043	2.51426	1.41168	0.000835009	0.00787036	Transducin/WD40 repeat-like superfamily protein		ABA
	AT1G23380	0.770293	0.896076	0.734061	1.45269	2.59019	2.32745	0.800143	2.12345	1.40808	9.73756e-05	0.00155353	KNOTTED1-like homeobox gene 6
	AT1G58280	19.8192	25.0893	27.4472	61.7143	61.6833	68.5895	24.1186	63.9957	1.40783	2.35906e-08	1.05717e-05	Phosphoglycerate mutase family protein
	AT3G24900	0.450242	0.491675	0.53899	1.05735	0.782285	2.08647	0.493636	1.3087	1.40662	0.00643525	0.038623	receptor like protein 39
	AT3G20250	7.76408	9.62727	10.8698	21.747	23.3866	29.6862	9.42038	24.9399	1.4046	1.03483e-07	2.24391e-05	pumilio 5
	AT2G16595	1.75197	1.82792	2.41689	3.92093	4.86544	7.08509	1.99893	5.29048	1.40417	0.000105052	0.00164146	Translocon-associated protein (TRAP), alpha subunit
	AT1G22370	16.327	16.3891	22.8347	43.9202	48.7576	54.0127	18.517	48.8969	1.40089	1.29803e-07	2.60725e-05	UDP-glucosyl transferase 85A5
	AT5G60900	3.69658	4.03518	4.07613	9.82426	4.54667	16.7848	3.93596	10.3852	1.39974	0.00132227	0.0111971	receptor-like protein kinase 1
	AT1G24148	17.8616	25.1455	23.6763	50.0427	53.2345	72.3706	22.2278	58.5493	1.39729	3.039e-07	3.91457e-05
	AT1G24575	23.586	25.4195	23.4633	46.0131	66.0826	78.7643	24.1563	63.62	1.39708	2.33271e-06	0.000113792		PSR
	AT3G08860	0.585158	0.783239	2.2933	3.53519	3.37792	2.73048	1.22057	3.21453	1.39706	0.00619543	0.0374866	PYRIMIDINE 4
	AT5G44565	2.61296	2.38223	1.61747	2.87526	4.68296	9.81476	2.20422	5.791	1.39354	0.00485477	0.0310089
	AT3G62040	1.24624	1.39722	0.820538	2.25007	3.3119	3.53614	1.15466	3.0327	1.39313	0.00251118	0.01842	Haloacid dehalogenase-like hydrolase (HAD) superfamily protein
	AT5G20420	0.295247	0.557321	0.393417	0.773238	1.1516	1.34638	0.415328	1.09041	1.39254	0.00135599	0.0114194	chromatin remodeling 42
	AT1G01470	117.063	121.209	130.909	316.159	294.271	358.191	123.06	322.874	1.39161	8.56669e-09	5.75853e-06	Late embryogenesis abundant protein
	AT4G25000	1.679	1.50222	1.46126	4.29384	1.83369	6.01719	1.54749	4.04824	1.38736	0.00327543	0.02275	alpha-amylase-like
	AT3G19270	1.24463	1.79411	1.70725	4.73202	4.14162	3.54185	1.582	4.1385	1.38736	4.71148e-05	0.000921974	cytochrome P450, family 707, subfamily A, polypeptide 4
	AT1G67865	622.868	660.549	504.229	1263.56	1649.55	1755.53	595.882	1556.21	1.38494	4.22142e-07	4.54749e-05
	AT1G27170	0.678056	1.08306	1.23676	2.03104	2.82199	2.9748	0.999292	2.60928	1.38467	5.39706e-05	0.00101	transmembrane receptors;ATP binding
	AT3G21780	1.89502	1.61095	1.07974	3.5834	2.3482	6.0239	1.52857	3.98517	1.38246	0.00379517	0.0255162	UDP-glucosyl transferase 71B6
	AT3G25760	33.6026	37.6352	75.927	107.569	126.579	149.395	49.0549	127.848	1.38196	0.000106617	0.00166052	allene oxide cyclase 1
	AT5G18130	29.5352	37.0423	62.2528	100.016	94.9177	140.792	42.9434	111.909	1.38181	4.84031e-05	0.000938735
	AT1G62770	3.56834	4.2604	2.61048	5.8569	8.857	12.4689	3.47974	9.06094	1.38068	0.000707637	0.00695632	Plant invertase/pectin methylesterase inhibitor superfamily protein
	AT1G51090	3.85818	3.70764	4.5866	10.3595	10.3	10.9262	4.05081	10.5286	1.37803	1.90915e-05	0.000474605	Heavy metal transport/detoxification superfamily protein
	AT3G51430	12.9044	16.1463	16.8922	36.9814	30.6189	51.7723	15.3143	39.7909	1.37756	1.44097e-06	8.64842e-05	Calcium-dependent phosphotriesterase superfamily protein
	AT5G23810	5.25761	4.1533	4.69379	9.50493	11.7029	15.3916	4.70156	12.1998	1.37565	3.76671e-06	0.000149531	amino acid permease 7
	AT3G19970	4.66513	4.37884	5.75423	9.95973	11.0982	17.2891	4.93273	12.7823	1.37369	6.55103e-06	0.000220037	alpha/beta-Hydrolases superfamily protein	PSR
	AT4G19520	9.21021	13.0824	11.6107	23.6333	29.9179	34.1105	11.3011	29.2206	1.37052	3.55086e-07	4.14345e-05	disease resistance protein (TIR-NBS-LRR class) family
	AT1G06620	2.08109	1.8749	1.8555	4.14577	4.68769	6.17965	1.93716	5.00437	1.36924	0.000111361	0.00171848	2-oxoglutarate (2OG) and Fe(II)-dependent oxygenase superfamily protein
	AT1G59740	1.82747	2.1892	1.8955	3.06654	6.34293	5.84778	1.97072	5.08575	1.36774	8.56629e-05	0.00141065	Major facilitator superfamily protein
	AT1G48390	0.746375	1.25519	1.1876	2.48782	2.11935	3.61996	1.06306	2.74238	1.36721	0.00268262	0.0194229	RNI-like superfamily protein
	AT1G72900	14.7132	14.435	16.7463	32.0484	41.0311	45.2475	15.2982	39.4424	1.36639	8.79615e-08	2.0928e-05	Toll-Interleukin-Resistance (TIR) domain-containing protein
	AT1G65890	0.542621	0.426639	0.595446	1.45927	1.40072	1.17183	0.521569	1.34394	1.36554	0.00375803	0.0253222	acyl activating enzyme 12
	AT3G11010	8.69241	7.51791	9.68825	18.421	15.9337	32.3739	8.63286	22.2429	1.36543	2.74685e-05	0.000620024	receptor like protein 34
	AT5G49990	4.70204	4.77712	5.69404	11.1034	13.1529	14.8374	5.05773	13.0312	1.36541	5.47688e-08	1.64355e-05	Xanthine/uracil permease family protein
	AT2G25510	669.337	613.155	575.977	1652.34	919.46	2215.97	619.49	1595.92	1.36524	9.41272e-05	0.00151659
	AT5G48960	13.0504	13.9173	14.2616	24.6993	40.9285	40.2899	13.7431	35.3059	1.3612	1.47014e-06	8.80614e-05	HAD-superfamily hydrolase, subfamily IG, 5'-nucleotidase
	AT4G26590	0.475859	0.812963	0.522185	1.57145	1.40511	1.6747	0.603669	1.55042	1.36083	0.00121904	0.0104987	oligopeptide transporter 5
	AT4G14090	5.04455	6.7171	12.1205	14.6715	16.3838	30.2199	7.96073	20.4251	1.35937	0.000812298	0.00771878	UDP-Glycosyltransferase superfamily protein
	AT1G72830	4.38752	6.97874	5.02811	11.2746	11.6135	19.1682	5.46479	14.0187	1.35912	2.39575e-05	0.000564587	nuclear factor Y, subunit A3
	AT5G65040	1.77257	3.14475	3.44139	3.86315	7.44566	10.1221	2.78623	7.14365	1.35834	0.00488357	0.0311455	Protein of unknown function (DUF581)
	AT4G36648	32.5079	38.445	51.6955	88.0287	92.3126	133.613	40.8828	104.652	1.35603	3.89627e-06	0.000152805	other RNA
	AT5G38565	1.0228	1.22861	0.911923	1.83777	2.9671	3.29021	1.05444	2.69836	1.3556	0.00192246	0.0150282	F-box/FBD-like domains containing protein
	AT1G30840	1.69983	1.63351	1.92964	3.41908	4.6731	5.33761	1.75433	4.4766	1.35148	0.000153587	0.00217076	purine permease 4
	AT5G21150	0.839236	1.11536	0.548643	2.05337	1.6576	2.66879	0.834413	2.12659	1.34971	0.000306101	0.00366253	Argonaute family protein
	AT1G27420	2.03808	1.8477	1.89891	4.16574	4.19971	6.35643	1.92823	4.90729	1.34765	0.000327432	0.00385869	Galactose oxidase/kelch repeat superfamily protein
	AT1G10140	17.0209	14.6792	16.1237	35.3983	39.5613	46.7265	15.9413	40.562	1.34736	3.85688e-07	4.27821e-05	Uncharacterised conserved protein UCP031279
	AT4G15765	4.59813	5.48729	5.73832	11.8956	13.1944	15.1709	5.27458	13.4203	1.34729	5.91062e-07	5.30644e-05	FAD/NAD(P)-binding oxidoreductase family protein
	AT3G27210	2.92075	3.00036	3.42613	7.00786	8.13958	8.6231	3.11575	7.92351	1.34656	2.09357e-06	0.000106452
	AT1G15310	1.39415	1.23669	1.33373	3.18736	2.49861	4.3875	1.32153	3.35782	1.34532	0.000136651	0.00200736	signal recognition particle 54 kDa subunit
	AT3G11230	9.64172	8.31298	7.84463	16.3693	19.9447	29.1358	8.59978	21.8166	1.34305	7.87372e-06	0.000249421	Yippee family putative zinc-binding protein	PSR
	AT1G20620	1083.33	1258.38	1554.39	2747.19	3253.71	3871.59	1298.7	3290.83	1.34138	1.62144e-06	9.37977e-05	catalase 3
	AT3G62455	0.555141	0.624561	0.445745	1.24112	1.24214	1.63504	0.541815	1.37277	1.34122	0.00066954	0.00666368	transposable element gene
	AT1G74200	0.709696	0.89513	0.82746	1.27519	2.42212	2.45862	0.810762	2.05197	1.33966	0.00217399	0.0164715	receptor like protein 16
	AT3G03310	7.79063	7.74661	8.72717	16.1397	21.0543	24.1868	8.08814	20.4603	1.33895	2.05614e-07	3.31999e-05	lecithin:cholesterol acyltransferase 3	PSR
	AT1G77145	0.841826	1.10315	0.839799	1.97694	2.34024	2.72699	0.92826	2.34806	1.33887	0.00286198	0.0204531	Protein of unknown function (DUF506)
	AT5G53390	0.515645	1.03234	0.424383	1.9694	1.36095	1.65876	0.657457	1.66304	1.33885	0.0056151	0.0347475	O-acyltransferase (WSD1-like) family protein
	AT3G20810	0.923673	1.02271	1.54243	2.71068	2.71929	3.37878	1.16294	2.93625	1.3362	0.000285524	0.00347969	2-oxoglutarate (2OG) and Fe(II)-dependent oxygenase superfamily protein
	AT3G28160	8.62356	9.5827	6.58787	15.3684	18.1137	29.0817	8.26471	20.8546	1.33533	3.12027e-05	0.000679224	transposable element gene
	AT4G01480	12.2803	14.3338	16.614	28.48	33.9578	46.4004	14.4094	36.2794	1.33214	1.39165e-06	8.52311e-05	pyrophosphorylase 5	PSR
	AT1G55610	0.878503	0.919827	1.09352	1.91209	2.44871	2.92013	0.963951	2.42698	1.33213	8.10638e-05	0.00135415	BRI1 like
	AT1G05490	0.649658	0.731949	0.467075	1.57742	1.29669	1.77389	0.616227	1.54933	1.33011	0.00035084	0.00406611	chromatin remodeling 31
	AT1G69260	1.65639	2.21598	2.20968	6.30595	4.96585	4.0184	2.02735	5.09673	1.32998	0.000307732	0.00367681	ABI five binding protein
	AT3G14620	10.6413	11.4803	11.6773	24.1136	20.4476	40.3926	11.2663	28.3179	1.3297	1.42683e-05	0.000379397	cytochrome P450, family 72, subfamily A, polypeptide 8
	AT5G41120	1.10014	2.01128	2.32614	3.75643	4.1173	5.78989	1.81252	4.55454	1.32931	0.000162642	0.00227079	Esterase/lipase/thioesterase family protein
	AT4G37970	1.04533	1.16527	0.780022	2.26479	3.0139	2.23489	0.996871	2.50453	1.32906	0.000634509	0.00639264	cinnamyl alcohol dehydrogenase 6
	AT5G53870	2.2178	2.49872	2.18194	6.18156	6.80699	4.31469	2.29949	5.76775	1.3267	0.000318838	0.00378128	early nodulin-like protein 1		ABA
	AT4G03320	0.703587	0.491733	1.19322	1.7056	1.81623	2.46911	0.796179	1.99698	1.32666	0.00771703	0.0445346	translocon at the inner envelope membrane of chloroplasts 20-IV
	AT1G80570	1.68504	2.19227	2.27579	3.71559	4.86966	6.82542	2.05103	5.13689	1.32454	0.000197666	0.00261927	RNI-like superfamily protein
	AT1G58270	37.9973	38.6012	48.8145	107.791	110.977	95.3144	41.8043	104.694	1.32446	2.13196e-07	3.36409e-05	TRAF-like family protein
	AT5G10300	2.94645	2.49837	2.85291	5.41607	6.34116	9.0066	2.76591	6.92128	1.32328	0.000229309	0.00293939	methyl esterase 5
	AT1G56280	231.929	270.578	258.516	542.736	610.257	748.592	253.674	633.861	1.32119	1.43888e-07	2.68671e-05	drought-induced 19
	AT4G32270	9.53151	10.3435	10.3171	19.7215	30.6269	24.9657	10.064	25.1047	1.31875	1.43335e-06	8.61805e-05	Ubiquitin-like superfamily protein
	AT2G25680	4.15447	3.85228	2.31945	7.95636	9.31322	8.44068	3.44207	8.57008	1.31603	0.000155532	0.00219272	molybdate transporter 1
	AT4G16745	1.38594	1.84412	1.55986	2.84285	3.80347	5.27622	1.59664	3.97418	1.31562	0.000148446	0.00212058	Exostosin family protein
	AT3G13672	2.45215	2.61511	2.7565	6.03047	4.76826	8.67265	2.60792	6.49046	1.31542	0.000119658	0.00180919	TRAF-like superfamily protein		ABA
	AT3G25020	5.40718	7.11059	7.29429	12.5858	13.2759	23.4405	6.60402	16.434	1.31527	2.85329e-05	0.00063805	receptor like protein 42
	AT3G11080	1.4941	1.61755	1.20372	2.67919	3.38743	4.66125	1.43846	3.57596	1.31381	0.000215183	0.00278486	receptor like protein 35
	AT3G53620	14.197	14.8459	15.0334	27.8328	36.8523	44.7705	14.6921	36.4852	1.31227	4.17302e-07	4.52436e-05	pyrophosphorylase 4	PSR
	AT3G09390	304.034	345.509	405.92	749.892	751.983	1115.48	351.821	872.45	1.31023	1.65096e-06	9.4642e-05	metallothionein 2A
	AT3G62740	0.725067	1.28798	1.25376	1.28164	2.59156	4.21907	1.08893	2.69742	1.30866	0.00837641	0.0474118	beta glucosidase 7
	AT3G08870	1.87871	1.73506	4.0161	7.27869	4.42333	7.19673	2.54329	6.29958	1.30856	0.00143178	0.0119144	Concanavalin A-like lectin protein kinase family protein
	AT4G34560	9.02367	12.9607	14.7467	21.9923	31.3135	37.5515	12.2437	30.2858	1.3066	2.41605e-05	0.000567856
	AT4G02050	12.2489	12.7689	14.6971	27.001	31.7539	39.4137	13.2383	32.7229	1.30558	1.80491e-07	3.10755e-05	sugar transporter protein 7
	AT4G00940	1.09328	2.34639	2.0795	3.31009	4.33821	5.98783	1.83972	4.54538	1.30491	0.00221418	0.0167308	Dof-type zinc finger DNA-binding family protein
	AT5G20670	3.28876	3.71008	3.45202	9.41313	8.4328	7.92581	3.48362	8.59058	1.30217	0.000298013	0.00358619	Protein of unknown function (DUF1677)
	AT2G16990	2.11933	2.90329	3.21633	6.67903	6.64826	6.985	2.74632	6.77076	1.30182	1.058e-06	7.3017e-05	Major facilitator superfamily protein
	AT5G35738	3.41736	5.09023	5.43757	10.6789	10.8234	12.8536	4.64839	11.4519	1.30079	0.00283162	0.020262
	AT3G55290	2.38236	3.39007	5.02747	7.71183	7.3552	11.5183	3.59997	8.86177	1.29961	0.000689435	0.00681527	NAD(P)-binding Rossmann-fold superfamily protein
	AT4G20110	2.64069	3.61242	3.75005	7.14513	5.49651	11.9772	3.33439	8.20629	1.29931	0.000154938	0.00218525	VACUOLAR SORTING RECEPTOR 7
	AT4G02005	2.16654	2.04515	2.52473	4.90489	5.06731	6.60417	2.24548	5.52546	1.29907	1.00482e-05	0.000290886	other RNA
	AT1G34060	4.12397	7.41734	11.9252	18.9705	16.494	22.2576	7.82215	19.2407	1.29852	0.000455344	0.00497695	Pyridoxal phosphate (PLP)-dependent transferases superfamily protein
	AT1G51140	13.1523	13.5939	20.0397	41.9076	35.4191	37.7436	15.5953	38.3568	1.29837	1.87103e-06	9.99209e-05	basic helix-loop-helix (bHLH) DNA-binding superfamily protein
	AT4G13800	5.24756	6.57857	5.33962	13.4563	10.8108	17.9432	5.72191	14.0701	1.29806	6.10427e-06	0.00020972	Protein of unknown function (DUF803)
	AT3G04350	9.79831	11.4533	12.4725	23.1291	27.5891	32.1636	11.2414	27.6272	1.29727	1.31099e-07	2.60725e-05	Plant protein of unknown function (DUF946)	PSR
	AT2G43440	2.00105	2.66257	2.8715	5.19482	5.67362	7.61788	2.5117	6.16211	1.29476	0.000209865	0.00273713	F-box and associated interaction domains-containing protein
	AT4G27260	8.95834	10.942	13.2298	21.6624	32.5055	27.0569	11.0434	27.0749	1.29378	3.16445e-06	0.000134502	Auxin-responsive GH3 family protein
	AT1G52030	6.95377	13.5639	6.21062	21.266	17.6386	26.6093	8.90942	21.838	1.29344	0.000191421	0.00255709	myrosinase-binding protein 2
	AT5G60100	1.14828	1.22609	0.805044	1.72767	2.71715	3.34659	1.0598	2.59714	1.29313	0.0008825	0.00821858	pseudo-response regulator 3
	AT1G18710	4.31068	5.13667	6.38594	16.5416	10.7338	11.5202	5.27776	12.9319	1.29293	2.58136e-05	0.000594504	myb domain protein 47
	AT3G25010	6.09895	4.04545	5.04768	12.8853	9.10537	15.2241	5.06403	12.4049	1.29256	3.43027e-05	0.00072877	receptor like protein 41
	AT1G68290	1.29079	1.21089	0.775675	2.35611	2.41664	3.25492	1.09245	2.67589	1.29245	0.00246454	0.0181493	endonuclease 2
	AT4G23670	506.002	588.341	779.349	1480.73	1529.69	1572.17	624.564	1527.53	1.29028	1.41832e-06	8.5583e-05	Polyketide cyclase/dehydrase and lipid transport superfamily protein
	AT4G16190	278.278	318.903	359.719	703.43	683.464	945.176	318.966	777.357	1.28517	6.64471e-07	5.67943e-05	Papain family cysteine protease
	AT1G24070	3.32511	3.88223	3.49536	7.45791	7.63622	10.981	3.56757	8.69171	1.2847	2.07673e-06	0.000106077	cellulose synthase-like A10
	AT1G14640	1.72458	3.35998	3.18868	5.15779	7.99826	6.96831	2.75775	6.70812	1.28242	0.000271245	0.00333329	SWAP (Suppressor-of-White-APricot)/surp domain-containing protein
	AT1G12200	3.70077	3.89109	5.68547	8.19944	9.27217	14.8246	4.42578	10.7654	1.2824	8.76472e-05	0.00143629	Flavin-binding monooxygenase family protein
	AT1G76590	14.0407	16.8661	16.8226	33.9662	35.6364	46.1953	15.9098	38.5993	1.27866	1.37124e-07	2.65027e-05	PLATZ transcription factor family protein
	AT1G17745	2.81658	4.56374	7.13791	11.4511	9.73858	14.0144	4.83941	11.7347	1.27788	0.000235946	0.0029993	D-3-phosphoglycerate dehydrogenase	PSR
	AT1G28230	6.77593	9.76731	12.0475	20.8166	22.7626	25.6177	9.53025	23.0656	1.27516	3.94312e-06	0.000153212	purine permease 1
	AT1G72890	11.0532	12.4093	9.21357	20.259	27.306	31.4541	10.892	26.3397	1.27397	2.44619e-06	0.00011713	Disease resistance protein (TIR-NBS class)	PSR
	AT2G39800	63.7786	90.6914	99.2551	254.837	206.758	151.734	84.575	204.443	1.2734	5.29566e-05	0.000996569	delta1-pyrroline-5-carboxylate synthase 1
	AT5G61820	14.3723	16.7319	21.8143	47.1824	36.8828	43.8536	17.6395	42.6396	1.27338	1.57893e-06	9.16542e-05
	AT1G02340	1.94149	2.6513	1.9623	5.66245	4.96608	5.20881	2.18503	5.27912	1.27264	6.51029e-05	0.00115285	basic helix-loop-helix (bHLH) DNA-binding superfamily protein
	AT3G16030	4.04884	3.62929	4.06964	7.71178	7.46883	13.1846	3.91592	9.45506	1.27174	2.95911e-05	0.000653883	lectin protein kinase family protein
	AT5G53120	14.2015	14.2095	17.4919	36.8022	30.505	43.3282	15.3009	36.8785	1.26916	3.98671e-07	4.37886e-05	spermidine synthase 3
	AT4G32440	5.64371	7.82576	7.53947	13.2142	18.1057	19.3088	7.00298	16.8762	1.26895	1.49199e-06	8.8701e-05	Plant Tudor-like RNA-binding protein
	AT2G04860	1.04543	1.45672	1.26192	2.43924	2.56891	4.06148	1.25469	3.02321	1.26875	0.00113848	0.00997763	Tetratricopeptide repeat (TPR)-like superfamily protein
	AT1G13150	0.924489	1.34695	1.24357	1.93837	3.41981	3.09942	1.17167	2.8192	1.26672	0.00258173	0.0188594	cytochrome P450, family 86, subfamily C, polypeptide 4
	AT1G02930	54.7181	58.0902	99.6402	125.4	131.109	254.289	70.8162	170.266	1.26564	0.000530567	0.00560237	glutathione S-transferase 6
	AT3G21710	1.11803	0.931148	0.654329	1.8012	2.11645	2.58214	0.901168	2.16659	1.26556	0.00744864	0.0433016
	AT2G36380	7.78489	9.18676	8.79345	14.8927	20.7466	26.2128	8.58837	20.6174	1.2634	3.15096e-06	0.000134502	pleiotropic drug resistance 6
	AT2G25590	7.45938	9.42434	10.2839	17.9536	21.545	25.7105	9.05587	21.7364	1.26319	6.67407e-07	5.67943e-05	Plant Tudor-like protein
	AT1G10040	0.542006	1.07892	0.679738	1.38722	1.56441	2.56745	0.766887	1.83969	1.26238	0.00506495	0.0320469	alpha/beta-Hydrolases superfamily protein
	AT1G62360	1.59151	2.4936	1.10102	2.62358	4.98767	4.82859	1.72871	4.14661	1.26224	0.00207374	0.015902	KNOX/ELK homeobox transcription factor
	AT1G35710	38.9442	38.234	40.0267	84.7366	53.6646	142.274	39.0683	93.5585	1.25987	0.000350114	0.0040605	Protein kinase family protein with leucine-rich repeat domain
	AT3G28540	11.9345	10.7851	8.44698	21.7228	16.7782	36.0469	10.3889	24.8493	1.25817	0.000186144	0.00250516	P-loop containing nucleoside triphosphate hydrolases superfamily protein
	AT3G56040	35.2609	40.5555	43.9822	77.1047	106.364	102.91	39.9328	95.4595	1.25731	6.33082e-07	5.49816e-05	UDP-glucose pyrophosphorylase 3	PSR
	AT1G19510	5.56274	4.48656	4.57821	8.44313	13.2353	13.2735	4.87584	11.6506	1.25669	0.000151432	0.0021477	RAD-like 5
	AT5G27600	4.90619	5.92881	7.29507	12.2344	12.94	18.1379	6.04336	14.4374	1.25639	3.16476e-06	0.000134502	long-chain acyl-CoA synthetase 7
	AT1G09530	7.7518	8.57909	10.0183	20.6799	21.8269	20.4365	8.78305	20.9811	1.2563	9.60034e-08	2.17659e-05	phytochrome interacting factor 3
	AT5G66080	3.55316	3.15187	3.29921	6.3089	8.11922	9.46871	3.33475	7.96561	1.25621	2.11692e-05	0.000514653	Protein phosphatase 2C family protein
	AT5G24160	10.1175	10.5867	10.2497	22.9185	25.3276	25.6846	10.318	24.6436	1.25605	1.18167e-08	6.73153e-06	squalene monoxygenase 6
	AT4G01070	33.2929	42.1182	44.6966	93.9439	89.3602	103.541	40.0359	95.6151	1.25594	1.12979e-07	2.41861e-05	UDP-Glycosyltransferase superfamily protein
	AT1G34420	0.83762	1.15491	1.67847	2.47331	1.71026	4.57798	1.22367	2.92052	1.25501	0.00555139	0.034468	leucine-rich repeat transmembrane protein kinase family protein
	AT2G40900	2.03522	2.77072	2.83821	5.22918	5.83463	7.13459	2.54805	6.06614	1.25138	2.20312e-05	0.000528906	nodulin MtN21 /EamA-like transporter family protein
	AT4G21470	28.9319	28.7447	28.0924	58.4046	66.5924	79.1215	28.5896	68.0395	1.25088	7.20689e-08	1.81512e-05	riboflavin kinase/FMN hydrolase	PSR
	AT3G55940	1.1556	1.76376	2.03891	3.75746	3.41501	4.62016	1.65276	3.93088	1.24998	0.000357617	0.00413041	Phosphoinositide-specific phospholipase C family protein
	AT3G03190	16.5272	11.531	17.2666	32.6381	40.5503	34.4543	15.1083	35.8809	1.24788	1.00366e-05	0.000290802	glutathione S-transferase F11
	AT1G54100	21.1892	24.7104	28.1862	57.0107	52.5898	66.2855	24.6953	58.6287	1.24737	2.04071e-07	3.31344e-05	aldehyde dehydrogenase 7B4
	AT2G17036	1.87228	2.29689	2.71026	4.1826	6.65639	5.48074	2.29314	5.43991	1.24626	0.000748795	0.0072632	F-box family protein with a domain of unknown function (DUF295)
	AT1G52820	1.61481	3.06166	2.34672	4.76423	6.14868	5.74541	2.34106	5.55277	1.24605	0.00108989	0.00963728	2-oxoglutarate (2OG) and Fe(II)-dependent oxygenase superfamily protein
	AT2G22470	7.15995	6.57477	4.88879	12.9935	13.3802	17.7962	6.20784	14.7233	1.24594	0.000247751	0.0031138	arabinogalactan protein 2
	AT4G13820	0.946003	0.909091	0.648811	2.26638	1.67888	1.98977	0.834635	1.97834	1.24507	0.00167267	0.013437	Leucine-rich repeat (LRR) family protein
	AT2G37890	2.10605	1.799	1.28393	2.80796	3.37344	6.11478	1.72966	4.09873	1.24469	0.00248414	0.0182536	Mitochondrial substrate carrier family protein	PSR
	AT2G39380	1.25512	2.13588	1.3773	3.09409	3.28408	4.91753	1.58943	3.76523	1.24423	0.00113945	0.00997839	exocyst subunit exo70 family protein H2
	AT4G04620	7.87749	8.2556	8.88261	15.0411	19.7468	24.4353	8.33857	19.7411	1.24333	3.65974e-06	0.000146783	Ubiquitin-like superfamily protein
	AT5G16560	3.95431	4.55545	5.28032	8.61499	11.3429	12.6852	4.59669	10.881	1.24314	1.37237e-06	8.46043e-05	Homeodomain-like superfamily protein
	AT4G21910	10.1886	12.7412	17.7511	29.4147	31.4511	35.4001	13.5603	32.0886	1.24267	5.69087e-06	0.000199656	MATE efflux family protein
	AT5G22860	5.86776	6.94883	7.31704	12.2734	17.0242	18.3039	6.71121	15.8672	1.2414	1.04364e-06	7.27736e-05	Serine carboxypeptidase S28 family protein
	AT2G20720	1.70764	2.7806	1.74375	4.62468	4.14435	5.96276	2.07733	4.9106	1.24117	0.000306583	0.00366569	Pentatricopeptide repeat (PPR) superfamily protein
	AT5G60910	1.45411	2.7377	1.92131	3.88241	3.75951	6.7852	2.03771	4.80904	1.2388	0.00054264	0.00569586	AGAMOUS-like 8
	AT1G69230	1.40021	1.79411	1.19508	2.39842	3.56816	4.38882	1.46313	3.4518	1.23829	0.0038652	0.0258732	SPIRAL1-like2
	AT4G19390	13.9357	12.6374	13.3539	24.4792	29.1886	40.5067	13.309	31.3915	1.23797	3.07872e-06	0.000133329	Uncharacterised protein family (UPF0114)
	AT5G19430	19.6734	21.3633	20.2828	38.1891	50.4102	55.5867	20.4398	48.062	1.23351	2.89791e-07	3.86504e-05	RING/U-box superfamily protein	PSR
	AT2G02350	1.26167	2.42489	1.3845	3.29425	3.58256	5.03688	1.69035	3.97123	1.23226	0.00430887	0.0282799	SKP1 interacting partner 3
	AT3G26440	0.667599	0.688493	0.536042	1.22117	0.995849	2.22414	0.630711	1.48039	1.23092	0.00619663	0.0374866	Protein of unknown function (DUF707)
	AT1G76580	7.16902	7.62504	7.94331	15.7566	16.7992	20.7826	7.57913	17.7795	1.23011	6.4027e-08	1.79016e-05	Squamosa promoter-binding protein-like (SBP domain) transcription factor family protein
	AT3G45290	1.26363	0.996019	1.76057	3.24177	2.55851	3.62577	1.34007	3.14202	1.22938	0.000337198	0.00393788	Seven transmembrane MLO family protein
	AT3G52180	28.5936	34.7709	48.0029	75.7508	75.1063	110.25	37.1225	87.0358	1.22932	2.15638e-05	0.000522051	dual specificity protein phosphatase (DsPTP1) family protein
	AT1G71960	2.69128	3.94183	4.38919	7.57861	8.88862	9.36941	3.6741	8.61221	1.22899	3.15757e-06	0.000134502	ATP-binding casette family G25
	AT1G21520	9.91035	12.8077	10.3126	19.9339	14.1823	43.2964	11.0102	25.8042	1.22876	0.0036259	0.0246195
	AT1G24330	1.08191	1.06858	1.43458	2.4292	2.95397	3.00443	1.19502	2.79587	1.22626	0.000142321	0.00206227	ARM repeat superfamily protein
	AT4G26270	3.24212	4.14435	3.75913	8.15596	6.74757	11.1712	3.7152	8.69158	1.22618	1.13894e-05	0.000320334	phosphofructokinase 3
	AT3G61900	2.68326	3.13111	2.73416	6.38848	5.44229	8.15745	2.84951	6.66274	1.2254	0.00374198	0.0252495	SAUR-like auxin-responsive protein family
	AT1G56710	1.07205	1.13867	1.42408	2.39792	2.64974	3.43469	1.2116	2.82745	1.22259	0.00143475	0.0119273	Pectin lyase-like superfamily protein
	AT5G50720	3.11633	2.99474	3.06897	6.32565	6.63233	8.4628	3.06001	7.14026	1.22244	0.00011664	0.00177951	HVA22 homologue E
	AT4G06536	6.7121	6.75736	9.00232	19.3543	19.897	13.1819	7.49059	17.4777	1.22237	0.000649741	0.00651485	SPla/RYanodine receptor (SPRY) domain-containing protein
	AT3G19710	83.5345	104.556	125.075	212.785	258.955	258.427	104.388	243.389	1.2213	1.88237e-06	0.000100264	branched-chain aminotransferase4
	AT2G17500	1.55123	1.44929	1.13483	2.51347	3.0118	4.09445	1.37845	3.20657	1.21799	0.000752122	0.00728916	Auxin efflux carrier family protein
	AT5G03640	0.606472	0.509957	0.956674	1.40557	1.40748	2.00722	0.691034	1.60676	1.21732	0.00499676	0.0317109	Protein kinase superfamily protein
	AT2G37760	7.20275	9.95311	10.8463	21.8615	19.1203	24.094	9.33405	21.692	1.21659	1.97891e-06	0.000103762	NAD(P)-linked oxidoreductase superfamily protein
	AT3G14590	1.45908	1.79475	1.79326	3.6354	4.33432	3.75494	1.68236	3.90822	1.21602	2.09434e-05	0.000511562	Calcium-dependent lipid-binding (CaLB domain) family protein
	AT1G45191	7.6185	9.58932	13.4258	21.0412	23.5207	26.5562	10.2112	23.706	1.2151	8.82999e-06	0.000266583	Glycosyl hydrolase superfamily protein
	AT1G23040	8.83562	8.66415	12.4	23.4406	22.4501	23.5	9.96661	23.1302	1.21461	1.20578e-05	0.00033576	hydroxyproline-rich glycoprotein family protein
	AT1G67860	153.183	187.818	169.005	320.204	375.186	488.024	170.002	394.471	1.21437	9.33461e-07	6.82035e-05
	AT4G08870	81.7771	85.7719	118.913	202.259	230.446	231.623	95.4873	221.443	1.21355	2.05429e-06	0.000105994	Arginase/deacetylase superfamily protein
	AT3G63010	2.84592	2.78552	3.70131	5.79703	7.07959	8.76374	3.11092	7.21345	1.21335	6.21389e-05	0.00111744	alpha/beta-Hydrolases superfamily protein
	AT3G25620	2.23682	2.52273	3.1364	5.39768	6.03937	6.85731	2.63198	6.09812	1.21221	7.82194e-06	0.000248249	ABC-2 type transporter family protein
	AT1G52570	0.768495	0.688156	0.459987	1.5282	1.52599	1.38302	0.638879	1.47907	1.21108	0.00365772	0.0247786	phospholipase D alpha 2
	AT3G56400	68.1124	72.6453	66.2253	161.971	92.526	224.439	68.9943	159.645	1.21032	0.000247971	0.00311446	WRKY DNA-binding protein 70
	AT4G17483	0.841876	1.0787	1.38575	1.75384	2.75831	3.12486	1.10211	2.54567	1.20778	0.00705069	0.0415285	alpha/beta-Hydrolases superfamily protein
	AT2G26660	15.9321	16.2415	15.8884	28.84	34.065	48.0551	16.0207	36.9867	1.20707	2.87889e-06	0.000128841	SPX domain gene 2	PSR
	AT4G26060	3.54641	4.26004	5.14255	8.44351	7.46961	13.9784	4.31633	9.96383	1.20689	0.00026378	0.00327267	Ribosomal protein L18ae family
	AT1G62975	1.74823	2.33034	2.47538	4.58188	5.78946	4.74467	2.18465	5.03867	1.20564	0.000235757	0.00299839	basic helix-loop-helix (bHLH) DNA-binding superfamily protein
	AT5G43780	36.5285	43.7327	51.6645	95.0169	84.5802	124.312	43.9752	101.303	1.20391	2.90226e-06	0.000129198	Pseudouridine synthase/archaeosine transglycosylase-like family protein
	AT1G68460	1.65806	1.3278	0.98555	2.15885	3.39528	3.59004	1.32381	3.04806	1.2032	0.00584897	0.0358795	isopentenyltransferase 1
	AT3G03790	12.478	14.223	16.1541	26.1898	36.1857	36.1345	14.285	32.8367	1.20081	1.24302e-06	7.94909e-05	ankyrin repeat family protein / regulator of chromosome condensation (RCC1) family protein	PSR
	AT4G39955	3.48105	3.58851	3.88939	8.38586	6.46298	10.3367	3.65299	8.39518	1.20049	6.47865e-05	0.00114967	alpha/beta-Hydrolases superfamily protein
	AT1G22170	5.49226	5.73914	6.96317	10.2198	13.6271	17.945	6.06486	13.9306	1.19972	3.16678e-05	0.000685269	Phosphoglycerate mutase family protein	PSR
	AT2G34960	2.08876	4.12302	4.77006	6.63298	7.27516	11.3152	3.66062	8.40779	1.19964	0.00122845	0.0105596	cationic amino acid transporter 5
	AT1G02065	3.00734	3.96763	3.55182	8.3251	6.5688	9.28324	3.50893	8.05905	1.19958	2.4085e-05	0.000566478	squamosa promoter binding protein-like 8
	AT3G01960	15.7542	25.1296	27.1668	46.7072	54.309	55.2674	22.6835	52.0945	1.19949	2.60951e-05	0.000598734
	AT2G28650	0.688525	1.04763	0.818516	2.295	1.75457	1.81735	0.851556	1.95564	1.19947	0.00526159	0.0329929	exocyst subunit exo70 family protein H8
	AT4G09030	21.2134	22.1739	19.1946	40.3939	44.5064	58.6632	20.8606	47.8545	1.19787	4.51423e-06	0.000168769	arabinogalactan protein 10
	AT1G62310	10.0425	12.3411	12.9737	21.0859	29.3968	30.5886	11.7858	27.0238	1.19718	1.54404e-06	9.08846e-05	transcription factor jumonji (jmjC) domain-containing protein
	AT4G17680	4.24866	4.86949	5.60328	9.15961	11.664	12.9247	4.90714	11.2495	1.1969	3.16414e-05	0.000685224	SBP (S-ribonuclease binding protein) family protein
	AT5G65140	4.82529	7.13387	6.0644	12.3033	14.2781	14.7365	6.00785	13.7727	1.19689	2.08857e-06	0.000106433	Haloacid dehalogenase-like hydrolase (HAD) superfamily protein
	AT5G45310	3.01211	3.40539	2.94888	6.34881	7.51449	7.59967	3.12213	7.15432	1.19629	2.97189e-05	0.000655844
	AT4G22790	2.02416	2.12754	2.29063	4.03236	5.18119	5.54101	2.14744	4.91819	1.19551	0.00027518	0.00336932	MATE efflux family protein
	AT3G63210	19.0493	24.2503	27.7302	50.2279	53.8914	58.3743	23.6766	54.1645	1.19389	4.87226e-07	4.93243e-05	Protein of unknown function (DUF581)
	AT2G17470	0.713316	0.625876	0.646626	1.26635	1.42258	1.84186	0.661939	1.51026	1.19003	0.00187895	0.0147688	Aluminium activated malate transporter family protein
	AT2G34490	4.67995	6.77522	9.30402	14.485	15.3997	17.4461	6.91973	15.777	1.18903	7.24535e-05	0.00124586	cytochrome P450, family 710, subfamily A, polypeptide 2
	AT5G16380	4.43395	6.43015	5.83872	11.8906	11.7539	14.3632	5.56761	12.6692	1.1862	2.16397e-05	0.000522051	Protein of unknown function, DUF538
	AT5G65350	2.03208	2.29241	2.32686	5.15363	3.85964	6.12156	2.21712	5.04494	1.18615	0.00822824	0.0467938	histone 3 11
	AT1G50970	4.28244	4.49909	4.12515	8.31901	9.85022	11.1899	4.30223	9.78636	1.18569	5.52169e-07	5.22489e-05	Membrane trafficking VPS53 family protein
	AT4G36930	3.30828	2.55299	3.46534	4.84528	7.17139	9.17871	3.10887	7.06513	1.18432	0.000360519	0.00415394	basic helix-loop-helix (bHLH) DNA-binding superfamily protein
	AT4G35750	159.121	184.835	216.341	317.75	391.324	564.119	186.766	424.398	1.18419	2.46106e-05	0.000575217	SEC14 cytosolic factor family protein / phosphoglyceride transfer family protein	PSR
	AT1G64563	1.06967	1.38129	1.26551	2.11698	3.08483	3.24249	1.23882	2.81477	1.18404	0.000429906	0.00476555	other RNA
	AT4G39950	23.094	18.5239	26.313	45.6663	53.8501	54.8192	22.6436	51.4452	1.18393	1.49375e-06	8.8701e-05	cytochrome P450, family 79, subfamily B, polypeptide 2
	AT5G56230	4.04822	5.61926	5.52822	9.29555	10.5126	14.6922	5.06523	11.5001	1.18295	0.00119147	0.0103077	prenylated RAB acceptor 1.G2
	AT1G72770	8.88378	11.1479	13.9371	25.0003	24.0098	28.112	11.3229	25.7074	1.18293	1.82254e-06	9.95546e-05	homology to ABI1
	AT1G70300	3.04201	2.81195	4.45087	7.17018	8.43222	7.77126	3.43494	7.79122	1.18156	2.20286e-05	0.000528906	K+ uptake permease 6
	AT1G01420	5.5766	6.5957	11.2583	16.7113	17.9587	18.47	7.81019	17.7133	1.18141	0.000159043	0.00223624	UDP-glucosyl transferase 72B3
	AT1G77450	3.40639	2.87427	5.0144	9.41568	6.80527	9.37489	3.76502	8.53194	1.18022	0.000656965	0.00657503	NAC domain containing protein 32
	AT5G01200	4.33775	4.24163	4.50951	8.68786	9.93188	11.0352	4.36297	9.88496	1.17993	2.24366e-05	0.000535958	Duplicated homeodomain-like superfamily protein
	AT5G01880	7.93988	10.9442	12.7172	25.1286	20.3208	26.1171	10.5338	23.8555	1.1793	1.36082e-05	0.000367955	RING/U-box superfamily protein
	AT1G69870	16.4019	20.2688	21.7235	33.3812	35.7268	62.8357	19.4647	43.9812	1.17603	7.04326e-05	0.00122212	nitrate transporter 1.7
	AT3G28945	0.450008	0.579666	0.672432	1.18083	1.328	1.33626	0.567368	1.2817	1.1757	0.000632762	0.00638324	transposable element gene
	AT4G21440	1.00423	1.5165	2.2827	3.94504	3.48609	3.40798	1.60115	3.61304	1.17411	0.00483485	0.0309169	MYB-like 102		ABA
	AT3G54260	3.15979	4.40591	3.39942	4.18192	8.66108	11.8971	3.65504	8.2467	1.17393	0.00354271	0.0241915	TRICHOME BIREFRINGENCE-LIKE 36
	AT4G23130	3.60285	4.38823	4.04554	9.32099	4.43806	13.3937	4.01221	9.05093	1.17367	0.00252407	0.0185022	cysteine-rich RLK (RECEPTOR-like protein kinase) 5
	AT1G31770	2.39663	2.41107	2.58885	3.86941	5.64382	7.1722	2.46552	5.56181	1.17366	0.000154261	0.00217844	ATP-binding cassette 14
	AT1G71130	24.3525	22.3481	26.643	38.575	54.3102	72.53	24.4479	55.1384	1.17335	4.05952e-05	0.000825192	Integrase-type DNA-binding superfamily protein	PSR
	AT1G28570	2.94411	4.01501	5.48747	9.27214	8.20384	10.585	4.14886	9.35367	1.17282	8.48736e-05	0.00140108	SGNH hydrolase-type esterase superfamily protein
	AT3G48740	91.8968	86.9201	84.9862	163.892	198.109	232.18	87.9344	198.06	1.17144	8.40475e-07	6.44917e-05	Nodulin MtN3 family protein
	AT1G07750	18.7484	19.9061	18.8851	38.7727	39.2086	51.4978	19.1799	43.1597	1.17009	2.04056e-07	3.31344e-05	RmlC-like cupins superfamily protein
	AT1G60270	5.30519	5.09818	7.90082	12.2976	16.0943	12.7944	6.1014	13.7288	1.16999	3.46941e-05	0.000733837	beta glucosidase 6
	AT5G20280	38.7673	47.7151	56.1738	96.748	104.331	119.891	47.552	106.99	1.1699	1.74579e-06	9.68249e-05	sucrose phosphate synthase 1F
	AT3G11410	100.955	113.682	107.939	239.278	237.616	247.996	107.525	241.63	1.16813	8.81655e-08	2.0928e-05	protein phosphatase 2CA
	AT4G23150	1.50353	1.24419	1.64991	3.14965	1.64205	5.08472	1.46588	3.29214	1.16726	0.00844504	0.0476798	cysteine-rich RLK (RECEPTOR-like protein kinase) 7
	AT1G78130	6.93455	8.3818	8.42134	14.3052	17.402	21.5983	7.91256	17.7685	1.16711	5.59976e-06	0.00019749	Major facilitator superfamily protein
	AT1G23730	2.56144	3.91418	2.5804	5.17867	7.81901	7.33583	3.01867	6.77784	1.16691	0.000187591	0.00251895	beta carbonic anhydrase 3
	AT4G30630	6.0304	6.78597	8.81186	13.0706	15.7654	19.7006	7.20941	16.1788	1.16616	2.39208e-05	0.000564196
	AT2G31990	1.3199	1.50329	1.60933	3.17743	2.50928	4.25806	1.47751	3.31493	1.16581	0.00109175	0.00964521	Exostosin family protein
	AT5G24155	2.9855	3.95923	3.21062	7.26444	7.82531	7.68318	3.38512	7.59097	1.16508	0.000650638	0.00651996	FAD/NAD(P)-binding oxidoreductase family protein
	AT3G44860	13.943	12.3822	16.254	37.5955	21.954	35.9047	14.1931	31.8181	1.16466	5.95434e-05	0.00108059	farnesoic acid carboxyl-O-methyltransferase
	AT4G13880	1.54638	1.11453	1.4636	2.78661	2.82882	3.6161	1.37484	3.07717	1.16234	0.000560181	0.00582359	receptor like protein 48
	AT3G25990	0.823664	0.742055	0.564905	1.41562	1.51798	1.83435	0.710208	1.58932	1.1621	0.00836838	0.0473823	Homeodomain-like superfamily protein
	AT2G19810	44.5654	46.812	42.1931	84.7871	98.9544	115.148	44.5235	99.6299	1.16201	2.62363e-07	3.70505e-05	CCCH-type zinc finger family protein
	AT1G52410	10.6631	13.883	14.2946	25.3529	28.8288	32.7284	12.9469	28.97	1.16196	5.9218e-07	5.30644e-05	TSK-associating protein 1
	AT3G23430	6.4764	8.28023	7.78668	11.0752	20.8091	18.553	7.51443	16.8124	1.16179	5.9325e-05	0.00107896	phosphate 1
	AT5G58690	1.33596	1.54461	1.60346	2.66139	3.41963	3.94637	1.49468	3.34246	1.16108	0.00041082	0.00459031	phosphatidylinositol-speciwc phospholipase C5
	AT1G76790	4.56452	3.86005	3.76668	7.30296	10.8474	9.10828	4.06375	9.08623	1.16087	0.000161009	0.00225385	O-methyltransferase family protein
	AT5G48412	47.8946	63.2854	79.7505	124.468	137.306	165.097	63.6435	142.29	1.16075	8.3852e-06	0.000260709
	AT5G03680	0.660822	0.635037	0.652638	1.04626	1.76817	1.5371	0.649499	1.45051	1.15916	0.00443855	0.0289838	Duplicated homeodomain-like superfamily protein
	AT5G59700	2.71591	3.1594	6.03904	9.27603	8.48857	8.82517	3.97145	8.86326	1.15817	0.000541971	0.00569586	Protein kinase superfamily protein
	AT5G05760	6.15077	7.28423	6.86158	12.1437	15.1909	17.9611	6.76553	15.0986	1.15814	3.93788e-06	0.000153212	syntaxin of plants 31
	AT1G53160	20.8212	20.9741	15.8334	34.8149	41.7887	51.8841	19.2096	42.8292	1.15677	7.23012e-06	0.000235927	squamosa promoter binding protein-like 4
	AT1G67870	296.967	307.903	383.981	667.677	804.937	728.674	329.617	733.763	1.15452	1.8644e-06	9.99209e-05	glycine-rich protein
	AT4G38740	465.883	463.241	577.89	1008.06	1126.25	1219.23	502.338	1117.85	1.15399	8.89395e-07	6.67637e-05	rotamase CYP 1
	AT2G45920	5.87417	5.31568	5.45227	11.0952	12.2961	13.6151	5.54737	12.3355	1.15294	1.94155e-06	0.000102238	U-box domain-containing protein
	AT4G04490	2.89711	2.39469	2.20095	4.06864	3.71717	8.86344	2.49758	5.54975	1.15189	0.00327515	0.02275	cysteine-rich RLK (RECEPTOR-like protein kinase) 36
	AT2G32870	49.1019	60.2878	47.9194	101.523	115.118	132.556	52.4364	116.399	1.15044	7.0086e-07	5.81051e-05	TRAF-like family protein
	AT3G25290	1.43764	2.2607	2.15126	3.21278	4.1393	5.62725	1.94987	4.32644	1.14981	0.00228734	0.0171487	Auxin-responsive family protein
	AT4G19170	304.854	414.552	516.805	958.188	893.107	888.965	412.07	913.42	1.14839	2.00205e-05	0.00049332	nine-cis-epoxycarotenoid dioxygenase 4
	AT2G31585	10.5985	12.7671	19.0016	27.1173	29.997	36.7906	14.1224	31.3016	1.14825	0.000122783	0.0018466	other RNA
	AT1G31580	1200.03	1236.33	1179.73	2739.15	1855.21	3417.43	1205.36	2670.6	1.1477	4.33337e-05	0.000865901	ECS1
	AT2G31230	3.69215	6.15001	10.129	13.3835	11.9625	18.8817	6.65703	14.7425	1.14703	0.00375574	0.0253198	ethylene-responsive element binding factor 15
	AT2G18660	9.89906	7.42208	8.71408	16.5431	10.5734	30.5251	8.67841	19.2139	1.14665	0.00404722	0.0268046	plant natriuretic peptide A	PSR
	AT1G64780	4.08761	6.76198	8.33031	15.182	13.4564	13.814	6.3933	14.1508	1.14625	0.000164758	0.00229296	ammonium transporter 1;2
	AT1G55740	1.05074	1.25453	1.32773	2.36143	3.09489	2.58432	1.211	2.68021	1.14615	0.000359416	0.0041443	seed imbibition 1
	AT5G49700	6.14632	6.095	3.44409	9.7531	12.1397	12.8145	5.22847	11.5691	1.14582	0.00143732	0.0119382	Predicted AT-hook DNA-binding family protein
	AT1G34580	1.63663	1.46268	1.40085	3.70955	2.64536	3.59628	1.50005	3.31707	1.1449	0.000273078	0.00334976	Major facilitator superfamily protein
	AT1G13990	23.6577	23.6701	26.9319	50.8337	42.0097	71.3301	24.7533	54.7245	1.14457	9.72463e-06	0.000284862
	AT5G07690	17.705	22.7051	26.3291	42.8618	55.1746	49.1594	22.2464	49.0653	1.14113	3.6547e-06	0.000146756	myb domain protein 29
	AT1G29600	1.38436	2.04303	1.62764	2.94577	3.45576	4.74693	1.68501	3.71615	1.14106	0.00116728	0.0101533	Zinc finger C-x8-C-x5-C-x3-H type family protein
	AT4G18580	4.25547	4.16516	3.19964	7.4862	6.19669	11.9343	3.87342	8.53905	1.14047	0.00115351	0.0100647
	AT4G22760	1.00101	1.26256	0.858172	2.31996	2.32311	2.22932	1.04058	2.2908	1.13846	0.00545184	0.0339631	Tetratricopeptide repeat (TPR)-like superfamily protein
	AT2G43510	9.12777	5.62707	8.88244	15.0689	13.3543	23.5244	7.8791	17.3159	1.13599	0.00192188	0.0150282	trypsin inhibitor protein 1
	AT3G21600	2.05797	2.63689	3.63839	4.85891	7.05485	6.39389	2.77775	6.10255	1.13549	0.000745187	0.00723865	Senescence/dehydration-associated protein-related
	AT3G56260	2.26615	3.76153	3.16497	6.7381	5.96232	7.49383	3.06422	6.73142	1.13539	0.0013298	0.0112467
	AT3G10200	1.68419	1.65893	2.21777	3.26299	4.36845	4.58431	1.85363	4.07191	1.13535	0.000381621	0.00433903	S-adenosyl-L-methionine-dependent methyltransferases superfamily protein
	AT3G51760	3.68083	3.05596	3.32475	5.92583	8.80557	7.36098	3.35385	7.36413	1.1347	0.000105565	0.00164642	Protein of unknown function (DUF688)
	AT3G27460	4.68825	4.47012	5.50639	9.61421	9.86032	12.725	4.88825	10.7332	1.13469	3.86558e-06	0.000152104	SGF29 tudor-like domain
	AT2G38740	37.8254	46.7518	56.9898	92.1023	98.4604	120.024	47.189	103.529	1.13351	3.75946e-06	0.000149531	Haloacid dehalogenase-like hydrolase (HAD) superfamily protein	PSR
	AT3G06220	2.4772	3.35618	1.51515	5.68517	4.08031	6.35097	2.44951	5.37215	1.133	0.00541825	0.0338175	AP2/B3-like transcriptional factor family protein
	AT4G28260	45.7245	57.677	56.076	98.4066	126.203	125.088	53.1592	116.566	1.13276	1.04764e-06	7.29009e-05		PSR
	AT5G40240	4.77413	4.89889	6.23784	10.1649	10.6268	14.0963	5.30362	11.6293	1.13272	9.31306e-06	0.000276757	nodulin MtN21 /EamA-like transporter family protein
	AT4G02290	7.75144	10.2241	7.964	14.7234	20.7904	21.3249	8.64651	18.9462	1.13172	6.99921e-06	0.000231311	glycosyl hydrolase 9B13
	AT3G29590	4.10539	3.98388	10.3793	11.068	13.4508	15.9355	6.15619	13.4848	1.13122	0.00498612	0.0316733	HXXXD-type acyl-transferase family protein
	AT2G33240	0.266968	0.50263	0.424489	0.690094	0.975842	0.94913	0.398029	0.871689	1.13094	0.00172211	0.0137714	myosin XI D
	AT5G67180	4.60475	6.28588	6.81511	11.7476	11.2443	15.7771	5.90192	12.923	1.13068	2.1668e-05	0.000522051	target of early activation tagged (EAT) 3
	AT1G12290	1.27019	1.51654	1.5628	2.58733	3.27887	3.65745	1.44985	3.17455	1.13065	8.92609e-05	0.00145705	Disease resistance protein (CC-NBS-LRR class) family
	AT5G62020	5.38119	5.30554	5.75168	13.3942	9.92212	12.6587	5.47947	11.9917	1.12993	2.60978e-05	0.000598734	heat shock transcription factor B2A
	AT4G00500	7.93596	7.11935	7.62626	12.7292	15.3553	21.5447	7.56052	16.543	1.12967	2.1126e-05	0.000514153	alpha/beta-Hydrolases superfamily protein	PSR
	AT2G18440	98.462	108.452	118.992	181.724	235.948	295.393	108.635	237.688	1.12958	8.11725e-06	0.000254218	GUT15 (GENE WITH UNSTABLE TRANSCRIPT 15); other RNA
	AT2G43530	70.9729	80.9623	80.4004	141.503	165.137	201.663	77.4452	169.435	1.12948	5.83476e-07	5.30017e-05	Scorpion toxin-like knottin superfamily protein
	AT5G10650	5.68153	5.84038	6.82031	12.5391	13.5005	14.042	6.11407	13.3605	1.12777	4.00947e-07	4.38952e-05	RING/U-box superfamily protein
	AT4G21960	955.308	1154.25	1682.31	2718.3	2703.78	2859.48	1263.96	2760.52	1.12699	5.26333e-05	0.000993823	Peroxidase superfamily protein
	AT1G59640	1.82282	2.67906	2.64742	4.55687	4.42064	6.63323	2.3831	5.20358	1.12667	0.000627655	0.00634641	BIG PETAL P
	AT1G64370	649.104	716.738	877.19	1435.48	1555.61	1903.69	747.677	1631.59	1.12579	3.51422e-06	0.000143167
	AT1G15110	2.92499	2.877	3.77617	5.77808	6.16344	8.95803	3.19272	6.96652	1.12565	7.03002e-05	0.00122171	phosphatidyl serine synthase family protein
	AT1G08500	1.79362	1.52085	1.73667	3.07717	4.2634	3.6551	1.68371	3.66522	1.12225	0.00718356	0.0421213	early nodulin-like protein 18
	AT3G10420	75.7113	95.242	126.638	206.638	215.048	225.972	99.1971	215.886	1.1219	1.56524e-05	0.000408444	P-loop containing nucleoside triphosphate hydrolases superfamily protein	PSR
	AT1G77280	1.79684	1.9751	2.2959	4.78935	3.96509	4.44632	2.02261	4.40025	1.12137	1.8802e-05	0.000468797	Protein kinase protein with adenine nucleotide alpha hydrolases-like domain
	AT5G66910	6.43052	6.78376	6.18925	11.735	12.2803	18.1882	6.46784	14.0678	1.12104	8.76661e-06	0.000265258	Disease resistance protein (CC-NBS-LRR class) family
	AT4G36900	15.6004	14.6857	18.2255	32.4112	33.206	39.759	16.1705	35.1254	1.11915	1.6988e-06	9.56641e-05	related to AP2 10
	AT5G45350	66.7607	69.6212	91.0869	146.237	162.768	185.048	75.823	164.684	1.119	2.48046e-06	0.000118421	proline-rich family protein
	AT1G23200	2.39485	3.60409	4.80973	6.4764	8.53734	8.45309	3.60289	7.82228	1.11843	0.000409521	0.00458647	Plant invertase/pectin methylesterase inhibitor superfamily
	AT4G05590	5.82302	7.90409	6.94902	9.94729	14.4678	20.461	6.89204	14.9587	1.11798	0.000419353	0.00466858
	AT2G21180	6.93331	9.12511	7.77368	14.3183	15.391	22.0052	7.94403	17.2382	1.11766	0.000273508	0.00335361
	AT1G56020	3.94749	4.31414	5.35103	9.99736	9.04499	10.496	4.53755	9.84611	1.11764	7.09399e-05	0.0012259
	AT1G67300	8.69762	9.66905	14.7215	21.7432	24.4658	25.5728	11.0294	23.9273	1.1173	2.28637e-05	0.000543458	Major facilitator superfamily protein
	AT1G69252	40.9265	44.0722	50.764	95.1261	93.9127	105.196	45.2542	98.0783	1.11588	1.73382e-07	3.06704e-05	other RNA
	AT1G56010	3.98852	6.37531	7.58793	10.7058	12.1705	16.0295	5.98392	12.9686	1.11586	0.000170468	0.00235102	NAC domain containing protein 1
	AT2G20550	3.67038	3.66549	3.63283	6.20703	8.72444	8.83311	3.65623	7.92153	1.11542	0.000196023	0.0026082	HSP40/DnaJ peptide-binding protein
	AT3G05880	99.9284	103.282	101.432	175.389	229.296	255.208	101.547	219.964	1.11512	1.41263e-06	8.53933e-05	Low temperature and salt responsive protein family
	AT4G19420	94.6873	116.956	126.028	203.891	227.521	299.565	112.557	243.659	1.11421	6.9122e-06	0.000230019	Pectinacetylesterase family protein
	AT3G59700	1.4706	1.94926	1.66941	3.3383	3.1014	4.5676	1.69642	3.6691	1.11293	0.00100683	0.00908686	lectin-receptor kinase
	AT4G36260	1.80049	1.91561	2.08161	3.72408	4.00295	4.8054	1.93257	4.17747	1.11211	0.000848986	0.00796161	Lateral root primordium (LRP) protein-related
	AT5G02020	12.6939	17.6037	20.7812	41.8384	33.3059	35.2419	17.0263	36.7954	1.11176	2.0153e-05	0.000496222
	AT2G40435	3.0536	4.08521	4.27072	7.83328	8.76233	8.05993	3.80318	8.21851	1.11167	6.35649e-05	0.00113518
	AT5G66790	6.59308	8.73907	7.03534	14.5686	12.8616	20.8828	7.45583	16.1043	1.11101	3.0949e-05	0.000675014	Protein kinase superfamily protein
	AT5G62100	10.5988	10.8466	10.0824	20.7896	23.1505	24.1492	10.5093	22.6964	1.1108	5.98438e-07	5.32103e-05	BCL-2-associated athanogene 2
	AT1G68470	3.15574	3.41857	6.17035	9.20389	8.20886	10.109	4.24822	9.17392	1.11068	0.000654046	0.00654825	Exostosin family protein
	AT3G53230	2.42075	2.3263	2.44103	4.63415	4.89455	5.9902	2.39603	5.17296	1.11035	1.99498e-05	0.000492301	ATPase, AAA-type, CDC48 protein
	AT5G39030	5.79046	7.5272	8.17668	14.0829	14.6578	17.6608	7.16478	15.4672	1.11021	3.93233e-06	0.000153212	Protein kinase superfamily protein
	AT1G02390	4.58551	5.39058	4.1037	10.9996	9.87006	9.5182	4.69326	10.1293	1.10987	1.45581e-05	0.000386798	glycerol-3-phosphate acyltransferase 2		ABA
	AT1G62870	0.711567	1.40559	0.997739	1.64708	2.37454	2.69987	1.0383	2.2405	1.1096	0.00602872	0.0367008
	AT3G05030	9.69571	13.3399	16.2896	28.4954	28.32	27.9699	13.1084	28.2618	1.10836	1.03698e-05	0.00029807	sodium hydrogen exchanger 2
	AT1G69270	8.5524	7.80387	10.0659	19.0421	17.4726	20.4287	8.8074	18.9811	1.10778	2.02024e-06	0.000104969	receptor-like protein kinase 1
	AT3G23790	3.05218	3.33704	3.52981	5.24668	6.49707	9.63305	3.30634	7.1256	1.10777	5.22948e-05	0.000989099	AMP-dependent synthetase and ligase family protein
	AT3G51440	2.71855	2.9474	3.13619	4.93734	3.88254	10.1424	2.93404	6.32076	1.10721	0.00669938	0.0398205	Calcium-dependent phosphotriesterase superfamily protein
	AT1G52855	4.51982	4.34346	4.31289	10.6441	6.65316	11.0871	4.39206	9.46146	1.10717	0.00473791	0.0304799
	AT1G63230	1.44197	2.01557	1.7262	2.92206	3.50754	4.73595	1.72791	3.72185	1.10699	0.0028866	0.0205897	Tetratricopeptide repeat (TPR)-like superfamily protein
	AT3G26210	9.62201	8.65321	7.22737	16.229	11.0704	27.6041	8.50086	18.3012	1.10626	0.00155175	0.0126865	cytochrome P450, family 71, subfamily B, polypeptide 23
	AT2G39420	10.1704	8.28333	10.608	16.8493	17.8598	27.848	9.68724	20.8523	1.10605	4.25633e-05	0.000854309	alpha/beta-Hydrolases superfamily protein
	AT5G61640	11.2198	13.4005	13.7632	23.8746	24.507	34.189	12.7945	27.5235	1.10514	6.28737e-06	0.000213885	peptidemethionine sulfoxide reductase 1
	AT2G36970	7.53975	7.84437	11.7269	10.9302	16.9791	30.4067	9.03699	19.4387	1.10501	0.00409348	0.0270777	UDP-Glycosyltransferase superfamily protein	PSR
	AT2G19930	1.89569	1.71938	2.18542	3.33686	4.3733	4.76472	1.9335	4.15829	1.10478	3.80986e-05	0.000784137	RNA-dependent RNA polymerase family protein
	AT1G58360	25.014	28.1254	30.0305	55.8429	62.5532	60.4154	27.7233	59.6038	1.10431	2.70541e-07	3.7266e-05	amino acid permease 1
	AT3G25495	2.91749	3.92187	4.40439	7.06859	7.99329	9.09725	3.74791	8.05304	1.10345	4.78591e-06	0.000176958
	AT5G45380	3.4622	3.48033	4.17418	6.73813	4.80109	12.3324	3.70557	7.9572	1.10256	0.0016303	0.0132003	solute:sodium symporters;urea transmembrane transporters
	AT2G46530	7.20134	7.97407	8.35769	16.4469	17.0404	16.9985	7.84437	16.8286	1.10119	1.29175e-07	2.60725e-05	auxin response factor 11
	AT4G15530	21.7256	30.5982	43.9133	69.4809	61.5841	75.1375	32.079	68.7342	1.0994	0.000165573	0.00230049	pyruvate orthophosphate dikinase
	AT3G61880	6.86022	7.54147	8.55463	14.9629	17.34	16.8729	7.65211	16.3919	1.09905	1.69917e-06	9.56641e-05	cytochrome p450 78a9
	AT5G58350	10.5318	11.4726	13.0413	23.0374	23.9692	28.0603	11.6819	25.0223	1.09894	3.19608e-07	3.98894e-05	with no lysine (K) kinase 4
	AT3G57157	21.7803	20.7101	13.5856	33.0513	41.5644	45.3859	18.692	40.0005	1.0976	0.00138291	0.011591	other RNA
	AT1G56120	2.94927	2.4551	1.80372	4.24215	2.91324	8.2649	2.40269	5.1401	1.09714	0.00656875	0.0392281	Leucine-rich repeat transmembrane protein kinase
	AT1G08630	0.594119	1.09223	0.538574	1.42067	1.5234	1.81533	0.74164	1.58646	1.09702	0.00549162	0.0341676	threonine aldolase 1
	AT1G74280	2.42486	2.51421	3.25613	4.73256	5.71466	7.07412	2.73174	5.84045	1.09626	0.000640909	0.00644168	alpha/beta-Hydrolases superfamily protein
	AT5G18370	1.45231	2.59	2.72768	3.99138	4.74308	5.73622	2.25666	4.82356	1.09591	0.000458189	0.00500154	Disease resistance protein (TIR-NBS-LRR class) family
	AT4G39210	9.15825	13.7086	17.3758	27.2574	23.2133	35.4548	13.4142	28.6418	1.09436	0.000157273	0.00221354	Glucose-1-phosphate adenylyltransferase family protein
	AT5G61520	7.08206	8.50135	8.80594	14.9249	14.4923	22.6565	8.12978	17.3579	1.0943	2.2768e-05	0.000542275	Major facilitator superfamily protein
	AT1G03620	0.814459	0.950397	0.829909	1.67249	1.93782	1.92902	0.864922	1.84644	1.09411	0.00843512	0.0476638	ELMO/CED-12 family protein
	AT2G40460	9.25477	11.6035	10.4829	21.221	22.3041	23.3499	10.4471	22.2917	1.09341	1.90261e-07	3.19733e-05	Major facilitator superfamily protein
	AT4G14270	115.112	110.897	138.243	213.934	253.82	309.433	121.417	259.062	1.09332	4.02616e-06	0.000155539
	AT4G00880	55.4806	62.2886	61.4767	106.771	134.802	140.239	59.7486	127.271	1.09092	4.97615e-07	5.00744e-05	SAUR-like auxin-responsive protein family
	AT3G13065	5.6992	5.82245	5.57094	12.0458	12.237	12.1037	5.69753	12.1288	1.09003	2.26078e-07	3.43156e-05	STRUBBELIG-receptor family 4
	AT3G03440	1.73685	2.12726	2.61598	4.34195	4.35162	5.09002	2.16003	4.59453	1.08887	0.000109277	0.00169175	ARM repeat superfamily protein
	AT4G09750	9.9467	11.8438	14.675	25.3985	22.508	29.6119	12.1552	25.8395	1.08801	6.03033e-06	0.000208518	NAD(P)-binding Rossmann-fold superfamily protein
	AT1G22160	23.8999	32.7381	46.2226	68.4402	68.0665	82.0784	34.2869	72.8617	1.0875	8.45295e-05	0.00139677	Protein of unknown function (DUF581)
	AT5G48650	1.35747	1.0722	0.734609	1.98345	2.07148	2.66887	1.05476	2.24127	1.0874	0.0050393	0.0319447	Nuclear transport factor 2 (NTF2) family protein with RNA binding (RRM-RBD-RNP motifs) domain
	AT5G50160	35.5049	41.2527	55.0916	83.3506	93.6053	103.113	43.9498	93.3562	1.08689	1.06955e-05	0.000304899	ferric reduction oxidase 8
	AT1G03940	4.37558	3.4466	5.9429	7.62111	9.71406	11.8569	4.58836	9.7307	1.08457	0.000753707	0.00730032	HXXXD-type acyl-transferase family protein
	AT1G01725	9.77387	9.60476	10.786	19.6942	23.1578	21.0975	10.0549	21.3165	1.08408	1.20881e-05	0.000336326
	AT5G61250	1.65596	2.818	2.29039	3.881	3.86193	6.59046	2.25478	4.7778	1.08336	0.00116603	0.0101499	glucuronidase 1
	AT2G41312	2.22727	2.49709	3.36063	5.68396	4.86492	6.56777	2.695	5.70555	1.08208	0.00225711	0.0169712	other RNA
	AT5G43403	5.13691	7.53237	6.94905	12.9525	13.3967	15.166	6.53944	13.8384	1.08144	5.84977e-05	0.00106854	other RNA
	AT4G34881	9.95752	11.1047	10.5896	18.9001	20.2058	27.8037	10.5506	22.3032	1.07992	4.21711e-05	0.000848725
	AT4G27900	8.00507	7.99355	10.0112	12.8941	15.971	26.0722	8.66995	18.3124	1.07873	0.000306281	0.00366339	CCT motif family protein
	AT4G01610	42.7853	46.6243	52.671	96.3066	82.044	121.695	47.3602	100.015	1.07847	5.16486e-06	0.000186456	Cysteine proteinases superfamily protein
	AT2G24592	43.2352	42.1096	39.1094	82.7669	81.0368	98.8899	41.4847	87.5645	1.07777	0.00065195	0.00653116
	AT5G49290	0.547057	0.781463	0.600314	1.17046	1.43712	1.46346	0.642945	1.35702	1.07767	0.00467497	0.0301759	receptor like protein 56
	AT4G30650	90.0857	100.409	149.753	219.066	216.337	282.668	113.416	239.357	1.07754	4.79345e-05	0.000931798	Low temperature and salt responsive protein family
	AT1G01570	1.46659	1.84835	2.00511	4.10711	3.85985	3.26025	1.77335	3.7424	1.07749	0.000975225	0.00886592	Protein of unknown function (DUF604)
	AT1G27030	13.0735	14.5975	17.1062	21.0829	34.5391	38.8701	14.9257	31.4973	1.07743	0.000103826	0.00162761
	AT5G47640	66.5435	70.8859	78.3229	166.655	149.263	139.186	71.9174	151.701	1.07682	1.34184e-06	8.39835e-05	nuclear factor Y, subunit B2
	AT3G14990	30.8957	31.5656	32.171	52.3131	66.2388	80.9989	31.5441	66.517	1.07635	3.73247e-06	0.000148812	Class I glutamine amidotransferase-like superfamily protein
	AT5G19580	2.60119	2.59228	2.85442	4.576	6.47079	5.91223	2.68263	5.65301	1.07537	0.000207036	0.00271391	glyoxal oxidase-related protein
	AT5G14450	18.54	21.2776	22.7162	38.5714	45.353	47.4896	20.8446	43.8046	1.07141	4.83408e-07	4.92344e-05	GDSL-like Lipase/Acylhydrolase superfamily protein
	AT1G09480	1.19309	0.991073	0.909809	1.71879	1.67845	3.10244	1.03132	2.16656	1.07091	0.00851454	0.0480077	NAD(P)-binding Rossmann-fold superfamily protein
	AT1G16960	17.9797	18.0412	22.9043	34.1714	43.7941	45.8104	19.6417	41.2586	1.07077	8.02176e-06	0.000252498	Ubiquitin domain-containing protein
	AT4G19450	15.5865	17.2785	17.6209	29.2118	33.942	42.8878	16.8287	35.3472	1.07068	1.86862e-06	9.99209e-05	Major facilitator superfamily protein
	AT2G37580	4.40741	5.7526	4.76429	9.31879	9.48321	12.5014	4.97476	10.4345	1.06866	0.000844491	0.0079283	RING/U-box superfamily protein
	AT2G37200	12.4441	11.5021	15.8446	25.9242	28.011	29.5238	13.2636	27.8197	1.06863	9.19491e-06	0.000274459	Uncharacterised protein family (UPF0497)
	AT5G23850	4.38528	4.55782	4.95677	8.10838	8.40694	12.6305	4.63329	9.71529	1.06822	4.24582e-05	0.000852971	Arabidopsis thaliana protein of unknown function (DUF821)
	AT5G36940	9.11826	11.2996	11.5323	18.1908	23.4611	25.3423	10.6501	22.3314	1.06821	2.8011e-06	0.000127395	cationic amino acid transporter 3	PSR
	AT3G60640	7.22292	6.94109	6.21477	13.4741	12.9979	16.2484	6.79293	14.2401	1.06786	2.82705e-05	0.000634718	Ubiquitin-like superfamily protein
	AT5G03190	16.3089	20.299	21.4285	42.0329	40.733	38.8442	19.3455	40.5367	1.06723	1.14589e-06	7.56648e-05	conserved peptide upstream open reading frame 47
	AT2G35060	20.8612	24.2842	27.0101	48.6433	48.9166	53.4998	24.0518	50.3532	1.06594	5.81897e-07	5.30015e-05	K+ uptake permease 11
	AT2G16870	0.827835	1.07035	1.35438	2.48341	1.463	2.86044	1.08419	2.26895	1.06541	0.00499184	0.0316917	Disease resistance protein (TIR-NBS-LRR class) family
	AT5G01520	13.584	17.2456	19.2553	34.6234	35.0063	35.0818	16.695	34.9038	1.06397	1.70618e-06	9.5894e-05	RING/U-box superfamily protein
	AT3G18490	226.514	260.125	332.428	579.771	566.88	565.444	273.022	570.698	1.06371	9.60226e-06	0.000282602	Eukaryotic aspartyl protease family protein
	AT1G05560	1.08672	1.10761	1.12024	2.49717	2.37368	2.0535	1.10486	2.30812	1.06286	0.00830763	0.0471256	UDP-glucosyltransferase 75B1
	AT1G75110	1.49357	1.75106	0.917824	2.53897	3.13184	3.01583	1.38748	2.89555	1.06137	0.00880175	0.0492656	Nucleotide-diphospho-sugar transferase family protein
	AT4G01080	1.42689	2.90698	3.69529	5.80248	5.23605	5.70589	2.67639	5.58147	1.06036	0.00462786	0.0299639	TRICHOME BIREFRINGENCE-LIKE 26
	AT5G37500	1.37734	1.85304	1.55461	2.37746	3.95398	3.64196	1.595	3.32447	1.05957	0.000339447	0.00396002	gated outwardly-rectifying K+ channel
	AT3G02875	3.66932	5.26507	4.4678	9.17295	9.05774	9.7017	4.46739	9.3108	1.05947	3.2161e-05	0.00069335	Peptidase M20/M25/M40 family protein
	AT1G78670	20.4159	25.8525	37.3157	56.1948	54.8826	63.0652	27.8614	58.0475	1.05897	6.8552e-05	0.0011969	gamma-glutamyl hydrolase 3
	AT2G19130	5.44618	8.03167	8.09108	12.9865	12.4678	19.4479	7.18964	14.9674	1.05783	0.000102952	0.00161747	S-locus lectin protein kinase family protein
	AT5G54390	41.29	48.2351	55.1391	90.8033	102.438	107.911	48.2214	100.384	1.05778	1.37412e-06	8.46043e-05	HAL2-like
	AT5G56630	11.4317	13.2514	13.5246	21.9991	22.7458	34.7233	12.7359	26.4894	1.05652	1.6817e-05	0.000429499	phosphofructokinase 7
	AT4G02760	0.91596	1.32033	1.10086	2.08991	2.21505	2.63353	1.11238	2.31283	1.05601	0.000347729	0.00403702	RNI-like superfamily protein
	AT3G22460	2.49795	3.69982	3.6213	5.70992	6.28208	8.41553	3.27302	6.80251	1.05544	0.000265747	0.00328857	O-acetylserine (thiol) lyase (OAS-TL) isoform A2
	AT3G15353	1482.77	1600.85	1720.82	2671.95	3267.38	4044.6	1601.48	3327.98	1.05524	1.24948e-05	0.000345352	metallothionein 3
	AT4G37520	30.2582	31.4285	23.5607	41.4426	58.8146	76.7863	28.4158	59.0145	1.05437	0.000151065	0.0021477	Peroxidase superfamily protein
	AT5G64430	22.7721	27.4238	31.695	53.085	56.6345	60.316	27.297	56.6785	1.05406	1.40314e-06	8.52311e-05	Octicosapeptide/Phox/Bem1p family protein
	AT2G25690	1.93698	2.56245	2.09794	4.27629	5.08253	4.33246	2.19912	4.56376	1.05329	0.000585965	0.00603749	Protein of unknown function (DUF581)
	AT2G46640	4.85184	5.95767	7.64117	11.6799	12.7074	13.8958	6.15022	12.761	1.05303	2.92116e-05	0.000646863
	AT3G51890	7.12366	6.8457	8.77436	14.7192	12.4638	20.002	7.58124	15.7283	1.05286	0.000118819	0.00180476	Clathrin light chain protein
	AT3G04060	1.75278	2.03288	1.45914	3.77739	2.9704	4.12789	1.74826	3.62523	1.05215	0.00296651	0.0210347	NAC domain containing protein 46
	AT4G15620	18.1815	19.245	32.2619	47.6836	46.1151	50.6602	23.2294	48.153	1.05167	0.00011459	0.00175494	Uncharacterised protein family (UPF0497)
	AT3G50650	7.23368	8.15456	10.2582	12.8439	17.5929	22.6915	8.54881	17.7095	1.05072	0.000163404	0.0022779	GRAS family transcription factor
	AT2G34720	17.9271	18.7427	24.286	41.0692	39.4444	45.6326	20.3186	42.0487	1.04926	2.3177e-06	0.000113381	nuclear factor Y, subunit A4
	AT5G04080	9.19056	9.07065	11.4481	18.4736	24.0759	18.9314	9.90312	20.4936	1.04922	0.000118967	0.00180524
	AT1G17460	2.42236	1.65892	1.86378	3.52668	4.22676	4.54731	1.98169	4.10025	1.04898	0.000285259	0.00347879	TRF-like 3
	AT4G25800	2.2403	2.1358	2.57546	4.44486	4.11665	5.80764	2.31718	4.78972	1.04757	0.000154246	0.00217844	Calmodulin-binding protein
	AT3G53310	4.60285	6.47305	4.74296	10.08	8.82772	13.7511	5.27295	10.8863	1.04583	0.000206106	0.002707	AP2/B3-like transcriptional factor family protein
	AT3G61750	5.60166	5.19083	6.32261	11.4363	12.8472	11.0495	5.70503	11.7777	1.04575	7.7284e-05	0.00130594	Cytochrome b561/ferric reductase transmembrane with DOMON related domain
	AT2G28870	12.8431	13.1331	11.3831	23.5996	24.0065	29.4988	12.4531	25.7016	1.04536	4.8637e-05	0.000941944
	AT1G03410	2.57628	2.17031	2.16621	4.39122	5.15222	4.71919	2.30426	4.75421	1.0449	9.86167e-05	0.00156788	2-oxoglutarate (2OG) and Fe(II)-dependent oxygenase superfamily protein
	AT3G16640	710.62	665.167	658.317	1147.21	1401.76	1647.71	678.035	1398.89	1.04485	8.65146e-06	0.000263545	translationally controlled tumor protein
	AT5G47600	10.8975	9.16324	7.30789	18.6663	14.8768	22.9211	9.12287	18.8214	1.04481	0.00084033	0.00790538	HSP20-like chaperones superfamily protein
	AT3G63030	10.3044	9.48624	8.50439	17.6784	15.9821	24.6841	9.43167	19.4482	1.04405	9.21326e-05	0.00149136	methyl-CPG-binding domain 4
	AT4G33950	11.2578	10.7081	10.5259	18.523	23.0217	25.4509	10.8306	22.3318	1.04399	1.94378e-06	0.000102238	Protein kinase superfamily protein
	AT4G31910	1.542	2.44502	1.81902	3.14812	4.16804	4.65515	1.93534	3.99044	1.04396	0.00108916	0.00963333	HXXXD-type acyl-transferase family protein
	AT4G34250	32.6077	31.8319	34.615	64.2709	70.9913	68.9724	33.0182	68.0782	1.04393	2.74379e-07	3.74873e-05	3-ketoacyl-CoA synthase 16
	AT5G46410	8.82516	10.002	10.4805	16.4669	20.7315	23.2025	9.76922	20.1336	1.04329	2.25272e-06	0.000111018	SCP1-like small phosphatase 4
	AT3G17630	1.43601	0.933515	1.52946	2.69242	2.58309	2.75914	1.29966	2.67821	1.04314	0.00361882	0.0245764	cation/H+ exchanger 19
	AT1G29240	3.43585	3.52304	4.35338	7.39389	7.04057	8.87022	3.77076	7.76822	1.04273	2.10855e-05	0.000513538	Protein of unknown function (DUF688)
	AT2G31751	1.05773	0.884697	0.816791	1.46902	1.88251	2.32656	0.91974	1.8927	1.04114	0.00720137	0.0421963	unknown gene
	AT4G35030	2.51616	2.06362	3.64181	4.62725	6.51458	5.77542	2.74053	5.63908	1.041	0.00117988	0.0102258	Protein kinase superfamily protein
	AT5G42530	1000.74	1004.76	908.929	2225.33	1151.74	2618.85	971.478	1998.64	1.04077	0.00117985	0.0102258
	AT2G15480	1.0369	1.12642	1.21206	1.78446	1.69865	3.45831	1.12513	2.31381	1.04018	0.00366323	0.0248028	UDP-glucosyl transferase 73B5
	AT1G13448	4.11277	3.34425	6.94332	8.76568	9.24248	11.5863	4.80012	9.86481	1.03922	0.00797588	0.0456599	other RNA
	AT3G04000	6.53145	4.496	5.48984	7.02528	13.2545	13.6634	5.50576	11.3144	1.03915	0.00343643	0.0236193	NAD(P)-binding Rossmann-fold superfamily protein
	AT4G34000	18.3427	19.8812	28.2516	54.8595	42.5221	39.2234	22.1585	45.535	1.03911	0.000123835	0.00185891	abscisic acid responsive elements-binding factor 3
	AT4G36150	3.26588	3.63537	3.37476	6.05526	5.51361	9.53615	3.42534	7.035	1.03831	0.000151893	0.00215043	Disease resistance protein (TIR-NBS-LRR class) family
	AT5G45275	2.19097	3.35122	3.86686	6.63352	5.78265	6.9035	3.13635	6.43989	1.03795	0.000272763	0.00334827	Major facilitator superfamily protein
	AT5G04250	1.57204	1.89806	1.32698	2.65355	3.27965	3.90999	1.59903	3.28106	1.03697	0.00165654	0.0133619	Cysteine proteinases superfamily protein
	AT1G74410	4.18498	4.19749	5.06919	8.91846	7.66749	11.0009	4.48389	9.19562	1.0362	5.47886e-05	0.00102119	RING/U-box superfamily protein
	AT3G25610	2.98036	3.30196	2.64883	4.95681	5.04379	8.31358	2.97705	6.10473	1.03604	0.000241332	0.0030539	ATPase E1-E2 type family protein / haloacid dehalogenase-like hydrolase family protein
	AT2G35940	14.4633	15.8076	17.6349	30.5983	32.3367	35.2646	15.9686	32.7332	1.03552	4.02842e-07	4.39595e-05	BEL1-like homeodomain 1
	AT3G63280	1.12693	1.11222	1.20321	2.08118	2.22865	2.74338	1.14745	2.35107	1.03488	0.000899149	0.00832747	NIMA-related kinase 4
	AT1G03020	11.6058	12.6738	7.71855	22.5659	24.1977	18.7977	10.666	21.8538	1.03486	0.00504059	0.0319469	Thioredoxin superfamily protein	PSR
	AT2G22420	5.94107	8.16741	6.15725	13.2019	12.7065	15.5997	6.75525	13.836	1.03435	8.03143e-05	0.00134297	Peroxidase superfamily protein
	AT5G56520	10.3842	12.6865	13.9568	21.4653	23.1214	31.2335	12.3425	25.2734	1.03398	2.68738e-05	0.00061077
	AT4G16960	2.28293	2.40652	2.46683	3.81445	4.4904	6.34089	2.38543	4.88191	1.0332	0.00011674	0.00178012	Disease resistance protein (TIR-NBS-LRR class) family
	AT1G75240	19.7351	24.3571	17.7993	35.3628	41.0287	50.2074	20.6305	42.1996	1.03245	1.17569e-05	0.000329293	homeobox protein 33
	AT4G11320	24.5806	33.1337	27.6009	54.3791	43.2414	76.8616	28.4384	58.1607	1.03221	9.68003e-05	0.00154927	Papain family cysteine protease
	AT1G08300	1.58313	1.75342	1.53113	2.8844	3.70704	3.35973	1.62256	3.31706	1.03163	0.000171657	0.00236064	no vein-like
	AT5G53030	2.80988	2.63274	3.2376	5.79516	5.83062	6.11873	2.8934	5.91484	1.03157	0.000621456	0.00630101
	AT1G53580	40.7257	51.3034	56.5576	92.447	101.861	109.131	49.5289	101.146	1.0301	2.96308e-06	0.000130866	glyoxalase II 3
	AT2G02370	5.06144	6.29452	6.20761	9.59322	12.3019	13.8999	5.85453	11.9317	1.02717	3.59701e-05	0.00075457	SNARE associated Golgi protein family
	AT3G49920	1.52141	2.06253	2.3254	3.78074	3.76821	4.49082	1.96978	4.01326	1.02674	0.00164278	0.0132702	voltage dependent anion channel 5
	AT4G18010	14.3451	14.7657	12.1385	18.6745	24.7882	40.4826	13.7498	27.9818	1.02508	0.00069368	0.00684917	myo-inositol polyphosphate 5-phosphatase 2
	AT3G59140	5.44184	6.8804	8.87275	12.2582	14.5715	16.3017	7.065	14.3771	1.02501	3.53382e-05	0.00074465	multidrug resistance-associated protein 14	PSR
	AT1G55850	11.359	12.5101	12.5934	20.5411	19.5888	34.0003	12.1542	24.7101	1.02365	8.94437e-05	0.00145832	cellulose synthase like E1
	AT1G67360	17.9703	20.0916	25.5297	40.6732	34.9889	53.5527	21.1972	43.0716	1.02286	4.00471e-05	0.000817729	Rubber elongation factor protein (REF)
	AT1G52080	2.03645	2.27722	2.27533	4.04188	4.56943	4.76436	2.19633	4.45856	1.02148	0.000123788	0.00185891	actin binding protein family
	AT1G04220	1.53709	1.73561	1.51805	3.34624	2.43411	3.93668	1.59692	3.23901	1.02026	0.00160464	0.0130397	3-ketoacyl-CoA synthase 2
	AT1G02460	1.15883	1.03112	1.17744	1.9313	1.92182	2.97374	1.12246	2.27562	1.01959	0.00603836	0.0367529	Pectin lyase-like superfamily protein
	AT2G25790	3.58555	6.02988	5.96749	8.62741	12.1066	10.8245	5.19431	10.5195	1.01806	0.000215523	0.00278605	Leucine-rich receptor-like protein kinase family protein
	AT2G39330	5.68157	8.88388	14.6357	18.4564	14.3556	26.3073	9.7337	19.7064	1.01761	0.0051754	0.0325557	jacalin-related lectin 23
	AT4G26620	17.0412	14.8838	18.3033	29.3582	34.2018	38.094	16.7428	33.8847	1.0171	2.85237e-06	0.0001285	Sucrase/ferredoxin-like family protein	PSR
	AT1G71340	14.8828	16.6913	17.5359	30.8904	31.89	36.5733	16.37	33.1179	1.01656	4.19117e-07	4.52943e-05	PLC-like phosphodiesterases superfamily protein
	AT2G19450	4.06251	3.81527	4.32291	6.01403	7.96603	10.6925	4.0669	8.22418	1.01594	0.000171509	0.00236064	membrane bound O-acyl transferase (MBOAT) family protein
	AT3G26740	1421.69	1604.93	1772.99	2772.27	3206.35	3719.47	1599.87	3232.7	1.01479	9.01608e-06	0.000270805	CCR-like
	AT5G13800	34.4304	38.9699	47.9231	75.6426	73.3736	96.0053	40.4411	81.6738	1.01405	1.03761e-05	0.00029807	pheophytinase
	AT3G54420	3.01344	3.39358	2.4801	4.74756	7.50773	5.68582	2.96237	5.98037	1.01348	0.00517662	0.0325573	homolog of carrot EP3-3 chitinase
	AT4G18880	11.7943	11.0178	11.6181	18.605	19.6808	31.1671	11.4767	23.151	1.01236	8.3915e-05	0.00139113	heat shock transcription factor A4A
	AT5G25620	1.13961	1.62868	2.05219	2.75152	2.77642	4.19383	1.60683	3.24059	1.01204	0.00230279	0.0172414	Flavin-binding monooxygenase family protein
	AT2G44290	15.7166	15.1034	16.7928	31.4493	25.8597	38.6864	15.8709	31.9985	1.01162	2.3743e-05	0.000560788	Bifunctional inhibitor/lipid-transfer protein/seed storage 2S albumin superfamily protein
	AT4G21380	4.04173	4.78221	4.44906	9.57771	5.26932	11.9016	4.42434	8.91621	1.01097	0.00122413	0.0105279	receptor kinase 3
	AT5G64000	7.46644	4.00654	4.605	8.31087	10.803	13.2702	5.35933	10.7947	1.0102	0.00267778	0.019405	Inositol monophosphatase family protein	PSR
	AT1G29770	2.17167	2.55543	2.23718	3.80397	4.69508	5.52738	2.32143	4.67548	1.0101	0.00476295	0.0305851	Haloacid dehalogenase-like hydrolase (HAD) superfamily protein
	AT3G46590	37.2469	41.4038	42.9278	76.6965	81.3739	86.6777	40.5261	81.5827	1.00941	6.02371e-07	5.34187e-05	TRF-like 1
	AT1G15790	2.72421	2.87401	3.11939	3.99733	4.39809	9.14445	2.90587	5.84662	1.00863	0.00828725	0.0470259
	AT5G15860	8.56845	9.79389	9.25763	16.2304	14.3872	24.7708	9.20666	18.4628	1.00387	7.72084e-05	0.00130594	prenylcysteine methylesterase
	AT1G77885	3.64672	5.40683	4.00173	6.85904	9.10327	10.2099	4.35176	8.72406	1.0034	0.00230183	0.0172381
	AT5G04750	30.6908	36.3704	37.9694	63.5065	57.4485	89.5641	35.0102	70.173	1.00314	2.24906e-05	0.000536868	F1F0-ATPase inhibitor protein, putative
	AT5G24280	0.539478	0.615331	0.708184	1.01253	1.39311	1.32746	0.620998	1.24437	1.00275	0.000394853	0.00445348	gamma-irradiation and mitomycin c induced 1
	AT2G40080	4.56458	4.04905	5.97221	10.5333	8.05286	10.6001	4.86195	9.72872	1.00072	0.00580968	0.0356841	Protein of unknown function (DUF1313)
	AT1G01360	16.4397	18.1658	19.8589	30.31	38.061	40.5695	18.1548	36.3135	1.00016	5.48774e-06	0.000194971	regulatory component of ABA receptor 1
	AT5G45930	145.432	142.413	129.618	75.0801	70.5014	63.1011	139.154	69.5609	-1.00034	6.91955e-08	1.81512e-05	magnesium chelatase i2
	AT1G29070	309.716	256.024	249.099	141.661	147.334	117.841	271.613	135.612	-1.00207	5.53425e-07	5.22489e-05	Ribosomal protein L34
	AT3G53680	8.75348	9.05459	7.36476	4.48803	4.51259	3.5579	8.39094	4.18618	-1.0032	5.34281e-07	5.18994e-05	Acyl-CoA N-acyltransferase with RING/FYVE/PHD-type zinc finger domain
	AT5G63100	12.2803	9.78038	10.8914	4.90632	5.78721	5.74454	10.984	5.47936	-1.00333	3.76886e-06	0.000149531	S-adenosyl-L-methionine-dependent methyltransferases superfamily protein
	AT4G13690	1.16852	1.68438	0.739774	0.449413	0.539918	0.800728	1.19756	0.596686	-1.00505	0.00639398	0.0384164
	AT1G10522	34.8104	24.1796	19.8336	12.4759	13.3978	13.3822	26.2745	13.0853	-1.00572	6.14728e-06	0.000210612
	AT1G29450	21.972	24.5386	17.8117	11.7938	11.0253	9.20862	21.4408	10.6759	-1.006	2.55452e-05	0.000590769	SAUR-like auxin-responsive protein family
	AT4G34790	18.4029	23.1732	15.8422	8.59297	11.1753	8.79359	19.1394	9.52063	-1.00742	1.88021e-05	0.000468797	SAUR-like auxin-responsive protein family
	AT5G52960	92.6909	84.9923	71.4863	43.5261	42.3477	38.0472	83.0565	41.307	-1.00771	1.36079e-07	2.65027e-05
	AT5G08600	2.27796	2.16332	1.35279	0.647631	0.907324	1.32632	1.93136	0.960425	-1.00787	0.000593258	0.00608837	U3 ribonucleoprotein (Utp) family protein
	AT3G54880	31.9432	27.0007	26.1109	12.44	16.2327	13.6149	28.3516	14.0959	-1.00816	2.0726e-07	3.31999e-05
	AT4G17390	318.193	270.623	211.924	135.776	127.267	134.792	266.914	132.611	-1.00917	7.05841e-07	5.81051e-05	Ribosomal protein L23/L15e family protein
	AT3G45030	157.24	130.384	107.362	66.1657	63.1097	66.801	131.662	65.3588	-1.01039	3.30873e-07	4.00923e-05	Ribosomal protein S10p/S20e family protein
	AT4G39070	3.80845	2.90264	2.30577	1.20377	0.93226	2.33977	3.00562	1.49194	-1.01048	0.00277678	0.0199546	B-box zinc finger family protein
	AT5G53290	1.86722	1.22017	2.13096	0.560145	1.14197	0.88713	1.73945	0.863083	-1.01106	0.00755496	0.0437345	cytokinin response factor 3
	AT2G27720	273.878	234.444	166.547	116.4	104.612	113.2	224.956	111.404	-1.01384	2.18159e-06	0.000108627	60S acidic ribosomal protein family
	AT5G22440	102.331	88.712	68.2495	45.7843	40.4453	42.1311	86.4309	42.7869	-1.01438	6.66154e-07	5.67943e-05	Ribosomal protein L1p/L10e family
	AT1G06830	36.1523	32.2601	27.1563	12.5524	18.5664	16.1879	31.8562	15.7689	-1.01449	8.45496e-06	0.000261217	Glutaredoxin family protein
	AT2G36120	34.2175	30.1421	26.1913	12.5847	16.0321	16.2026	30.1836	14.9398	-1.01461	4.61645e-07	4.8186e-05	Glycine-rich protein family
	AT1G75150	3.16647	2.12006	2.62029	1.47071	0.793682	1.64417	2.63561	1.30285	-1.01646	0.000274841	0.00336641
	AT2G40205	161.997	132.847	108.436	64.2321	67.0702	68.0408	134.427	66.4477	-1.01653	1.31125e-06	8.25301e-05	Ribosomal protein L41 family
	AT3G18600	13.433	13.0747	8.30152	5.92046	5.02631	6.23521	11.6031	5.72733	-1.01857	3.23856e-06	0.00013594	P-loop containing nucleoside triphosphate hydrolases superfamily protein
	AT3G22230	403	333.487	274.978	177.382	151.975	169.785	337.155	166.381	-1.01892	5.56853e-07	5.24018e-05	Ribosomal L27e protein family
	AT2G44120	153.862	128.577	98.5305	63.8607	60.8851	63.2164	126.99	62.654	-1.01923	9.43472e-07	6.86366e-05	Ribosomal protein L30/L7 family protein
	AT4G10450	65.804	50.2808	38.3523	24.6016	22.5514	28.9857	51.479	25.3796	-1.02032	3.58232e-06	0.000144888	Ribosomal protein L6 family
	AT2G01250	373.124	296.642	252.333	161.447	144.526	148.566	307.367	151.513	-1.02052	9.09396e-07	6.75762e-05	Ribosomal protein L30/L7 family protein
	AT2G36170	134.673	91.6748	76.0517	52.2589	47.0936	49.5685	100.8	49.6403	-1.02191	6.70032e-06	0.000224536	Ubiquitin supergroup;Ribosomal protein L40e
	AT2G41100	307.498	257.802	186.431	130.328	93.8361	146.032	250.577	123.399	-1.02193	9.86724e-06	0.000287734	Calcium-binding EF hand family protein
	AT4G26230	164.582	140.394	107.474	70.7503	61.6739	70.6344	137.483	67.6862	-1.02232	6.98345e-07	5.81051e-05	Ribosomal protein L31e family protein
	AT5G11450	117.758	105.536	100.935	57.0392	51.3423	51.155	108.076	53.1789	-1.02312	4.17743e-08	1.48886e-05	Mog1/PsbP/DUF1795-like photosystem II reaction center PsbP family protein
	AT1G07070	24.0462	23.6755	18.0544	11.0384	10.5507	10.6896	21.9254	10.7596	-1.02698	4.50635e-07	4.71833e-05	Ribosomal protein L35Ae family protein
	AT2G20590	5.33204	5.17279	4.73663	2.58129	1.83017	3.06609	5.08049	2.49252	-1.02736	2.91108e-05	0.000646245	Reticulon family protein
	AT3G07110	183.231	143.196	115.145	79.3421	63.5076	73.5143	147.191	72.1213	-1.02919	2.1976e-06	0.000109262	Ribosomal protein L13 family protein
	AT2G37190	347.583	285.76	219.102	148.98	128.505	140	284.148	139.162	-1.02988	1.3548e-06	8.43238e-05	Ribosomal protein L11 family protein
	AT3G21300	16.6572	12.5274	9.62043	6.32086	6.91039	5.77249	12.935	6.33458	-1.02996	8.03246e-06	0.000252498	RNA methyltransferase family protein
	AT3G19030	145.343	103.729	91.0429	61.2171	58.5436	46.547	113.372	55.4359	-1.03217	6.84702e-06	0.000228302
	AT5G55510	16.0958	11.3627	11.4001	7.06228	6.04616	5.88561	12.9529	6.33135	-1.03269	6.87825e-06	0.000229116	Mitochondrial import inner membrane translocase subunit Tim17/Tim22/Tim23 family protein
	AT5G25190	49.1801	50.9636	32.0823	27.1009	20.9151	16.6002	44.0753	21.5387	-1.03304	2.71491e-05	0.000614879	Integrase-type DNA-binding superfamily protein
	AT3G27160	367.601	328.847	305.291	172.618	172.147	144.663	333.913	163.143	-1.03334	1.89316e-07	3.19733e-05	Ribosomal protein S21 family protein
	AT3G08520	471.637	371.181	284.5	182.666	166.157	201.914	375.773	183.579	-1.03346	1.81533e-06	9.95546e-05	Ribosomal protein L41 family
	AT4G00810	133.663	107.654	91.8753	55.2193	52.8276	54.6872	111.064	54.2447	-1.03384	2.79652e-07	3.80531e-05	60S acidic ribosomal protein family
	AT2G44040	28.68	21.168	19.1946	10.4861	11.7363	11.4656	23.0142	11.2293	-1.03525	6.67472e-07	5.67943e-05	Dihydrodipicolinate reductase, bacterial/plant
	AT3G04790	225.855	219.48	225.112	121.815	103.017	102.292	223.483	109.041	-1.03529	4.73054e-08	1.56835e-05	Ribose 5-phosphate isomerase, type A protein
	AT5G64120	3.90631	2.8308	2.17843	1.73429	0.839249	1.77478	2.97185	1.44944	-1.03586	0.00231092	0.0172869	Peroxidase superfamily protein
	AT2G32060	150.296	132.332	96.2813	64.9602	58.5536	61.284	126.303	61.5993	-1.03591	8.82257e-07	6.64858e-05	Ribosomal protein L7Ae/L30e/S12e/Gadd45 family protein
	AT3G49010	292.918	235.759	187.927	119.785	112.268	117.208	238.868	116.421	-1.03686	1.00722e-06	7.11505e-05	breast basic conserved 1
	AT2G27080	3.58995	1.60799	1.23525	1.09013	0.930332	1.11419	2.1444	1.04488	-1.03723	0.00277474	0.0199484	Late embryogenesis abundant (LEA) hydroxyproline-rich glycoprotein family
	AT5G62720	64.284	54.9025	44.644	24.9688	32.1248	22.63	54.6102	26.5745	-1.03913	2.25707e-06	0.000111069	Integral membrane HPP family protein
	AT3G55280	99.6227	83.2797	75.7572	46.0357	38.7557	41.0701	86.2199	41.9538	-1.03922	1.46666e-07	2.72345e-05	ribosomal protein L23AB
	AT4G37240	51.3044	51.5436	33.6088	24.4853	20.2051	21.6976	45.4856	22.1293	-1.03945	3.17747e-06	0.000134502
	AT1G18540	389.84	325.231	260.839	170.225	146.235	158.231	325.303	158.23	-1.03976	7.57144e-07	6.01645e-05	Ribosomal protein L6 family protein
	AT5G43250	8.01906	8.50336	6.37222	4.37806	3.32194	3.42126	7.63155	3.70709	-1.04169	0.00207097	0.0158947	nuclear factor Y, subunit C13
	AT2G17880	71.8693	62.067	51.5117	31.6948	38.664	19.6278	61.816	29.9955	-1.04323	3.69996e-05	0.000770005	Chaperone DnaJ-domain superfamily protein
	AT4G01250	22.4351	14.8911	10.794	7.18615	8.09375	8.06901	16.0401	7.78297	-1.04329	4.77845e-05	0.000931035	WRKY family transcription factor
	AT1G52300	285.783	239.561	194.754	108.607	119.927	120.678	240.032	116.404	-1.04409	3.23053e-07	3.98894e-05	Zinc-binding ribosomal protein family protein
	AT1G75960	13.6283	11.6224	10.6821	5.0637	7.15196	5.1972	11.9776	5.80429	-1.04515	3.57866e-06	0.000144888	AMP-dependent synthetase and ligase family protein
	AT3G53890	207.897	171.369	143.852	92.3358	75.6639	85.3754	174.372	84.4583	-1.04586	4.67435e-07	4.834e-05	Ribosomal protein S21e
	AT3G25520	366.485	321.866	266.11	165.928	142.556	152.978	318.154	153.821	-1.04848	3.01007e-07	3.91457e-05	ribosomal protein L5
	AT1G48570	23.0517	18.0468	14.6501	9.9197	8.06778	8.94169	18.5828	8.97639	-1.04976	1.79237e-06	9.87565e-05	zinc finger (Ran-binding) family protein
	AT4G38100	25.5412	23.1767	19.3248	10.9468	9.19444	12.721	22.6809	10.9541	-1.05001	5.19139e-07	5.07217e-05
	AT5G01180	1.4198	1.5119	1.13693	0.671501	0.607668	0.683673	1.35621	0.654281	-1.0516	0.000673303	0.00669518	peptide transporter 5
	AT3G59980	51.5376	43.6627	39.196	24.7768	17.446	22.5824	44.7988	21.6017	-1.05231	5.15262e-07	5.06619e-05	Nucleic acid-binding, OB-fold-like protein
	AT5G02170	3.13149	3.08225	2.33255	1.4708	1.59599	1.05198	2.84876	1.37292	-1.05309	0.000138274	0.00201973	Transmembrane amino acid transporter family protein
	AT1G69200	37.7466	27.6543	22.465	14.6199	14.6711	12.9266	29.2887	14.0725	-1.05746	2.99574e-06	0.000131962	fructokinase-like 2
	AT3G55750	153.109	137.175	98.5498	65.9002	57.6968	62.7637	129.611	62.1202	-1.06106	7.36887e-07	5.92506e-05	Ribosomal protein L35Ae family protein
	AT5G18660	162.558	153.474	150.917	78.8931	79.5051	65.2593	155.65	74.5525	-1.06198	5.354e-08	1.64355e-05	NAD(P)-binding Rossmann-fold superfamily protein
	AT1G14810	58.8561	53.365	43.9058	26.2662	23.5853	24.8554	52.0423	24.9023	-1.06341	6.9886e-08	1.81512e-05	semialdehyde dehydrogenase family protein
	AT3G59550	3.35759	2.59279	2.02316	1.22408	1.34236	1.24626	2.65785	1.2709	-1.06441	6.1913e-05	0.00111457	Rad21/Rec8-like family protein
	AT2G33370	126.583	100.945	76.3189	47.488	43.8968	53.5981	101.282	48.3276	-1.06746	1.23123e-06	7.92753e-05	Ribosomal protein L14p/L23e family protein
	AT2G41110	59.44	50.2193	40.2957	27.4756	20.7179	23.2922	49.985	23.8286	-1.0688	9.70124e-07	6.95221e-05	calmodulin 2
	AT3G04840	373.035	327.519	269.339	164.398	144.207	153.581	323.298	154.062	-1.06935	2.28703e-07	3.43156e-05	Ribosomal protein S3Ae
	AT3G12965	47.7153	31.8854	33.6543	19.2782	16.1237	18.53	37.7517	17.9773	-1.07036	2.89984e-06	0.000129198	other RNA
	AT5G08610	41.9611	32.4935	26.0644	16.6171	17.344	13.8262	33.5063	15.9291	-1.07277	2.44646e-06	0.00011713	P-loop containing nucleoside triphosphate hydrolases superfamily protein
	AT5G56670	219.582	182.08	154.045	90.61	82.0315	91.3666	185.236	88.0027	-1.07374	1.50043e-07	2.7557e-05	Ribosomal protein S30 family protein
	AT3G10610	65.6581	53.3784	44.2813	25.8042	24.5188	27.2503	54.4392	25.8578	-1.07405	2.35237e-07	3.49836e-05	Ribosomal S17 family protein
	AT3G01500	1612.36	1661.26	1483.46	698.545	839.411	720.17	1585.69	752.709	-1.07495	7.58626e-08	1.8887e-05	carbonic anhydrase 1
	AT4G25340	19.6797	18.431	13.177	8.03281	7.75926	8.55102	17.0959	8.11436	-1.0751	2.74341e-07	3.74873e-05	FK506 BINDING PROTEIN 53
	AT5G61170	179.852	141.084	122.539	78.0731	64.8251	67.328	147.825	70.0754	-1.07691	6.28129e-07	5.46928e-05	Ribosomal protein S19e family protein
	AT2G33180	45.0908	41.7208	32.987	21.4453	18.5407	16.8036	39.9329	18.9298	-1.07691	6.14005e-07	5.43071e-05
	AT3G05560	192.732	152.522	135.403	80.8128	70.4602	76.0398	160.219	75.7709	-1.08033	2.51187e-07	3.63773e-05	Ribosomal L22e protein family
	AT5G47700	211.915	184.812	125.613	87.9496	75.1698	83.6562	174.113	82.2585	-1.08179	1.91759e-06	0.000101656	60S acidic ribosomal protein family
	AT4G25990	15.152	10.8431	9.7125	5.15304	6.68957	5.01852	11.9025	5.62037	-1.08253	9.8708e-06	0.000287734	CCT motif family protein
	AT5G26200	9.6368	11.4933	10.4805	5.16238	5.82613	3.91763	10.5369	4.96871	-1.0845	9.36429e-06	0.000277788	Mitochondrial substrate carrier family protein
	AT4G25050	796.183	696.73	604.99	349.344	335.139	304.766	699.301	329.75	-1.08454	1.82807e-07	3.11886e-05	acyl carrier protein 4
	AT1G21110	5.18144	3.48549	4.35916	2.47548	1.54674	2.11983	4.34203	2.04735	-1.08461	0.000235191	0.00299537	O-methyltransferase family protein
	AT3G06700	404.356	347.738	264.302	166.043	148.13	164.276	338.798	159.483	-1.08702	4.10053e-07	4.46015e-05	Ribosomal L29e protein family
	AT2G44640	44.1954	37.9135	31.28	18.6873	16.8604	17.8275	37.7963	17.7917	-1.08704	1.18057e-07	2.46454e-05
	AT2G28000	310.165	269.904	239.03	132.725	123.93	128.302	273.033	128.319	-1.08934	7.14084e-08	1.81512e-05	chaperonin-60alpha
	AT2G37600	74.7722	61.2729	44.1125	29.7715	27.7279	27.1291	60.0525	28.2095	-1.09004	1.66917e-06	9.47651e-05	Ribosomal protein L36e family protein
	AT3G62530	472.738	436.662	322.575	198.039	207.876	172.511	410.658	192.809	-1.09077	7.07081e-07	5.81051e-05	ARM repeat superfamily protein
	AT3G60245	373.415	296.401	257.795	158.744	132.002	144.5	309.204	145.082	-1.09169	4.47301e-07	4.71278e-05	Zinc-binding ribosomal protein family protein
	AT3G46940	30.3537	27.9998	20.7394	12.7066	12.3531	12.0461	26.3643	12.3686	-1.09191	1.85967e-06	9.99209e-05	DUTP-PYROPHOSPHATASE-LIKE 1
	AT1G15870	2.26064	2.09484	1.41755	0.740062	0.440876	1.51837	1.92434	0.899769	-1.09674	0.00887668	0.0496167	Mitochondrial glycoprotein family protein
	AT2G30600	92.6956	89.0027	62.3535	28.745	44.7563	40.5408	81.3506	38.014	-1.09762	2.50768e-06	0.000119381	BTB/POZ domain-containing protein
	AT1G33770	7.53311	6.01031	5.02622	2.61557	4.26591	1.79504	6.18988	2.89217	-1.09776	0.000302844	0.00363391	Protein kinase superfamily protein
	AT3G13470	81.3356	67.2799	59.2558	35.0377	31.1771	30.8497	69.2904	32.3548	-1.09867	1.66009e-07	2.98372e-05	TCP-1/cpn60 chaperonin family protein
	AT5G45680	157.716	140.639	121.787	70.9299	67.7263	57.4341	140.047	65.3634	-1.09936	1.60185e-07	2.91017e-05	FK506-binding protein 13
	AT4G25890	87.7324	73.7834	62.4539	41.6543	30.6092	32.2056	74.6565	34.823	-1.10023	7.94814e-07	6.18297e-05	60S acidic ribosomal protein family
	AT1G77940	190.03	155.348	124.829	75.078	72.4802	71.4443	156.736	73.0008	-1.10235	3.53894e-07	4.14345e-05	Ribosomal protein L7Ae/L30e/S12e/Gadd45 family protein
	AT5G20720	479.415	413.355	339.485	203.53	181.972	188.291	410.752	191.264	-1.1027	2.31338e-07	3.45568e-05	chaperonin 20
	AT1G49910	2.26123	2.51386	1.94617	0.923671	0.823184	1.38241	2.24042	1.04309	-1.10291	0.000231806	0.00296462	Transducin/WD40 repeat-like superfamily protein
	AT5G63310	181.074	149.554	139.167	78.8324	74.5562	65.2364	156.598	72.875	-1.10357	1.80619e-07	3.10755e-05	nucleoside diphosphate kinase 2
	AT4G04410	6.24053	5.67751	5.3746	3.59115	2.52786	1.92396	5.76421	2.68099	-1.10436	1.78668e-05	0.000450666	transposable element gene
	AT1G33930	1.52964	1.60061	1.26824	0.693975	0.779594	0.571973	1.46616	0.681847	-1.10452	0.000353021	0.00408575	P-loop containing nucleoside triphosphate hydrolases superfamily protein
	AT1G02360	8.16665	8.38309	7.73964	3.94397	3.95275	3.39871	8.09646	3.76514	-1.10459	1.05413e-05	0.00030127	Chitinase family protein
	AT3G62030	597.948	553.291	570.499	298.094	269.7	232.656	573.913	266.817	-1.10498	1.1386e-07	2.42205e-05	rotamase CYP 4
	AT3G16780	71.5069	57.1062	49.9343	30.2038	26.2108	26.4524	59.5158	27.6224	-1.10744	2.36602e-07	3.50317e-05	Ribosomal protein L19e family protein
	AT2G30040	14.44	13.662	9.92401	6.01644	5.93419	5.67292	12.6753	5.87452	-1.10948	2.07195e-06	0.000105994	mitogen-activated protein kinase kinase kinase 14
	AT5G18060	10.2068	12.3087	9.22388	5.33667	5.90141	3.46663	10.5798	4.90157	-1.11	0.00036455	0.00418603	SAUR-like auxin-responsive protein family
	AT2G19730	240.568	196.107	154.784	93.8041	87.8191	91.9159	197.153	91.1797	-1.11253	4.33645e-07	4.64166e-05	Ribosomal L28e protein family
	AT3G21870	21.3061	21.558	16.9476	10.8969	8.61812	8.14544	19.9372	9.22014	-1.1126	2.38178e-06	0.000115506	cyclin p2;1
	AT5G02450	160.065	125.641	103.221	63.7283	58.4619	57.4232	129.642	59.8712	-1.11461	5.42759e-07	5.19719e-05	Ribosomal protein L36e family protein
	AT1G15125	154.233	151.54	159.897	63.6287	50.7724	100.048	155.223	71.4831	-1.11867	1.65343e-06	9.4642e-05	S-adenosyl-L-methionine-dependent methyltransferases superfamily protein
	AT1G14320	550.753	439.4	356.684	224.14	188.435	205.509	448.946	206.028	-1.1237	7.11773e-07	5.82337e-05	Ribosomal protein L16p/L10e family protein
	AT3G07430	120.123	99.1376	86.2973	49.2391	49.4319	41.4327	101.853	46.7012	-1.12495	2.07438e-07	3.31999e-05	YGGT family protein
	AT3G23940	45.4643	38.5909	31.6478	18.5512	17.4766	16.9608	38.5677	17.6629	-1.12667	1.30606e-07	2.60725e-05	dehydratase family
	AT3G63110	14.5391	9.97984	9.27964	4.63601	6.56204	4.25853	11.2662	5.15219	-1.12874	3.01792e-05	0.000663382	isopentenyltransferase 3
	AT1G25400	15.5143	12.4932	10.7981	4.54878	5.49099	7.6781	12.9352	5.90596	-1.13106	5.71786e-06	0.000200393
	AT1G22780	161.612	131.793	98.0459	62.5753	54.8883	61.0187	130.484	59.4941	-1.13305	7.6649e-07	6.04735e-05	Ribosomal protein S13/S18 family
	AT1G57660	222.095	188.398	148.42	89.2668	76.5965	88.8622	186.304	84.9085	-1.13368	2.20299e-07	3.42216e-05	Translation protein SH3-like family protein
	AT2G39390	79.788	66.223	56.8866	31.1265	31.3504	29.8251	67.6325	30.7674	-1.13632	7.07252e-08	1.81512e-05	Ribosomal L29 family protein
	AT1G26840	2.62062	2.4112	1.40728	1.02219	0.913421	0.993413	2.14637	0.976341	-1.13644	0.000804841	0.00766309	origin recognition complex protein 6
	AT2G27840	24.1685	19.7499	14.4891	8.44335	8.46398	9.65978	19.4692	8.8557	-1.13651	1.10955e-06	7.41392e-05	histone deacetylase-related / HD-related
	AT1G25550	144.187	129.282	128.088	63.9898	56.6251	61.9468	133.852	60.8539	-1.13722	6.58663e-09	5.39943e-06	myb-like transcription factor family protein
	AT3G47540	11.7796	10.862	8.6674	5.41865	4.83361	3.97638	10.4363	4.74288	-1.13778	4.36401e-06	0.000164988	Chitinase family protein
	AT1G18400	4.7712	4.94115	3.65989	1.96862	1.66947	2.43006	4.45741	2.02272	-1.13991	1.33566e-05	0.000362614	BR enhanced expression 1
	AT3G08740	242.021	204.787	174.998	101.946	93.1675	86.938	207.269	94.0173	-1.14051	1.61564e-07	2.91944e-05	elongation factor P (EF-P) family protein
	AT1G13650	173.629	150.051	125.805	84.7077	84.2554	34.8899	149.828	67.951	-1.14074	0.000209676	0.00273678
	AT3G06680	71.9715	64.3866	48.3432	30.0153	25.1348	28.576	61.5671	27.9087	-1.14144	2.56485e-07	3.63773e-05	Ribosomal L29e protein family
	AT4G01883	37.3609	36.9211	39.4386	19.9371	15.9712	15.6002	37.9069	17.1695	-1.14261	2.47202e-08	1.07902e-05	Polyketide cyclase / dehydrase and lipid transport protein
	AT3G56330	10.9726	7.44665	7.34693	4.57174	3.85909	3.19073	8.58873	3.87385	-1.14867	2.03928e-05	0.000500294	N2,N2-dimethylguanosine tRNA methyltransferase
	AT1G26880	129.81	111.099	87.6459	51.0264	44.2311	52.6244	109.518	49.2939	-1.15169	1.42271e-07	2.67135e-05	Ribosomal protein L34e superfamily protein
	AT5G57220	8.56237	9.36678	9.57321	3.94895	2.88182	5.54346	9.16746	4.12474	-1.15222	3.90403e-06	0.000152838	cytochrome P450, family 81, subfamily F, polypeptide 2
	AT3G28900	65.1313	53.3686	46.0685	28.0866	21.6801	24.0417	54.8561	24.6028	-1.15683	2.28189e-07	3.43156e-05	Ribosomal protein L34e superfamily protein
	AT3G03630	20.5782	17.3708	13.8709	8.44812	7.44424	7.32327	17.2733	7.73854	-1.15841	3.18556e-07	3.98894e-05	cysteine synthase 26
	AT5G08050	367.283	351.613	304.39	174.866	144.913	137.641	341.095	152.473	-1.16162	6.85273e-08	1.81512e-05	Protein of unknown function (DUF1118)
	AT3G23390	161.252	130.31	102.958	61.3763	54.6341	60.1034	131.507	58.7046	-1.16359	2.66795e-07	3.72074e-05	Zinc-binding ribosomal protein family protein
	AT5G65010	61.9081	58.0126	59.5201	32.4582	27.1568	20.4204	59.8136	26.6785	-1.1648	5.89324e-07	5.30644e-05	asparagine synthetase 2
	AT3G51910	5.24511	4.64667	2.92283	1.5366	2.14812	2.02799	4.27154	1.90424	-1.16554	0.000290315	0.00351875	heat shock transcription factor A7A
	AT5G19750	27.0507	23.425	18.2018	11.1827	8.07112	11.3556	22.8925	10.2031	-1.16586	5.68572e-07	5.25447e-05	Peroxisomal membrane 22 kDa (Mpv17/PMP22) family protein
	AT4G18480	623.596	588.315	542.004	300.882	254.761	225.329	584.638	260.324	-1.16724	1.29841e-07	2.60725e-05	P-loop containing nucleoside triphosphate hydrolases superfamily protein
	AT3G05320	7.25232	6.86101	6.80377	2.6929	2.38024	4.24009	6.97237	3.10441	-1.16733	1.93155e-05	0.000478404	O-fucosyltransferase family protein
	AT2G27710	213.734	187.537	143.363	88.3185	74.5862	79.5402	181.545	80.8149	-1.16763	2.2467e-07	3.43156e-05	60S acidic ribosomal protein family
	AT5G59820	4.79436	2.5596	3.21511	1.66465	1.30901	1.71365	3.52303	1.56244	-1.17302	0.00205189	0.0157957	C2H2-type zinc finger family protein
	AT4G12600	87.9294	68.655	50.3305	31.2644	27.9336	32.5556	68.9716	30.5846	-1.1732	1.00471e-06	7.11505e-05	Ribosomal protein L7Ae/L30e/S12e/Gadd45 family protein
	AT3G44750	52.3882	38.5264	28.9675	18.2906	16.6691	18.1864	39.9607	17.7154	-1.17358	1.69924e-06	9.56641e-05	histone deacetylase 3
	AT2G21860	48.2019	42.8799	42.6094	24.5204	17.9556	16.4891	44.5637	19.655	-1.18097	2.99495e-07	3.91457e-05	violaxanthin de-epoxidase-related
	AT1G77765	3.08728	1.86485	1.9843	1.02905	1.15601	0.873089	2.31214	1.01938	-1.18153	0.00185847	0.0146249
	AT5G18050	7.12604	8.45299	6.1092	1.85567	5.71531	1.98377	7.22941	3.18492	-1.18262	0.00515384	0.0324383	SAUR-like auxin-responsive protein family
	AT2G34600	3.63639	3.62891	5.21821	2.56402	0.992851	1.9381	4.16117	1.83166	-1.18384	0.00282808	0.0202496	jasmonate-zim-domain protein 7
	AT5G27120	37.4286	31.6449	25.7967	15.4257	12.2429	13.8699	31.6234	13.8462	-1.19151	1.48516e-07	2.74265e-05	NOP56-like pre RNA processing ribonucleoprotein
	AT5G49560	8.43032	7.34188	3.90278	3.23809	2.87718	2.47724	6.55833	2.86417	-1.19521	0.000624745	0.0063227	Putative methyltransferase family protein
	AT1G78990	3.58716	3.84634	3.10767	2.35989	1.31963	0.896994	3.51372	1.5255	-1.20372	0.00135729	0.0114275	HXXXD-type acyl-transferase family protein
	AT4G00970	15.527	15.1776	15.1718	7.72706	5.99248	6.09136	15.2921	6.60363	-1.21146	1.90977e-08	9.58022e-06	cysteine-rich RLK (RECEPTOR-like protein kinase) 41
	AT2G32550	0.879174	0.648739	0.826939	0.235484	0.37721	0.404027	0.784951	0.338907	-1.21171	0.00142727	0.0118886	Cell differentiation, Rcd1-like protein
	AT3G17170	84.3268	66.0893	50.8174	28.8625	29.2535	28.6373	67.0778	28.9178	-1.21388	3.45106e-07	4.12777e-05	Translation elongation factor EF1B/ribosomal protein S6 family protein
	AT5G44568	35.5191	30.1206	21.601	15.8158	8.76507	12.9893	29.0802	12.5234	-1.21541	1.23941e-05	0.0003437
	AT5G49910	179.775	163.311	157.981	78.8815	67.7888	68.7237	167.022	71.798	-1.21803	1.21013e-08	6.77874e-06	chloroplast heat shock protein 70-2
	AT2G20450	79.0059	62.119	48.8314	28.6893	24.47	28.2048	63.3188	27.1214	-1.2232	3.01625e-07	3.91457e-05	Ribosomal protein L14
	AT5G06000	3.12496	2.81917	2.65937	1.27545	1.393	1.01	2.86783	1.22615	-1.22583	0.000148459	0.00212058	eukaryotic translation initiation factor 3G2
	AT3G03820	42.5726	41.4498	22.7438	18.8271	13.0511	13.6766	35.5887	15.1849	-1.22878	9.71489e-05	0.0015524	SAUR-like auxin-responsive protein family
	AT2G25210	170.481	127.847	109.599	57.9277	50.6702	65.0318	135.976	57.8766	-1.2323	2.11847e-07	3.36409e-05	Ribosomal protein L39 family protein
	AT1G77760	109.597	103.457	111.919	53.6181	44.5838	40.0082	108.324	46.07	-1.23346	3.76641e-08	1.40654e-05	nitrate reductase 1
	AT3G15450	1726.42	1571.74	1244.3	618.024	803.014	508.504	1514.15	643.181	-1.23522	1.49117e-06	8.8701e-05	Aluminium induced protein with YGL and LRDR motifs
	ATCG00190	14.1959	12.8958	15.4668	6.06243	6.91308	5.07916	14.1862	6.01822	-1.23708	4.78635e-08	1.56835e-05	RNA polymerase subunit beta
	AT1G77640	5.90232	4.44864	1.77798	1.15727	2.0223	1.94739	4.04298	1.70899	-1.24228	0.00350839	0.0240059	Integrase-type DNA-binding superfamily protein
	AT1G55490	387.903	342.435	305.201	157.801	145.317	133.198	345.18	145.439	-1.24694	4.30013e-08	1.50549e-05	chaperonin 60 beta
	AT1G65390	11.4524	11.1268	8.6366	2.98492	4.95893	5.19346	10.4053	4.37911	-1.24861	2.06772e-06	0.000105994	phloem protein 2 A5
	AT1G73600	1.06927	1.38187	1.98258	0.839816	0.630869	0.389286	1.47791	0.61999	-1.25324	0.000556116	0.00579029	S-adenosyl-L-methionine-dependent methyltransferases superfamily protein
	AT1G09575	13.4217	13.0228	8.83697	5.55607	5.10671	4.11402	11.7605	4.9256	-1.25557	5.95943e-06	0.000206704	Protein of unknown function (DUF607)
	AT5G59850	135.342	116.657	87.1259	53.9317	40.6773	46.4621	113.042	47.0237	-1.2654	3.05152e-07	3.91457e-05	Ribosomal protein S8 family protein
	AT1G22690	67.3146	64.5687	66.0313	22.4581	29.7727	29.9337	65.9715	27.3881	-1.26829	2.92521e-09	3.7814e-06	Gibberellin-regulated family protein
	AT4G33467	6.52329	7.69348	9.436	4.81816	3.07639	1.90769	7.88426	3.26741	-1.27083	0.000673176	0.00669518
	AT5G46220	3.26383	3.84058	2.01006	1.44313	1.2003	1.12081	3.03816	1.25475	-1.2758	4.37082e-05	0.000871312	Protein of unknown function (DUF616)
	AT3G42800	1.62467	1.32997	0.792369	0.852416	0.394298	0.297798	1.249	0.514837	-1.27859	0.00889764	0.0497008
	AT1G66760	9.47466	6.73344	4.86001	2.38694	3.51335	2.748	7.0227	2.88276	-1.28457	1.78172e-05	0.000450252	MATE efflux family protein
	AT3G12860	4.38939	3.64091	2.2309	1.57858	1.21106	1.41773	3.4204	1.40246	-1.28621	8.00802e-05	0.00134166	NOP56-like pre RNA processing ribonucleoprotein
	AT5G28630	9.30472	11.3036	8.86199	3.36479	5.08097	3.56231	9.82344	4.00269	-1.29526	5.36379e-05	0.0010058	glycine-rich protein
	AT2G16060	9.4755	9.48518	7.69015	3.3311	2.58711	4.9337	8.88361	3.61731	-1.29623	1.55341e-05	0.000405674	hemoglobin 1
	AT2G42900	9.5749	8.24165	8.31538	4.55231	4.74735	1.33729	8.71064	3.54565	-1.29673	0.00112509	0.00987318	Plant basic secretory protein (BSP) family protein
	AT1G68238	31.8772	21.3041	27.9844	12.0742	14.5585	6.31045	27.0552	10.9811	-1.30089	0.000150509	0.00214348
	AT1G56050	45.2007	39.4954	34.0069	18.3668	14.8864	14.804	39.5677	16.0191	-1.30453	3.35717e-08	1.29695e-05	GTP-binding protein-related
	AT4G31700	333.399	265.872	234.866	122.082	106.213	109.123	278.046	112.473	-1.30575	5.5724e-08	1.65742e-05	ribosomal protein S6
	AT5G23350	5.31392	5.19859	3.30962	1.91486	1.67308	1.99018	4.60738	1.85937	-1.30913	0.000105782	0.00164905	GRAM domain-containing protein / ABA-responsive protein-related
	AT5G20160	66.0451	57.8052	37.3711	24.4248	16.0474	24.5429	53.7405	21.6717	-1.3102	2.21275e-06	0.000109479	Ribosomal protein L7Ae/L30e/S12e/Gadd45 family protein
	AT2G02740	24.1018	19.2418	14.7108	8.15248	6.32357	8.83666	19.3515	7.77091	-1.31629	5.76443e-07	5.26474e-05	ssDNA-binding transcriptional regulator
	AT3G52450	3.3031	2.22195	2.60976	0.935844	1.37082	0.948137	2.71161	1.08493	-1.32154	0.000214292	0.00277761	plant U-box 22
	AT1G23100	15.3693	9.24968	9.45494	4.33378	4.74735	4.53308	11.358	4.53807	-1.32356	3.54127e-05	0.000745753	GroES-like family protein
	AT3G11120	176.011	145.6	124.508	62.0439	53.0639	63.1298	148.706	59.4125	-1.32362	2.30182e-08	1.04546e-05	Ribosomal protein L41 family
	AT1G75030	6.15737	21.4885	4.38599	4.81589	2.83142	5.1323	10.6773	4.25987	-1.32566	0.00475473	0.0305616	thaumatin-like protein 3
	AT4G24570	12.6268	16.9527	12.6054	7.82495	4.08225	4.91801	14.0616	5.6084	-1.3261	1.13741e-05	0.000320171	dicarboxylate carrier 2
	AT1G16830	1.47013	1.24324	1.00022	0.539028	0.417449	0.523853	1.23786	0.493443	-1.32689	0.00136137	0.0114532	Pentatricopeptide repeat (PPR) superfamily protein
	AT3G14760	13.6589	10.5929	8.1517	5.44139	5.10327	2.37187	10.8012	4.30551	-1.32693	0.000228358	0.00292831
	AT1G48630	110.874	97.6488	82.134	42.483	33.926	39.4288	96.8855	38.6126	-1.32721	1.73923e-08	8.99317e-06	receptor for activated C kinase 1B
	AT3G18130	90.0274	77.7096	63.4839	36.8146	26.2966	28.6136	77.0736	30.5749	-1.33389	1.38017e-07	2.65027e-05	receptor for activated C kinase 1C
	AT2G36620	158.987	130.204	100.374	55.9424	46.8931	51.6365	129.855	51.4907	-1.33452	1.1778e-07	2.46454e-05	ribosomal protein L24
	AT1G04360	2.82762	3.74545	3.27061	1.71943	1.25194	0.907717	3.28122	1.29303	-1.34348	0.000251395	0.00314826	RING/U-box superfamily protein
	AT3G49110	29.3489	28.4355	21.6471	8.49311	11.5859	11.2164	26.4772	10.4318	-1.34376	2.62393e-08	1.13064e-05	peroxidase CA
	AT5G01420	2.30238	2.13879	1.34747	0.51162	1.0058	0.759636	1.92955	0.759017	-1.34606	0.00131566	0.0111496	Glutaredoxin family protein
	AT5G60730	0.591038	0.795166	0.778291	0.361176	0.215163	0.273006	0.721499	0.283115	-1.34961	0.00239653	0.0177848	Anion-transporting ATPase
	AT5G05860	19.0134	17.9233	10.4934	7.85227	6.82021	3.80808	15.81	6.16019	-1.35979	3.78374e-05	0.000781151	UDP-glucosyl transferase 76C2
	AT5G18010	4.91053	4.9241	3.04572	1.24538	1.86536	1.90193	4.29345	1.67089	-1.36152	0.00172506	0.0137788	SAUR-like auxin-responsive protein family
	AT3G15540	6.3693	7.13039	4.46743	2.51698	2.22308	2.20978	5.98904	2.31662	-1.37031	6.42347e-06	0.000216978	indole-3-acetic acid inducible 19
	AT1G04040	62.0725	62.1866	62.3631	23.4977	24.6764	23.8674	62.2074	24.0139	-1.37322	1.10264e-10	4.63245e-07	HAD superfamily, subfamily IIIB acid phosphatase
	AT4G28660	243.958	202.47	194.307	95.7683	77.314	74.0219	213.578	82.3681	-1.37461	2.78011e-08	1.16799e-05	photosystem II reaction center PSB28 protein
	AT5G05440	65.3667	43.7532	41.0456	13.3906	18.8387	25.3859	50.0552	19.2051	-1.38203	1.71451e-06	9.59892e-05	Polyketide cyclase/dehydrase and lipid transport superfamily protein
	AT1G06160	8.8712	7.62768	9.79886	3.20985	3.05952	3.81271	8.76591	3.36069	-1.38315	3.94227e-06	0.000153212	octadecanoid-responsive Arabidopsis AP2/ERF 59
	AT2G37720	0.304309	0.58487	0.445245	0.225406	0.147709	0.13387	0.444808	0.168995	-1.39621	0.00782242	0.0449906	TRICHOME BIREFRINGENCE-LIKE 15
	AT5G20230	110.848	65.5022	33.4201	24.9756	19.2175	35.4082	69.9233	26.5338	-1.39794	0.000178783	0.00242783	blue-copper-binding protein
	AT2G21200	5.66482	4.33281	4.82081	1.44505	2.77771	1.37316	4.93948	1.86531	-1.40495	0.0017173	0.0137392	SAUR-like auxin-responsive protein family
	AT1G16445	6.84549	4.52264	3.24733	2.10942	2.10267	1.27045	4.87182	1.82751	-1.41458	0.000171548	0.00236064	S-adenosyl-L-methionine-dependent methyltransferases superfamily protein
	AT4G27950	4.54554	4.61086	5.63466	1.8939	2.39022	1.24978	4.93035	1.84464	-1.41835	5.75104e-05	0.00105428	cytokinin response factor 4
	AT1G02640	53.3606	55.9948	37.5483	16.638	21.5395	16.7758	48.9679	18.3178	-1.41859	6.60459e-08	1.79016e-05	beta-xylosidase 2
	AT1G19020	26.7023	18.3004	14.083	6.38209	6.78193	8.81005	19.6953	7.32469	-1.42701	1.49284e-05	0.000393343
	AT1G05020	1.0354	1.51413	1.0374	0.712749	0.393318	0.222793	1.19564	0.442954	-1.43256	0.00239489	0.0177766	ENTH/ANTH/VHS superfamily protein
	AT1G31835	3.64555	3.33648	3.80995	0.723296	1.70632	1.54645	3.59733	1.32536	-1.44055	0.00142049	0.0118439
	AT1G10682	67.1011	63.8315	43.1388	23.3452	22.9472	17.4429	58.0238	21.2451	-1.44952	5.01298e-07	5.02944e-05	other RNA
	AT3G13404	3.27721	3.21232	1.29465	1.31083	1.14532	0.389256	2.59472	0.94847	-1.45191	0.0075026	0.0435288
	AT3G51860	30.3079	31.656	23.5972	11.6345	7.41987	12.1693	28.5204	10.4079	-1.45432	8.06397e-08	1.97832e-05	cation exchanger 3	PSR
	AT5G12860	266.115	245.449	267.645	116.724	94.8685	72.1371	259.736	94.5766	-1.45749	1.07123e-07	2.30795e-05	dicarboxylate transporter 1
	AT5G22920	217.225	210.47	168.525	79.5904	79.3225	58.0612	198.74	72.3247	-1.45832	5.14067e-08	1.61475e-05	CHY-type/CTCHY-type/RING-type Zinc finger protein
	AT1G67035	3.21253	3.40654	2.67435	1.47697	0.846877	0.98683	3.09781	1.10356	-1.48908	0.000354969	0.00410265
	AT3G14770	12.5127	9.42574	8.85207	4.23947	3.95446	2.5859	10.2635	3.59328	-1.51415	1.05179e-06	7.29826e-05	Nodulin MtN3 family protein
	AT5G22380	1.72105	1.18136	1.16913	0.751224	0.268515	0.405598	1.35718	0.475113	-1.51427	0.00404261	0.0267959	NAC domain containing protein 90
	AT2G01890	3.16089	3.8932	2.63809	0.667768	1.11828	1.58637	3.23073	1.12414	-1.52304	2.76483e-05	0.00062241	purple acid phosphatase 8
	AT1G78860	3.54898	4.15532	3.89448	1.63165	1.91569	0.484525	3.86626	1.34396	-1.52445	0.000768237	0.0074069	D-mannose binding lectin protein with Apple-like carbohydrate-binding domain
	AT2G01300	6.62044	7.29316	3.54388	2.28746	1.58715	2.15768	5.81916	2.01077	-1.53307	0.000227373	0.00291902
	AT1G15010	7.50162	4.09155	2.66981	1.68949	2.21425	1.0034	4.75433	1.63571	-1.53932	0.00253654	0.0185777
	AT3G28340	6.7328	5.65727	4.45523	2.19907	1.44106	2.14325	5.6151	1.92779	-1.54236	5.64028e-06	0.000198295	galacturonosyltransferase-like 10
	AT1G16130	4.03229	2.95417	2.1467	1.03132	0.915636	1.1855	3.04439	1.04415	-1.54382	1.18101e-05	0.000330232	wall associated kinase-like 2
	AT5G09730	1.6935	2.25069	1.14665	0.630534	0.826379	0.285317	1.69694	0.580743	-1.54697	0.000502642	0.00537506	beta-xylosidase 3
	AT2G19800	4.65797	5.31551	2.00806	1.00503	1.36262	1.72894	3.99385	1.36553	-1.54832	7.08726e-05	0.0012259	myo-inositol oxygenase 2
	AT2G40400	30.3451	24.7045	23.4857	11.3513	9.67613	5.79615	26.1784	8.9412	-1.54984	8.61547e-07	6.53648e-05	Protein of unknown function (DUF399 and DUF3411)
	AT2G28630	69.0268	63.4883	42.2053	23.0974	16.7217	18.9787	58.2401	19.5992	-1.57122	9.72061e-08	2.17659e-05	3-ketoacyl-CoA synthase 12
	AT3G26200	13.9132	22.0088	16.3987	5.43913	5.03375	7.08407	17.4402	5.85231	-1.57534	2.97373e-08	1.21887e-05	cytochrome P450, family 71, subfamily B, polypeptide 22
	AT3G26320	5.49176	3.47692	3.50948	1.21137	1.62291	1.34296	4.15939	1.39241	-1.57879	1.38748e-05	0.000371283	cytochrome P450, family 71, subfamily B, polypeptide 36
	AT1G54000	2.07592	1.99492	1.64229	0.442525	0.527249	0.931812	1.90438	0.633862	-1.58708	7.94601e-05	0.00133563	GDSL-like Lipase/Acylhydrolase superfamily protein
	AT4G25630	30.255	24.9373	17.4438	8.85067	5.6836	9.45931	24.212	7.99786	-1.59804	3.66611e-07	4.21242e-05	fibrillarin 2
	AT5G38430	1150.04	914.725	887.849	354.981	318.851	293.734	984.205	322.522	-1.60956	5.72776e-09	5.06606e-06	Ribulose bisphosphate carboxylase (small chain) family protein
	AT1G66160	8.99833	6.5778	5.35915	2.40331	2.01586	2.436	6.97843	2.28506	-1.61067	2.68827e-06	0.000124076	CYS, MET, PRO, and GLY protein 1
	AT1G72620	2.60434	1.36512	1.03923	0.789165	0.689521	0.15623	1.66956	0.544972	-1.61522	0.00622587	0.0376014	alpha/beta-Hydrolases superfamily protein
	AT1G62480	156.57	131.703	79.7459	34.1626	43.8736	41.4455	122.673	39.8272	-1.62299	2.41949e-07	3.53561e-05	Vacuolar calcium-binding protein-related
	AT2G19670	10.3695	9.71575	6.25843	3.32675	2.20833	2.9765	8.78122	2.83719	-1.62996	7.02657e-07	5.81051e-05	protein arginine methyltransferase 1A
	AT2G40610	50.1687	57.1757	60.0479	22.5991	19.0454	12.4381	55.7974	18.0276	-1.62999	9.31146e-08	2.14878e-05	expansin A8
	AT3G48100	9.47774	9.17192	3.26383	2.66343	2.52106	1.84547	7.30449	2.34332	-1.64023	5.51185e-05	0.00102559	response regulator 5
	AT4G37540	59.1798	48.9438	37.7858	18.9426	16.1842	11.3925	48.6365	15.5064	-1.64917	2.53197e-07	3.63773e-05	LOB domain-containing protein 39
	AT1G21120	4.49872	4.52583	4.24245	1.93297	0.959604	1.28716	4.42233	1.39324	-1.66636	1.30609e-05	0.000356312	O-methyltransferase family protein
	AT3G17050	2.12043	1.98109	1.16343	0.760774	0.546782	0.349803	1.75498	0.552453	-1.66753	0.000403901	0.00453562	transposable element gene
	AT5G56870	32.9017	34.0799	25.2479	11.467	8.40699	8.91138	30.7432	9.59512	-1.67989	5.94525e-09	5.12359e-06	beta-galactosidase 4
	AT1G05680	0.747121	0.979049	0.633524	0.226392	0.370887	0.134456	0.786564	0.243911	-1.68921	0.00563088	0.0348021	Uridine diphosphate glycosyltransferase 74E2
	AT1G02650	5.89301	4.35386	3.26812	1.68969	1.73008	0.752638	4.505	1.3908	-1.69561	6.60143e-05	0.0011652	Tetratricopeptide repeat (TPR)-like superfamily protein
	AT3G55646	19.7586	13.2913	3.18456	3.08716	5.25985	2.75023	12.0782	3.69908	-1.70716	0.000948671	0.00866907
	AT1G02620	3.27838	5.36745	2.59822	1.97302	0.729342	0.721103	3.74801	1.14116	-1.71563	0.00098584	0.00893825	Ras-related small GTP-binding family protein
	AT3G45970	92.224	58.6573	28.274	16.3604	16.9252	20.9388	59.7184	18.0748	-1.7242	1.45955e-05	0.000387485	expansin-like A1
	AT5G35740	17.9901	17.7098	14.9265	3.77827	5.27129	6.15275	16.8755	5.06744	-1.7356	1.73238e-07	3.06704e-05	Carbohydrate-binding X8 domain superfamily protein
	AT1G67260	1.26568	0.820294	1.5504	0.392445	0.385755	0.291345	1.21213	0.356515	-1.7655	0.000471431	0.00510957	TCP family transcription factor
	AT1G60110	0.758884	0.5348	0.388622	0.126476	0.16576	0.200306	0.560769	0.164181	-1.77212	0.00402398	0.0267126	Mannose-binding lectin superfamily protein
	AT1G10460	2.61074	1.25444	1.31308	0.271942	0.594013	0.646033	1.72609	0.503996	-1.77602	0.0019755	0.015327	germin-like protein 7
	AT2G40670	19.734	22.0294	20.6465	7.83924	5.66848	4.65578	20.8033	6.0545	-1.78073	7.06853e-08	1.81512e-05	response regulator 16
	AT2G44790	4.95372	4.38852	1.35899	1.03199	0.760794	1.30242	3.56708	1.03173	-1.78967	0.000356205	0.00411552	uclacyanin 2
	AT4G29610	3.81954	3.5521	2.2985	0.718704	0.941935	1.0976	3.22338	0.919412	-1.80979	0.000113623	0.00174617	Cytidine/deoxycytidylate deaminase family protein
	AT4G34770	20.2942	20.7606	17.6004	8.31921	4.02167	4.21186	19.5517	5.51758	-1.82519	2.83582e-06	0.000128056	SAUR-like auxin-responsive protein family
	AT3G46090	6.50321	3.78257	1.12679	0.855654	1.49523	0.846965	3.80419	1.06595	-1.83545	0.00291563	0.0207703	C2H2 and C2HC zinc fingers superfamily protein
	AT4G20820	6.45644	5.35548	4.99678	2.2087	1.33603	1.07632	5.6029	1.54035	-1.86292	4.8259e-06	0.000178044	FAD-binding Berberine family protein
	AT5G61440	36.6398	33.7119	21.6432	8.96472	8.42877	7.36902	30.665	8.25417	-1.8934	2.08226e-08	9.72011e-06	atypical CYS HIS rich thioredoxin 5
	AT3G30775	70.3063	69.2016	41.5988	12.9614	13.8533	21.8381	60.3689	16.2176	-1.89625	5.8046e-08	1.71134e-05	Methylenetetrahydrofolate reductase family protein
	AT1G27020	25.2075	22.1685	15.1998	2.97046	4.28241	9.07292	20.8586	5.44193	-1.93845	2.79274e-06	0.000127187
	AT5G59240	0.685088	1.31671	1.22165	0.321123	0.0935255	0.423816	1.07448	0.279488	-1.94278	0.00345841	0.0237316	Ribosomal protein S8e family protein
	AT4G38850	22.1606	14.7433	11.2237	5.85955	4.18884	2.42547	16.0425	4.15796	-1.94796	2.62243e-05	0.000601156	SAUR-like auxin-responsive protein family
	AT4G34810	4.78431	5.58284	7.5001	1.13908	0.37322	3.04428	5.95575	1.51886	-1.97129	0.00215778	0.0163968	SAUR-like auxin-responsive protein family
	AT1G19380	41.3719	22.8743	14.7704	5.9033	6.49898	7.57299	26.3389	6.65843	-1.98394	3.89174e-06	0.000152805	Protein of unknown function (DUF1195)
	AT1G18350	1.04877	0.719889	1.09606	0.416161	0.109084	0.197729	0.954906	0.240992	-1.98638	0.00737215	0.0429876	MAP kinase kinase 7
	AT2G27402	47.3982	45.4864	37.2839	13.5079	9.7723	9.49854	43.3895	10.9262	-1.98955	3.23002e-09	4.02078e-06
	AT1G11070	1.2015	1.23058	1.14498	0.210781	0.500703	0.187776	1.19235	0.299753	-1.99196	5.78717e-05	0.00105998
	AT3G16670	228.652	187.531	162.42	49.9897	69.7414	24.3287	192.868	48.0199	-2.00591	1.87296e-06	9.99209e-05	Pollen Ole e 1 allergen and extensin family protein
	AT3G50770	59.2877	64.9685	73.4636	19.3657	9.95041	18.9512	65.9066	16.0891	-2.03434	9.57501e-09	6.18877e-06	calmodulin-like 41
	AT3G49940	59.9951	45.0725	37.6279	14.147	11.1037	9.49378	47.5652	11.5815	-2.03809	1.54361e-08	8.26006e-06	LOB domain-containing protein 38
	AT3G54510	0.472781	0.713953	0.296461	0.112563	0.147525	0.100278	0.494399	0.120122	-2.04118	0.000891806	0.00828448	Early-responsive to dehydration stress protein (ERD4)
	AT1G23410	21.8059	13.741	10.4933	3.27672	2.92806	4.68826	15.3468	3.63101	-2.07949	2.26848e-06	0.000111467	Ribosomal protein S27a / Ubiquitin family protein
	AT1G52830	3.68861	2.36312	1.55681	1.1822	0.206586	0.374463	2.53618	0.587751	-2.10938	0.00120842	0.0104328	indole-3-acetic acid 6
	AT1G30730	1.55154	1.11825	0.85129	0.269354	0.141206	0.38393	1.17369	0.26483	-2.14791	0.000329068	0.00386983	FAD-binding Berberine family protein
	AT3G06990	0.779944	1.31164	1.31947	0.433286	0.141966	0.192999	1.13702	0.256083	-2.15057	0.000634009	0.00639264	Cysteine/Histidine-rich C1 domain family protein
	AT2G32200	3.79768	2.66694	3.20569	1.09544	0.478564	0.578304	3.22344	0.717437	-2.16768	0.000145437	0.00209287
	AT1G35140	88.7041	43.6363	8.74371	10.8796	7.33911	13.018	47.028	10.4122	-2.17524	0.000509262	0.00542685	Phosphate-responsive 1 family protein
	AT1G65240	0.437665	0.399558	0.384218	0.0364707	0.143396	0.0866408	0.407147	0.0888357	-2.19634	0.00383681	0.0257139	Eukaryotic aspartyl protease family protein
	AT2G29680	7.34694	7.61608	7.06727	2.12324	1.31454	1.28421	7.34343	1.574	-2.22202	6.43598e-09	5.39943e-06	cell division control 6
	AT4G22485	0.771897	3.07308	1.21006	0.459445	0.48172	0.136434	1.68501	0.3592	-2.2299	0.000704257	0.00693283	Bifunctional inhibitor/lipid-transfer protein/seed storage 2S albumin superfamily protein
	AT4G15670	32.1203	20.6373	6.09463	5.24519	4.44812	2.74867	19.6174	4.14733	-2.24188	0.000118477	0.00180182	Thioredoxin superfamily protein
	AT3G54830	22.0122	22.6547	26.1363	6.74112	6.1617	2.06194	23.6011	4.98825	-2.24224	1.07453e-06	7.36146e-05	Transmembrane amino acid transporter family protein
	AT5G48850	3.22789	1.6184	2.82343	0.467792	0.408726	0.740866	2.55657	0.539128	-2.24551	4.9546e-06	0.000181399	Tetratricopeptide repeat (TPR)-like superfamily protein
	AT1G19050	45.7376	38.9098	15.3273	7.56882	7.75942	5.35425	33.3249	6.89416	-2.27315	1.65162e-06	9.4642e-05	response regulator 7
	AT1G53542	16.3592	13.1943	9.29649	1.46059	4.14755	2.31322	12.95	2.64045	-2.2941	0.000126569	0.00189258
	AT4G15680	31.5554	14.2702	5.5552	4.3591	2.76437	3.34051	17.1269	3.48799	-2.2958	0.000119648	0.00180919	Thioredoxin superfamily protein
	AT1G65310	3.10985	3.40358	1.23233	0.719847	0.330201	0.513026	2.58192	0.521025	-2.30902	9.8377e-05	0.0015663	xyloglucan endotransglucosylase/hydrolase 17
	AT5G50915	35.4848	37.9662	14.5456	6.21046	4.59076	6.63663	29.3322	5.81262	-2.33523	2.89257e-07	3.86504e-05	basic helix-loop-helix (bHLH) DNA-binding superfamily protein
	AT2G17740	0.899976	1.18918	0.370346	0.140616	0.122861	0.222701	0.819835	0.162059	-2.33881	0.00645998	0.038723	Cysteine/Histidine-rich C1 domain family protein
	AT4G15660	42.2853	27.6072	9.20952	6.90383	5.17038	2.98199	26.3674	5.01873	-2.39336	5.34723e-05	0.00100366	Thioredoxin superfamily protein
	AT1G43800	0.977175	2.86656	1.41093	0.171428	0.0561684	0.763591	1.75155	0.330396	-2.40637	0.000932416	0.00854376	Plant stearoyl-acyl-carrier-protein desaturase family protein
	AT5G01040	1.10599	0.634271	0.508953	0.208108	0.0389638	0.176567	0.749737	0.141213	-2.40851	0.000373969	0.00426939	laccase 8
	AT2G17050	0.227538	0.174928	0.0749067	0.0189608	0.02485	0.0450438	0.159124	0.0296182	-2.4256	0.00636781	0.0382866	disease resistance protein (TIR-NBS-LRR class), putative
	AT5G63160	91.7578	68.3528	48.9773	14.2577	13.721	9.77419	69.696	12.5843	-2.46945	8.01797e-09	5.61425e-06	BTB and TAZ domain protein 1
	AT4G15690	56.1533	40.2534	16.8508	9.69169	7.54178	2.69811	37.7525	6.64386	-2.50648	2.14424e-05	0.000520346	Thioredoxin superfamily protein
	AT4G06746	8.55979	4.29172	6.12593	0.465188	1.01613	1.84186	6.32582	1.10773	-2.51365	3.56913e-05	0.000750679	related to AP2 9
	AT1G30720	1.43565	1.73953	1.84939	0.364099	0.13634	0.370699	1.67486	0.290379	-2.52803	1.91243e-05	0.000475069	FAD-binding Berberine family protein
	AT1G11740	1.41208	0.360014	0.411103	0.168098	0.125891	0.0570483	0.727731	0.117012	-2.63674	0.000410459	0.00459031	ankyrin repeat family protein
	AT3G16530	82.3485	67.6802	74.832	12.7475	13.1811	7.66913	74.9536	11.1992	-2.7426	2.54852e-10	9.51729e-07	Legume lectin family protein
	AT4G14690	3.98797	2.55491	4.13308	0.461553	0.362947	0.767535	3.55865	0.530678	-2.74542	4.13719e-06	0.000159097	Chlorophyll A-B binding family protein
	AT4G11393	3.4252	3.59078	16.9139	2.20554	1.36027	0	7.97663	1.1886	-2.74651	0.00343347	0.0236038	Defensin-like (DEFL) family protein
	AT5G60780	0.736568	0.707828	0.186525	0	0.185637	0.0560816	0.54364	0.0805728	-2.75429	0.00682103	0.0404146	nitrate transporter 2.3
	AT2G14247	1.78151	0.855999	2.68805	0.556701	0	0.220419	1.77519	0.25904	-2.77672	0.00802512	0.0458481	Expressed protein
	AT5G44420	13.1227	6.30532	9.45012	3.92982	0	0	9.62604	1.30994	-2.87744	0.0044845	0.0292441	plant defensin 1.2
	AT3G15356	117.728	76.1238	55.2152	11.8707	13.9465	6.14367	83.0224	10.6536	-2.96216	4.88713e-08	1.57589e-05	Legume lectin family protein
	AT2G43590	11.268	10.5377	6.7219	1.44941	1.32146	0.823389	9.5092	1.19809	-2.98859	1.86504e-08	9.4976e-06	Chitinase family protein
	AT3G49300	2.85979	1.62394	1.42645	0.324964	0.283933	0.128666	1.97006	0.245854	-3.00237	0.000122716	0.0018466	proline-rich family protein
	AT5G62920	19.6883	15.8334	4.43848	1.7348	2.30612	0.941999	13.3201	1.66097	-3.0035	5.10377e-06	0.000185246	response regulator 6
	AT1G74890	10.7606	9.08306	3.77648	1.05017	1.05873	0.527747	7.87337	0.878882	-3.16324	9.63525e-07	6.91967e-05	response regulator 15
	AT1G21910	48.2209	36.8741	17.9287	3.6565	3.46671	4.15842	34.3413	3.76054	-3.19093	1.38497e-08	7.63097e-06	Integrase-type DNA-binding superfamily protein
	AT4G37610	50.7388	39.1968	22.2204	5.85017	4.18213	1.55058	37.3853	3.86096	-3.27544	2.27158e-07	3.43156e-05	BTB and TAZ domain protein 5
	AT4G15700	60.313	39.0575	24.6851	3.53171	6.05288	3.22694	41.3519	4.27051	-3.27547	4.59972e-08	1.54597e-05	Thioredoxin superfamily protein
	AT3G03830	3.01269	4.54951	3.06984	0.17932	0.235017	0.638997	3.54401	0.351112	-3.33538	3.52406e-05	0.000743315	SAUR-like auxin-responsive protein family
	AT4G17860	2.07612	1.80807	1.92226	0.43251	0.141712	0	1.93549	0.191407	-3.33798	0.000126641	0.00189258	Protein of Unknown Function (DUF239)
	AT2G40330	8.52331	7.99572	6.56941	0.591874	0.664895	1.00434	7.69614	0.753702	-3.35207	5.23186e-09	4.88452e-06	PYR1-like 6
	AT1G13609	3.2667	1.46498	2.15083	0	0	0.64668	2.29417	0.21556	-3.41181	0.00270651	0.0195499	Defensin-like (DEFL) family protein
	AT1G78090	1.28778	1.07785	1.27639	0.173082	0.0453684	0.123354	1.21401	0.113935	-3.4135	2.12262e-06	0.000107442	trehalose-6-phosphate phosphatase
	AT2G26020	3.74732	2.10064	3.42677	0.780661	0	0	3.09157	0.26022	-3.57054	0.00266693	0.0193452	plant defensin 1.2b
	AT5G61160	6.94237	1.51925	3.54511	0.630059	0.0750688	0.272143	4.00224	0.325757	-3.61894	2.74967e-05	0.000620245	anthocyanin 5-aromatic acyltransferase 1
	AT4G38880	0.883513	0.84904	0.149158	0	0.0742238	0.0672699	0.627237	0.0471645	-3.73324	0.00148793	0.0122602	GLN phosphoribosyl pyrophosphate amidotransferase 3
	AT5G41780	0.648697	0.47496	0.610156	0.0514819	0.0674723	0	0.577937	0.0396514	-3.86547	0.000461095	0.00502347	myosin heavy chain-related
	AT3G23550	11.0913	6.91188	8.72872	0.840217	0.611772	0.37703	8.91063	0.609673	-3.86942	7.63118e-10	1.60303e-06	MATE efflux family protein
	AT2G18450	0.254725	0.244786	0.314463	0.0530657	0	0	0.271325	0.0176886	-3.93913	0.001591	0.0129382	succinate dehydrogenase 1-2
	AT1G62440	0.343899	0.150218	0.0343071	0	0	0.0309449	0.176142	0.010315	-4.09392	0.00599993	0.0366018	leucine-rich repeat/extensin 2
	AT3G48360	257.34	176.76	120.733	11.9501	12.8142	4.37816	184.944	9.71414	-4.25086	9.31897e-09	6.14138e-06	BTB and TAZ domain protein 2
	AT4G11460	2.27607	1.78958	2.63389	0	0.0903913	0.245768	2.23318	0.112053	-4.31684	2.15078e-06	0.000108215	cysteine-rich RLK (RECEPTOR-like protein kinase) 30
	AT3G29060	0.0937907	0.120175	0.137228	0	0.0170719	0	0.117065	0.00569063	-4.36257	0.00669605	0.0398115	EXS (ERD1/XPR1/SYG1) family protein
	AT3G58480	0.276821	0.114009	0.173583	0	0	0.0195714	0.188138	0.00652381	-4.84993	0.00262474	0.0190988	calmodulin-binding family protein
	AT4G11290	5.9137	5.98849	3.83782	0.264941	0.138893	0.06294	5.24667	0.155591	-5.07557	3.67105e-09	4.31224e-06	Peroxidase superfamily protein
	AT1G34047	2.08368	1.07821	13.0157	0.467476	0	0	5.39251	0.155825	-5.11296	0.000286067	0.00348359	Defensin-like (DEFL) family protein
	AT1G33760	2.26086	1.30359	0.826987	0.125599	0	0	1.46381	0.0418662	-5.1278	0.000261263	0.00324743	Integrase-type DNA-binding superfamily protein
	AT2G26010	4.55076	2.62392	3.19602	0.151686	0	0	3.4569	0.0505621	-6.09528	3.22884e-06	0.000135822	plant defensin 1.3
