# Supplementary material for: Phosphate starvation response precedes abscisic acid response under progressive mild drought in plants
Source: Nat Commun. 2023 Aug 19;14:5047. doi: 10.1038/s41467-023-40773-1 (PMC10439899; doi:10.1038/s41467-023-40773-1)
Supplement: Supplementary file 14 — Supplementary Dataset 11 [file 41467_2023_40773_MOESM14_ESM.xlsx]

## Sheet: Supplementary Data 11
	Supplementary Data 11. List of differentially expressed genes between Arabidopsis thaliana under control and drought conditions after 7 days of treatment.
	Gene ID	TPM (Control)			TPM (Dry)			Average TPM (Control)	Average TPM (Dry)	Fold change (log2)	p value	q value	Short_description	PSR genes	ABA genes
		rep.1	rep.2	rep.3	rep.1	rep.2	rep.3
	AT2G34202	0	0.944101	0	32.8448	26.4849	41.3545	0.3147	33.5614	6.73668	1.28775e-05	0.00169691	MIR399D; miRNA
	AT1G52940	0.0124669	0	0.0166691	0.328867	0.348704	1.77576	0.00971199	0.817778	6.3958	0.000140987	0.00556826	purple acid phosphatase 5
	AT5G43840	0.0983918	0.20347	0	9.43817	7.13495	5.29589	0.100621	7.28967	6.17886	2.45091e-06	0.000727521	heat shock transcription factor A6A		ABA
	AT5G37990	0	0	0.0692088	0.744781	2.57385	1.22314	0.0230696	1.51393	6.03616	0.000139119	0.00553882	S-adenosyl-L-methionine-dependent methyltransferases superfamily protein
	AT1G64110	0.036472	0.0188556	0.0487655	1.07143	3.62714	1.55611	0.0346977	2.08489	5.90899	4.31382e-06	0.000947631	P-loop containing nucleoside triphosphate hydrolases superfamily protein
	AT3G09922	4.54853	6.61916	0.450496	189.777	138.83	282.199	3.87273	203.602	5.71626	2.57587e-06	0.000727521	induced by phosphate starvation1
	AT3G58550	0	0.204351	0	1.65883	6.9611	1.81618	0.0681169	3.4787	5.67439	0.000574058	0.0117289	Bifunctional inhibitor/lipid-transfer protein/seed storage 2S albumin superfamily protein
	AT4G13700	0	0	0.066063	0.651683	1.12606	1.55673	0.022021	1.11149	5.65747	0.000178309	0.00626878	purple acid phosphatase 23	PSR
	AT3G54700	0.110945	0	0	1.79589	0.718325	2.65807	0.0369816	1.7241	5.54289	0.000385591	0.00952648	phosphate transporter 1;7
	AT5G24080	0	0.0504867	0	0.175641	0.480533	1.44226	0.0168289	0.699479	5.37727	0.00303534	0.0325545	Protein kinase superfamily protein		ABA
	AT3G25240	1.07929	0.669575	0	34.359	9.39182	25.9997	0.582954	23.2502	5.31772	5.50655e-05	0.0034967	Protein of unknown function (DUF506)
	AT3G13784	0.0852943	0.132289	0	2.37784	4.44007	1.56763	0.0725277	2.79518	5.26827	4.54338e-05	0.00316811	cell wall invertase 5
	AT4G24890	0.399528	0.158886	0.739656	16.3063	9.07367	23.6428	0.43269	16.3409	5.23901	1.35852e-06	0.00060014	purple acid phosphatase 24	PSR
	AT4G28040	0.131001	0.158027	0.0583856	2.87975	2.96298	5.84722	0.115805	3.89665	5.07247	2.18608e-06	0.00069349	nodulin MtN21 /EamA-like transporter family protein
	AT2G26620	0	0	0.0729733	1.01434	0.226154	1.07473	0.0243244	0.771739	4.98764	0.00212135	0.025882	Pectin lyase-like superfamily protein
	AT2G43580	0	0.0684131	0	0.793354	0.685428	0.608026	0.0228044	0.695603	4.93088	0.00166781	0.0223149	Chitinase family protein
	AT2G13830	0	0	0.0133601	0.0718863	0.124214	0.209881	0.00445336	0.135327	4.92541	0.00393386	0.0387219	transposable element gene
	AT1G10480	0.059445	0	0	0.213834	0.86214	0.624313	0.019815	0.566762	4.83808	0.00387756	0.0382858	zinc finger protein 5
	AT5G38020	0.13182	0	0	0.368806	2.32148	0.576843	0.0439401	1.08904	4.63138	0.00408501	0.0397163	S-adenosyl-L-methionine-dependent methyltransferases superfamily protein
	AT2G38390	0.249611	0.0516184	0	0.538734	5.81808	0.983062	0.10041	2.44663	4.60682	0.00367205	0.0368191	Peroxidase superfamily protein
	AT2G46880	2.14383	2.67008	0.325732	36.3969	23.723	59.3903	1.71321	39.8367	4.53932	2.52056e-05	0.00238076	purple acid phosphatase 14	PSR
	AT1G17710	3.23433	4.8234	0.498982	65.3317	31.7659	93.4121	2.85224	63.5033	4.47666	5.74106e-05	0.00352755	Pyridoxal phosphate phosphatase-related protein	PSR
	AT3G03530	0.64579	0.482252	0.527673	11.6366	6.80149	17.309	0.551905	11.9157	4.4323	6.54327e-07	0.000429814	non-specific phospholipase C4
	AT2G05440	0.0841545	0.435069	0	1.00906	8.54353	1.60192	0.173075	3.71817	4.42513	0.00375889	0.0374663	GLYCINE RICH PROTEIN 9
	AT2G37870	0.545935	0.846727	1.64239	18.8199	16.1183	29.3847	1.01168	21.441	4.40554	1.04255e-06	0.000515295	Bifunctional inhibitor/lipid-transfer protein/seed storage 2S albumin superfamily protein		ABA
	AT3G03260	0.675287	0.48075	0.0888101	9.23861	8.44054	8.63259	0.414949	8.77058	4.40167	4.64914e-06	0.00097661	homeodomain GLABROUS 8
	AT4G17470	2.17192	1.52709	1.7424	16.3808	60.0069	34.5291	1.8138	36.9722	4.34935	6.53544e-06	0.00117959	alpha/beta-Hydrolases superfamily protein
	AT2G02990	0.559311	0.361447	1.86959	12.9099	11.2261	31.8944	0.930117	18.6768	4.32769	4.12224e-05	0.00301849	ribonuclease 1	PSR
	AT5G09570	0	0.561593	0.887593	10.1306	9.75274	8.91286	0.483062	9.59873	4.31256	0.000107688	0.00478565	Cox19-like CHCH family protein	PSR
	AT3G04530	2.13874	1.87119	0.879887	41.3273	21.9856	32.6127	1.62994	31.9752	4.29406	5.81899e-07	0.00041612	phosphoenolpyruvate carboxylase kinase 2	PSR
	AT1G54660	0.0300651	0.217606	0	0.720993	3.51945	0.592038	0.0825571	1.61083	4.28626	0.00348552	0.035575
	AT1G23110	8.0651	6.71138	0.841961	109.396	68.069	121.839	5.20615	99.768	4.26029	5.86537e-05	0.00357777
	AT1G73010	11.5963	11.262	5.21666	194.697	88.3018	228.816	9.35832	170.605	4.18827	4.89545e-06	0.00100999	phosphate starvation-induced gene 2	PSR
	AT5G36180	0.0587565	0.0303765	0	0.387487	0.486945	0.732784	0.029711	0.535739	4.17246	0.000751122	0.0135925	serine carboxypeptidase-like 1
	AT5G24770	48.4729	36.3822	75.6309	562.187	1341.23	971.041	53.4953	958.152	4.16277	9.73902e-07	0.000495952	vegetative storage protein 2		ABA
	AT4G25100	12.2551	10.6699	14.6303	168.645	248.209	246.697	12.5184	221.184	4.14312	3.14077e-09	6.89072e-05	Fe superoxide dismutase 1
	AT3G43110	5.96642	5.28784	1.2821	84.6991	41.5552	84.621	4.17879	70.2917	4.0722	1.50497e-05	0.00185661		PSR
	AT1G22990	0.35186	0.0909538	0	1.37117	2.00478	3.81083	0.147605	2.39559	4.02057	0.00141254	0.0202367	Heavy metal transport/detoxification superfamily protein	PSR
	AT5G39720	0.0905829	0.655625	0	2.71535	2.72131	6.65934	0.248736	4.032	4.01881	0.00187628	0.0239779	avirulence induced gene 2 like protein	PSR	ABA
	AT5G03545	106.022	84.3578	41.2803	1040.01	1220.4	1338.73	77.22	1199.71	3.95757	1.32199e-06	0.000592428
	AT1G08310	3.0082	3.89455	2.23078	52.5287	35.7721	51.903	3.04451	46.7346	3.94021	6.27783e-08	0.000221719	alpha/beta-Hydrolases superfamily protein	PSR
	AT1G67610	0.0757111	0.156567	0	1.31634	1.13726	0.993931	0.0774261	1.14918	3.89164	0.00140409	0.0201587
	AT4G31354	0.461149	0	0.616588	4.97649	8.12128	2.42158	0.359246	5.17312	3.84799	0.00342684	0.0351941
	AT5G52300	0.110721	0.305287	0.0493469	1.23909	2.59986	2.81016	0.155118	2.21637	3.83676	0.000165469	0.00604407	CAP160 protein		ABA
	AT3G27250	2.46154	2.22703	5.96537	49.8068	44.8641	57.1065	3.55131	50.5925	3.8325	2.9301e-07	0.000328268
	AT3G27150	0.498041	0.214568	0.166479	4.50372	3.09564	4.52229	0.293029	4.04055	3.78544	7.77217e-06	0.00124392	Galactose oxidase/kelch repeat superfamily protein
	AT3G02100	0.0555061	0.0573921	0	0.831936	0.287505	0.437209	0.0376328	0.518883	3.78535	0.00523426	0.0467509	UDP-Glycosyltransferase superfamily protein
	AT1G70850	0.0929813	0.192281	0.0932416	0.919789	3.51578	0.732391	0.126168	1.72266	3.77122	0.000751408	0.0135925	MLP-like protein 34
	AT4G13290	0	0.0366641	0.0474114	0.17007	0.697939	0.279304	0.0280252	0.382438	3.77043	0.00551539	0.0484887	cytochrome P450, family 71, subfamily A, polypeptide 19
	AT4G13280	0.0251398	0.0519879	0.0672271	0.301439	1.08079	0.49505	0.0481182	0.625761	3.70096	0.000366791	0.00925398	terpenoid synthase 12
	AT2G34210	0.935978	0.926598	0.34615	9.75436	8.00448	10.209	0.736242	9.32263	3.66249	1.41958e-06	0.00060014	Transcription elongation factor Spt5
	AT3G52820	0.601896	0.342291	0.845014	6.74795	4.11528	11.2994	0.5964	7.38753	3.63074	1.09967e-05	0.00154447	purple acid phosphatase 22	PSR
	AT5G62040	0	0.2098	0.610422	2.85872	3.25807	3.9956	0.273407	3.3708	3.62397	0.00106285	0.0168957	PEBP (phosphatidylethanolamine-binding protein) family protein
	AT4G36350	0	0.0445121	1.03608	5.00699	2.60889	5.3124	0.360196	4.30943	3.58064	0.00446345	0.0421158	purple acid phosphatase 25	PSR
	AT2G45135	1.09507	1.40186	1.60362	14.4122	18.4478	15.6082	1.36685	16.1561	3.56315	9.16233e-09	6.89072e-05	RING/U-box superfamily protein
	AT2G40370	0.112217	0	0.0500141	0.493368	0.581252	0.785698	0.0540772	0.620106	3.51942	0.00293527	0.0318445	laccase 5		ABA
	AT5G38030	0.0433559	0.0224145	0.0289849	0.0779792	0.741082	0.256128	0.0315851	0.358397	3.50424	0.00441633	0.0418309	MATE efflux family protein
	AT2G39030	1.5904	0.967316	0.125086	3.02873	15.7971	10.685	0.894267	9.83694	3.45943	0.00178538	0.0233154	Acyl-CoA N-acyltransferases (NAT) superfamily protein
	AT5G50360	0.0787814	0	0.632016	1.88926	2.08112	3.82668	0.236932	2.59902	3.45542	0.00351509	0.0357829			ABA
	AT3G47790	0.020837	0.021545	0.0139302	0.149908	0.302201	0.164128	0.0187707	0.205412	3.45197	0.00184103	0.0236854	ABC2 homolog 7
	AT4G12090	1.86219	1.86336	0.562231	17.1427	11.6992	17.4282	1.42926	15.4234	3.43178	1.91862e-05	0.00210735	Cornichon family protein
	AT2G45130	2.65576	2.28833	0.507276	22.2529	9.66197	26.4805	1.81712	19.4651	3.42116	0.000189513	0.00651182	SPX domain gene 3	PSR
	AT3G59884	3.51183	2.26947	1.76083	33.687	18.645	28.2381	2.51405	26.8567	3.4172	5.63203e-05	0.00351915	MIR827a; miRNA
	AT5G19097	0.0843099	0.0871746	0.014091	0.353823	0.655049	0.968463	0.0618585	0.659111	3.41348	0.000686402	0.0129971	transposable element gene
	AT3G61410	0.848482	0.509407	0.36596	6.56372	5.13208	6.57549	0.574616	6.09043	3.40587	2.93319e-06	0.000786789		PSR
	AT2G30210	0.150362	0.155471	0.201045	0.901464	2.64803	1.77655	0.16896	1.77535	3.39335	5.6196e-05	0.00351915	laccase 3
	AT2G18050	8.35246	5.29953	13.7059	81.2585	112.779	92.3308	9.11931	95.4562	3.38784	4.36405e-07	0.000396151	histone H1-3
	AT3G53980	2.37849	1.36628	9.5406	36.1246	50.2376	51.9544	4.42846	46.1055	3.38006	0.000110718	0.00486321	Bifunctional inhibitor/lipid-transfer protein/seed storage 2S albumin superfamily protein		ABA
	AT1G02310	0.427337	0.331393	0.0952296	3.35195	2.02902	3.43615	0.284653	2.93904	3.36807	7.25554e-05	0.00392056	Glycosyl hydrolase superfamily protein	PSR
	AT5G47740	0	0.186581	0.193019	0.995298	1.49548	1.23185	0.126533	1.24087	3.29377	0.00323873	0.0339295	Adenine nucleotide alpha hydrolases-like superfamily protein	PSR
	AT4G16540	0.968781	0.667799	1.61916	10.2126	7.23426	14.4668	1.08525	10.6379	3.29312	6.48679e-06	0.00117849	Heat shock protein HSP20/alpha crystallin family
	AT3G44510	3.22193	1.80324	0.948535	23.9239	13.9939	19.5964	1.99123	19.1714	3.26722	1.79877e-05	0.00201754	alpha/beta-Hydrolases superfamily protein	PSR
	AT2G32830	0.679709	0.796512	0.242351	5.97673	4.22482	6.24623	0.572857	5.48259	3.25861	2.4541e-05	0.00236508	phosphate transporter 1;5	PSR
	AT2G18370	0.322073	0.166508	0.107658	0.868911	3.00283	1.79696	0.198746	1.88957	3.24906	0.000969723	0.0158517	Bifunctional inhibitor/lipid-transfer protein/seed storage 2S albumin superfamily protein		ABA
	AT5G40790	0.50059	0.20704	0.803186	3.96155	4.51165	5.58596	0.503605	4.68638	3.21811	4.30283e-05	0.00307959			ABA
	AT5G24090	0.0587565	0.0607529	0.628491	2.32492	1.64344	2.77687	0.249333	2.24841	3.17276	0.00182939	0.0236121	chitinase A
	AT3G56275	3.69782	1.61762	3.99341	23.96	26.5203	33.1411	3.10295	27.8738	3.1672	2.20021e-06	0.00069349			ABA
	AT2G35070	0.57871	0.598374	1.0317	5.08864	7.72699	6.92196	0.736261	6.5792	3.15962	1.73062e-06	0.000638304
	AT1G73330	12.7831	6.79752	22.9519	104.337	148.694	123.944	14.1775	125.658	3.14783	5.28998e-06	0.00107541	drought-repressed 4
	AT5G02200	3.37234	3.75009	3.70081	32.7304	26.597	36.4198	3.60775	31.9157	3.1451	4.83251e-09	6.89072e-05	far-red-elongated hypocotyl1-like	PSR
	AT4G36740	0.100559	0.0519879	0.134454	0.783743	0.989643	0.726073	0.095667	0.833153	3.12249	0.000392362	0.00959076	homeobox protein 40
	AT4G08950	17.5849	25.4477	40.0154	88.7096	287.233	345.402	27.6827	240.448	3.11867	0.000123386	0.00518044	Phosphate-responsive 1 family protein
	AT1G07430	1.74006	1.27837	3.97968	22.1272	18.5952	19.6574	2.33271	20.1266	3.10903	2.9964e-06	0.000786789	highly ABA-induced PP2C gene 2		ABA
	AT2G38380	0.456538	0.901187	0.221972	1.59248	9.30842	2.6153	0.526565	4.5054	3.09697	0.00279131	0.0308427	Peroxidase superfamily protein		ABA
	AT3G22620	0.259151	0.357276	0.231002	1.50189	2.81888	2.7784	0.282476	2.36639	3.06649	0.000147434	0.00571539	Bifunctional inhibitor/lipid-transfer protein/seed storage 2S albumin superfamily protein
	AT5G39190	0.460684	0.190535	0.246386	2.26478	2.09986	3.02392	0.299202	2.46285	3.04114	0.000167842	0.00609199	germin-like protein 2
	AT4G31351	0.461149	0.476818	1.54147	6.91179	8.599	4.54046	0.826479	6.68375	3.01561	0.00150831	0.0210096
	AT5G43300	0.143565	0.148443	0.191957	1.52777	1.04107	1.3193	0.161322	1.29605	3.00611	1.6655e-05	0.00195043	PLC-like phosphodiesterases superfamily protein
	AT4G02360	2.77624	0.956859	2.26846	10.1715	21.8897	14.3761	2.00052	15.4791	2.95187	6.93458e-05	0.0038588	Protein of unknown function, DUF538		ABA
	AT3G09290	1.23151	0.363815	0.352845	7.17228	3.18942	4.50371	0.64939	4.95514	2.93177	0.00111583	0.0174093	telomerase activator1
	AT2G11810	10.6776	8.31103	8.25896	80.2684	46.939	80.5185	9.08254	69.242	2.93048	3.9355e-07	0.000389036	monogalactosyldiacylglycerol synthase type C	PSR
	AT1G69260	1.41901	1.41079	3.86759	17.2437	14.4739	19.0943	2.23246	16.9373	2.9235	8.51977e-06	0.00132569	ABI five binding protein
	AT1G68850	0.111897	0.0578493	0.0748066	0.40251	0.927344	0.51414	0.0815175	0.614665	2.91462	0.00344686	0.035309	Peroxidase superfamily protein		ABA
	AT2G30540	5.50531	9.02449	7.89958	47.4962	57.4489	62.5782	7.47646	55.8411	2.9009	1.91587e-07	0.000268301	Thioredoxin superfamily protein	PSR
	AT2G25090	0.0835003	0.0431688	0.167468	0.70085	0.821761	0.657712	0.0980458	0.726775	2.88998	0.000747822	0.0135641	CBL-interacting protein kinase 16
	AT4G08570	0.857348	0.18996	2.94771	9.54578	7.54936	12.5013	1.33167	9.86549	2.88915	0.00142285	0.0203411	Heavy metal transport/detoxification superfamily protein
	AT5G59320	2.35633	3.65458	38.1218	97.3337	93.2465	135.722	14.7109	108.767	2.88629	0.00472922	0.0436794	lipid transfer protein 3		ABA
	AT1G73325	5.32286	3.38691	2.9198	26.0206	26.8639	31.9827	3.87653	28.2891	2.86741	1.5661e-06	0.000609319	Kunitz family trypsin and protease inhibitor protein
	AT3G02885	0.17644	0.912175	0.235912	1.58671	5.80329	2.20048	0.441509	3.19682	2.85613	0.00471323	0.0435916	GAST1 protein homolog 5
	AT5G40800	1.56081	2.07495	4.77008	17.8461	17.555	23.7102	2.80195	19.7037	2.81397	1.94126e-05	0.00212409			ABA
	AT3G62950	5.05786	6.60595	4.80507	24.5778	54.4645	35.2964	5.48963	38.1129	2.7955	1.11643e-05	0.00155055	Thioredoxin superfamily protein
	AT3G55900	0.281814	0.874167	0.376804	4.05492	3.64927	2.77472	0.510928	3.49297	2.77326	0.00356943	0.0361569	F-box family protein
	AT3G19680	16.9859	21.7745	29.5636	54.3121	224.093	187.529	22.7746	155.311	2.76966	0.000230434	0.00723079	Protein of unknown function (DUF1005)
	AT5G20790	25.5269	19.6053	3.28184	125.081	55.8126	147.66	16.138	109.518	2.76263	0.00187766	0.0239848		PSR
	AT1G67600	4.71265	3.65458	3.54438	28.0329	21.1681	29.8703	3.97054	26.3571	2.73079	1.73008e-07	0.000267266	Acid phosphatase/vanadium-dependent haloperoxidase-related protein	PSR
	AT5G57560	27.2814	53.2234	43.2007	72.4505	371.67	374.938	41.2352	273.02	2.72706	0.00102047	0.0164329	Xyloglucan endotransglucosylase/hydrolase family protein
	AT3G47220	0.311239	0.304876	0.131415	1.68919	1.32364	1.91393	0.249177	1.64225	2.72043	9.99551e-05	0.0046286	phosphatidylinositol-speciwc phospholipase C9
	AT1G56600	21.4529	18.0571	40.2701	197.521	157.013	165.837	26.5933	173.457	2.70544	1.11175e-06	0.000526278	galactinol synthase 2	PSR
	AT1G07985	0.364744	0.754275	1.13794	4.08192	5.66779	4.62873	0.752318	4.79281	2.67146	0.000144208	0.00566218	Expressed protein
	AT2G25625	3.0754	2.19303	13.4704	37.2572	35.5945	46.3601	6.24628	39.7373	2.66942	0.000582156	0.0118011
	AT5G06760	1.45859	1.60869	3.25038	14.3412	10.98	14.808	2.10589	13.3764	2.66719	6.56301e-06	0.00117959	Late Embryogenesis Abundant 4-5		ABA
	AT5G01220	79.5251	64.5912	47.8899	454.891	267.891	483.718	64.0021	402.167	2.6516	6.09597e-06	0.00116713	sulfoquinovosyldiacylglycerol 2	PSR
	AT4G23000	7.28135	5.6995	3.73437	36.9951	27.7624	40.085	5.57174	34.9475	2.64899	3.78661e-06	0.000890644	Calcineurin-like metallo-phosphoesterase superfamily protein	PSR
	AT3G02040	50.853	36.4533	8.24268	260.378	120.237	210.874	31.8497	197.163	2.63004	0.00179537	0.0233886	senescence-related gene 3	PSR
	AT3G59710	0.86372	0.425271	0.824894	4.21657	3.83469	5.0215	0.704628	4.35759	2.62859	6.97293e-06	0.00121709	NAD(P)-binding Rossmann-fold superfamily protein
	AT1G48000	0.400121	0.24823	0.427991	1.77514	2.6528	2.20616	0.35878	2.21137	2.62377	1.99863e-05	0.00214992	myb domain protein 112
	AT3G43190	0.202089	0.227952	0.122821	0.418546	1.76998	1.1818	0.184287	1.12344	2.60789	0.00120042	0.0182892	sucrose synthase 4
	AT4G29690	0.260879	0.179829	0.775139	2.78052	1.74164	2.81595	0.405282	2.44603	2.59345	0.000592077	0.0119285	Alkaline-phosphatase-like family protein
	AT3G05630	5.47952	4.87727	3.17718	30.1508	21.1627	30.3453	4.51132	27.2196	2.59302	2.12066e-06	0.000691993	phospholipase D P2	PSR
	AT5G17165	0.469649	0.465373	0.39247	2.76875	2.38196	2.83871	0.442497	2.66314	2.58939	4.59681e-07	0.000396151
	AT1G22110	0.0888206	0.0459193	0.237518	0.66563	0.690095	0.874524	0.124086	0.743416	2.58283	0.00255873	0.0290629	structural constituent of ribosome
	AT3G03910	0.293594	0.477038	0.785108	2.01163	4.60562	2.64293	0.51858	3.08673	2.57344	0.000204761	0.00682658	glutamate dehydrogenase 3
	AT5G25240	5.0812	5.09464	11.3232	19.0164	61.0123	47.7046	7.16634	42.5778	2.57079	0.000287422	0.00804868
	AT4G37140	0.446128	0.69193	1.78951	3.12044	7.54864	6.63764	0.975856	5.76891	2.56356	0.00116249	0.0178964	alpha/beta-Hydrolases superfamily protein
	AT2G18196	0.652556	0.830435	0.805394	2.76867	5.95407	4.61284	0.762795	4.44519	2.54288	3.49754e-05	0.00279886	Heavy metal transport/detoxification superfamily protein
	AT5G20410	16.9134	14.4523	14.3759	94.6074	63.295	108.06	15.2472	88.6543	2.53965	4.49087e-07	0.000396151	monogalactosyldiacylglycerol synthase 2	PSR
	AT5G39260	0.168932	0.174672	0.225873	0.911513	0.875014	1.44152	0.189825	1.07602	2.50295	0.00279366	0.0308427	expansin A21
	AT3G48510	0.231158	0.0796709	0.515124	1.10869	1.67626	1.82078	0.275318	1.53524	2.4793	0.00314975	0.0333427
	AT5G15500	6.35401	4.19025	17.5266	56.0312	44.7549	55.5334	9.35696	52.1065	2.47735	0.000150392	0.00577678	Ankyrin repeat family protein		ABA
	AT1G30220	0.551083	0.284904	1.1513	3.34519	3.72861	3.97902	0.662431	3.68428	2.47554	0.000130838	0.00535623	inositol transporter 2
	AT5G63350	0.462707	0.797382	1.64979	4.9933	6.15148	4.75828	0.969959	5.30102	2.45027	0.000166317	0.0060628
	AT2G04135	4.79614	1.77779	3.75086	21.7555	12.2338	21.9184	3.4416	18.6359	2.43693	8.28092e-05	0.00420426	transposable element gene
	AT2G38940	9.95917	7.24293	3.21703	43.4571	24.7673	41.422	6.80638	36.5488	2.42487	0.00020114	0.00676479	phosphate transporter 1;4	PSR
	AT5G58860	0.408352	0.211114	0.272997	0.538601	2.83429	1.36701	0.297488	1.57997	2.40899	0.00406624	0.0396	cytochrome P450, family 86, subfamily A, polypeptide 1
	AT4G21680	0.454078	0.097814	0.657728	1.22505	1.95999	3.17926	0.403207	2.12143	2.39545	0.00277396	0.030778	NITRATE TRANSPORTER 1.8
	AT2G46680	12.0996	11.3512	14.9153	55.4491	68.0222	77.9878	12.7887	67.153	2.39259	4.97385e-08	0.000221719	homeobox 7		ABA
	AT2G21820	0.754608	1.30041	2.35424	5.12729	7.29613	10.5669	1.46976	7.66343	2.38241	0.00102382	0.0164723
	AT3G28290	0.0979695	0.177272	0.229236	0.734193	1.09102	0.803836	0.168159	0.87635	2.38168	0.00137647	0.0199395	Protein of unknown function (DUF677)
	AT3G28300	0.0979695	0.177272	0.229236	0.734193	1.09102	0.803836	0.168159	0.87635	2.38168	0.00137647	0.0199395	Protein of unknown function (DUF677)
	AT2G37900	0.907179	1.0318	1.3949	4.487	5.45074	7.32428	1.1113	5.754	2.37232	6.84055e-06	0.00121199	Major facilitator superfamily protein
	AT1G14240	0.103122	0.0609294	0.157579	0.370949	0.976718	0.309437	0.10721	0.552368	2.36519	0.00494878	0.0450023	GDA1/CD39 nucleoside phosphatase family protein
	AT1G50040	0.652556	1.55707	1.07386	1.50471	8.26809	7.11696	1.09449	5.62992	2.36285	0.00408507	0.0397163	Protein of unknown function (DUF1005)
	AT4G16000	8.88708	9.18905	13.0326	40.9057	63.7028	54.9474	10.3696	53.1853	2.35867	9.1159e-07	0.000488707
	AT4G05100	0.891427	1.05339	0.851355	3.05391	4.88116	6.35284	0.932057	4.76264	2.35327	7.47061e-05	0.00398551	myb domain protein 74
	AT1G14250	16.4907	13.5227	16.0997	59.1755	92.0663	84.1484	15.371	78.4634	2.35181	3.31876e-07	0.000348573	GDA1/CD39 nucleoside phosphatase family protein
	AT3G57157	16.5664	9.56051	3.86343	43.1926	39.3123	69.0379	9.99677	50.5143	2.33716	0.00106496	0.0168996	other RNA
	AT5G39520	1.19458	0.912953	4.09726	8.81218	12.5096	9.1367	2.06826	10.1528	2.29539	0.000704381	0.0132044	Protein of unknown function (DUF1997)
	AT5G37690	0.259304	0.0670288	0.303369	0.660706	1.57816	0.851033	0.209901	1.02997	2.29482	0.00316466	0.0334164	SGNH hydrolase-type esterase superfamily protein
	AT1G13600	0.534744	0.414685	0.536242	1.76327	3.80849	1.57952	0.495224	2.38376	2.26709	0.00296589	0.0320629	basic leucine-zipper 58
	AT5G09530	2.07787	0.675235	1.1113	5.01855	7.44166	6.07913	1.28814	6.17978	2.26227	0.000294793	0.00812798	hydroxyproline-rich glycoprotein family protein		ABA
	AT3G47340	5.24475	7.38984	4.75984	14.1415	34.936	33.2669	5.79814	27.4482	2.24305	0.000164809	0.00604407	glutamine-dependent asparagine synthase 1
	AT4G15210	9.55917	8.31701	34.5639	97.2695	56.0953	94.3296	17.48	82.5648	2.23982	0.00107611	0.0170443	beta-amylase 5
	AT4G30460	6.32386	3.44144	8.67793	28.3352	25.4	33.3533	6.14774	29.0295	2.23939	1.51379e-05	0.00185688	glycine-rich protein
	AT1G07900	2.16754	1.21398	1.69058	8.9882	5.05223	9.8408	1.6907	7.96041	2.23522	9.99417e-05	0.0046286	LOB domain-containing protein 1
	AT2G16367	17.7375	9.17007	12.9361	66.2214	40.5083	80.8382	13.2812	62.5226	2.23499	4.77705e-05	0.00325672
	AT4G33550	7.84328	8.26279	11.4763	37.6181	38.1729	53.8143	9.19413	43.2018	2.23231	1.18782e-06	0.000546887	Bifunctional inhibitor/lipid-transfer protein/seed storage 2S albumin superfamily protein		ABA
	AT1G67920	6.42365	10.2001	7.66861	43.5547	32.005	38.3497	8.09745	37.9698	2.22931	3.13364e-06	0.000810165		PSR
	AT2G47180	9.35847	8.84376	14.5179	42.2215	59.636	49.6898	10.9067	50.5158	2.21152	7.42799e-07	0.000454715	galactinol synthase 1
	AT3G29670	7.90221	9.00055	12.1754	32.2748	52.1871	48.547	9.69273	44.3363	2.19351	2.43959e-06	0.000727521	HXXXD-type acyl-transferase family protein
	AT4G26890	1.86342	0.722526	1.24576	5.79533	6.21344	5.38947	1.27723	5.79941	2.18288	9.14152e-05	0.0044185	mitogen-activated protein kinase kinase kinase 16
	AT1G62770	1.27195	0.657583	1.70068	4.46646	5.55299	6.44067	1.21007	5.48671	2.18085	0.000159517	0.00596717	Plant invertase/pectin methylesterase inhibitor superfamily protein
	AT3G20660	1.47738	1.323	1.69317	6.07359	6.28589	7.93117	1.49785	6.76355	2.17489	2.84238e-07	0.000328268	organic cation/carnitine transporter4	PSR
	AT3G52310	1.79407	1.63679	2.65278	8.38963	8.85542	10.1414	2.02788	9.12882	2.17046	2.39258e-07	0.000300339	ABC-2 type transporter family protein
	AT4G16550	0.031415	0.0974472	0.0840078	0.282512	0.227808	0.443345	0.0709566	0.317888	2.16351	0.00441055	0.0418163	HSP20-like chaperone
	AT2G23290	9.66218	13.4039	18.0327	35.915	74.9039	71.2443	13.6996	60.6877	2.14727	6.10894e-05	0.00365341	myb domain protein 70
	AT1G05100	0.861392	0.593774	1.43967	4.04536	3.5694	4.90027	0.964947	4.17167	2.1121	0.000143016	0.00562999	mitogen-activated protein kinase kinase kinase 18
	AT5G65280	6.23789	4.45861	7.16497	24.9486	22.2052	29.8433	5.95382	25.6657	2.10796	4.59038e-07	0.000396151	GCR2-like 1
	AT3G17790	74.7241	61.5087	26.6755	269.804	162.261	266.885	54.3027	232.983	2.10113	0.000489626	0.0106721	purple acid phosphatase 17	PSR
	AT5G42800	125.227	62.6568	354.889	693.258	687.606	945.124	180.924	775.329	2.09942	0.00219107	0.0264221	dihydroflavonol 4-reductase	PSR
	AT4G31240	4.24182	4.61034	5.38142	17.4822	23.3407	19.9953	4.74453	20.2727	2.0952	1.16336e-07	0.000253834	protein kinase C-like zinc finger protein	PSR
	AT3G03341	1.05558	1.63717	3.29322	5.48469	10.2061	9.7003	1.99532	8.46371	2.08467	0.00111327	0.0174063
	AT5G09470	4.84153	2.92946	4.12382	15.7387	15.0837	19.5857	3.96494	16.8027	2.08332	3.78941e-06	0.000890644	dicarboxylate carrier 3	PSR
	AT5G57810	0.993914	0.27405	0.354381	1.90681	1.85334	3.08804	0.540782	2.28273	2.07764	0.00470302	0.0435571	tetraspanin15
	AT1G60190	4.37282	5.93174	9.8161	42.2105	18.8056	22.4358	6.70688	27.8173	2.05227	0.000182869	0.00634941	ARM repeat superfamily protein
	AT3G17110	0.743201	0.768454	0.709793	2.92803	3.73957	2.50887	0.740483	3.05882	2.04644	0.000423446	0.0100085
	AT5G02020	5.41949	7.41921	10.3766	24.9533	36.3804	34.3781	7.73843	31.904	2.04362	7.0755e-06	0.00121709
	AT5G54060	22.7197	9.94123	51.9943	103.241	96.3971	148.81	28.2184	116.149	2.04127	0.00154486	0.0213762	UDP-glucose:flavonoid 3-o-glucosyltransferase
	AT1G69230	0.784317	1.48677	1.31086	3.05643	6.56774	5.06243	1.19398	4.89553	2.03569	0.000458422	0.0103205	SPIRAL1-like2
	AT1G68740	14.7624	12.92	5.27901	47.2371	37.7547	50.1515	10.9871	45.0478	2.03564	0.000364821	0.00921926	EXS (ERD1/XPR1/SYG1) family protein	PSR
	AT2G39800	68.2371	72.2557	51.1089	198.928	266.617	319.747	63.8672	261.764	2.03512	1.26081e-05	0.00168828	delta1-pyrroline-5-carboxylate synthase 1
	AT2G47670	2.34983	2.19827	3.66552	9.79442	9.15752	14.6897	2.73787	11.2139	2.03416	4.57735e-05	0.00317206	Plant invertase/pectin methylesterase inhibitor superfamily protein
	AT3G50970	6.63095	6.55288	14.2798	25.3302	38.0545	48.9949	9.15454	37.4599	2.03279	0.000145332	0.0056831	dehydrin family protein		ABA
	AT3G23870	2.11796	2.53753	3.10155	11.4078	10.3435	9.97429	2.58568	10.5752	2.03207	1.44392e-07	0.000263823	Protein of unknown function (DUF803)	PSR
	AT1G53100	0.300072	0.797832	0.286583	1.54201	2.1982	1.85711	0.461495	1.86577	2.01538	0.00251818	0.0288074	Core-2/I-branching beta-1,6-N-acetylglucosaminyltransferase family protein
	AT4G02280	1.98839	1.28497	3.64048	8.69685	9.5736	9.58114	2.30461	9.28386	2.0102	4.61421e-05	0.00319102	sucrose synthase 3
	AT5G49525	7.35363	5.069	12.1538	23.6355	38.936	36.2018	8.19215	32.9244	2.00685	0.000114018	0.00494471
	AT5G59220	3.09028	3.19529	5.06848	12.6478	15.3665	17.5258	3.78468	15.18	2.00393	2.617e-06	0.000732978	highly ABA-induced PP2C gene 1		ABA
	AT2G33380	43.9846	30.7796	67.8494	194.814	169.695	207.085	47.5379	190.531	2.00288	6.87495e-06	0.00121199	Caleosin-related family protein
	AT4G11911	0.56581	0.365647	0.66196	1.61129	2.71092	2.04268	0.531139	2.12163	1.99801	0.00077612	0.0138473
	AT4G37150	5.26204	4.98105	4.55834	14.3518	25.797	18.5834	4.93381	19.5774	1.98842	1.75841e-05	0.00201021	methyl esterase 9
	AT1G52800	5.71105	5.51143	7.96001	27.516	23.2708	25.2641	6.39416	25.3503	1.98717	1.11392e-07	0.000253834	2-oxoglutarate (2OG) and Fe(II)-dependent oxygenase superfamily protein
	AT1G30500	15.283	11.309	18.8676	65.0457	49.6719	65.5108	15.1532	60.0761	1.98717	6.06064e-07	0.000424371	nuclear factor Y, subunit A7	PSR
	AT1G62540	6.6084	4.83599	9.64479	26.2128	28.9866	28.2869	7.02973	27.8288	1.98504	1.71851e-06	0.000638304	flavin-monooxygenase glucosinolate S-oxygenase 2	PSR
	AT1G02390	5.91012	5.39541	5.35151	21.2597	20.0338	23.9147	5.55235	21.7361	1.96892	5.34752e-08	0.000221719	glycerol-3-phosphate acyltransferase 2		ABA
	AT2G17230	38.5021	35.3161	54.6536	76.6971	220.218	205.945	42.8239	167.62	1.96871	0.000443227	0.0102229	EXORDIUM like 5
	AT5G19100	0.62114	0.521824	0.726693	1.86195	2.6945	2.75207	0.623219	2.43618	1.96681	0.000440698	0.010194	Eukaryotic aspartyl protease family protein
	AT1G17830	2.56911	2.11794	0.835558	6.86869	5.8264	8.88755	1.84087	7.19421	1.96645	0.000892791	0.0150487	Protein of unknown function (DUF789)	PSR
	AT3G17070	11.5001	10.8367	19.8748	46.062	59.1234	57.8729	14.0705	54.3528	1.94967	3.99686e-06	0.000901574	Peroxidase family protein
	AT1G23120	1.96126	1.12661	2.62234	7.96951	6.09524	7.86723	1.9034	7.31066	1.94142	0.000157119	0.00594085	Polyketide cyclase/dehydrase and lipid transport superfamily protein	PSR
	AT2G41190	3.31205	3.37933	4.25286	11.5641	13.15	17.2772	3.64808	13.9971	1.93992	1.17022e-06	0.000546267	Transmembrane amino acid transporter family protein
	AT5G20150	146.136	113.119	59.7765	525.325	296.477	398.174	106.344	406.659	1.93508	0.000425605	0.0100147	SPX domain gene 1	PSR
	AT5G07990	16.8092	10.0285	47.9617	94.1447	59.745	131.034	24.9331	94.9746	1.92948	0.00359438	0.0363002	Cytochrome P450 superfamily protein
	AT3G15990	5.25241	4.48533	6.11362	20.7776	19.0441	20.3166	5.28379	20.0461	1.92368	8.64063e-09	6.89072e-05	sulfate transporter 3;4	PSR
	AT5G15970	332.396	332.061	754.255	1527.83	1958.81	1880.98	472.904	1789.2	1.9197	7.46123e-05	0.00398551	stress-responsive protein (KIN2) / stress-induced protein (KIN2) / cold-responsive protein (COR6.6) / cold-regulated protein (COR6.6)
	AT4G12080	2.40705	1.99107	2.95019	7.93702	9.97424	9.79589	2.44944	9.23572	1.91477	1.44629e-06	0.00060014	AT-hook motif nuclear-localized protein 1
	AT5G35777	0.518907	0.990532	0.533702	1.62729	3.45276	2.59387	0.681047	2.55797	1.90917	0.000839723	0.0144808	transposable element gene
	AT3G26790	0.549028	0.502181	1.38347	2.96242	3.87194	2.30089	0.81156	3.04508	1.90771	0.000857426	0.0146582	AP2/B3-like transcriptional factor family protein
	AT4G23450	1.00707	0.446266	1.15416	2.81757	3.22914	3.7144	0.869165	3.2537	1.90438	0.000363202	0.00918528	RING/U-box superfamily protein
	AT1G79900	0.584591	0.662022	0.856079	2.67031	2.85497	2.30234	0.700897	2.60921	1.89634	9.22568e-05	0.00442965	Mitochondrial substrate carrier family protein
	AT5G08150	1.84994	2.18605	2.29681	3.56492	10.2665	9.71434	2.11093	7.8486	1.89456	0.00175301	0.0230421	suppressor of phytochrome b 5
	AT4G21650	10.361	8.80094	18.2548	38.9842	48.2999	51.7902	12.4722	46.3581	1.8941	1.42218e-05	0.00179698	Subtilase family protein		ABA
	AT3G21710	0.501002	0.388519	0.502405	1.42673	2.01115	1.72649	0.463975	1.72146	1.89151	0.00071675	0.0133247
	AT4G37220	1.01172	0.784571	0.901823	1.81966	2.96955	5.20203	0.899371	3.33041	1.88871	0.00246063	0.0284785	Cold acclimation protein WCOR413 family
	AT1G23200	2.80946	2.59088	3.45187	9.4005	11.3664	11.7127	2.95074	10.8265	1.87542	4.90532e-07	0.00039849	Plant invertase/pectin methylesterase inhibitor superfamily
	AT3G54810	20.7855	20.1101	28.0397	39.5429	112.622	99.7438	22.9784	83.9697	1.86959	0.000482349	0.0106237	Plant-specific GATA-type zinc finger transcription factor family protein
	AT2G46270	3.04074	2.32132	4.48365	10.2736	12.6001	13.0948	3.2819	11.9895	1.86917	5.74387e-06	0.00112985	G-box binding factor 3
	AT5G24780	70.8835	66.7703	200.797	412.601	375.452	444.073	112.817	410.709	1.86413	0.000488954	0.0106721	vegetative storage protein 1		ABA
	AT3G19270	2.71243	2.06121	2.97127	11.2853	8.1589	8.62329	2.58164	9.35582	1.85758	1.51573e-06	0.000609319	cytochrome P450, family 707, subfamily A, polypeptide 4
	AT5G13205	0.515862	0.649345	0.884669	1.90943	2.55583	2.92971	0.683292	2.46499	1.85101	5.57611e-05	0.00351915	transposable element gene
	AT5G08030	5.24067	5.47266	4.776	16.0691	17.5565	22.18	5.16311	18.6019	1.84914	2.01822e-06	0.000685175	PLC-like phosphodiesterases superfamily protein	PSR
	AT3G09910	2.26165	1.57713	3.16463	7.56794	9.64416	8.00962	2.33447	8.40724	1.84854	2.52172e-05	0.00238076	RAB GTPase homolog C2B
	AT2G42540	131.303	127.661	254.46	498.446	673.665	676.299	171.141	616.137	1.84806	3.38228e-05	0.0027525	cold-regulated 15a
	AT3G49340	0.296694	0.536857	0.495875	1.8677	0.92207	1.94749	0.443142	1.57909	1.83325	0.00568253	0.0495943	Cysteine proteinases superfamily protein
	AT5G15190	3.4933	5.85392	3.86547	16.1769	14.8497	15.8928	4.40423	15.6398	1.82826	5.11257e-05	0.00338922
	AT3G28270	53.5957	40.0751	68.2273	209.072	150.062	215.606	53.966	191.58	1.82782	3.673e-06	0.000890644	Protein of unknown function (DUF677)
	AT3G32980	1.5214	1.21008	1.03276	3.00299	7.44395	2.88839	1.25474	4.44511	1.82482	0.00153955	0.0213322	Peroxidase superfamily protein
	AT4G37260	37.2897	47.9618	76.5124	119.428	233.729	219.057	53.9213	190.738	1.82266	0.000187672	0.00646937	myb domain protein 73
	AT3G04050	1.26816	0.546355	0.989109	4.24499	2.68221	2.98283	0.934542	3.30334	1.8216	0.000639534	0.0124175	Pyruvate kinase family protein
	AT3G48020	2.09903	1.55025	6.81587	8.89885	12.8914	14.9589	3.48838	12.2497	1.81212	0.00452967	0.042621
	AT3G14060	0.985334	2.20743	3.29364	7.28573	9.01658	6.4677	2.16214	7.59	1.81164	0.00179498	0.0233886
	AT4G33030	140.569	116.986	70.6885	404.954	296.975	444.97	109.415	382.299	1.8049	0.000163188	0.00602056	sulfoquinovosyldiacylglycerol 1	PSR
	AT5G66400	28.5454	24.7264	58.5145	117.586	136.841	135.813	37.2621	130.08	1.80362	5.45022e-05	0.0034967	Dehydrin family protein		ABA
	AT1G43590	1.3507	0.837959	2.16718	4.31885	5.41042	5.4378	1.45195	5.05569	1.79992	0.00195474	0.024634	transposable element gene
	AT1G16850	5.83504	4.74844	7.80184	16.9731	19.5894	27.3781	6.12844	21.3136	1.79818	3.24184e-05	0.00270368
	AT1G05610	0.528299	0.318645	0.470914	1.37249	1.50503	1.70497	0.439286	1.5275	1.79794	0.000569082	0.0116912	ADP-glucose pyrophosphorylase small subunit 2
	AT2G23130	28.8119	31.6148	35.154	51.2666	140.97	139.387	31.8602	110.541	1.79475	0.000655356	0.0126123	arabinogalactan protein 17
	AT4G10380	2.29096	2.44777	5.51371	10.347	14.2793	10.8773	3.41748	11.8346	1.792	0.000153901	0.005858	NOD26-like intrinsic protein 5;1
	AT1G09530	6.42055	5.4897	5.96389	19.6536	19.1065	23.0983	5.95805	20.6195	1.7911	1.23587e-07	0.000253834	phytochrome interacting factor 3
	AT3G55970	0.105762	0.255162	0.235684	0.676342	0.693897	0.694216	0.198869	0.688152	1.79091	0.0052215	0.0467113	jasmonate-regulated gene 21
	AT5G17220	144.299	79.4389	305.408	599.026	507.281	722.247	176.382	609.518	1.78896	0.00113092	0.0175719	glutathione S-transferase phi 12
	AT2G43535	40.1416	40.2316	23.2376	101.474	95.9326	159.285	34.5369	118.897	1.7835	0.000203153	0.00679739	Scorpion toxin-like knottin superfamily protein	PSR
	AT1G03940	15.7905	10.4381	27.6805	68.1829	41.6129	75.5999	17.9697	61.7986	1.78201	0.000315865	0.00845079	HXXXD-type acyl-transferase family protein
	AT1G19550	4.45403	2.74551	6.98606	14.2759	20.1423	14.2807	4.72853	16.233	1.77946	0.00034349	0.0089217	Glutathione S-transferase family protein
	AT1G19200	5.23628	6.37296	4.01113	21.2556	8.81475	23.4867	5.20679	17.8524	1.77765	0.00143606	0.0204819	Protein of unknown function (DUF581)	PSR
	AT5G17490	1.45005	1.3119	0.848229	4.02071	4.36565	3.9262	1.20339	4.10419	1.76999	0.000136646	0.00546096	RGA-like protein 3
	AT2G47440	25.5013	27.0645	28.4939	37.7231	133.965	104.276	27.0199	91.9881	1.76743	0.00168777	0.0224698	Tetratricopeptide repeat (TPR)-like superfamily protein
	AT3G02980	4.04965	3.00623	3.05442	12.4507	10.4701	11.4961	3.3701	11.4723	1.76728	7.61125e-06	0.00124392	MEIOTIC CONTROL OF CROSSOVERS1	PSR
	AT1G29270	3.58832	5.0513	2.54342	12.1302	15.6753	10.1593	3.72768	12.6549	1.76335	0.000365209	0.00922215
	AT3G29575	4.58832	5.64036	7.90719	18.3388	21.4951	21.6847	6.04529	20.5062	1.76218	2.8989e-06	0.000786789	ABI five binding protein 3
	AT1G70300	4.72239	2.74345	4.49151	11.9669	12.1798	16.2977	3.98578	13.4815	1.75804	1.48538e-05	0.0018422	K+ uptake permease 6
	AT3G53620	17.9503	16.1769	16.2188	55.8469	41.4592	71.9057	16.782	56.4039	1.74888	8.92397e-06	0.00135106	pyrophosphorylase 4	PSR
	AT1G52890	2.34597	2.87252	4.04471	12.5842	7.93039	10.5766	3.08773	10.3637	1.74692	3.91607e-05	0.00298456	NAC domain containing protein 19
	AT3G01970	3.50492	2.97355	6.06817	12.5539	12.8943	16.5762	4.18221	14.0081	1.74393	7.23573e-05	0.00391615	WRKY DNA-binding protein 45
	AT2G16595	2.41833	1.73948	2.3056	8.06875	6.62254	6.95687	2.15447	7.21605	1.74388	3.94278e-06	0.000898728	Translocon-associated protein (TRAP), alpha subunit
	AT5G17460	3.51964	2.62445	7.82824	13.9998	14.7598	17.9491	4.65744	15.5696	1.74112	0.000361438	0.00915841
	AT1G59740	1.7458	1.21791	1.96865	3.7831	6.84196	5.85396	1.64412	5.49301	1.74028	7.49019e-05	0.00398963	Major facilitator superfamily protein
	AT5G52310	47.8168	41.4004	140.011	263.075	204.538	298.001	76.4093	255.205	1.73984	0.00162162	0.0218836	low-temperature-responsive protein 78 (LTI78) / desiccation-responsive protein 29A (RD29A)
	AT5G24910	0.197209	0.13594	0.263681	0.551749	0.783135	0.647236	0.198943	0.660706	1.73165	0.00371843	0.0371401	cytochrome P450, family 714, subfamily A, polypeptide 1
	AT1G52040	21.2722	19.9563	33.7912	94.047	74.261	79.8705	25.0066	82.7262	1.72604	2.18683e-06	0.00069349	myrosinase-binding protein 1
	AT1G10140	8.18957	5.56097	10.4597	22.7173	28.1741	28.8839	8.07008	26.5918	1.72032	2.12827e-05	0.00222114	Uncharacterised conserved protein UCP031279
	AT2G26310	1.39315	1.52328	2.09826	5.37622	5.07616	6.05437	1.67156	5.50225	1.71882	5.01893e-06	0.00102857	Chalcone-flavanone isomerase family protein
	AT1G65890	1.57498	1.28566	2.38294	5.14365	5.71055	6.39332	1.74786	5.74918	1.71776	3.25044e-05	0.00270414	acyl activating enzyme 12
	AT4G09820	2.55277	1.37255	4.12318	8.52159	8.24031	9.59802	2.68283	8.78664	1.71155	0.000224836	0.00713979	basic helix-loop-helix (bHLH) DNA-binding superfamily protein
	AT5G24380	1.80276	1.32664	2.60586	5.3943	6.22518	7.09997	1.91175	6.23982	1.70661	3.58479e-05	0.00283494	YELLOW STRIPE like 2
	AT1G22150	4.71226	3.71755	2.29113	12.658	10.6825	11.6092	3.57365	11.6499	1.70485	0.000122043	0.00515309	sulfate transporter 1;3	PSR
	AT4G22880	109.449	57.5495	229.903	418.571	318.533	549.839	132.3	428.981	1.69709	0.00250935	0.0287605	leucoanthocyanidin dioxygenase
	AT2G23010	6.74323	4.12674	6.786	13.5854	20.3766	23.1478	5.88533	19.0366	1.69358	6.01291e-05	0.00362826	serine carboxypeptidase-like 9
	AT4G06536	7.96704	6.10889	8.01927	18.1398	29.4895	23.7386	7.36506	23.7893	1.69154	5.67243e-05	0.00351963	SPla/RYanodine receptor (SPRY) domain-containing protein
	AT1G20160	5.03924	3.81903	4.9385	14.8483	13.0953	16.4071	4.59892	14.7836	1.68463	4.97964e-07	0.00039849	Subtilisin-like serine endopeptidase family protein
	AT1G80820	0.478506	0.539743	0.75612	2.39934	1.98281	1.31347	0.591456	1.89854	1.68255	0.000780063	0.0138796	cinnamoyl coa reductase
	AT3G55890	0.769879	0.557226	1.54407	3.2771	3.50921	2.42566	0.957058	3.07066	1.68187	0.00213283	0.0259726	Yippee family putative zinc-binding protein
	AT1G02770	0.35099	0.388839	0.53634	1.38281	1.71413	0.987381	0.42539	1.36144	1.67828	0.00216474	0.0262281	Protein of unknown function (DUF626)
	AT5G13930	340.189	213.515	705.953	1287.52	878.892	1853.2	419.886	1339.87	1.67403	0.00241479	0.0281672	Chalcone and stilbene synthase family protein
	AT2G27190	49.0631	46.9096	33.9208	143.237	118.582	152.123	43.2978	137.98	1.6721	1.22767e-05	0.00167053	purple acid phosphatase 12	PSR
	AT1G72070	2.76944	2.55983	1.62704	7.94958	6.17263	8.04262	2.31877	7.38828	1.67188	0.00030138	0.00821117	Chaperone DnaJ-domain superfamily protein	PSR
	AT1G69480	1.41197	0.665942	3.27899	4.87118	5.41462	6.78038	1.78563	5.68873	1.67167	0.00389119	0.0383865	EXS (ERD1/XPR1/SYG1) family protein
	AT1G23730	1.05843	1.31328	1.9341	3.63815	5.15342	4.86327	1.43527	4.55161	1.66505	9.25137e-05	0.00443564	beta carbonic anhydrase 3
	AT2G07042	3.25957	4.39786	3.40157	13.0121	7.86526	14.142	3.68633	11.6731	1.66293	0.000106746	0.00476724	other RNA
	AT5G24920	1.94271	2.31776	4.79546	8.69053	12.6944	7.25878	3.01864	9.54792	1.66129	0.0016187	0.0218668	glutamine dumper 5
	AT3G13277	4.101	3.89738	6.37032	15.9452	16.4625	12.9844	4.78957	15.1307	1.65951	7.93174e-06	0.00125748	other RNA
	AT5G67300	49.3337	57.6924	71.836	99.8858	227.49	235.962	59.6207	187.779	1.65515	0.000495677	0.010751	myb domain protein r1
	AT1G47960	9.59967	8.81873	15.5012	29.1969	38.1148	39.5036	11.3065	35.6051	1.65493	1.31412e-05	0.00169875	cell wall / vacuolar inhibitor of fructosidase 1
	AT5G15070	1.59913	1.61289	1.80365	5.47002	4.54804	5.76995	1.67189	5.26267	1.65431	1.49141e-07	0.000263823	Phosphoglycerate mutase-like family protein
	AT1G05340	1.11981	1.60319	1.43967	3.30514	4.55098	5.20182	1.38756	4.35265	1.64935	0.000584552	0.0118278
	AT4G37680	49.5124	44.1517	42.669	158.795	111.843	156.309	45.4444	142.316	1.64692	2.56594e-06	0.000727521	heptahelical protein 4
	AT4G24000	0.685569	0.433194	1.8333	3.04457	2.41996	3.73338	0.984022	3.06597	1.63958	0.00445555	0.0420885	cellulose synthase like G2		ABA
	AT1G19570	398.754	303.813	536.395	1019.12	1460.54	1379.46	412.987	1286.37	1.63914	2.1675e-05	0.00224196	dehydroascorbate reductase
	AT4G01950	15.9855	20.8742	20.5783	31.1559	78.6851	68.7767	19.146	59.5392	1.6368	0.000684842	0.0129875	glycerol-3-phosphate acyltransferase 3
	AT3G04070	1.04153	1.55555	2.16626	4.92603	4.22594	5.65917	1.58778	4.93705	1.63664	0.000257229	0.00755903	NAC domain containing protein 47
	AT5G06510	7.2237	4.55044	18.5147	35.5526	27.7228	30.6965	10.0963	31.324	1.63344	0.00227833	0.0271157	nuclear factor Y, subunit A10
	AT3G14560	4.53181	6.59482	9.76226	20.528	22.6475	21.1532	6.96296	21.4429	1.62273	5.39359e-05	0.00349284
	AT4G13190	1.22872	1.3834	1.31431	3.66689	4.78037	3.62042	1.30881	4.02256	1.61986	9.32653e-05	0.00445896	Protein kinase superfamily protein
	AT4G15990	2.01414	4.04945	2.39381	6.97685	11.5918	7.34486	2.81913	8.63783	1.61542	0.00413147	0.04004
	AT1G09500	3.17174	2.78261	3.72679	10.2568	8.8615	10.4096	3.22705	9.84263	1.60883	1.74722e-06	0.000638304	NAD(P)-binding Rossmann-fold superfamily protein
	AT1G23140	22.0859	19.9695	18.4724	65.1165	43.0355	76.3766	20.1759	61.5096	1.60817	3.95315e-05	0.00299922	Calcium-dependent lipid-binding (CaLB domain) family protein	PSR
	AT4G14090	47.5376	22.8291	86.748	173.658	111.779	191.403	52.3716	158.947	1.60169	0.00266745	0.0298944	UDP-Glycosyltransferase superfamily protein
	AT4G14550	11.3823	11.6402	11.6641	29.6869	40.2369	35.3114	11.5622	35.0784	1.60117	9.68574e-07	0.000495952	indole-3-acetic acid inducible 14
	AT2G47780	2.03729	1.57988	3.21926	5.16324	8.68186	6.86871	2.27881	6.9046	1.59928	0.000674551	0.0128451	Rubber elongation factor protein (REF)
	AT1G56650	27.7532	15.0518	62.4664	115.762	89.8994	112.643	35.0905	106.102	1.5963	0.00265271	0.0297688	production of anthocyanin pigment 1	PSR
	AT5G41315	0.586501	0.358345	0.374273	1.08684	1.25658	1.6449	0.439706	1.32944	1.59621	0.00121	0.0183947	basic helix-loop-helix (bHLH) DNA-binding superfamily protein
	AT1G08500	1.01945	2.38317	2.01498	4.14547	5.32637	6.86623	1.80587	5.44602	1.59251	0.00239038	0.0280128	early nodulin-like protein 18
	AT5G60100	1.273	1.10842	2.0425	3.63122	5.55263	4.15158	1.47464	4.44514	1.59186	0.000134671	0.00541422	pseudo-response regulator 3
	AT2G35345	4.27611	1.95062	8.74433	15.3819	13.6802	16.0154	4.99036	15.0258	1.59023	0.00535626	0.0475374
	AT2G26355	18.0851	16.9893	35.2393	64.46	77.3391	69.1992	23.4379	70.3328	1.58535	6.23203e-05	0.00366685	other RNA
	AT2G28110	2.36223	2.14342	1.80484	5.20246	6.817	6.89842	2.1035	6.30596	1.58393	6.73735e-05	0.0037958	Exostosin family protein
	AT4G21440	2.71211	1.62024	4.27094	8.81644	9.05308	7.91208	2.86776	8.59387	1.58338	0.00034721	0.00896981	MYB-like 102		ABA
	AT3G08860	1.7208	1.28906	3.1695	3.30554	7.69446	7.4226	2.05978	6.14086	1.57595	0.00293789	0.0318524	PYRIMIDINE 4
	AT1G62710	11.7773	8.87324	21.2233	41.1235	33.5087	50.0271	13.958	41.5531	1.57387	0.000217081	0.00703453	beta vacuolar processing enzyme	PSR
	AT2G36390	38.4736	31.1556	47.1993	113.858	111.129	121.854	38.9428	115.613	1.56988	5.2162e-07	0.000407713	starch branching enzyme 2.1
	AT5G25390	4.51422	2.55162	10.9449	20.1356	15.3699	17.8577	6.00359	17.7878	1.56699	0.00345572	0.035389	Integrase-type DNA-binding superfamily protein
	AT2G19810	48.9612	43.0525	92.0371	191.489	181.5	171.894	61.3502	181.627	1.56584	5.60792e-05	0.00351915	CCCH-type zinc finger family protein
	ATMG01380	5.41655	5.6006	7.24229	15.309	20.4409	18.285	6.08648	18.0116	1.56525	0.00302318	0.0324629
	AT1G77145	0.900216	0.731346	1.50456	3.62373	3.03085	2.61684	1.04537	3.09047	1.56381	0.000877056	0.0148538	Protein of unknown function (DUF506)
	AT2G14878	56.1813	49.8994	85.9189	205.968	164.397	197.18	63.9999	189.182	1.56363	4.89821e-06	0.00100999
	AT1G31120	10.072	8.15149	6.9979	26.2405	22.5888	25.7181	8.40715	24.8492	1.56351	5.90261e-06	0.00115341	K+ uptake permease 10	PSR
	AT2G34850	2.95579	1.96688	6.06509	10.5623	8.79193	12.8704	3.66258	10.7416	1.55227	0.00138041	0.0199466	NAD(P)-binding Rossmann-fold superfamily protein
	AT4G21930	1.87694	2.39735	2.43578	8.47267	5.2613	5.94267	2.23669	6.55888	1.55208	0.000431122	0.0100615	Protein of unknown function, DUF584
	AT1G48500	0.31515	0.385105	0.459684	0.721412	1.4543	1.22238	0.386646	1.1327	1.55067	0.00247845	0.0285886	jasmonate-zim-domain protein 4
	AT1G01470	120.872	149.257	176.969	403.437	397.91	507.685	149.033	436.344	1.54984	2.76858e-06	0.000769025	Late embryogenesis abundant protein
	AT3G48240	2.55525	2.11366	4.21373	10.6725	5.3824	9.95173	2.96088	8.66889	1.54982	0.00109267	0.0171765	Octicosapeptide/Phox/Bem1p family protein
	AT1G13750	18.0077	17.241	8.97805	45.8618	36.5443	46.9223	14.7422	43.1095	1.54805	0.000431377	0.0100615	Purple acid phosphatases superfamily protein	PSR
	AT5G01880	6.23318	6.27078	12.4337	21.129	23.6647	28.0872	8.31255	24.2936	1.54721	0.000115466	0.00498821	RING/U-box superfamily protein
	AT5G63130	5.53616	5.24052	2.60641	17.0629	8.56229	13.4608	4.46103	13.0287	1.54624	0.00266866	0.0298978	Octicosapeptide/Phox/Bem1p family protein	PSR
	AT4G13800	13.8284	11.4386	13.8269	41.6208	31.7857	40.6225	13.0313	38.0097	1.54438	5.43081e-07	0.000414839	Protein of unknown function (DUF803)
	AT3G29590	24.8221	15.1406	42.7747	74.2861	80.4357	86.527	27.5792	80.4163	1.54391	0.000350762	0.00899884	HXXXD-type acyl-transferase family protein
	AT4G03960	18.6519	17.9962	13.9194	50.288	43.8682	52.7092	16.8558	48.9551	1.53821	6.31497e-06	0.00116713	Phosphotyrosine protein phosphatases superfamily protein	PSR
	AT5G49700	2.08766	1.36332	1.24876	4.0842	5.8051	3.67826	1.56658	4.52252	1.52951	0.00259254	0.0293187	Predicted AT-hook DNA-binding family protein
	AT3G50060	25.2561	24.3291	29.9574	42.5125	82.1519	104.792	26.5142	76.4855	1.52842	0.000624238	0.0122703	myb domain protein 77
	AT3G62090	1.8785	1.63679	2.25769	4.53015	6.31906	5.79113	1.92432	5.54678	1.5273	3.99516e-05	0.00300953	phytochrome interacting factor 3-like 2
	AT3G11410	109.445	91.7381	157.564	329.969	348.686	355.175	119.582	344.61	1.52696	4.03282e-06	0.00090362	protein phosphatase 2CA
	AT1G72260	2.1654	1.63259	3.13655	6.27471	6.35579	7.34369	2.31151	6.65806	1.52627	0.00025729	0.00755903	thionin 2.1
	AT4G27280	51.3519	55.5813	40.6642	73.3452	153.903	197.827	49.1991	141.692	1.52605	0.0019896	0.0248867	Calcium-binding EF-hand family protein
	AT4G19390	13.2206	12.5615	17.8239	39.8449	36.617	48.6039	14.5353	41.6886	1.52009	2.04261e-06	0.000686522	Uncharacterised protein family (UPF0114)
	AT3G05640	9.98926	10.7577	9.98523	25.1799	32.8962	29.9565	10.2441	29.3442	1.51829	1.57333e-06	0.000609319	Protein phosphatase 2C family protein
	AT1G52000	61.6797	49.0728	82.3047	198.454	160.453	193.524	64.3524	184.143	1.51676	4.37052e-06	0.000953852	Mannose-binding lectin superfamily protein
	AT1G03070	0.881667	0.968601	0.884135	2.04826	3.02548	2.74894	0.911467	2.60756	1.51644	0.000694909	0.0130919	Bax inhibitor-1 family protein
	AT4G17790	20.1635	19.5053	20.7759	61.5646	50.6054	60.5139	20.1482	57.5613	1.51444	8.87879e-08	0.000253834	SNARE associated Golgi protein family	PSR
	AT4G17030	19.1719	14.3968	28.4983	51.3702	57.1973	67.9487	20.689	58.8387	1.5079	3.89143e-05	0.00297252	expansin-like B1	PSR
	AT1G10540	0.655603	0.33894	0.677361	1.85806	1.35833	1.52574	0.557301	1.58071	1.50404	0.0011834	0.018145	nucleobase-ascorbate transporter 8
	AT3G21460	2.85832	4.76155	4.24641	6.66417	14.4762	12.508	3.95543	11.2161	1.50367	0.00287213	0.0314028	Glutaredoxin family protein
	AT3G55500	7.0912	10.4745	10.8359	23.3218	21.8632	34.6216	9.46719	26.6022	1.49054	0.000107963	0.00478712	expansin A16
	AT5G57050	9.86336	9.86315	16.0194	30.7449	34.0924	35.5647	11.9153	33.4673	1.48994	6.22974e-06	0.00116713	Protein phosphatase 2C family protein
	AT3G47420	71.7909	50.037	32.5405	184.436	108.889	138.093	51.4561	143.806	1.48271	0.00138836	0.0200236	phosphate starvation-induced gene 3	PSR
	AT3G28007	4.19551	4.96595	7.23353	13.0069	15.0119	17.7918	5.465	15.2702	1.48242	4.31564e-05	0.00307959	Nodulin MtN3 family protein		ABA
	AT5G46830	1.1889	1.35223	1.51016	2.85111	3.94121	4.52627	1.35043	3.77286	1.48224	0.000476627	0.010546	NACL-inducible gene 1
	AT3G18880	1.68154	2.69495	2.81041	6.85528	5.57431	7.61592	2.39563	6.68184	1.47984	0.000408191	0.00980649	Nucleic acid-binding, OB-fold-like protein
	AT3G14700	2.11165	2.92575	2.4846	6.98826	6.78136	7.20761	2.50733	6.99241	1.47964	0.000124382	0.00519959	SART-1 family
	AT3G24000	1.23447	1.20924	1.30308	3.14218	3.63459	3.66769	1.24893	3.48148	1.47901	6.44248e-05	0.00369508	Tetratricopeptide repeat (TPR)-like superfamily protein
	AT3G14360	2.2217	1.8918	1.68914	4.04815	6.11489	5.97625	1.93422	5.37976	1.47579	0.000251477	0.00747316	alpha/beta-Hydrolases superfamily protein
	AT5G55090	1.01679	1.2616	1.3142	3.69819	3.08977	3.2036	1.19753	3.33052	1.47569	0.000373332	0.0093509	mitogen-activated protein kinase kinase kinase 15
	AT3G22740	14.3959	11.9047	16.1009	33.5053	43.6782	39.984	14.1339	39.0559	1.46638	1.42414e-06	0.00060014	homocysteine S-methyltransferase 3
	AT1G08920	9.86165	10.3357	11.4432	22.0383	32.8612	32.1894	10.5468	29.0296	1.46072	1.09719e-05	0.00154447	ERD (early response to dehydration) six-like 1
	AT3G58900	12.1996	11.7829	13.0872	34.6988	30.5663	36.7488	12.3566	34.0046	1.46045	1.28389e-07	0.000253834	F-box/RNI-like superfamily protein
	AT5G13210	1.08749	1.72991	1.39813	3.56082	3.29307	4.72224	1.40518	3.85871	1.45737	0.000493724	0.0107266	Uncharacterised conserved protein UCP015417, vWA
	AT5G01200	3.19704	3.4379	5.30058	11.462	10.3995	10.9124	3.97851	10.9246	1.45728	2.89327e-05	0.00257938	Duplicated homeodomain-like superfamily protein
	AT4G06534	8.24617	6.51104	9.32171	16.0898	22.4824	27.4575	8.02631	22.0099	1.45534	9.5432e-05	0.00452394
	AT3G05880	76.2209	75.0126	103.14	189.235	256.043	250.471	84.7912	231.917	1.45162	5.31146e-06	0.00107541	Low temperature and salt responsive protein family
	AT4G38400	5.69793	6.25521	9.96991	10.6699	24.4124	24.7493	7.30768	19.9439	1.44846	0.00212499	0.0259147	expansin-like A2
	AT2G29130	0.894233	0.561375	0.597825	1.18712	1.75349	2.66234	0.684478	1.86765	1.44815	0.00494309	0.0449748	laccase 2
	AT5G50720	3.22262	3.15857	3.86002	8.21121	8.06789	11.6343	3.41374	9.30445	1.44657	7.05843e-05	0.00387005	HVA22 homologue E
	AT5G45310	3.22554	2.77073	3.11846	7.14018	8.79061	8.85981	3.03824	8.26354	1.44352	1.67838e-05	0.00195869
	AT4G16008	15.2402	15.0669	14.836	31.8991	44.3862	46.1571	15.0477	40.8141	1.43952	2.20058e-05	0.00224388
	AT3G03790	18.7275	16.7861	18.6509	58.1399	33.5743	54.5669	18.0548	48.7604	1.43332	4.05787e-05	0.00301665	ankyrin repeat family protein / regulator of chromosome condensation (RCC1) family protein	PSR
	AT1G69790	1.51863	1.60949	2.79195	5.32619	4.20833	6.42951	1.97335	5.32134	1.43114	0.000363059	0.00918528	Protein kinase superfamily protein
	AT3G10150	3.39373	3.2584	2.95307	9.78563	6.83608	9.26414	3.20174	8.62862	1.43028	5.88849e-05	0.00357849	purple acid phosphatase 16
	AT3G03170	3.05904	1.82111	3.84225	6.669	8.54663	8.27515	2.90746	7.83026	1.4293	0.000665441	0.0127511
	AT1G70900	45.3661	36.565	43.5551	116.674	97.959	122.163	41.8287	112.265	1.42435	7.52772e-07	0.000454715		PSR
	AT1G02930	191.068	133.096	292.382	475.138	367.272	809.437	205.516	550.616	1.4218	0.00199069	0.0248911	glutathione S-transferase 6
	AT1G72430	51.4873	61.2354	55.5314	69.4151	189.966	190.79	56.0847	150.057	1.41983	0.00361636	0.0364618	SAUR-like auxin-responsive protein family
	AT5G49320	0.990935	1.09779	1.04103	1.95202	3.15297	3.25223	1.04325	2.78574	1.41697	0.0025343	0.028913	Protein of unknown function (DUF1218)
	AT5G43150	155.053	111.406	217.232	458.362	342.535	489.998	161.23	430.298	1.41621	8.6577e-05	0.00430451		PSR
	AT1G77960	4.06533	4.14975	2.90015	10.2786	10.6699	8.71303	3.70508	9.88717	1.41605	4.81392e-05	0.0032686
	AT3G28220	41.1768	39.3883	31.5319	78.9453	122.335	97.6473	37.3657	99.6426	1.41505	8.12249e-05	0.0041552	TRAF-like family protein
	AT4G02050	17.9303	15.7596	12.4989	40.3088	36.2825	46.54	15.3963	41.0438	1.41458	2.91046e-05	0.00258102	sugar transporter protein 7
	AT3G56040	48.7804	46.3899	31.8267	119.849	88.9371	129.653	42.3323	112.813	1.4141	0.000190403	0.00653003	UDP-glucose pyrophosphorylase 3	PSR
	AT4G37970	1.19448	0.908138	1.97289	2.8645	4.29454	3.68967	1.3585	3.61623	1.41247	0.000911051	0.0152492	cinnamyl alcohol dehydrogenase 6
	AT3G19620	9.55072	8.52702	11.6831	28.2844	20.8756	29.9892	9.9203	26.3831	1.41116	5.74843e-06	0.00112985	Glycosyl hydrolase family protein		ABA
	AT2G47880	61.8349	57.6618	162.457	220.698	285.413	243.15	93.9846	249.754	1.41001	0.00212825	0.0259356	Glutaredoxin family protein
	AT3G28945	0.345923	0.365995	0.408741	0.926022	1.14174	0.908251	0.373553	0.992003	1.40903	0.000262182	0.0076559	transposable element gene
	AT1G58270	45.0609	41.8762	42.8698	86.323	124.119	134.028	43.269	114.823	1.40801	2.51124e-05	0.00238076	TRAF-like family protein
	AT5G65530	1.45221	1.65171	1.55336	3.35196	4.79527	4.19419	1.55242	4.11381	1.40595	0.000128196	0.00532591	Protein kinase superfamily protein
	AT5G47640	69.5282	63.0905	98.5078	202.166	188.771	221.458	77.0422	204.132	1.40578	2.55769e-06	0.000727521	nuclear factor Y, subunit B2
	AT2G43510	8.10337	8.67795	12.3826	24.291	28.3317	24.5055	9.72129	25.7094	1.40308	2.67233e-05	0.00246074	trypsin inhibitor protein 1
	AT1G71130	34.778	33.9266	34.0127	107.641	72.8196	91.1513	34.2391	90.5373	1.40287	4.59989e-06	0.00097661	Integrase-type DNA-binding superfamily protein	PSR
	AT2G23000	23.4269	16.5709	29.5349	57.4695	50.0141	75.7053	23.1776	61.0629	1.39757	7.76195e-05	0.00405722	serine carboxypeptidase-like 10
	AT5G40690	10.4591	8.54341	8.25083	27.7156	17.7693	26.0881	9.08443	23.8577	1.39298	0.000113774	0.00494471		PSR
	AT2G43530	95.508	84.5846	99.5273	212.195	251.025	271.104	93.2066	244.775	1.39295	9.30593e-07	0.000488707	Scorpion toxin-like knottin superfamily protein
	AT2G17280	6.03647	6.045	12.6469	23.6519	15.4612	25.7707	8.24281	21.6279	1.39169	0.000838855	0.0144807	Phosphoglycerate mutase family protein	PSR
	AT5G65140	5.75221	5.05192	7.25093	14.8955	14.6819	17.7414	6.01835	15.7729	1.39001	2.45137e-06	0.000727521	Haloacid dehalogenase-like hydrolase (HAD) superfamily protein
	AT5G04080	7.51331	6.90542	11.8596	20.1448	24.5391	24.1106	8.75945	22.9315	1.38842	6.06608e-05	0.00364724
	AT1G03495	14.2017	7.70584	23.2741	43.4307	27.5615	47.1741	15.0605	39.3887	1.38701	0.00256638	0.0291012	HXXXD-type acyl-transferase family protein
	AT5G42200	10.728	9.49031	16.0973	20.2958	42.7256	31.9231	12.1052	31.6482	1.38649	0.00100579	0.0162445	RING/U-box superfamily protein
	AT1G77200	4.59644	2.56898	4.15253	9.38424	9.5876	10.6006	3.77265	9.85747	1.38564	0.000513631	0.0109538	Integrase-type DNA-binding superfamily protein
	AT1G11210	8.49534	11.0693	20.1319	30.2279	39.2809	34.0926	13.2322	34.5338	1.38396	0.000458494	0.0103205	Protein of unknown function (DUF761)
	AT3G62455	0.568824	0.588151	0.638866	1.54143	1.48495	1.65778	0.598614	1.56139	1.38313	0.000140151	0.00555646	transposable element gene
	AT3G55840	1.09745	2.21904	1.76083	3.56755	4.90125	4.77039	1.69244	4.41306	1.38268	0.00171105	0.0226858	Hs1pro-1 protein
	AT3G10320	0.628778	0.441169	0.870744	1.72329	1.9076	1.41507	0.646897	1.68199	1.37856	0.00268296	0.0300381	Glycosyltransferase family 61 protein
	AT4G13030	3.36602	3.27889	4.87958	8.87928	11.5988	9.44246	3.8415	9.97352	1.37643	2.21651e-05	0.00224388	P-loop containing nucleoside triphosphate hydrolases superfamily protein
	AT5G42825	58.4884	54.2949	74.4417	161.484	160.583	163.184	62.4083	161.75	1.37396	1.25642e-07	0.000253834
	AT3G08720	8.62464	9.61188	7.38859	22.3754	17.7265	26.0573	8.54171	22.0531	1.36838	5.30676e-05	0.00346331	serine/threonine protein kinase 2	PSR
	AT3G05690	12.3554	12.1819	24.7544	44.0316	42.8761	40.3243	16.4306	42.4107	1.36804	0.000148619	0.00572175	nuclear factor Y, subunit A2	PSR
	AT1G52920	0.821666	0.902683	1.47627	3.29434	2.12799	2.83153	1.06687	2.75128	1.36672	0.0016836	0.0224369	G protein coupled receptor
	AT2G42870	4.31934	7.68848	9.79599	13.1773	25.3748	17.5137	7.26794	18.6886	1.36254	0.0028538	0.0312838	phy rapidly regulated 1
	AT1G73700	3.501	2.57974	5.48815	11.0737	9.0462	9.53556	3.85629	9.88516	1.35805	0.000182486	0.0063457	MATE efflux family protein
	AT1G54160	5.08942	4.23663	9.54415	16.1354	16.4648	15.7125	6.29007	16.1042	1.35629	0.000248392	0.0074407	nuclear factor Y, subunit A5
	AT5G10946	7.49259	4.97041	9.37177	18.1613	20.754	16.8168	7.27826	18.5773	1.35188	6.08815e-05	0.00365062
	AT2G36380	9.84096	7.90822	13.4245	25.7242	25.5592	28.2709	10.3912	26.5181	1.35161	6.67348e-06	0.00119306	pleiotropic drug resistance 6
	AT5G05320	1.48124	1.20337	1.34392	3.04471	4.11018	3.12518	1.34284	3.42669	1.35153	0.000523257	0.0110227	FAD/NAD(P)-binding oxidoreductase family protein
	AT3G19970	8.65979	9.36246	10.563	27.5073	20.8379	24.552	9.52843	24.2991	1.35059	9.18849e-07	0.000488707	alpha/beta-Hydrolases superfamily protein	PSR
	AT1G08890	5.37651	5.84798	10.8765	17.4843	21.2301	17.6456	7.367	18.7867	1.35056	0.000178553	0.00627083	Major facilitator superfamily protein
	AT1G44350	2.46354	2.94091	2.99447	6.13609	7.58661	7.67367	2.79964	7.13212	1.34909	8.86206e-06	0.00134776	IAA-leucine resistant (ILR)-like gene 6
	AT3G50800	3.80448	5.42587	3.85899	7.07863	12.6391	13.6057	4.36311	11.1078	1.34814	0.00326985	0.0341197
	AT5G23660	20.1077	12.3667	27.8245	42.181	55.0903	55.9033	20.0996	51.0582	1.34497	0.000320336	0.00851647	homolog of Medicago truncatula MTN3
	AT3G55940	2.74151	2.30316	3.66558	7.25928	5.5223	9.29752	2.90342	7.3597	1.34189	0.000264246	0.00770947	Phosphoinositide-specific phospholipase C family protein
	AT3G26510	70.3862	64.1046	80.5578	190.464	166.508	186.43	71.6829	181.134	1.33736	1.76939e-07	0.000267266	Octicosapeptide/Phox/Bem1p family protein
	AT2G21590	6.36547	6.10482	9.15864	17.1179	17.3457	20.1647	7.20964	18.2094	1.33669	4.51333e-06	0.000972391	Glucose-1-phosphate adenylyltransferase family protein
	AT5G48960	15.1423	13.5207	15.3592	33.4138	37.2994	40.1746	14.674	36.9626	1.3328	4.87552e-07	0.00039849	HAD-superfamily hydrolase, subfamily IG, 5'-nucleotidase
	AT5G14550	4.7001	4.33358	8.2457	13.7302	17.3517	12.4388	5.75979	14.5069	1.33265	0.000187108	0.00646321	Core-2/I-branching beta-1,6-N-acetylglucosaminyltransferase family protein
	AT5G53110	0.419247	0.342231	0.324535	0.767279	1.09721	0.869029	0.362004	0.911174	1.33172	0.00245066	0.0284415	RING/U-box superfamily protein
	AT2G33770	76.4283	53.7998	61.61	184.571	121.458	176.643	63.946	160.891	1.33116	8.74905e-05	0.00433072	phosphate 2
	AT1G32900	99.4731	70.4092	136.328	272.945	194.626	301.09	102.07	256.22	1.32782	0.000242336	0.0074112	UDP-Glycosyltransferase superfamily protein	PSR
	AT4G36900	15.426	14.1523	24.7388	42.3391	47.7102	46.1796	18.1057	45.4096	1.32656	2.79027e-05	0.002521	related to AP2 10
	AT1G76790	9.8487	7.67716	9.68142	16.4813	31.4025	20.3405	9.06909	22.7414	1.32629	0.000452339	0.0102914	O-methyltransferase family protein
	AT3G24927	19.2626	16.1532	32.2449	53.8321	56.722	59.0048	22.5536	56.5196	1.3254	8.47296e-05	0.00426312
	AT1G79520	15.6748	14.5707	18.2481	37.5667	39.0355	44.6781	16.1645	40.4268	1.32248	4.289e-07	0.000396151	Cation efflux family protein
	AT1G02380	2.3151	1.77139	2.22872	2.72041	7.05101	6.01772	2.10507	5.26305	1.32203	0.00535109	0.0475251
	AT1G76590	16.7929	16.4922	33.197	50.4112	65.1586	50.5706	22.1607	55.3801	1.32137	0.000337764	0.00883476	PLATZ transcription factor family protein
	AT4G15540	101.998	82.8579	107.79	270.956	222.261	236.453	97.5488	243.223	1.31809	9.05004e-07	0.000488707	EamA-like transporter family
	AT5G25280	97.4168	81.7125	135.551	222.95	285.649	275.366	104.893	261.322	1.3169	2.85304e-05	0.00255708	serine-rich protein-related
	AT5G02550	12.2949	12.8996	13.0546	26.2325	33.153	35.723	12.7497	31.7029	1.31415	5.14219e-05	0.00340215
	AT4G25000	3.25925	2.54007	1.56101	5.42456	6.34961	6.51387	2.45344	6.09602	1.31306	0.0023373	0.027554	alpha-amylase-like
	AT5G54510	14.194	14.9683	15.1071	33.1073	38.8452	37.986	14.7565	36.6462	1.31231	6.43121e-07	0.000429814	Auxin-responsive GH3 family protein
	AT4G28140	1.4993	1.8603	2.00467	5.93257	3.61116	3.73973	1.78809	4.42782	1.30818	0.00163401	0.0220266	Integrase-type DNA-binding superfamily protein
	AT1G20490	5.50961	5.16643	7.46833	15.0579	14.5249	15.314	6.04812	14.9656	1.30709	1.77463e-06	0.000641347	AMP-dependent synthetase and ligase family protein
	AT2G37260	7.34234	4.66537	10.9141	17.3618	17.762	21.4319	7.6406	18.8519	1.30295	0.000415401	0.00990187	WRKY family transcription factor family protein
	AT2G36080	1.10109	0.967724	0.84653	1.65033	3.40772	2.13211	0.97178	2.39672	1.30236	0.00349417	0.0356308	AP2/B3-like transcriptional factor family protein
	AT5G62260	0.641505	0.515902	0.905387	1.36747	1.846	1.87148	0.687598	1.69498	1.30163	0.00210562	0.0257439	AT hook motif DNA-binding family protein
	AT1G08230	8.83241	7.36099	12.481	23.448	22.0024	25.168	9.55812	23.5395	1.30028	1.10385e-05	0.00154447	Transmembrane amino acid transporter family protein
	AT5G53120	21.0521	18.6053	31.7806	61.535	52.2446	61.8518	23.8127	58.5438	1.29779	1.80684e-05	0.00201754	spermidine synthase 3
	AT4G01480	24.2168	21.2398	35.1512	69.6837	59.0083	68.5314	26.8693	65.7411	1.29084	9.73334e-06	0.00143481	pyrophosphorylase 5	PSR
	AT5G01520	14.3872	13.88	22.7648	37.5657	39.7881	46.9575	17.0107	41.4371	1.28448	3.11192e-05	0.00264674	RING/U-box superfamily protein
	AT5G37540	8.91921	7.44876	10.2438	14.7737	23.8101	26.0827	8.87058	21.5555	1.28096	0.000300473	0.00820518	Eukaryotic aspartyl protease family protein
	AT5G10930	34.5601	29.8506	43.9406	113.614	71.7125	77.9588	36.1171	87.7618	1.28091	5.00343e-05	0.00334991	CBL-interacting protein kinase 5
	AT3G23430	6.89263	5.15349	6.10527	12.0187	16.9195	15.1569	6.05046	14.6984	1.28054	3.12501e-05	0.00264674	phosphate 1
	AT4G28260	45.6905	47.0911	52.7673	111.817	109.618	131.705	48.5163	117.714	1.27874	7.57633e-07	0.000454715		PSR
	AT4G23600	90.8324	58.1237	87.8923	132.38	240.265	201.382	78.9495	191.342	1.27715	0.00062193	0.0122703	Tyrosine transaminase family protein
	AT2G22470	6.6843	6.7732	7.14989	17.6327	13.1566	19.1297	6.86913	16.6397	1.27643	0.000148226	0.00572175	arabinogalactan protein 2
	AT2G33060	7.80522	7.68778	9.06411	19.9683	20.1098	19.3008	8.1857	19.793	1.27381	1.18996e-07	0.000253834	receptor like protein 27
	AT2G37890	3.49973	3.25272	2.68144	8.81709	6.06967	7.89828	3.14463	7.59501	1.27216	0.000208475	0.00688834	Mitochondrial substrate carrier family protein	PSR
	AT5G62850	1.34951	0.801595	1.84278	2.75428	3.92634	2.94016	1.3313	3.20693	1.26836	0.00415892	0.0402248	Nodulin MtN3 family protein
	AT3G62570	1.11718	1.77713	1.43629	3.45193	2.8488	4.11782	1.44353	3.47285	1.26652	0.00145277	0.0205839	Tetratricopeptide repeat (TPR)-like superfamily protein
	AT5G60270	7.38722	7.51502	5.20412	13.477	17.2186	17.6752	6.70212	16.1236	1.26648	0.000247491	0.0074407	Concanavalin A-like lectin protein kinase family protein
	AT5G17050	53.9277	35.2999	94.3021	147.722	107.349	186.165	61.1766	147.078	1.26553	0.00299422	0.0322343	UDP-glucosyl transferase 78D2
	AT5G64260	40.9832	53.8709	50.3994	91.0253	121.03	136.708	48.4178	116.255	1.26368	7.9068e-05	0.00409472	EXORDIUM like 2
	AT5G24655	5.21758	3.7764	7.20879	13.3465	11.2606	14.27	5.40092	12.959	1.26268	0.000980974	0.0159834	response to low sulfur 4
	AT5G44005	37.0241	28.9994	37.4069	85.3665	74.7628	87.9824	34.4768	82.7039	1.26233	1.94583e-06	0.000674222
	AT5G09220	93.1155	82.1836	138.853	240.936	251.608	259.215	104.717	250.586	1.25881	2.11548e-05	0.00221777	amino acid permease 2
	AT5G13820	1.64562	1.7766	2.62095	4.70083	3.63515	6.11572	2.01439	4.81723	1.25786	0.000493389	0.0107263	telomeric DNA binding protein 1	PSR
	AT3G03310	10.0914	8.0059	9.31942	21.8748	18.8205	24.8449	9.13891	21.8467	1.25732	7.6369e-06	0.00124392	lecithin:cholesterol acyltransferase 3	PSR
	AT1G14730	1.09024	1.5782	2.1137	3.46423	3.72709	4.22222	1.59405	3.80451	1.25502	0.00144603	0.0205281	Cytochrome b561/ferric reductase transmembrane protein family
	AT5G50800	31.3716	17.8396	54.9051	88.3037	79.4752	80.5397	34.7054	82.7729	1.254	0.00247332	0.0285566	Nodulin MtN3 family protein		ABA
	AT1G22370	18.1441	17.0666	30.5047	43.365	60.2898	53.0642	21.9052	52.2397	1.25387	0.000167342	0.00608296	UDP-glucosyl transferase 85A5
	AT4G34310	6.39786	6.41377	6.70889	17.1146	12.7846	16.521	6.50684	15.4734	1.24976	2.9751e-06	0.000786789	alpha/beta-Hydrolases superfamily protein
	AT4G33770	7.86454	7.34684	6.92231	19.5154	15.0518	18.038	7.3779	17.5351	1.24896	7.06918e-06	0.00121709	Inositol 1,3,4-trisphosphate 5/6-kinase family protein	PSR
	AT3G47360	4.63918	4.57878	6.87253	10.6512	16.1653	11.3847	5.3635	12.7337	1.24741	0.000252771	0.00748513	hydroxysteroid dehydrogenase 3
	AT2G32530	6.70917	6.38433	6.98025	14.493	15.9422	17.2164	6.69125	15.8839	1.24721	8.3009e-07	0.00047287	cellulose synthase-like B3
	AT5G47590	3.4172	4.27531	7.21906	12.0464	9.69963	13.6377	4.97052	11.7946	1.24665	0.000994149	0.0161106	Heat shock protein HSP20/alpha crystallin family
	AT1G52820	2.56688	1.51663	2.15731	5.71597	5.31826	3.7549	2.08027	4.92971	1.24473	0.00220393	0.0264843	2-oxoglutarate (2OG) and Fe(II)-dependent oxygenase superfamily protein
	AT1G58360	18.9372	18.1192	26.0424	44.3939	54.8417	50.1587	21.0329	49.7981	1.24344	6.35479e-06	0.00116713	amino acid permease 1
	AT3G01960	23.2321	24.0215	25.6449	55.7131	62.4997	54.2598	24.2995	57.4909	1.24241	2.20778e-06	0.00069349
	AT1G06640	68.5486	57.1178	87.2239	141.787	196.296	165.469	70.9634	167.851	1.24203	3.09133e-05	0.00264674	2-oxoglutarate (2OG) and Fe(II)-dependent oxygenase superfamily protein
	AT3G10120	8.68536	8.0594	12.4318	17.7576	27.7423	23.3889	9.7255	22.9629	1.23946	0.000312136	0.00839522
	AT1G62975	2.65346	1.4698	2.85096	5.28381	6.13577	5.03856	2.32474	5.48605	1.2387	0.000903441	0.0151529	basic helix-loop-helix (bHLH) DNA-binding superfamily protein
	AT3G57540	6.41621	4.93314	10.9986	18.3458	16.1909	18.1782	7.44931	17.5716	1.23807	0.000430414	0.01006	Remorin family protein
	AT4G31877	1.57242	1.21939	1.83963	3.04238	4.25743	3.61246	1.54381	3.63742	1.23642	0.000418138	0.00992486	MIR156C; miRNA
	AT5G56160	1.76708	1.38339	2.36271	4.75223	4.04037	4.17566	1.83773	4.32275	1.23403	0.0001018	0.00468699	Sec14p-like phosphatidylinositol transfer family protein
	AT4G21470	39.3347	34.2651	33.3007	95.02	66.7198	89.7119	35.6335	83.8172	1.23401	2.68137e-05	0.00246232	riboflavin kinase/FMN hydrolase	PSR
	AT1G64660	9.06705	8.56431	17.89	25.7399	28.5849	29.211	11.8404	27.8453	1.23371	0.00045254	0.0102914	methionine gamma-lyase
	AT5G66052	14.3989	14.2974	21.7735	35.4894	42.5	40.6561	16.8233	39.5485	1.23316	2.77443e-05	0.00251513
	AT3G17010	0.590841	0.986865	0.911531	1.96186	2.30705	1.58114	0.829745	1.95002	1.23275	0.00500164	0.0453236	AP2/B3-like transcriptional factor family protein
	AT3G14590	1.53242	1.44505	2.62265	4.21879	4.24178	4.69944	1.86671	4.38667	1.23263	0.000257923	0.007571	Calcium-dependent lipid-binding (CaLB domain) family protein
	AT2G16990	4.37594	4.25041	7.35799	12.0386	12.4222	13.0562	5.32811	12.5056	1.23088	5.11086e-05	0.00338922	Major facilitator superfamily protein
	AT4G27260	6.5069	5.20055	8.79421	11.7664	20.5502	15.7916	6.83389	16.0361	1.23054	0.000528588	0.0110811	Auxin-responsive GH3 family protein
	AT2G36270	0.759521	0.853617	1.76614	3.04889	2.05257	2.81787	1.12643	2.63978	1.22866	0.00467818	0.0434587	Basic-leucine zipper (bZIP) transcription factor family protein
	AT2G28710	1.97998	1.81104	1.93461	4.56559	4.18117	4.59877	1.90854	4.44851	1.22085	0.000584881	0.0118278	C2H2-type zinc finger family protein
	AT1G45145	18.1761	22.2601	19.864	45.5587	49.7461	44.9182	20.1	46.741	1.21749	4.68102e-06	0.0009772	thioredoxin H-type 5
	AT2G20550	3.68858	3.31373	5.25529	8.26559	10.7117	9.52594	4.08587	9.50109	1.21745	0.000179947	0.00629106	HSP40/DnaJ peptide-binding protein
	AT4G16146	7.24597	6.19295	9.29633	15.9202	19.7639	17.1554	7.57842	17.6132	1.21669	1.50805e-05	0.00185661	cAMP-regulated phosphoprotein 19-related protein
	AT1G01250	10.9787	8.20468	20.9287	32.4538	25.3364	34.9615	13.3707	30.9172	1.20934	0.00218618	0.0263834	Integrase-type DNA-binding superfamily protein
	AT3G12580	3.31765	2.34907	5.49669	9.46948	8.03185	8.28472	3.72114	8.59535	1.20781	0.000845517	0.0145102	heat shock protein 70
	AT1G45191	22.528	17.2628	41.4291	60.1439	50.7536	76.3963	27.0733	62.4312	1.2054	0.00178822	0.0233225	Glycosyl hydrolase superfamily protein
	AT1G72770	19.4939	15.7543	24.4543	43.8267	43.5371	50.3005	19.9008	45.8881	1.20529	7.60809e-06	0.00124392	homology to ABI1
	AT1G28330	27.7607	34.8596	37.9974	56.7528	106.038	69.0018	33.5392	77.2642	1.20395	0.000716784	0.0133247	dormancy-associated protein-like 1
	AT1G80120	4.96237	5.04547	9.28903	16.3133	11.3096	16.8293	6.43229	14.8174	1.20389	0.00117204	0.0180037	Protein of unknown function (DUF567)
	AT5G21020	276.916	242.634	464.531	765.65	777.995	722.871	328.027	755.505	1.20363	0.000145417	0.0056831
	AT2G12400	11.3189	11.089	17.211	30.9014	27.6491	32.6623	13.2063	30.4042	1.20305	1.39324e-05	0.00177374
	AT4G11910	2.09024	1.73955	4.43076	7.39666	6.17918	5.42117	2.75351	6.33234	1.20146	0.00401479	0.0392715
	AT1G20390	3.491	3.74964	4.31561	8.1643	11.6989	6.69665	3.85208	8.85329	1.20058	0.000240643	0.00739984	transposable element gene
	AT5G19430	24.0821	21.6888	25.5433	64.2306	43.1293	56.0241	23.7714	54.4613	1.19601	1.25429e-05	0.00168828	RING/U-box superfamily protein	PSR
	AT1G77450	6.14302	6.857	13.5338	19.2516	17.7174	23.7812	8.84461	20.25	1.19505	0.00141208	0.0202367	NAC domain containing protein 32
	AT1G67365	3.92424	4.45762	8.72031	12.8569	12.6539	13.5686	5.70072	13.0265	1.19223	0.00190593	0.0242187	other RNA
	AT4G26150	7.32616	5.84841	6.77046	12.0786	16.6577	16.831	6.64834	15.1891	1.19197	0.000106215	0.00476724	cytokinin-responsive gata factor 1
	AT2G45510	8.4391	9.06319	11.1382	21.8548	24.3796	19.1309	9.54684	21.7884	1.19047	6.13004e-06	0.00116713	cytochrome P450, family 704, subfamily A, polypeptide 2
	AT4G18830	5.28521	5.46479	8.28058	11.6637	14.9139	16.8139	6.34352	14.4638	1.18909	0.000287116	0.00804868	ovate family protein 5
	AT1G30250	92.6989	82.9909	147.896	272.351	202.33	262.111	107.862	245.598	1.18711	0.00013414	0.00541422
	AT4G08870	165.223	134.377	157.259	251.562	466.354	321.9	152.286	346.605	1.18651	0.000628756	0.0123078	Arginase/deacetylase superfamily protein
	AT2G34810	27.1851	21.1861	26.0451	55.1352	55.1202	59.1048	24.8054	56.4534	1.1864	1.44205e-06	0.00060014	FAD-binding Berberine family protein	PSR
	AT3G52190	13.5946	11.5008	8.77371	28.4733	21.582	26.9442	11.2897	25.6665	1.18488	0.000289151	0.00804868	phosphate transporter traffic facilitator1	PSR
	AT4G13000	4.31066	3.20103	5.39686	10.5254	8.20042	10.5978	4.30285	9.77453	1.18373	0.000398473	0.00968378	AGC (cAMP-dependent, cGMP-dependent and protein kinase C) kinase family protein	PSR
	AT1G72120	3.93942	3.64846	4.71792	9.99777	8.11193	9.83565	4.10193	9.31511	1.18327	2.74991e-05	0.00250473	Major facilitator superfamily protein
	AT1G51140	29.2566	25.8734	50.1997	80.5988	76.4084	82.0864	35.1099	79.6978	1.18266	0.000163039	0.00602056	basic helix-loop-helix (bHLH) DNA-binding superfamily protein
	AT5G41080	5.498	5.47427	5.28197	14.5521	7.53084	14.8097	5.41808	12.2976	1.18252	0.00142491	0.020362	PLC-like phosphodiesterases superfamily protein	PSR
	AT1G35720	220.253	182.019	218.885	433.166	386.85	589.596	207.052	469.871	1.18227	9.01353e-05	0.00437805	annexin 1	PSR
	AT4G14270	102.709	109.446	189.715	270.289	345.525	295.738	133.957	303.851	1.1816	0.000272405	0.00782607
	AT1G53580	46.6289	41.6138	62.4052	98.4017	112.313	129.644	50.216	113.453	1.17587	2.6157e-05	0.00243509	glyoxalase II 3
	AT3G56240	140.967	128.714	161.894	342.431	311.16	321.122	143.859	324.904	1.17536	3.45987e-07	0.000352382	copper chaperone
	AT1G70090	30.8128	34.3199	37.5135	44.2055	96.1265	91.4782	34.2154	77.2701	1.17526	0.00251685	0.0288019	glucosyl transferase family 8
	AT3G20250	10.427	11.9454	19.5971	31.9945	32.3508	30.3607	13.9898	31.5687	1.17411	0.000118766	0.0050592	pumilio 5
	AT4G00500	11.2159	10.262	14.7645	28.4683	23.5574	29.7014	12.0808	27.2424	1.17314	8.77592e-06	0.00134072	alpha/beta-Hydrolases superfamily protein	PSR
	AT2G33385	0.874518	0.57542	1.16929	1.90654	1.64718	2.34831	0.873076	1.96734	1.17207	0.00524283	0.0468026	actin-related protein C2B
	AT5G62990	1.99659	2.36655	2.47424	4.78805	5.24654	5.37009	2.27913	5.13489	1.17185	0.000174225	0.00615286	Ubiquitin carboxyl-terminal hydrolase family protein
	AT1G08165	7.17167	7.23449	10.5245	19.7153	13.681	22.7336	8.31022	18.71	1.17085	0.00123852	0.0186772
	AT5G49990	5.31784	5.05331	7.59969	11.8751	14.5976	13.9766	5.99028	13.4831	1.17046	2.36607e-05	0.00233893	Xanthine/uracil permease family protein
	AT1G78130	10.3323	7.92552	13.1571	22.6977	25.458	22.471	10.4717	23.5422	1.16876	2.9512e-05	0.00260341	Major facilitator superfamily protein
	AT1G23380	0.681273	0.959774	1.68518	3.22669	2.02905	2.21357	1.10874	2.48977	1.16709	0.00498105	0.0451796	KNOTTED1-like homeobox gene 6
	AT1G18710	10.3586	7.28392	14.4312	26.513	17.6909	27.7679	10.6912	23.9906	1.16604	0.000782688	0.0139008	myb domain protein 47
	AT1G67300	15.1146	12.6029	22.3184	34.8075	37.168	40.1802	16.6786	37.3852	1.16447	5.64853e-05	0.00351915	Major facilitator superfamily protein
	AT5G19580	2.34745	2.30166	3.30104	4.65884	7.04387	6.11029	2.65005	5.93767	1.16388	0.000514962	0.0109672	glyoxal oxidase-related protein
	AT4G18050	1.57699	1.70304	2.85824	3.83431	4.67409	5.24466	2.04609	4.58435	1.16385	0.00052241	0.0110227	P-glycoprotein 9
	AT3G20810	1.07976	1.36068	2.34604	3.0749	3.42562	4.20823	1.59549	3.56958	1.16175	0.00289821	0.0315652	2-oxoglutarate (2OG) and Fe(II)-dependent oxygenase superfamily protein
	AT5G60580	6.82116	6.31606	7.0007	14.4222	13.3491	17.2795	6.71264	15.0169	1.16164	7.17002e-06	0.00121709	RING/U-box superfamily protein
	AT4G17480	2.88683	2.26276	5.16726	6.25297	8.63408	8.19088	3.43895	7.69265	1.16151	0.00249526	0.0286409	alpha/beta-Hydrolases superfamily protein
	AT1G06420	2.93966	2.30268	4.88337	8.01094	7.198	7.3675	3.37524	7.52548	1.15679	0.00193927	0.0245321
	AT2G32870	40.7115	41.3152	68.4624	100.292	125.808	108.431	50.163	111.51	1.15248	0.000130549	0.00535623	TRAF-like family protein
	AT4G24480	7.41714	6.13911	9.51418	17.1957	18.0075	16.0687	7.69014	17.0906	1.15212	6.88756e-06	0.00121199	Protein kinase superfamily protein
	AT5G14890	0.496751	0.51363	0.98047	1.33308	1.4703	1.6148	0.663617	1.47273	1.15007	0.00392263	0.0386513	NHL domain-containing protein
	AT1G31750	0.965197	1.06453	1.4626	2.62327	2.49971	2.61868	1.16411	2.58055	1.14846	0.00317597	0.0334936	proline-rich family protein		ABA
	AT5G20400	7.57865	8.90188	7.45801	21.8093	12.7815	18.4657	7.97951	17.6855	1.14819	0.000541033	0.0112898	2-oxoglutarate (2OG) and Fe(II)-dependent oxygenase superfamily protein	PSR
	AT4G02290	7.80584	9.67208	14.727	24.4805	24.3087	22.5486	10.735	23.7793	1.14739	0.000133759	0.00541199	glycosyl hydrolase 9B13
	AT2G15880	6.30467	8.81602	7.78749	11.3275	24.2589	15.082	7.63606	16.8895	1.14522	0.00385602	0.0381291	Leucine-rich repeat (LRR) family protein
	AT1G19630	4.09644	3.41823	6.96664	8.72502	11.912	11.3688	4.8271	10.6686	1.14414	0.000977962	0.0159537	cytochrome P450, family 722, subfamily A, polypeptide 1
	AT5G61290	9.26016	6.91978	13.1384	21.2614	19.7724	23.7029	9.77278	21.5789	1.14278	0.000158136	0.00595848	Flavin-binding monooxygenase family protein
	AT3G30720	8.59639	4.32412	7.30021	14.6256	11.0715	18.9105	6.74024	14.8692	1.14145	0.00485601	0.0444352	qua-quine starch
	AT1G11175	28.7768	26.4419	42.9896	67.9123	76.6314	72.1011	32.7361	72.2149	1.14141	3.34034e-05	0.00274496	other RNA
	AT3G29370	3.16065	2.36025	4.69555	7.57958	7.09418	7.83753	3.40548	7.50376	1.13975	0.00514671	0.0462022
	AT1G27030	20.2534	20.206	31.8359	42.7244	68.6659	47.9033	24.0984	53.0979	1.13971	0.000522223	0.0110227
	AT4G00200	3.77405	3.50366	4.04235	8.27203	7.90344	8.76369	3.77335	8.31305	1.13953	1.30437e-05	0.00169691	AT hook motif DNA-binding family protein
	AT1G12420	4.57031	4.47062	4.74797	8.94944	9.50319	11.9134	4.5963	10.122	1.13895	3.43029e-05	0.00275606	ACT domain repeat 8
	AT5G23750	18.6994	15.0411	31.5979	50.0941	42.2105	51.4759	21.7795	47.9268	1.13786	0.000487329	0.0106636	Remorin family protein
	AT1G33102	6.19886	4.85043	5.37619	11.8523	12.8433	11.437	5.47516	12.0442	1.13736	0.000766892	0.0137468
	AT4G34250	25.1249	24.2625	17.821	34.9022	67.609	45.2522	22.4028	49.2545	1.13657	0.00316193	0.033398	3-ketoacyl-CoA synthase 16
	AT4G19230	3.11075	3.21645	5.76628	8.56195	6.88453	11.1376	4.03116	8.86135	1.13633	0.00165223	0.0221771	cytochrome P450, family 707, subfamily A, polypeptide 1
	AT2G21180	13.1706	11.2611	17.6099	30.2938	26.5663	35.4949	14.0139	30.785	1.13537	0.000123461	0.00518044
	AT1G11170	1.14397	1.038	1.77929	2.57541	3.28921	2.83503	1.32042	2.89988	1.135	0.000690888	0.0130454	Protein of unknown function (DUF707)
	AT1G31790	3.88178	3.65848	3.8582	9.18535	7.18848	8.61354	3.79948	8.32913	1.13236	0.000160608	0.00597129	Tetratricopeptide repeat (TPR)-like superfamily protein
	AT3G63280	1.25394	1.03195	1.57396	2.63888	3.28729	2.51965	1.28662	2.81527	1.12969	0.000490057	0.0106745	NIMA-related kinase 4
	AT3G11420	8.11033	9.39222	10.9624	18.2825	23.0057	20.9459	9.4883	20.7447	1.12852	1.46136e-05	0.00183137	Protein of unknown function (DUF604)
	AT1G76090	19.8177	26.4046	25.7862	32.2149	64.7587	60.3269	24.0028	52.4335	1.12729	0.00269116	0.0301098	sterol methyltransferase 3
	AT1G72890	17.949	14.3346	15.6411	39.6976	29.6718	35.2863	15.9749	34.8852	1.12681	2.13457e-05	0.00222114	Disease resistance protein (TIR-NBS class)	PSR
	AT5G65170	2.2216	2.87135	2.17831	5.68281	5.21659	4.95805	2.42375	5.28581	1.12488	0.0015392	0.0213322	VQ motif-containing protein
	AT3G17860	11.2556	10.1869	10.5083	16.3736	25.9371	27.3416	10.6503	23.2174	1.12432	0.000445159	0.0102478	jasmonate-zim-domain protein 3
	AT3G26740	994.475	1008.79	1427.14	2113.89	2980.52	2380.06	1143.47	2491.49	1.12359	0.000140786	0.00556826	CCR-like
	AT5G64700	4.31579	3.3065	4.62335	8.79104	7.62207	10.2393	4.08188	8.88414	1.122	0.000192673	0.00657726	nodulin MtN21 /EamA-like transporter family protein
	AT2G32880	25.5176	29.7546	19.0525	46.1985	62.6581	52.8693	24.7749	53.9086	1.12164	0.000790782	0.0139648	TRAF-like family protein
	AT4G24230	22.1882	23.1978	18.1804	45.1567	40.465	52.6857	21.1888	46.1025	1.12154	9.62202e-05	0.00455487	acyl-CoA-binding domain 3
	AT1G58280	34.7457	32.2012	29.357	80.1322	49.7412	79.5354	32.1013	69.8029	1.12066	0.000359733	0.00912501	Phosphoglycerate mutase family protein
	AT2G35060	34.2883	30.0114	39.0811	75.0969	74.3572	75.2638	34.4603	74.906	1.12015	5.7831e-07	0.00041612	K+ uptake permease 11
	AT4G31875	2.71287	2.8852	2.90183	7.43516	5.21926	5.80007	2.8333	6.1515	1.11845	0.00472254	0.0436438
	AT2G40900	4.52441	3.90459	6.09707	9.01322	10.6104	11.8792	4.84202	10.5009	1.11684	0.000114886	0.00496953	nodulin MtN21 /EamA-like transporter family protein
	AT5G67110	3.53656	3.87835	6.25706	9.89457	10.3619	9.37935	4.55732	9.8786	1.11612	0.000558805	0.0115537	basic helix-loop-helix (bHLH) DNA-binding superfamily protein
	AT1G15300	1.26948	1.44388	1.40034	2.70187	3.0905	3.10399	1.37124	2.96545	1.11278	0.000392237	0.00959076	transposable element gene
	AT1G72830	7.17313	6.04615	10.0766	18.4649	16.2916	15.5676	7.76528	16.7747	1.11118	4.43441e-05	0.00313111	nuclear factor Y, subunit A3
	AT5G41120	2.5025	2.37773	3.58717	6.60952	6.42271	5.25348	2.82247	6.09524	1.11072	7.0865e-05	0.00387355	Esterase/lipase/thioesterase family protein
	AT2G28870	10.2375	9.15492	12.7634	21.0671	23.9339	24.3368	10.7186	23.1126	1.10857	8.57497e-05	0.00428869
	AT3G11230	10.6248	10.4378	12.6201	24.9347	21.7257	25.8422	11.2276	24.1675	1.10602	2.48081e-06	0.000727521	Yippee family putative zinc-binding protein	PSR
	AT1G52030	12.2942	11.9474	26.0723	43.1638	29.8876	35.1915	16.7713	36.081	1.10524	0.00240206	0.0280616	myrosinase-binding protein 2
	AT5G66460	6.46273	5.57455	8.1328	12.3075	14.643	16.3333	6.72336	14.4279	1.10161	5.49723e-05	0.0034967	Glycosyl hydrolase superfamily protein
	AT1G60140	15.519	14.2501	15.7483	29.2593	32.9454	35.41	15.1725	32.5382	1.10068	2.97246e-06	0.000786789	trehalose phosphate synthase
	AT5G03190	31.6554	28.1726	43.9965	78.9377	67.8461	75.8349	34.6082	74.2062	1.10043	1.4712e-05	0.00183137	conserved peptide upstream open reading frame 47
	AT1G54575	37.3085	30.8899	65.4492	90.8152	99.9651	95.3789	44.5492	95.3864	1.09838	0.000660755	0.0126903
	AT5G13200	12.1057	17.032	17.1355	28.818	33.4666	36.7247	15.4244	33.0031	1.09739	0.000122676	0.00516684	GRAM domain family protein
	AT2G41070	2.23599	1.69739	2.4977	4.00464	4.86726	4.86755	2.14369	4.57982	1.09519	0.000989547	0.0160748	Basic-leucine zipper (bZIP) transcription factor family protein	PSR
	AT5G04250	1.67646	1.61085	2.71701	3.97972	4.89435	3.93484	2.00144	4.26964	1.09307	0.000898612	0.015109	Cysteine proteinases superfamily protein
	AT5G06570	0.74277	0.905152	1.17048	2.25836	1.8687	1.88056	0.939466	2.00254	1.09192	0.00121077	0.0183969	alpha/beta-Hydrolases superfamily protein
	AT1G30840	2.06846	1.83321	2.63397	3.48408	4.41314	6.0128	2.17854	4.63667	1.08973	0.0028091	0.0309295	purine permease 4
	AT5G23980	0.976701	0.981034	1.64172	1.8236	2.90532	2.93076	1.19982	2.55322	1.0895	0.00453336	0.0426438	ferric reduction oxidase 4
	AT1G28620	3.25497	3.65571	4.53971	8.27682	8.7787	7.29375	3.8168	8.11642	1.08848	0.000159366	0.00596717
	AT3G25290	3.95319	3.63334	4.33131	7.57097	10.8069	6.91962	3.97261	8.43251	1.08587	0.000716706	0.0133247	Auxin-responsive family protein
	AT3G04350	14.25	11.0816	14.43	30.2962	26.671	27.3142	13.2538	28.0938	1.08384	3.19569e-06	0.000819902	Plant protein of unknown function (DUF946)	PSR
	AT1G01520	3.48909	2.23184	3.28141	7.79994	4.74783	6.52132	3.00078	6.35636	1.08286	0.00257863	0.0292106	Homeodomain-like superfamily protein		ABA
	AT5G23810	5.39085	4.85792	8.23406	13.3319	14.1166	11.6477	6.16094	13.0321	1.08084	0.000135841	0.0054403	amino acid permease 7
	AT1G01570	1.89887	1.65009	1.9177	2.8824	4.24814	4.42875	1.82222	3.8531	1.08032	0.00169147	0.022506	Protein of unknown function (DUF604)
	AT3G50760	11.5518	10.2993	14.7056	29.776	20.9601	26.5163	12.1856	25.7508	1.07944	6.61608e-05	0.00378174	galacturonosyltransferase-like 2
	AT2G18440	136.326	118.618	150.627	269.969	313.164	273.653	135.191	285.595	1.07898	5.35309e-06	0.00107735	GUT15 (GENE WITH UNSTABLE TRANSCRIPT 15); other RNA
	AT2G46660	3.083	3.27509	3.10575	7.24146	5.8626	6.87495	3.15462	6.65967	1.07799	0.000129162	0.00533817	cytochrome P450, family 78, subfamily A, polypeptide 6
	AT2G32510	2.61112	2.65766	2.23658	5.82147	5.19859	4.82043	2.50178	5.28017	1.07763	0.0018603	0.0238462	mitogen-activated protein kinase kinase kinase 17
	AT1G70290	72.3888	79.1884	79.0964	113.542	198.78	173.597	76.8912	161.973	1.07486	0.000773525	0.0138288	trehalose-6-phosphatase synthase S8
	AT1G43886	1.26715	1.45327	1.72347	2.74187	3.36471	3.24097	1.4813	3.11585	1.07276	9.80578e-05	0.00459659	transposable element gene
	AT2G25680	5.02161	4.36908	6.38671	13.6578	8.8816	10.6121	5.25913	11.0505	1.07121	0.000460084	0.0103365	molybdate transporter 1
	AT1G52827	11.2702	12.6407	16.8568	29.5466	22.9547	33.1016	13.5892	28.5343	1.07023	0.000632429	0.0123504	cadmium tolerance 1
	AT2G30790	23.3412	21.8436	19.1484	41.6964	48.8929	44.3533	21.4444	44.9809	1.06871	4.71282e-05	0.00323261	photosystem II subunit P-2
	AT1G52155	3.04637	2.71839	4.15689	8.13115	5.31739	7.3411	3.30722	6.92988	1.06721	0.000720243	0.0133521
	AT1G52410	24.1274	18.4116	28.8445	46.7823	52.3456	50.3754	23.7945	49.8344	1.06651	2.60215e-05	0.00243509	TSK-associating protein 1
	AT1G48370	5.44176	4.57984	4.97052	11.1152	9.7506	10.4874	4.99737	10.4511	1.06441	1.10354e-05	0.00154447	YELLOW STRIPE like 8	PSR
	AT1G27170	1.50896	1.09057	2.11023	3.2771	3.19019	3.37571	1.56992	3.281	1.06344	0.000511462	0.0109341	transmembrane receptors;ATP binding
	AT5G65590	6.49853	6.71934	7.63576	15.0332	15.7762	12.7538	6.95121	14.5211	1.06281	3.64525e-05	0.0028706	Dof-type zinc finger DNA-binding family protein
	AT1G31820	11.2574	7.76857	13.0495	22.5371	20.5314	23.9212	10.6918	22.3299	1.06247	0.000103182	0.00469851	Amino acid permease family protein
	AT4G24450	9.85285	7.04362	15.4841	22.403	21.96	23.211	10.7935	22.5247	1.06134	0.00079758	0.014036	phosphoglucan, water dikinase
	AT3G44860	40.7328	41.7229	37.2281	95.7023	63.7391	90.0677	39.8946	83.1697	1.05986	0.000163554	0.00602746	farnesoic acid carboxyl-O-methyltransferase
	AT1G09350	12.7144	12.3321	23.4691	44.6566	27.858	28.6191	16.1719	33.7112	1.05974	0.0024829	0.0285886	galactinol synthase 3
	AT5G23050	5.3852	4.75332	6.35155	8.36017	12.4955	13.4496	5.49669	11.4351	1.05683	0.000448792	0.0102593	acyl-activating enzyme 17
	AT5G25610	489.036	418.632	667.352	1127.34	930.494	1204.94	525.007	1087.59	1.05073	0.000157467	0.00594658	BURP domain-containing protein		ABA
	AT5G56630	25.6184	20.9955	27.2503	55.4612	37.904	59.6188	24.6214	50.9947	1.05043	0.000197712	0.00668522	phosphofructokinase 7
	AT4G31910	1.48994	1.03821	1.73231	3.49537	2.34879	2.9765	1.42015	2.94022	1.04988	0.0023843	0.0279708	HXXXD-type acyl-transferase family protein
	AT1G62570	7.13245	6.73903	10.2765	14.1185	15.0005	20.765	8.04931	16.628	1.04668	0.000410949	0.00984242	flavin-monooxygenase glucosinolate S-oxygenase 4
	AT2G28305	18.7911	18.672	22.444	37.7272	40.2243	45.7267	19.969	41.2261	1.04579	4.26918e-06	0.000943995	Putative lysine decarboxylase family protein
	AT4G17280	1.65544	1.17678	2.00592	3.53571	3.69782	2.75051	1.61271	3.32801	1.04517	0.00357122	0.0361641	Auxin-responsive family protein
	AT1G09180	3.79647	4.96895	5.39741	10.6025	10.0065	8.51694	4.72095	9.70867	1.0402	0.000834671	0.0144381	secretion-associated RAS super family 1
	AT1G76960	357.195	323.449	546.938	991.805	768.536	763.919	409.194	841.42	1.04004	0.000225766	0.00715848
	AT5G06300	2.76919	3.61814	3.50063	7.33508	5.68525	7.30379	3.29598	6.77471	1.03945	0.000173189	0.0061317	Putative lysine decarboxylase family protein	PSR
	AT5G67330	43.1724	35.4418	48.5301	89.1092	69.7327	102.2	42.3814	87.0139	1.03781	9.35715e-05	0.0044609	natural resistance associated macrophage protein 4
	AT2G15960	214.092	217.516	349.868	421.365	666.853	513.698	260.492	533.972	1.03552	0.00103832	0.0166391
	AT5G06530	49.7013	40.7995	63.1573	105.52	87.8876	121.341	51.2194	104.916	1.03448	0.000135479	0.0054386	ABC-2 type transporter family protein
	AT1G77120	3.99245	4.03482	7.02709	8.62772	12.4078	9.77185	5.01812	10.2691	1.03309	0.00171087	0.0226858	alcohol dehydrogenase 1		ABA
	AT2G26660	34.6869	30.3945	25.5778	70.1959	55.2589	59.7262	30.2198	61.727	1.03041	0.000168219	0.00609236	SPX domain gene 2	PSR
	AT3G16640	667.508	664.435	859.2	1370.17	1641.44	1462.72	730.381	1491.44	1.02999	2.84866e-05	0.00255708	translationally controlled tumor protein
	AT5G20280	69.9113	61.5288	83.0986	153.338	130.514	154.225	71.5129	146.026	1.02995	1.07437e-05	0.00154314	sucrose phosphate synthase 1F
	AT3G13672	3.56788	3.37736	5.94632	7.95362	8.56351	9.79659	4.29719	8.77124	1.02939	0.00104032	0.0166421	TRAF-like superfamily protein		ABA
	AT3G27190	3.85907	3.10349	3.5673	7.58353	5.65116	8.24034	3.50995	7.15834	1.02817	0.00024312	0.00741318	uridine kinase-like 2	PSR
	AT3G56960	1.73014	1.75669	2.31331	3.02769	5.07015	3.72413	1.93338	3.94066	1.02731	0.0023098	0.0273836	phosphatidyl inositol monophosphate 5 kinase 4
	AT3G21010	2.04686	1.84035	2.37981	5.122	4.05645	3.5828	2.08901	4.25375	1.02592	0.00183532	0.0236704	transposable element gene
	AT1G22710	157.881	154.307	201.338	325.708	377.707	341.312	171.175	348.242	1.02462	1.2221e-05	0.0016697	sucrose-proton symporter 2
	AT3G10410	32.8293	30.7677	53.3443	87.0084	73.0946	77.6616	38.9805	79.2548	1.02375	0.000203598	0.00680213	SERINE CARBOXYPEPTIDASE-LIKE 49
	AT2G19450	4.44772	4.17105	6.60383	8.89877	12.778	9.23367	5.0742	10.3035	1.02188	0.000589352	0.0118921	membrane bound O-acyl transferase (MBOAT) family protein
	AT4G28150	4.17957	3.90605	8.31091	11.8863	10.8522	10.5518	5.46551	11.0968	1.02171	0.00275769	0.0306704	Protein of unknown function (DUF789)
	AT1G55740	1.88608	1.30011	2.03891	3.2399	3.99087	3.37162	1.7417	3.53413	1.02086	0.000879836	0.0148824	seed imbibition 1
	AT4G23670	950.332	781.025	934.803	1630.5	1844.75	1929.73	888.72	1801.66	1.01953	3.53166e-05	0.00281945	Polyketide cyclase/dehydrase and lipid transport superfamily protein
	AT3G24460	4.8349	4.25517	3.56143	9.73281	5.98292	9.86885	4.21717	8.5282	1.01597	0.00199648	0.0249311	Serinc-domain containing serine and sphingolipid biosynthesis protein
	AT4G15610	1.73212	2.04683	2.4483	3.29339	4.87044	4.4179	2.07575	4.19391	1.01466	0.00278869	0.0308427	Uncharacterised protein family (UPF0497)
	AT1G07720	51.3129	42.6656	63.4513	106.075	81.7073	130.262	52.4766	106.015	1.01452	0.000396756	0.00966301	3-ketoacyl-CoA synthase 3
	AT4G38740	680.758	610.25	704.015	1292.71	1290.42	1439.89	665.008	1341.01	1.01187	7.27294e-06	0.00121821	rotamase CYP 1
	AT4G19420	51.6556	50.9147	61.9873	73.9001	134.892	123.037	54.8525	110.61	1.01185	0.00161379	0.0218532	Pectinacetylesterase family protein
	AT3G09560	15.1393	14.1615	14.8065	32.449	22.8264	33.6448	14.7024	29.6401	1.01149	0.000115663	0.00499029	Lipin family protein
	AT3G12120	206.696	211.313	230.089	391.284	495.96	416.115	216.033	434.453	1.00795	3.19164e-05	0.00266843	fatty acid desaturase 2
	AT5G10740	6.17506	5.9903	7.839	14.9333	11.9674	13.3212	6.66812	13.4073	1.00766	1.52601e-05	0.00186506	Protein phosphatase 2C family protein	PSR
	AT1G04240	32.2321	34.4694	47.7507	51.9321	90.0122	88.0556	38.1507	76.6666	1.00689	0.00195978	0.0246421	AUX/IAA transcriptional regulator family protein
	AT1G56170	12.7178	9.6096	15.6966	27.3218	23.0139	26.0606	12.6747	25.4654	1.00659	0.000127301	0.00529529	nuclear factor Y, subunit C2
	AT1G80110	3.64999	3.7141	5.65492	9.10041	8.91274	8.13825	4.33967	8.71713	1.00627	0.000441106	0.0101964	phloem protein 2-B11
	AT4G30440	126.91	127.622	145.022	204.253	290.893	307.005	133.185	267.384	1.00549	0.000253007	0.00748554	UDP-D-glucuronate 4-epimerase 1
	AT4G21910	27.5105	22.1286	31.5621	53.42	54.3511	54.8915	27.0671	54.2209	1.00231	8.69825e-06	0.00134056	MATE efflux family protein
	AT4G23990	19.0001	14.5987	31.115	47.6565	39.5101	42.4667	21.5713	43.2111	1.00229	0.00119465	0.0182593	cellulose synthase like G3
	AT1G76580	8.26525	7.45767	11.9243	18.3367	18.0535	18.9373	9.21575	18.4425	1.00086	4.17745e-05	0.00304783	Squamosa promoter-binding protein-like (SBP domain) transcription factor family protein
	AT1G59590	18.4194	17.9116	13.0176	10.5171	6.72391	7.42698	16.4495	8.22266	-1.00037	0.000527266	0.0110621	ZCF37
	AT5G38420	3297.83	3536.96	2389.43	1481.63	1576.59	1548.67	3074.74	1535.63	-1.00163	0.00014577	0.00568455	Ribulose bisphosphate carboxylase (small chain) family protein
	AT3G22060	43.6898	39.1535	19.9021	18.2609	19.4889	13.4795	34.2484	17.0764	-1.00403	0.0032327	0.0339046	Receptor-like protein kinase-related family protein
	AT3G62110	32.7355	28.8466	28.2404	15.5261	13.2883	15.9439	29.9408	14.9195	-1.00492	2.55892e-06	0.000727521	Pectin lyase-like superfamily protein
	AT3G05320	4.45172	5.35382	4.47474	1.81714	2.06055	3.23296	4.76009	2.37022	-1.00597	0.00193936	0.0245321	O-fucosyltransferase family protein
	AT2G41110	41.9347	46.0671	36.534	20.3403	21.6226	19.6293	41.5119	20.5307	-1.01574	1.05672e-05	0.00152431	calmodulin 2
	AT3G07195	5.37436	6.3759	3.7064	2.84899	2.34421	2.45083	5.15222	2.54801	-1.01582	0.00129374	0.0191638	RPM1-interacting protein 4 (RIN4) family protein
	AT5G54720	23.099	17.3815	16.1701	8.84563	6.51474	12.6219	18.8835	9.32741	-1.01758	0.00149633	0.0209461	Ankyrin repeat family protein
	AT3G14760	10.8723	12.0225	9.62407	4.70764	6.04869	5.28635	10.8396	5.34756	-1.01936	0.000236513	0.0073071
	AT5G54130	20.5404	18.9134	14.1788	11.9502	6.51579	7.93802	17.8776	8.80133	-1.02236	0.000602059	0.0120265	Calcium-binding endonuclease/exonuclease/phosphatase family
	AT4G18197	28.053	21.7915	26.3894	14.0695	12.5391	10.8801	25.4113	12.4962	-1.02398	4.59221e-06	0.00097661	purine permease 7
	AT1G07050	4.33971	4.03845	5.33829	1.97735	3.14697	1.5952	4.57215	2.23984	-1.02948	0.00335978	0.0346707	CCT motif family protein
	AT4G36500	220.105	209.417	245.217	115.983	102.776	111.637	224.913	110.132	-1.03014	6.03475e-08	0.000221719
	AT1G25400	10.4403	14.6638	9.118	5.0653	6.12672	5.54578	11.4074	5.57927	-1.03182	0.000446489	0.0102503
	AT5G12860	246.047	245.57	151.11	101.217	102.294	109.919	214.242	104.477	-1.03606	0.000279746	0.00794782	dicarboxylate transporter 1
	AT3G44990	61.5179	51.7409	46.0374	28.8692	21.1372	27.4558	53.0987	25.8207	-1.04015	3.13806e-05	0.00264674	xyloglucan endo-transglycosylase-related 8
	AT5G51850	10.2216	8.2766	11.2011	7.36315	2.84539	4.22397	9.89977	4.81084	-1.04111	0.00214206	0.0260564
	AT5G19240	121.515	132.518	83.1977	63.4156	40.6105	59.8057	112.41	54.6106	-1.04152	0.000466563	0.0104241	Glycoprotein membrane precursor GPI-anchored
	AT2G20750	26.3287	30.3482	17.9513	10.8019	15.1126	9.99536	24.8761	11.97	-1.05534	0.000750313	0.0135925	expansin B1
	AT1G55450	83.6139	84.8066	82.6046	42.6628	40.4971	37.5498	83.6751	40.2366	-1.05629	2.17517e-07	0.00029243	S-adenosyl-L-methionine-dependent methyltransferases superfamily protein
	AT3G50470	14.2668	15.1398	12.2486	8.6884	7.85649	3.45015	13.8851	6.66501	-1.05885	0.00275198	0.0306474	homolog of RPW8 3
	AT5G08050	350.849	397.179	292.093	174.05	168.158	154.848	346.707	165.685	-1.06527	1.63691e-05	0.0019372	Protein of unknown function (DUF1118)
	AT3G01500	1306.42	1408.69	901.335	576.479	556.041	594.794	1205.48	575.771	-1.06604	0.000163062	0.00602056	carbonic anhydrase 1
	AT5G08760	44.4417	46.1607	29.1706	25.5137	14.9975	16.6189	39.9243	19.0434	-1.06798	0.000795168	0.0140071
	AT5G18470	10.2407	9.89118	6.80524	4.41166	3.87504	4.54838	8.97903	4.27836	-1.0695	0.000282353	0.007968	Curculin-like (mannose-binding) lectin family protein
	AT5G12470	130.004	125.299	132.797	67.401	55.4934	61.9354	129.366	61.6099	-1.07023	2.87183e-07	0.000328268	Protein of unknown function (DUF3411)
	AT4G10270	7.65682	7.71906	13.181	4.01666	5.5524	4.02073	9.51897	4.52993	-1.07132	0.00242697	0.02827	Wound-responsive family protein
	AT3G51870	15.8344	15.5032	13.3855	6.19437	7.41006	7.62468	14.9077	7.07637	-1.07498	1.04285e-05	0.0015151	Mitochondrial substrate carrier family protein
	AT2G28190	416.657	432.523	563.373	249.19	214.857	204.996	470.851	223.014	-1.07813	1.65351e-06	0.000631529	copper/zinc superoxide dismutase 2
	AT1G02920	68.9925	70.1513	32.0814	34.6614	25.3651	21.071	57.0751	27.0325	-1.07817	0.00315331	0.0333537	glutathione S-transferase 7
	AT2G26530	36.6485	36.0121	22.1094	14.7106	16.1874	13.9228	31.59	14.9403	-1.08026	0.000266788	0.0077433	Protein of unknown function (DUF1645)
	AT1G12110	53.6033	46.5483	56.0037	24.8513	24.3874	24.5128	52.0518	24.5838	-1.08224	6.59681e-08	0.000221719	nitrate transporter 1.1
	AT2G02010	3.66358	2.21456	2.86371	1.44175	1.20669	1.47985	2.91395	1.3761	-1.08239	0.000551673	0.0114526	glutamate decarboxylase 4
	AT1G32780	3.09068	2.95222	3.03046	1.8353	1.32644	1.12062	3.02445	1.42746	-1.08323	0.000198989	0.00672163	GroES-like zinc-binding dehydrogenase family protein
	AT1G08930	46.1936	44.5384	39.5507	18.4101	21.2987	21.7155	43.4276	20.4748	-1.08476	3.62703e-06	0.000890644	Major facilitator superfamily protein
	AT4G28660	221.971	237.143	160.055	103.048	87.2922	100.689	206.389	97.0097	-1.08917	5.76688e-05	0.00353695	photosystem II reaction center PSB28 protein
	AT1G10682	29.9929	37.0967	29.1886	12.9741	15.3388	16.8214	32.0927	15.0447	-1.09299	8.64215e-05	0.00430315	other RNA
	AT3G44450	111.041	89.5519	132.136	66.4784	40.2369	48.9341	110.91	51.8831	-1.09605	4.10646e-05	0.00301849
	AT3G56220	5.06322	3.33418	6.20255	2.10283	2.05119	2.67364	4.86665	2.27588	-1.0965	0.000635704	0.0123861	transcription regulators
	AT5G18030	27.4466	30.9081	19.4996	14.0112	14.4511	7.8485	25.9514	12.1036	-1.10038	0.00150575	0.0210096	SAUR-like auxin-responsive protein family
	AT3G13790	10.2516	9.41866	5.98655	4.2949	4.6063	3.06055	8.55228	3.98725	-1.10092	0.000625952	0.0122887	Glycosyl hydrolases family 32 protein
	AT5G41740	10.4839	14.9577	7.79666	5.96869	4.18852	5.33458	11.0794	5.16393	-1.10134	0.000718378	0.0133322	Disease resistance protein (TIR-NBS-LRR class) family
	AT3G15540	3.97229	5.98976	5.08992	2.44765	3.02914	1.52098	5.01733	2.33259	-1.10499	0.00163446	0.0220266	indole-3-acetic acid inducible 19
	AT5G25930	6.80037	6.27052	5.46646	2.77792	2.79532	3.02354	6.17912	2.86559	-1.10857	1.39019e-05	0.00177374	Protein kinase family protein with leucine-rich repeat domain
	AT3G30180	15.2832	18.109	11.5474	7.98802	5.99574	6.84621	14.9799	6.94332	-1.10933	0.000116106	0.00499906	brassinosteroid-6-oxidase 2
	AT1G53542	14.2361	14.9736	12.7992	6.7691	7.11961	5.47784	14.003	6.45551	-1.11713	0.00271977	0.0303794
	AT4G15500	7.74818	6.46277	5.62281	3.79909	3.55082	1.73941	6.61126	3.02977	-1.12571	0.00170154	0.0226118	UDP-Glycosyltransferase superfamily protein
	AT3G10520	133.08	139.276	131.642	59.6631	69.5678	53.5191	134.666	60.9167	-1.14448	1.57723e-06	0.000609319	haemoglobin 2
	AT5G59650	2.60184	2.40111	2.66602	1.15168	1.0202	1.29285	2.55632	1.15491	-1.14629	3.39263e-05	0.00275426	Leucine-rich repeat protein kinase family protein
	AT4G27950	5.23374	5.11906	6.52503	2.20492	3.00399	2.41407	5.62595	2.54099	-1.1467	0.000152372	0.00581959	cytokinin response factor 4
	AT1G75960	9.17042	10.3021	7.09176	3.32847	4.41621	4.19733	8.85475	3.98067	-1.15344	0.000165576	0.00604407	AMP-dependent synthetase and ligase family protein
	AT3G26500	3.88648	3.07748	2.69691	1.59269	1.68181	1.03335	3.22029	1.43595	-1.16519	0.000932868	0.0154833	plant intracellular ras group-related LRR 2
	AT5G62360	18.8448	25.2843	19.4975	9.68398	11.1555	7.51016	21.2089	9.44987	-1.1663	0.00011048	0.00486162	Plant invertase/pectin methylesterase inhibitor superfamily protein
	AT3G13437	8.6887	7.09258	7.4392	3.8383	3.47406	3.0017	7.74016	3.43802	-1.17079	0.000372031	0.00934527
	AT2G26695	9.78296	8.48385	4.99308	3.78397	3.48715	3.03813	7.7533	3.43642	-1.1739	0.0015125	0.0210585	Ran BP2/NZF zinc finger-like superfamily protein
	AT2G23770	8.01858	7.28996	7.13652	3.8697	4.01193	2.0532	7.48169	3.31161	-1.17583	0.000395428	0.00964466	protein kinase family protein / peptidoglycan-binding LysM domain-containing protein
	AT5G54710	18.561	15.8049	12.4504	7.01333	5.63915	8.04717	15.6054	6.89988	-1.1774	6.91063e-05	0.00385824	Ankyrin repeat family protein
	AT4G32950	2.79691	2.10871	2.37624	1.22269	0.845084	1.14743	2.42729	1.07173	-1.1794	0.000925976	0.0154146	Protein phosphatase 2C family protein
	AT4G24570	28.0357	45.3834	25.4001	10.7921	15.4342	17.397	32.9397	14.5411	-1.17969	0.000828804	0.0143885	dicarboxylate carrier 2
	AT4G04570	52.346	49.1459	50.5666	25.2276	20.4261	21.1708	50.6862	22.2748	-1.18618	1.82895e-07	0.000267266	cysteine-rich RLK (RECEPTOR-like protein kinase) 40
	AT3G49110	31.3996	18.0518	19.1819	9.34071	10.4739	10.2026	22.8778	10.0057	-1.19312	0.00012921	0.00533817	peroxidase CA
	AT2G19800	1.78212	1.48137	2.66315	0.502791	0.977384	1.10097	1.97555	0.860382	-1.1992	0.00366091	0.0367294	myo-inositol oxygenase 2
	AT2G32030	6.1012	3.80686	4.36016	1.95505	1.6346	2.62384	4.75607	2.07116	-1.19933	0.00174825	0.0229975	Acyl-CoA N-acyltransferases (NAT) superfamily protein
	ATCG00450	90.0865	93.7087	80.2709	38.7989	36.8939	39.0061	88.022	38.233	-1.20305	8.29007e-07	0.00047287
	AT1G66940	47.5949	44.5558	42.3904	17.6265	25.1487	15.4252	44.847	19.4001	-1.20895	2.99839e-05	0.00261077	protein kinase-related
	AT4G36770	2.77812	2.29801	3.0129	1.33245	0.895366	1.25622	2.69634	1.16135	-1.21521	0.00062583	0.0122887	UDP-Glycosyltransferase superfamily protein
	AT1G76240	32.639	27.2093	21.493	14.7738	9.21377	11.0334	27.1138	11.6737	-1.21577	0.000117526	0.00504439	Arabidopsis protein of unknown function (DUF241)
	AT1G33610	12.9791	12.4504	9.54669	4.4983	5.61015	4.88528	11.6587	4.99791	-1.22201	4.94129e-05	0.00332819	Leucine-rich repeat (LRR) family protein
	AT1G16390	10.5022	8.48689	6.7143	2.81195	3.9082	4.28339	8.56778	3.66785	-1.22399	0.000286741	0.00804868	organic cation/carnitine transporter 3
	AT4G23220	7.52647	5.41894	5.99521	2.65328	2.65428	2.7903	6.31354	2.69929	-1.22587	1.0397e-05	0.0015151	cysteine-rich RLK (RECEPTOR-like protein kinase) 14
	AT1G69530	152.371	209.999	70.6109	71.1474	69.5925	42.4038	144.327	61.0479	-1.24133	0.0046369	0.0432306	expansin A1
	AT1G77765	2.29751	2.45221	2.32872	1.24412	0.767768	0.972955	2.35948	0.994949	-1.24578	0.00140741	0.0201977
	AT5G38430	1008.3	978.91	632.388	387.013	348.165	369.143	873.199	368.107	-1.24619	6.09342e-05	0.00365062	Ribulose bisphosphate carboxylase (small chain) family protein
	AT1G35910	1.95215	0.871619	1.72033	0.851178	0.597501	0.465959	1.5147	0.638213	-1.24692	0.00564135	0.0492867	Haloacid dehalogenase-like hydrolase (HAD) superfamily protein
	AT5G47230	15.7163	13.1587	12.3007	5.60743	3.97099	7.64901	13.7252	5.74248	-1.25709	0.00023654	0.0073071	ethylene responsive element binding factor 5
	AT2G21210	114.069	106.751	47.4385	37.3806	39.7274	34.933	89.4195	37.347	-1.2596	0.00124082	0.018693	SAUR-like auxin-responsive protein family
	AT4G18205	63.2037	49.8241	58.1796	27.4792	22.3977	21.6142	57.0691	23.8304	-1.25991	5.70565e-07	0.00041612	Nucleotide-sugar transporter family protein
	AT3G04720	96.0531	62.7886	27.1429	28.6615	26.8564	21.92	61.9949	25.8126	-1.26407	0.00508222	0.0458067	pathogenesis-related 4
	AT5G60950	6.78538	7.66414	5.71962	4.20067	2.13933	2.0333	6.72305	2.7911	-1.26828	0.00102979	0.0165287	COBRA-like protein 5 precursor
	AT1G35230	10.3927	9.21074	10.2233	3.91646	2.61466	5.84722	9.94227	4.12611	-1.26879	0.000984284	0.0160202	arabinogalactan protein 5
	AT1G75750	91.2066	109.658	74.0069	40.3294	40.3887	33.2819	91.6237	38	-1.26972	1.88961e-05	0.00208229	GAST1 protein homolog 1
	AT5G09730	0.544939	0.907789	1.01197	0.308556	0.313624	0.39744	0.821567	0.339873	-1.27338	0.00361051	0.0364194	beta-xylosidase 3
	AT1G05575	7.89985	8.54819	7.98338	3.08402	3.99672	3.01479	8.14381	3.36518	-1.27502	0.000406432	0.00979225
	AT1G65845	15.4858	18.8065	14.2595	10.3352	3.9349	5.75367	16.1839	6.67458	-1.27781	0.00157685	0.0216141
	AT5G45080	1.20215	0.953929	0.97189	0.536352	0.347541	0.40372	1.04266	0.429204	-1.28053	0.00562784	0.0491814	phloem protein 2-A6
	AT2G20880	2.26324	2.85205	1.98588	1.27207	0.512876	1.11419	2.36706	0.966378	-1.29243	0.00479289	0.0440495	Integrase-type DNA-binding superfamily protein
	AT5G22300	21.4508	17.4195	55.1766	17.0004	10.2987	11.0802	31.3489	12.7931	-1.29305	0.00367784	0.0368243	nitrilase 4
	AT5G18020	14.5723	22.6966	18.9909	7.74121	9.55445	5.56963	18.7533	7.62176	-1.29895	0.000348307	0.00898038	SAUR-like auxin-responsive protein family
	AT1G78860	4.01013	3.47304	3.25375	1.27401	1.59779	1.43986	3.57897	1.43722	-1.31627	0.000230895	0.00723079	D-mannose binding lectin protein with Apple-like carbohydrate-binding domain
	AT3G26320	3.55568	4.91134	2.90331	1.432	2.0245	1.10461	3.79011	1.52037	-1.31782	0.00125137	0.0188097	cytochrome P450, family 71, subfamily B, polypeptide 36
	AT2G24600	22.1162	21.6136	17.0026	8.90769	6.20385	9.20531	20.2441	8.10562	-1.32051	2.05692e-05	0.002174	Ankyrin repeat family protein
	AT3G51910	2.78881	1.88678	2.34778	0.908228	1.03434	0.858783	2.34112	0.933785	-1.32604	0.000838357	0.0144795	heat shock transcription factor A7A
	AT3G50260	4.43779	5.39158	4.45022	2.66058	1.72398	1.31083	4.75987	1.89846	-1.32609	0.0011966	0.0182611	cooperatively regulated by ethylene and jasmonate 1
	AT1G28010	3.52775	2.79175	1.84457	0.968874	1.14332	1.08665	2.72136	1.06628	-1.35174	0.000292727	0.00809756	P-glycoprotein 14
	AT5G01180	1.45086	1.41682	1.72436	0.96648	0.450901	0.380937	1.53068	0.599439	-1.35249	0.0021465	0.0260635	peptide transporter 5
	AT3G16360	43.1778	33.7028	25.3964	11.5502	15.0387	13.4473	34.0924	13.3454	-1.35311	6.35271e-05	0.00366685	HPT phosphotransmitter 4		ABA
	AT1G62480	80.9219	88.4591	108.95	28.8495	45.4117	33.7448	92.777	36.002	-1.36569	7.65226e-06	0.00124392	Vacuolar calcium-binding protein-related
	AT3G54150	1.38727	1.58654	0.95554	0.554471	0.522591	0.441503	1.30978	0.506188	-1.37158	0.0016219	0.0218836	S-adenosyl-L-methionine-dependent methyltransferases superfamily protein
	AT1G19380	13.214	16.7402	9.23193	5.1387	3.57638	6.40755	13.0621	5.04087	-1.37364	0.000688445	0.0130212	Protein of unknown function (DUF1195)
	AT5G18080	51.1724	61.3838	38.906	22.458	22.0015	13.6114	50.4874	19.357	-1.38307	0.000222171	0.00710152	SAUR-like auxin-responsive protein family
	AT4G38860	164.02	165.009	109.614	64.4747	58.4472	45.1961	146.214	56.0394	-1.38357	3.36801e-05	0.00274754	SAUR-like auxin-responsive protein family
	AT4G20370	1.3126	1.56926	0.658137	0.54102	0.382436	0.430793	1.18	0.451416	-1.38625	0.00501214	0.0453576	PEBP (phosphatidylethanolamine-binding protein) family protein
	AT5G16570	12.9008	12.4866	38.4107	9.38202	8.67513	6.32448	21.266	8.12721	-1.38772	0.00285529	0.0312899	glutamine synthetase 1;4
	AT2G47750	11.2608	10.4883	7.22946	3.67919	3.95021	3.44156	9.65951	3.69032	-1.3882	2.63894e-05	0.00244339	putative indole-3-acetic acid-amido synthetase GH3.9
	AT4G36105	1.55134	1.45129	1.77793	0.708627	0.535699	0.581884	1.59352	0.608736	-1.38833	0.00201407	0.025118
	AT5G20230	37.4491	54.1766	24.2214	13.8315	16.0313	14.3436	38.6157	14.7355	-1.38989	0.000382722	0.00950724	blue-copper-binding protein
	AT2G41100	175.936	169.001	101.862	50.016	48.5935	71.7596	148.933	56.7897	-1.39097	0.00017186	0.0061317	Calcium-binding EF hand family protein
	AT3G52450	1.22114	2.23829	1.41009	0.465884	0.805013	0.582945	1.62317	0.617947	-1.39326	0.00380767	0.0377844	plant U-box 22
	AT1G61470	3.0545	4.28624	3.20891	1.76585	1.24311	1.00248	3.51655	1.33715	-1.395	0.00148399	0.0208168	Polynucleotidyl transferase, ribonuclease H-like superfamily protein
	AT1G33930	1.28522	1.72755	1.52749	0.702032	0.591736	0.412433	1.51342	0.568734	-1.41199	0.00032936	0.00868219	P-loop containing nucleoside triphosphate hydrolases superfamily protein
	AT5G49480	70.366	73.3364	59.884	30.792	17.4187	27.4921	67.8621	25.2343	-1.42722	2.32498e-05	0.00230509	Ca2+-binding protein 1
	AT5G14730	2.56803	2.68806	2.79777	0.760297	1.05099	1.16538	2.68462	0.992223	-1.43598	0.000314063	0.0084243
	AT5G47220	17.9388	24.0441	20.9396	7.96652	4.91627	10.342	20.9742	7.74161	-1.43791	0.000143053	0.00562999	ethylene responsive element binding factor 2
	AT2G04450	4.17552	6.74043	2.62057	1.58375	0.926911	2.46113	4.51217	1.65726	-1.44502	0.00470257	0.0435571	nudix hydrolase homolog 6
	AT5G18050	7.29712	14.0261	5.75398	3.36525	4.26426	2.21068	9.02573	3.28006	-1.46032	0.00402276	0.0393199	SAUR-like auxin-responsive protein family
	AT4G21850	6.01671	7.77643	3.91366	2.04732	2.35841	2.02804	5.90226	2.14459	-1.46057	0.000505118	0.0108757	methionine sulfoxide reductase B9
	AT3G28340	5.23057	7.58337	4.86513	2.04513	1.64912	2.68695	5.89303	2.12707	-1.47014	0.000217752	0.00703453	galacturonosyltransferase-like 10
	AT5G05440	9.3062	11.8308	10.0972	2.74393	4.66228	3.8554	10.4114	3.75387	-1.47171	6.60771e-05	0.00378174	Polyketide cyclase/dehydrase and lipid transport superfamily protein
	AT5G05250	29.9929	21.7869	23.7316	12.1205	4.12967	10.9651	25.1705	9.07174	-1.47228	0.000828636	0.0143885
	AT2G42900	6.86041	8.47139	5.34531	2.89981	1.94291	2.59174	6.89237	2.47816	-1.47573	0.000237691	0.00732917	Plant basic secretory protein (BSP) family protein
	AT2G40095	3.98018	3.20336	2.50267	1.49623	1.29269	0.677859	3.22874	1.15559	-1.48234	0.000706086	0.0132136	Alpha/beta hydrolase related protein
	AT2G40400	23.1002	22.2014	8.52258	6.30398	5.83199	6.9325	17.9414	6.35615	-1.49707	0.000981071	0.0159834	Protein of unknown function (DUF399 and DUF3411)
	AT2G29110	1.16838	1.38801	0.731243	0.476919	0.360535	0.326349	1.09588	0.387935	-1.4982	0.000934563	0.0154885	glutamate receptor 2.8
	AT4G29740	5.50584	4.73897	2.54674	1.74858	1.4953	1.25025	4.26385	1.49804	-1.50908	0.000400665	0.00971599	cytokinin oxidase 4
	AT2G18210	3.97854	1.85118	4.25566	1.07336	1.54557	0.914026	3.3618	1.17765	-1.51332	0.00252717	0.0288611
	AT4G23810	20.4918	21.2174	16.9162	7.33053	5.483	7.61716	19.5418	6.81023	-1.52079	3.95751e-06	0.000898728	WRKY family transcription factor
	AT5G18060	12.2752	15.6481	5.39599	4.43577	4.00653	3.09052	11.1064	3.84427	-1.53061	0.00231462	0.0274213	SAUR-like auxin-responsive protein family
	AT1G66230	20.7649	19.2261	16.6391	6.8969	5.39652	7.12369	18.8767	6.47237	-1.54424	2.82181e-06	0.000777384	myb domain protein 20
	AT2G18690	18.482	20.6522	9.19101	7.85352	3.69488	4.93775	16.1084	5.49539	-1.55152	0.000964378	0.0157957
	AT3G49940	34.6131	33.4977	19.1262	7.8271	11.8549	9.94492	29.079	9.87565	-1.55803	0.000130772	0.00535623	LOB domain-containing protein 38
	AT1G73600	3.81051	3.31001	4.9016	2.01829	1.04837	1.00319	4.00737	1.35662	-1.56264	8.95106e-05	0.00437275	S-adenosyl-L-methionine-dependent methyltransferases superfamily protein
	AT5G62730	4.13401	3.93995	5.69567	2.82328	0.558597	1.227	4.58987	1.53629	-1.579	0.00409477	0.0397749	Major facilitator superfamily protein
	AT1G05135	31.0805	29.9584	24.2414	7.99175	12.2708	8.16046	28.4268	9.47434	-1.58515	1.25568e-05	0.00168828
	AT1G10990	3.41149	4.56488	2.95149	1.32342	1.24733	1.05378	3.64262	1.20818	-1.59215	0.00042696	0.010028
	AT1G22690	60.8369	72.3451	42.8342	15.8906	28.7551	12.8773	58.6721	19.1743	-1.6135	0.000340027	0.00887113	Gibberellin-regulated family protein
	AT5G35740	14.1938	15.7562	12.1591	6.77821	3.18267	3.71059	14.0364	4.55716	-1.62297	0.000161749	0.00600705	Carbohydrate-binding X8 domain superfamily protein
	AT1G51820	0.397699	0.305773	0.53175	0.158954	0.147894	0.0937097	0.411741	0.133519	-1.62469	0.00234261	0.0275933	Leucine-rich repeat protein kinase family protein
	AT3G62150	6.86357	5.1921	5.62464	1.6141	2.23858	1.77884	5.89344	1.87717	-1.65055	2.1152e-06	0.000691993	P-glycoprotein 21
	AT3G48650	19.3115	17.0789	11.9047	6.99453	5.15246	3.14382	16.0984	5.09694	-1.65921	0.000148413	0.00572175
	AT4G18250	5.71043	5.00551	2.29849	1.90724	0.962061	1.23214	4.33814	1.36715	-1.66591	0.000800946	0.0140813	receptor serine/threonine kinase, putative
	AT5G22380	1.51491	2.99036	2.30174	0.743096	0.570673	0.723186	2.269	0.678985	-1.74061	0.000607268	0.0120816	NAC domain containing protein 90
	AT4G38850	18.6196	16.1052	9.09648	6.22549	4.26578	2.58539	14.6071	4.35889	-1.74464	0.000718343	0.0133322	SAUR-like auxin-responsive protein family
	AT4G29610	4.55503	7.97455	4.42936	1.86195	1.93039	1.22314	5.65298	1.67183	-1.75758	0.000387573	0.0095431	Cytidine/deoxycytidylate deaminase family protein
	AT3G63110	16.641	18.3665	16.1668	4.93233	5.26212	4.90927	17.0581	5.03457	-1.76052	1.65529e-07	0.000267266	isopentenyltransferase 3
	AT2G43050	1.63049	1.25238	0.809743	0.335151	0.434337	0.305786	1.23087	0.358425	-1.77994	0.00119879	0.0182777	Plant invertase/pectin methylesterase inhibitor superfamily
	AT1G21110	9.34553	5.82185	4.88958	1.98364	2.10465	1.71458	6.68566	1.93429	-1.78927	6.88535e-05	0.00385053	O-methyltransferase family protein
	AT5G64120	3.87398	3.56054	2.23018	0.645155	0.445912	1.69525	3.22157	0.928771	-1.79437	0.00291147	0.0316784	Peroxidase superfamily protein
	AT5G41761	10.8188	17.216	8.92549	4.14011	4.68971	1.41021	12.3201	3.41334	-1.85175	0.00130922	0.0192813
	AT5G04150	2.48659	2.36539	1.66237	0.834836	0.309115	0.652876	2.17145	0.598942	-1.85817	0.00201825	0.0251328	basic helix-loop-helix (bHLH) DNA-binding superfamily protein
	AT4G30140	4.82455	5.02971	1.54605	0.669327	1.36307	1.04688	3.8001	1.02643	-1.88841	0.00193373	0.0244886	GDSL-like Lipase/Acylhydrolase superfamily protein
	AT5G61440	19.5191	23.975	29.3388	7.61824	5.69977	6.27716	24.2776	6.53173	-1.89409	2.41272e-07	0.000300339	atypical CYS HIS rich thioredoxin 5
	AT1G74890	4.3984	4.84262	5.11861	0.878988	1.35007	1.60394	4.78655	1.27767	-1.90547	4.94042e-05	0.00332819	response regulator 15
	AT2G40670	11.0387	14.9835	25.8139	5.01115	4.23533	4.53232	17.2787	4.59294	-1.9115	2.62274e-05	0.00243509	response regulator 16
	AT4G14690	2.3269	4.2345	4.97795	0.781223	0.771368	1.46628	3.84645	1.00629	-1.93448	0.000583359	0.0118113	Chlorophyll A-B binding family protein
	AT2G30770	3.39625	5.00143	1.10085	1.08594	0.852922	0.540433	3.16618	0.826433	-1.93777	0.00310924	0.033091	cytochrome P450, family 71, subfamily A, polypeptide 13
	AT3G17050	1.55891	1.4072	1.1249	0.385712	0.410142	0.259876	1.36367	0.35191	-1.95421	0.000324305	0.00858259	transposable element gene
	AT5G44568	31.0282	28.6905	20.0428	8.95967	4.53121	6.93847	26.5872	6.80978	-1.96505	2.23087e-05	0.00225056
	AT2G22880	5.16086	5.88353	3.18481	0.476012	1.23377	1.91094	4.74307	1.20691	-1.97451	0.00508076	0.0458059	VQ motif-containing protein
	AT1G22600	0.527535	0.72728	0.587792	0.158136	0.136624	0.173136	0.614202	0.155965	-1.97749	0.00205813	0.0254088	Late embryogenesis abundant protein (LEA) family protein		ABA
	AT5G48540	31.3423	25.2549	12.2467	6.80692	5.53499	5.13541	22.948	5.82578	-1.97784	0.000130833	0.00535623	receptor-like protein kinase-related family protein
	AT1G47400	8.54795	3.71614	4.41582	1.63059	0.805013	1.78527	5.55997	1.40696	-1.9825	0.00155587	0.0214491
	AT1G03010	0.471793	0.585388	0.588764	0.113141	0.179208	0.123873	0.548648	0.138741	-1.98349	0.00110082	0.0172648	Phototropic-responsive NPH3 family protein
	AT3G26200	7.69716	7.61051	8.55491	2.88416	1.2459	1.89465	7.95419	2.00824	-1.98579	1.65801e-05	0.00195043	cytochrome P450, family 71, subfamily B, polypeptide 22
	AT1G19020	26.7836	24.2769	19.766	6.88178	4.1439	6.62128	23.6088	5.88232	-2.00487	9.61591e-06	0.00142375
	AT4G11521	4.44242	4.01919	2.96991	1.14144	0.657439	1.04143	3.81051	0.946767	-2.0089	9.7278e-05	0.00459202	Receptor-like protein kinase-related family protein
	AT2G27402	42.9298	43.4309	29.5741	12.9341	7.33686	8.4394	38.6449	9.57013	-2.01367	9.23004e-06	0.00137876
	AT3G30775	24.2858	25.7252	41.6292	8.42175	5.35751	7.20217	30.5467	6.99381	-2.12687	1.08682e-06	0.000521829	Methylenetetrahydrofolate reductase family protein
	AT4G22513	3.02722	2.7071	1.53152	0.294309	0.932329	0.429635	2.42195	0.552091	-2.13319	0.00488648	0.0446047	Bifunctional inhibitor/lipid-transfer protein/seed storage 2S albumin superfamily protein
	AT5G57220	10.4972	6.7135	5.89853	1.68185	1.87491	1.54438	7.70308	1.70038	-2.17958	7.77122e-06	0.00124392	cytochrome P450, family 81, subfamily F, polypeptide 2
	AT1G67260	1.36022	1.53429	2.41391	0.237233	0.2562	0.649339	1.76947	0.380924	-2.21574	0.000599668	0.0120184	TCP family transcription factor
	AT1G78410	13.0044	7.36685	5.08685	1.65883	1.00322	2.72427	8.48604	1.79544	-2.24075	0.000593382	0.011938	VQ motif-containing protein
	AT4G00970	20.4587	16.8362	15.6446	4.50298	2.52586	4.02871	17.6465	3.68585	-2.25931	1.00097e-06	0.000502128	cysteine-rich RLK (RECEPTOR-like protein kinase) 41
	AT1G04040	67.129	67.1486	46.9087	11.1085	11.9259	14.7941	60.3954	12.6095	-2.25993	6.59439e-07	0.000429814	HAD superfamily, subfamily IIIB acid phosphatase
	AT3G16670	97.2081	119.072	23.5343	20.0259	7.97739	20.2843	79.9383	16.0959	-2.3122	0.0018545	0.0238082	Pollen Ole e 1 allergen and extensin family protein
	AT2G43590	6.98945	8.67232	3.48327	0.838073	1.11901	1.83514	6.38168	1.26407	-2.33586	0.000223294	0.00710693	Chitinase family protein
	AT2G37720	1.25001	1.43936	1.21553	0.340643	0.206012	0.223774	1.30163	0.25681	-2.34155	2.05458e-05	0.002174	TRICHOME BIREFRINGENCE-LIKE 15
	AT1G02360	8.65512	9.59419	6.35965	1.77641	1.77708	1.22837	8.20298	1.59395	-2.36354	5.50331e-06	0.00109448	Chitinase family protein
	AT1G15125	93.966	89.5723	176.918	20.273	38.996	9.67879	120.152	22.9826	-2.38625	0.000261938	0.00765569	S-adenosyl-L-methionine-dependent methyltransferases superfamily protein
	AT1G21120	13.0228	8.70209	5.09343	3.08053	0.856563	1.08548	8.93946	1.67419	-2.41672	0.000594907	0.0119515	O-methyltransferase family protein
	AT5G24110	6.35432	3.49228	1.91355	1.23554	0.652338	0.300609	3.92005	0.729497	-2.4259	0.00121308	0.0184183	WRKY DNA-binding protein 30
	AT4G12330	0.670147	0.562996	0.336012	0.0502215	0.130168	0.109971	0.523052	0.0967869	-2.43407	0.00296971	0.032063	cytochrome P450, family 706, subfamily A, polypeptide 7
	AT1G43800	1.68528	1.34042	4.91111	0.155442	0.85054	0.453831	2.6456	0.486604	-2.44277	0.00295203	0.0319542	Plant stearoyl-acyl-carrier-protein desaturase family protein
	AT4G22485	1.01916	1.93993	1.61045	0.333281	0.383923	0.121632	1.52318	0.279612	-2.44559	0.000403728	0.0097668	Bifunctional inhibitor/lipid-transfer protein/seed storage 2S albumin superfamily protein
	AT1G80840	7.19256	18.2923	3.74554	1.45251	1.22877	2.51796	9.74346	1.73308	-2.4911	0.00118683	0.0181829	WRKY DNA-binding protein 40
	AT5G28630	9.66179	7.16845	7.49468	1.06122	0.916857	2.32377	8.10831	1.43395	-2.4994	7.27529e-05	0.00392492	glycine-rich protein
	AT1G05675	4.74978	3.2356	1.34487	0.335015	0.28944	0.953662	3.11008	0.526039	-2.56371	0.00123423	0.0186384	UDP-Glycosyltransferase superfamily protein
	AT3G54830	15.286	13.8297	7.78141	2.2736	1.78299	2.12546	12.299	2.06068	-2.57735	3.51485e-06	0.000890644	Transmembrane amino acid transporter family protein
	AT1G47395	13.1483	7.42692	5.20893	1.45977	1.26119	1.59824	8.59472	1.43973	-2.57765	0.000173101	0.0061317
	AT1G51800	1.24196	1.50641	0.830288	0.257741	0.0494842	0.28219	1.19289	0.196472	-2.60206	0.000602215	0.0120265	Leucine-rich repeat protein kinase family protein
	AT2G25735	32.2838	33.8528	35.9277	3.7537	7.83738	5.1372	34.0214	5.57609	-2.60912	1.22693e-06	0.000557258
	AT3G05727	7.93303	8.84592	6.2394	1.30559	1.45026	0.816818	7.67278	1.19089	-2.68771	1.46643e-05	0.00183137	S locus-related glycoprotein 1 (SLR1) binding pollen coat protein family
	AT3G15356	42.918	42.4315	9.25921	3.89546	4.51689	5.72404	31.5362	4.71213	-2.74256	0.000397404	0.00966479	Legume lectin family protein
	AT1G65390	10.5127	10.4316	7.53817	1.8298	1.14174	1.22428	9.49413	1.39861	-2.76305	6.64991e-07	0.000429814	phloem protein 2 A5
	AT2G03445	37.8274	32.3692	5.23219	2.08539	1.8017	6.2788	25.1429	3.38863	-2.89138	0.00371983	0.0371431	MIR398A; miRNA
	AT3G12910	1.21839	1.14863	0.862448	0.214841	0.0742457	0.141132	1.07649	0.143406	-2.90816	0.000546398	0.0113501	NAC (No Apical Meristem) domain transcriptional regulator superfamily protein
	AT2G44370	0.566625	0.920666	1.407	0.0970592	0.167711	0.106266	0.964764	0.123679	-2.96358	0.00146393	0.0206387	Cysteine/Histidine-rich C1 domain family protein
	AT3G02840	1.17885	5.65131	0.764221	0.342669	0.22204	0.375174	2.53146	0.313294	-3.01438	0.00309163	0.0329558	ARM repeat superfamily protein
	AT1G78090	0.837684	1.19095	0.84003	0.167405	0.0723158	0.0916422	0.956222	0.110454	-3.1139	5.80388e-05	0.00355316	trehalose-6-phosphate phosphatase
	AT1G27020	20.0671	17.6964	18.7074	2.10347	2.34921	1.40426	18.8236	1.95231	-3.26929	1.0251e-08	6.89072e-05
	AT3G16530	89.1793	76.2875	32.2508	5.80439	7.95447	5.47843	65.9059	6.41243	-3.36146	8.24147e-06	0.00130045	Legume lectin family protein
	AT4G37610	23.3997	38.2832	13.0688	3.09802	2.09581	2.04793	24.9172	2.41392	-3.3677	1.10746e-05	0.00154447	BTB and TAZ domain protein 5
	AT4G39250	5.23709	9.41746	12.6347	1.0921	0.707649	0.597846	9.09641	0.799197	-3.50867	1.75276e-05	0.00201021	RAD-like 1
	AT4G17860	1.25378	0.789099	0.218659	0.0653629	0.0564711	0.071563	0.753844	0.0644656	-3.54766	0.0013943	0.0200682	Protein of Unknown Function (DUF239)
	AT3G48640	4.53156	4.47574	2.71299	0.48659	0.140132	0.355165	3.90676	0.327296	-3.57731	5.38389e-05	0.00349284
	AT4G06746	4.53411	5.49648	3.76287	0	0.64787	0.410507	4.59782	0.352792	-3.70406	0.000504535	0.0108757	related to AP2 9
	AT4G11290	5.69003	5.13759	3.00032	0.5125	0.387433	0.0701393	4.60931	0.323357	-3.83335	3.14988e-05	0.00264674	Peroxidase superfamily protein
	AT1G06160	3.82492	3.65066	5.37643	0.235194	0.304798	0.257504	4.284	0.265832	-4.01037	7.96448e-07	0.000469625	octadecanoid-responsive Arabidopsis AP2/ERF 59
	AT2G23960	0.470658	0.364987	0.393313	0.070543	0	0	0.409653	0.0235143	-4.12279	0.00486543	0.044473	Class I glutamine amidotransferase-like superfamily protein
	AT3G23550	4.42418	4.32145	1.30895	0.225738	0.175526	0.173005	3.35153	0.191423	-4.12998	2.00856e-05	0.00214992	MATE efflux family protein
	AT2G30766	4.82831	1.92774	2.94025	0.229283	0	0.313791	3.2321	0.181025	-4.15821	0.000274587	0.00786106
	AT2G22810	1.4657	2.44164	0.435497	0.130182	0.112472	0	1.44761	0.0808846	-4.16167	0.000943541	0.0155529	1-aminocyclopropane-1-carboxylate synthase 4
	AT4G22520	2.30187	4.36349	4.10368	0	0.529911	0	3.58968	0.176637	-4.345	0.00204027	0.0252945	Bifunctional inhibitor/lipid-transfer protein/seed storage 2S albumin superfamily protein
	AT1G13609	11.8938	4.06777	8.56303	0.219404	0.189557	0.72065	8.17486	0.376537	-4.44033	3.17634e-05	0.00266226	Defensin-like (DEFL) family protein
	AT4G11470	1.16339	0.853687	1.10393	0.0899982	0	0.0492676	1.04034	0.0464219	-4.4861	9.22493e-05	0.00442965	cysteine-rich RLK (RECEPTOR-like protein kinase) 31
	AT1G30730	0.597492	0.954772	0.508382	0	0.0562695	0	0.686882	0.0187565	-5.1946	0.00066352	0.0127361	FAD-binding Berberine family protein
	AT5G61160	5.54429	2.92606	1.93049	0.207747	0	0.0758179	3.46695	0.0945217	-5.19688	5.51399e-05	0.0034967	anthocyanin 5-aromatic acyltransferase 1
	AT4G11460	2.45133	2.80426	1.30174	0.0833837	0.0360202	0.0456466	2.18577	0.0550168	-5.31213	1.54913e-06	0.000609319	cysteine-rich RLK (RECEPTOR-like protein kinase) 30
	AT2G14247	6.36159	2.32156	2.00138	0	0.19383	0	3.56151	0.06461	-5.78459	0.000301475	0.00821117	Expressed protein
	AT5G44420	11.1981	7.65968	8.75322	0.206571	0	0.226166	9.20367	0.144246	-5.99561	1.82658e-06	0.000653098	plant defensin 1.2
