# Supplementary material for: Phosphate starvation response precedes abscisic acid response under progressive mild drought in plants
Source: Nat Commun. 2023 Aug 19;14:5047. doi: 10.1038/s41467-023-40773-1 (PMC10439899; doi:10.1038/s41467-023-40773-1)
Supplement: Supplementary file 15 — Supplementary Dataset 12 [file 41467_2023_40773_MOESM15_ESM.xlsx]

## Sheet: Supplementary Data 12
	Supplementary Data 12. List of ABA-responsive genes in Arabidopsis thaliana used in this study.
	Gene ID
	AT5G59310
	AT4G28110
	AT5G28520
	AT5G15500
	AT5G06090
	AT5G28510
	AT2G39510
	AT4G39000
	AT4G03540
	AT2G29380
	AT4G25010
	AT5G59320
	AT3G55090
	AT4G37420
	AT2G44925
	AT5G09530
	AT2G22510
	AT5G10230
	AT5G08250
	AT1G52680
	AT5G50800
	AT1G30190
	AT5G50260
	AT5G39720
	AT1G60470
	AT5G53870
	AT2G25340
	AT4G35690
	AT4G24000
	AT4G36610
	AT4G02360
	AT5G22545
	AT4G31830
	AT3G05860
	AT3G11430
	AT5G40790
	AT1G76290
	AT5G13580
	AT3G50400
	AT5G13170
	AT3G51810
	AT5G07475
	AT2G05510
	AT2G37870
	AT4G09600
	AT2G19190
	AT5G24080
	AT1G32710
	AT1G55940
	AT5G04010
	AT1G27461
	AT1G64000
	AT3G22490
	AT4G09610
	AT3G13672
	AT5G09520
	AT5G09640
	AT5G45810
	AT5G66400
	AT2G34610
	AT3G22500
	AT4G15248
	AT1G08170
	AT1G52690
	AT3G01570
	AT1G27990
	AT2G33520
	AT1G80090
	AT2G42560
	AT5G07330
	AT5G52300
	AT5G43840
	AT3G16360
	AT3G15280
	AT1G07430
	AT4G21440
	AT2G31985
	AT3G12960
	AT1G04560
	AT4G34380
	AT5G18450
	AT4G27530
	AT5G42290
	AT1G16770
	AT4G33550
	AT5G55135
	AT1G29680
	AT3G17520
	AT3G51750
	AT3G05260
	AT5G66780
	AT2G23240
	AT2G40370
	AT3G22640
	AT2G19320
	AT2G15010
	AT1G49450
	AT4G18650
	AT5G43770
	AT3G57020
	AT2G42000
	AT2G40170
	AT1G43160
	AT5G19410
	AT4G26200
	AT5G23190
	AT5G57550
	AT1G68850
	AT3G12500
	AT2G47770
	AT5G15960
	AT3G50970
	AT5G13900
	AT5G24770
	AT2G38380
	AT1G02700
	AT3G50980
	AT3G53980
	AT2G19900
	AT2G38240
	AT5G51760
	AT3G62990
	AT5G25180
	AT2G21490
	AT5G06760
	AT3G03620
	AT4G12580
	AT5G50770
	AT1G77950
	AT1G24580
	AT1G54860
	AT1G54870
	AT2G37440
	AT3G02480
	AT2G18370
	AT5G24780
	AT2G29090
	AT5G53895
	AT1G73190
	AT3G28007
	AT5G23220
	AT5G62490
	AT5G59220
	AT5G35110
	AT3G27660
	AT5G25610
	AT2G37360
	AT5G40420
	AT1G54540
	AT2G23110
	AT2G48130
	AT1G72100
	AT2G23640
	AT3G30210
	AT2G36640
	AT5G40800
	AT4G36600
	AT1G02390
	AT1G23070
	AT1G78780
	AT3G44550
	AT5G50360
	AT1G05510
	AT2G38465
	AT5G50240
	AT4G16160
	AT4G21650
	AT1G44090
	AT5G22470
	AT2G28490
	AT3G56275
	AT1G01520
	AT5G55240
	AT1G31750
	AT5G45690
	AT1G07645
	AT5G01300
	AT1G56320
	AT5G44310
	AT1G05450
	AT2G02120
	AT2G46680
	AT1G24600
	AT1G77120
	AT5G14650
	AT1G16515
	AT5G65165
	AT5G23240
	AT4G37050
	AT3G11050
	AT1G65090
	AT3G19620
	AT1G22600
