# Supplementary material for: Phosphate starvation response precedes abscisic acid response under progressive mild drought in plants
Source: Nat Commun. 2023 Aug 19;14:5047. doi: 10.1038/s41467-023-40773-1 (PMC10439899; doi:10.1038/s41467-023-40773-1)
Supplement: Supplementary file 16 — Supplementary Dataset 13 [file 41467_2023_40773_MOESM16_ESM.xlsx]

## Sheet: Supplementary Data13
	Supplementary Data 13. List of hierarchical clustering genes that were differentially expressed in response to mild drought stress in at least one sampling in the RNA-seq experiments.
	Gene ID	TPM (Z-scaling) Control				TPM (Z-scaling) Dry				TPM (Z-scaling) Rehydration	PSR genes	ABA genes	Cluster	ClusterA, B
		1-dat	3-dat	6-dat	7-dat	1-dat	3-dat	6-dat	7-dat	7-dat
	AT4G37220	-0.773261	-0.0917259	1.27959	-1.40226	1.38499	0.690934	0.444944	-0.66401	-0.869196			4
	AT4G35770	-0.95608	-0.274244	1.38242	-1.30107	0.245181	0.324554	1.20135	-1.20677	0.584655			4
	AT5G02170	-0.278888	0.518336	0.957407	-1.61169	0.728711	1.01243	-0.587838	-1.36047	0.622006			4
	AT2G17880	0.143422	0.173483	1.84	-1.20026	0.744371	0.248848	-0.313246	-1.54965	-0.0869828			4
	AT2G32880	-0.258831	-0.196816	-0.0928034	-1.85079	0.809904	0.265378	1.88936	-0.329312	-0.236084			4
	AT1G70290	-0.376127	-0.432391	0.214201	-2.19517	0.458972	0.432133	1.53015	0.197094	0.171138			4
	AT5G54510	0.202994	-0.987997	-0.34383	-1.85207	0.951146	0.585161	1.44886	-0.211875	0.207605			4
	AT1G60140	-0.766981	-0.708755	0.455276	-1.96039	0.796365	1.07737	0.997	0.233934	-0.123819			4
	AT5G08150	-0.37686	-0.423413	0.0630505	-1.49635	1.25211	-0.425354	1.80111	-0.624468	0.230175			4
	AT1G65330	-0.699315	-0.112437	0.505421	-1.33087	1.57164	0.175687	1.36184	-0.86402	-0.607949			4
	AT2G42870	-0.590668	-0.281539	0.986641	-1.7428	0.146363	-0.714812	1.28218	-0.237803	1.15244			4
	AT1G02380	-0.695671	-0.813247	0.730761	-1.21798	-0.249903	-0.722288	0.82648	0.272115	1.86974			4
	AT1G76090	-0.341971	-0.419754	0.386308	-1.27842	-0.144226	-0.823351	0.963412	-0.379706	2.0377			4
	AT1G03580	-0.911474	-0.254945	0.208043	-0.899013	0.128021	-0.601166	0.651095	-0.581678	2.26112			4
	AT4G14130	-0.787079	0.0201065	0.00918583	-0.716263	-0.296342	-1.04875	1.50259	-0.471954	1.78851			4
	AT1G28330	-0.523866	-0.748124	0.427864	-1.74536	0.489053	0.118983	1.40141	-0.590605	1.17064			4
	AT3G47340	-0.780824	-0.96436	0.208164	-1.41168	0.797593	0.545142	1.52194	-0.723166	0.807186			4
	AT5G57550	-0.0185463	-0.80838	-0.167724	-1.22137	-0.0573599	-0.194987	2.09466	-0.627872	1.00158		ABA	4
	AT3G62950	0.0192534	0.0684818	0.572727	-2.18031	0.294502	-0.0252113	0.155861	-0.50202	1.59671			4
	AT2G15880	0.112272	-0.0309198	0.530381	-1.99154	0.732169	-0.0470971	1.02765	-1.1885	0.855579			4
	AT5G55090	-0.373939	-0.451956	-0.77685	-1.08912	1.89345	0.821497	0.00893316	0.879997	-0.912005			16
	AT5G08030	-0.283822	-0.49791	-0.867062	-1.22941	1.7667	1.19471	0.0884213	0.561173	-0.732793	PSR		16
	AT3G57157	0.314293	-0.12132	-1.03529	-1.49271	0.963342	1.55521	0.0856762	0.638767	-0.907973			16
	AT1G03020	-0.0368336	-0.150317	-1.00081	-1.26779	1.30815	1.78092	0.23831	-0.281674	-0.589963	PSR		16
	AT5G14330	0.344456	-0.501762	-0.792494	-0.95935	1.78687	1.46727	-0.153206	-0.566282	-0.625502			16
	AT1G66990	-0.160464	-0.608115	-0.809812	-0.556738	1.4615	1.79556	0.0449303	-0.0375771	-1.12928			16
	AT4G33770	-0.225993	-0.603854	-0.993642	-0.737564	1.47211	1.59866	0.0695132	0.471157	-1.05039	PSR		16
	AT5G41080	0.289639	-0.397262	-0.368571	-0.977453	2.26644	0.738527	-0.865638	-0.357486	-0.328201	PSR		16
	AT4G36850	0.209599	0.0572742	0.0748216	-1.31384	1.8889	1.05403	-0.419182	-1.06095	-0.490657			16
	AT4G24230	-0.289435	-0.456595	-0.180342	-1.71863	1.71463	1.26372	-0.257922	-0.27773	0.202303			16
	AT3G25190	0.785767	-0.775925	-0.671504	-0.876508	2.12461	0.496397	0.0765221	-0.331671	-0.827691			16
	AT1G02630	1.42189	-0.912573	-0.528162	-1.47083	1.53613	0.397422	0.0668388	-0.414461	-0.0962547			16
	AT5G67080	0.188659	-1.08957	-0.94809	-0.944519	1.51418	1.1329	1.01254	-0.502828	-0.363271	PSR		16
	AT1G11080	0.833625	-1.01374	-1.06919	-1.12338	1.37136	0.525054	1.20371	-0.328668	-0.398768			16
	AT1G30730	2.05182	-0.388027	0.399848	-0.318435	0.361638	-0.501216	-0.941168	-1.30425	0.639785			1
	AT5G20230	2.19721	-0.553354	0.38169	-0.512446	-0.000370619	-0.00456495	-0.857502	-1.19446	0.543797			1
	AT2G41100	1.86113	-0.562601	0.31839	-0.631567	0.559154	0.201467	-0.870213	-1.49274	0.61698			1
	AT1G10990	1.97965	-0.0982235	0.0449427	0.080256	0.504496	0.0529819	-1.09128	-1.61107	0.138239			1
	AT1G19020	2.08708	-0.639697	-0.268206	-0.00200825	0.475633	0.218503	-1.10964	-1.20775	0.446085			1
	AT1G02360	1.76377	-0.972615	0.599487	0.634791	0.0187242	0.142945	-0.83593	-1.55547	0.204305			1
	AT2G44370	1.74511	-0.530393	0.12764	0.516833	-0.364128	-0.29636	-0.980692	-1.37074	1.15273			1
	AT2G43140	2.17164	-0.786407	-0.126604	0.0766764	-0.397521	-0.215111	-0.769684	-0.937179	0.984195			1
	AT2G24600	2.08439	-0.599219	-0.350148	0.427435	-0.280524	0.355702	-0.655713	-1.45887	0.476952			1
	AT3G52400	1.9674	-1.0675	0.00326553	0.203868	-0.374213	0.509899	-0.8903	-1.09638	0.743962			1
	AT5G44568	2.47137	-0.310292	-0.216641	-0.302688	-0.144881	0.194736	-0.788092	-0.985295	0.0817842			1
	AT4G14370	2.37071	-0.489906	-0.187303	-0.0439171	-0.0511561	0.275548	-0.861529	-1.12648	0.114035			1
	AT1G65845	2.32565	-0.555484	0.132803	-0.400217	-0.0907736	0.295512	-0.72555	-1.19838	0.216441			1
	AT4G21850	2.37622	-0.123339	-0.116715	-0.451988	0.217976	0.192554	-0.745079	-1.20865	-0.140985			1
	AT3G22060	1.83366	-0.226142	-0.503296	-0.544379	0.104433	1.22715	-0.8031	-1.34507	0.256741			1
	AT3G13790	1.95998	-0.494704	-0.368195	-0.714501	0.275681	0.541898	-0.871689	-1.18508	0.856608			1
	AT1G25400	1.93685	-0.0531976	-0.394741	-0.562602	0.736609	0.0604277	-1.16705	-1.20294	0.646644			1
	AT2G30750	2.0909	-0.744842	-1.00818	-0.365207	0.250203	0.443835	-0.678197	-0.77012	0.781607			1
	AT2G25735	1.47841	-0.25428	-0.13211	0.0198833	0.31488	-0.230137	-0.669716	-1.84339	1.31646			1
	AT1G55450	1.92646	-0.664598	-0.297829	-0.0798413	0.227975	0.312716	-0.362156	-1.73684	0.674118			1
	AT2G26530	1.09415	-0.3964	-0.911472	0.485609	0.577065	0.570274	-1.07468	-1.53363	1.18908			1
	AT1G05575	1.25377	-1.12256	-0.656394	0.324093	0.375558	0.997419	-0.786107	-1.3769	0.991119			1
	AT2G28190	1.59635	-0.375311	0.156646	0.404693	1.17599	-0.202163	-1.37131	-1.34789	-0.0370078			1
	AT1G21110	1.76413	-0.404356	-0.305659	0.636865	0.934002	0.265265	-1.2285	-1.27397	-0.387779			1
	AT2G23960	1.33927	0.127938	-0.411837	0.308415	1.39314	-0.673676	-1.23776	-1.32859	0.483101			1
	AT1G51820	1.23708	-0.112525	-0.165902	0.620864	0.21973	0.692159	-1.46439	-1.70615	0.67914			1
	AT1G35910	0.926174	-0.00130485	-1.12623	1.16704	0.631909	0.119449	-1.3693	-1.21377	0.866034			1
	AT4G18205	0.959756	-0.761852	-0.0705524	0.131974	0.858033	0.363255	0.110197	-2.26687	0.676057			1
	AT2G23770	0.777837	0.150649	-0.310319	-0.188328	0.784111	0.117631	-0.153424	-2.3058	1.12764			1
	AT1G66940	0.403321	-0.0219857	0.409321	0.366282	0.562811	0.663381	0.0907496	-2.59893	0.125051			1
	AT1G66760	0.467722	0.325978	-0.263347	-1.21344	1.37388	0.594798	-1.07168	-1.27325	1.05933			1
	AT1G06830	1.08203	0.0624099	-0.48935	-0.962782	1.18347	0.224755	-1.13172	-1.19406	1.22524			1
	AT4G36570	0.724863	-0.545952	-1.12974	-1.17737	1.5078	1.03623	-0.436066	-0.688603	0.70884			1
	AT4G32950	0.60871	0.713496	-0.150658	-0.974296	0.709476	1.16426	-0.683566	-1.88951	0.502086			1
	AT3G55646	1.34747	0.797766	-0.18663	-1.28778	0.539058	0.840953	-1.06581	-1.27859	0.293555			1
	AT4G30140	0.834081	0.201004	-0.713565	-0.500097	2.08357	0.46667	-0.75223	-0.994728	-0.624705			1
	AT3G05727	1.27399	0.0438752	-0.579299	-0.625755	1.97129	0.187217	-0.708377	-0.824413	-0.738519			1
	AT5G60780	1.039	0.229588	-0.415321	-0.968696	1.8926	0.275636	-1.03134	-1.0175	-0.00396756			1
	AT4G22520	1.78104	0.110788	-0.462137	-0.427979	1.55186	-0.131061	-0.772704	-0.95798	-0.691831			1
	AT4G22513	1.6259	0.121475	-0.428147	-0.597852	1.71874	-0.10488	-0.802446	-0.859348	-0.673436			1
	AT4G22485	1.41878	-0.186819	-0.523586	-0.536957	2.03037	-0.350954	-0.633123	-0.639699	-0.578006			1
	AT3G26470	1.34168	-0.552251	-0.302732	-0.225564	-0.0706571	1.99061	-0.674996	-0.440698	-1.06539			1
	AT1G03800	0.256776	-0.520716	-0.454278	-0.0282994	0.979388	2.14529	-0.863097	-0.729088	-0.785978			1
	AT1G76650	1.04675	-1.25122	-0.505056	0.660648	1.02974	1.12428	-0.269313	-0.386312	-1.44952			1
	AT4G12490	1.46691	-1.34936	-0.958949	-0.426101	0.371009	1.28474	-0.602064	-0.506577	0.720387			1
	AT1G79680	1.46328	-1.07009	-0.963017	0.00409895	0.172804	1.6739	-0.761134	-0.606361	0.086516			1
	AT2G02930	1.28446	-0.937811	-0.50437	-1.04863	0.888628	1.47313	-0.0104529	-1.07312	-0.0718337			1
	AT1G18570	1.65916	-1.14894	-0.508601	-0.59928	0.75879	1.15315	0.240357	-1.03958	-0.51506			1
	AT5G57220	1.68588	-0.184614	-0.307021	-0.531818	0.962686	0.7052	-1.08113	-1.45329	0.204108			1
	AT3G16530	1.53689	0.148307	-0.052166	-0.236968	1.07382	0.617946	-1.35437	-1.45214	-0.281325			1
	AT3G54150	1.99021	-0.61142	-0.48235	-0.240933	0.726612	0.79484	-0.889695	-1.18893	-0.0983337			1
	AT1G05675	1.83015	-0.249005	-0.590832	-0.152304	0.977444	0.673053	-1.03209	-1.3122	-0.144213			1
	AT3G04720	1.12282	-0.938276	0.511674	0.0672935	0.812637	1.13962	-0.197802	-1.71957	-0.798397			1
	AT2G32030	1.99516	-0.640181	-0.893251	0.685279	0.277071	0.738473	-0.876473	-0.892746	-0.393328			1
	AT4G08555	2.09089	-0.772617	-0.819633	0.64798	0.365563	0.491694	-0.903845	-0.283388	-0.816646			1
	AT2G02010	1.57186	-0.522936	-0.988379	0.982127	0.995796	0.396992	-1.07007	-0.473036	-0.892353			1
	AT5G48657	2.40883	-0.854247	-0.769216	-0.287259	-0.262363	0.590811	0.0377261	-0.451789	-0.412495			1
	AT1G56120	2.32987	-0.855415	-0.749982	-0.330716	-0.0602474	0.775237	-0.076732	-0.403989	-0.628024			1
	AT1G08450	2.38832	-1.01459	-0.573447	-0.231729	-0.269154	0.57709	0.0337217	-0.277448	-0.632764			1
	AT4G23150	2.4614	-0.684055	-0.651588	-0.28544	-0.317704	0.621145	-0.220709	-0.406598	-0.516454			1
	AT1G30900	2.45239	-0.677343	-0.600769	-0.182409	-0.399661	0.582653	-0.1375	-0.322971	-0.714392			1
	AT4G23140	2.32642	-0.819445	-0.720789	0.0803609	-0.256209	0.749319	-0.279409	-0.314733	-0.765519			1
	AT1G75040	2.38292	-0.644117	-0.526939	-0.120877	-0.13722	0.72355	-0.281989	-0.599756	-0.795574			1
	AT4G14390	2.47274	-0.801303	-0.730849	-0.197278	-0.189647	0.460265	-0.154151	-0.30903	-0.550749			1
	AT1G21240	2.48782	-0.804802	-0.676609	-0.257393	-0.24363	0.477969	-0.368215	-0.192669	-0.42247			1
	AT3G28580	2.43747	-0.785649	-0.74114	-0.00869009	-0.178181	0.545144	-0.460668	-0.293922	-0.514368			1
	AT1G01560	2.44253	-0.810937	-0.77674	-0.038602	-0.0854864	0.495247	-0.303777	-0.433529	-0.488701			1
	AT1G74360	2.44262	-0.607204	-0.821326	-0.306122	-0.0584732	0.579323	-0.430244	-0.235507	-0.563062			1
	AT4G04500	2.3313	-0.839195	-0.731926	-0.420195	-0.245922	0.833944	-0.292374	-0.0885951	-0.547036			1
	AT3G25010	2.35778	-0.627354	-0.708656	-0.543703	-0.245397	0.854713	-0.219344	-0.303887	-0.564154			1
	AT1G53620	2.33483	-0.798194	-0.717868	-0.574088	-0.250649	0.849047	-0.418667	-0.305679	-0.118737			1
	AT5G03350	2.38789	-0.626079	-0.683742	-0.371413	-0.22879	0.820548	-0.344172	-0.501281	-0.452961			1
	AT2G32680	2.41405	-0.619335	-0.556869	-0.26928	-0.334879	0.784865	-0.522928	-0.489522	-0.406104			1
	AT2G24850	2.25896	-0.752842	-0.543625	-0.256294	-0.354548	1.07794	-0.485463	-0.466289	-0.477846			1
	AT4G17660	2.36291	-0.852677	-0.47196	-0.328726	-0.104705	0.804477	-0.619808	-0.34579	-0.443725			1
	AT5G39670	2.33134	-0.705259	-0.72747	-0.278377	-0.0117801	0.854572	-0.578979	-0.488752	-0.395289			1
	AT3G47480	2.35799	-0.689001	-0.360427	0.0504832	-0.809952	0.757852	-0.557687	-0.447592	-0.301663			1
	AT2G34940	2.22352	-0.963755	-0.551032	0.133295	-0.576289	0.950336	-0.266929	-0.630747	-0.318401			1
	AT5G10760	2.32277	-0.751075	-0.729734	-0.0456159	-0.59282	0.809011	-0.236333	-0.120704	-0.655498			1
	AT3G15536	2.38066	-0.709869	-0.617327	-0.206171	-0.561479	0.773777	-0.195621	-0.232684	-0.63129			1
	AT5G24200	2.43253	-0.808258	-0.427869	0.00921273	-0.391415	0.600476	-0.507438	-0.275351	-0.631886			1
	AT5G47850	2.18419	-0.736396	-0.453398	-0.0906607	-0.149517	1.07206	-0.897575	-0.284481	-0.644219			1
	AT4G34131	2.29021	-0.619272	-0.318124	-0.582932	-0.300642	0.983193	-0.562522	-0.161276	-0.728639			1
	AT3G09940	2.10573	-0.705742	-0.469625	-0.136482	-0.177888	1.24051	-0.554366	-0.878071	-0.424062			1
	AT1G09932	2.16052	-0.63591	-0.538221	-0.195976	-0.137794	1.15701	-0.71459	-0.804251	-0.290791			1
	AT3G57460	2.13558	-0.96093	-0.919409	-0.0679069	-0.0759252	1.06796	-0.263905	-0.582299	-0.333157			1
	AT1G02920	2.27611	-0.672973	-0.620115	-0.337908	0.357828	0.76669	-0.603446	-0.815179	-0.351003			1
	AT1G01680	2.28504	-0.906839	-0.421927	-0.322497	0.175795	0.819032	-0.578853	-0.732732	-0.317024			1
	AT5G22520	2.07242	-0.711979	-0.608654	-0.434109	0.601745	0.98512	-0.607838	-0.868034	-0.428667			1
	AT2G20142	2.12833	-1.05324	-0.653754	-0.358305	0.49995	0.896358	-0.653032	-0.393746	-0.412564			1
	AT4G23215	2.43311	-0.710803	-0.760586	0.0142829	0.038749	0.415566	-0.671078	-0.583657	-0.175585			1
	AT5G27420	2.31452	-0.871747	-0.723105	0.28651	0.117581	0.501342	-0.803613	-0.532566	-0.288926			1
	AT1G53625	2.31276	-0.914889	-0.535092	-0.0748207	0.0576885	0.645029	-0.836534	-0.634526	-0.0196175			1
	AT1G27730	2.14922	-0.741712	-0.950439	0.277302	0.205021	0.674937	-1.03607	-0.526086	-0.0521684			1
	AT4G39830	2.5286	-0.838267	0.0210154	-0.048887	-0.431052	0.0411128	-0.47743	-0.68836	-0.106731			1
	AT2G27660	2.55485	-0.788321	-0.249811	0.0427378	-0.455477	0.133983	-0.2887	-0.592436	-0.356825			1
	AT5G05300	2.46607	-0.806076	-0.0575051	0.0639252	-0.0195886	0.0238065	-0.709936	-0.864368	-0.0963226			1
	AT3G48650	2.41473	-0.795457	-0.504486	0.443116	-0.259979	0.26262	-0.509772	-0.787077	-0.263698			1
	AT3G48640	2.45719	-0.592882	-0.491156	0.344583	-0.0643359	0.0520113	-0.612582	-0.914858	-0.177971			1
	AT4G20000	2.44371	-0.574341	-0.559302	0.274354	-0.295735	0.420805	-0.674016	-0.684177	-0.351295			1
	AT1G59590	2.40315	-0.595033	-0.430009	0.302952	-0.139121	0.393321	-0.724913	-0.889841	-0.320509			1
	AT5G22380	2.44194	-0.758256	-0.322552	0.158041	-0.12568	0.377537	-0.787462	-0.680007	-0.303557			1
	AT3G46090	2.39956	-0.751784	-0.133816	0.309244	-0.331236	0.265371	-0.89204	-0.759097	-0.106205			1
	AT1G51800	2.44992	-0.718806	-0.281239	0.289487	-0.505444	0.23804	-0.578698	-0.815617	-0.0776483			1
	AT5G11210	2.57368	-0.562451	-0.526809	-0.33862	-0.366807	0.233001	-0.416127	-0.551035	-0.0448263			1
	AT1G51890	2.58231	-0.678199	-0.546521	-0.246445	-0.244373	0.171337	-0.383381	-0.503322	-0.151405			1
	AT4G13890	2.51153	-0.656701	-0.565977	-0.236666	-0.418527	0.436381	-0.537155	-0.476833	-0.0560472			1
	AT1G26410	2.52588	-0.729678	-0.640128	-0.220025	-0.313963	0.294064	-0.460692	-0.481021	0.0255611			1
	AT3G21520	2.5529	-0.597373	-0.720593	-0.202429	-0.190416	0.295652	-0.440389	-0.39797	-0.299382			1
	AT2G13810	2.56354	-0.57827	-0.52041	-0.293043	-0.165535	0.322272	-0.472293	-0.51825	-0.338013			1
	AT3G13950	2.51915	-0.871039	-0.597034	-0.358304	-0.357166	0.335347	-0.19277	-0.336104	-0.142081			1
	AT1G73805	2.45397	-0.97427	-0.680533	-0.160527	-0.241352	0.400717	-0.210605	-0.521987	-0.0654143			1
	AT3G63380	2.52648	-0.837872	-0.506054	-0.122119	-0.394366	0.336899	-0.290589	-0.491615	-0.220761			1
	AT2G39210	2.52961	-0.776016	-0.535023	-0.147674	-0.340839	0.356839	-0.240646	-0.54832	-0.297928			1
	AT5G38900	2.54985	-0.722428	-0.627935	-0.190946	-0.396101	0.30061	-0.362249	-0.363264	-0.187534			1
	AT5G43910	2.51017	-0.668367	-0.304331	-0.332398	-0.231903	0.46126	-0.603435	-0.60689	-0.22411			1
	AT2G04450	2.50777	-0.572716	-0.420065	-0.203223	-0.178196	0.38989	-0.604357	-0.770945	-0.148159			1
	AT5G42830	2.55887	-0.503083	-0.410962	-0.457949	-0.204284	0.300346	-0.477066	-0.663931	-0.141941			1
	AT4G25070	2.56972	-0.431105	-0.416633	-0.350735	-0.319412	0.276317	-0.448239	-0.711681	-0.168232			1
	AT4G21840	2.59618	-0.494121	-0.41143	-0.251979	-0.418599	0.221251	-0.394635	-0.57269	-0.273974			1
	AT2G35980	2.54449	-0.629347	-0.4093	-0.0929773	-0.403158	0.376793	-0.470636	-0.520831	-0.395032			1
	AT1G35230	2.59801	-0.573939	-0.319722	-0.184083	-0.210384	0.130582	-0.509304	-0.58928	-0.34188			1
	AT1G33960	2.57943	-0.533067	-0.352758	-0.220028	-0.131713	0.221238	-0.486744	-0.597397	-0.478965			1
	AT4G11890	2.50745	-0.664046	-0.485625	-0.273154	-0.162126	0.500135	-0.448587	-0.555022	-0.419026			1
	AT3G48630	2.5118	-0.688138	-0.445916	-0.40875	-0.189833	0.492156	-0.506986	-0.491739	-0.272595			1
	AT5G25260	2.54124	-0.600493	-0.413522	-0.499079	0.05667	0.29608	-0.439039	-0.601792	-0.340066			1
	AT4G39670	2.48013	-0.641033	-0.495714	-0.395411	0.13234	0.446564	-0.650264	-0.3611	-0.515516			1
	AT4G04510	2.52986	-0.588162	-0.486232	-0.310276	0.0159648	0.344784	-0.663325	-0.480751	-0.361861			1
	AT1G57630	2.48272	-0.697845	-0.445352	-0.179737	0.0395699	0.424902	-0.668753	-0.605552	-0.349949			1
	AT5G44585	2.4808	-0.530159	-0.371396	-0.285748	-0.0144782	0.478283	-0.717587	-0.69386	-0.345859			1
	AT1G16420	2.51718	-0.402519	-0.580052	-0.20935	-0.140141	0.428969	-0.619741	-0.637562	-0.356781			1
	AT5G22530	2.43546	-0.706736	-0.375193	-0.350748	-0.0829819	0.651744	-0.588856	-0.639706	-0.342982			1
	AT1G74710	2.38733	-0.723815	-0.524433	-0.39026	0.0627458	0.737312	-0.528949	-0.540844	-0.479092			1
	AT1G10340	2.43441	-0.765396	-0.500158	-0.366537	-0.0710565	0.608997	-0.188517	-0.695407	-0.456337			1
	AT3G26830	2.44785	-0.601582	-0.710762	-0.221771	0.0911437	0.533558	-0.510901	-0.58389	-0.443647			1
	AT4G35180	2.48617	-0.67284	-0.699735	-0.261616	0.0232895	0.454447	-0.406063	-0.53129	-0.392364			1
	AT5G67450	2.4854	-0.622227	-0.499489	-0.329167	0.0881928	0.458961	-0.401326	-0.561083	-0.619262			1
	AT5G52760	2.42019	-0.692851	-0.551814	-0.20311	0.042401	0.634796	-0.493492	-0.566745	-0.589379			1
	AT4G14365	2.42353	-0.772161	-0.543046	-0.128294	0.105908	0.544538	-0.536932	-0.6585	-0.435041			1
	AT2G38470	2.39465	-0.416292	-0.923946	-0.0795001	0.332542	0.384694	-0.571511	-0.658398	-0.46224			1
	AT1G26380	2.42296	-0.35279	-0.67219	-0.264687	0.334018	0.379591	-0.72562	-0.750504	-0.370777			1
	AT5G25930	2.40051	-0.499386	-0.618163	-0.0562784	0.267232	0.38062	-0.420805	-1.00332	-0.450413			1
	AT5G18470	2.47034	-0.634565	-0.537873	-0.123396	0.112677	0.404585	-0.442669	-0.761968	-0.487127			1
	AT5G60800	2.36668	-0.494746	-0.339015	-0.134558	-0.0569665	0.654247	-0.730585	-0.990165	-0.274888			1
	AT4G23210	2.3149	-0.398226	-0.486503	-0.295799	0.315611	0.56554	-0.888296	-0.960259	-0.166965			1
	AT4G11170	2.4732	-0.571207	-0.552779	-0.538829	0.208857	0.251957	-0.635511	-0.670019	0.0343286			1
	AT1G04980	2.46414	-0.430304	-0.63365	-0.534255	-0.00946711	0.411644	-0.705636	-0.620545	0.0580731			1
	AT1G26420	2.50233	-0.521211	-0.695004	-0.349957	0.186751	0.273812	-0.596255	-0.594474	-0.205988			1
	AT1G56060	2.5988	-0.298328	-0.503442	-0.340524	0.0213645	-0.0129736	-0.557849	-0.633271	-0.273781			1
	AT1G15520	2.61082	-0.237654	-0.622903	-0.232391	-0.0524716	-0.114871	-0.514539	-0.583783	-0.25221			1
	AT3G15518	2.57043	-0.423395	-0.556728	-0.0256722	-0.0487975	0.0426857	-0.670524	-0.609785	-0.278209			1
	AT5G52750	2.32887	-0.963257	-0.609717	0.411303	-0.183886	0.500409	-0.266389	-0.533047	-0.684286			1
	AT3G07195	2.32697	-0.863954	-0.679578	0.306713	-0.345748	0.598142	-0.0813879	-0.673536	-0.587621			1
	AT5G45000	2.44634	-0.885368	-0.545919	0.122225	-0.104732	0.350412	-0.158426	-0.682967	-0.541562			1
	AT3G11840	2.25508	-0.839634	-1.03091	0.396632	-0.223622	0.609447	-0.122458	-0.460605	-0.583931			1
	AT4G03450	2.55931	-0.666827	-0.548422	0.00207895	-0.295321	0.223618	-0.327832	-0.396643	-0.549966			1
	AT3G13433	2.48591	-0.723225	-0.678164	0.165748	-0.349924	0.336872	-0.216982	-0.453582	-0.566649			1
	AT2G04495	2.47102	-0.707422	-0.751526	0.242786	-0.151462	0.297361	-0.415171	-0.477428	-0.508156			1
	AT2G43000	2.48453	-0.825547	-0.47081	0.32848	-0.292358	0.148849	-0.457411	-0.258042	-0.657696			1
	AT2G04070	2.22866	-1.13043	-0.763351	0.588752	-0.31136	0.480036	-0.619844	-0.199817	-0.272643			1
	AT3G44350	2.33156	-0.973	-0.617563	0.447642	-0.563368	0.461501	-0.526357	-0.468435	-0.0919866			1
	AT4G33050	2.35713	-0.738966	-0.84273	0.440229	-0.0950438	0.385053	-0.529698	-0.687678	-0.288293			1
	AT2G40740	2.38473	-0.713862	-0.680553	0.40626	-0.315267	0.452536	-0.735129	-0.475786	-0.322932			1
	AT5G52810	2.20984	-0.685533	-0.185462	0.717321	-0.444863	0.330526	-0.42984	-0.275005	-1.23699			1
	AT3G60540	2.11777	-0.658178	-0.47767	0.53866	-0.552824	0.971337	-0.673686	-0.459582	-0.805826			1
	AT5G43420	2.23752	-0.828724	-1.00059	0.476956	-0.186783	0.111478	-0.882187	0.38964	-0.317308			1
	AT2G46400	2.38019	-0.678429	-0.722477	0.482674	-0.306286	0.282151	-0.847446	-0.131481	-0.458899			1
	AT5G13320	2.18447	-1.04766	-0.968885	0.424544	-0.311715	0.526481	-0.523113	0.259922	-0.544042			1
	AT3G50930	2.12682	-0.910185	-1.04155	0.176585	-0.331032	0.67472	-0.751708	0.475774	-0.419422			1
	AT4G39030	2.23781	-0.997467	-0.907173	0.171853	-0.0462787	0.692394	-0.617821	-0.00272628	-0.530588			1
	AT5G42380	2.48251	-0.751218	-0.629212	-0.15982	0.0297329	0.225289	-0.836213	-0.0477248	-0.313346			1
	AT3G08970	2.3156	-0.788686	-1.00887	-0.17254	0.11946	0.376865	-0.552388	0.337483	-0.626926			1
	AT5G44575	2.27101	-0.828765	-0.969135	-0.0921188	-0.168656	0.575541	-0.393776	-0.751816	0.35771			1
	AT5G54860	2.44089	-0.840024	-0.59426	0.0229639	-0.369612	0.372123	-0.463669	-0.691104	0.122695			1
	AT3G61190	2.30349	-0.711897	-0.728505	0.042666	-0.000112706	0.366654	-1.01249	-0.61014	0.350336			1
	AT3G26500	2.36992	-1.00822	-0.174584	-0.102934	-0.0256535	0.0667159	-0.393718	-1.03591	0.304385			1
	AT2G40095	2.32854	-0.730952	-0.546244	0.00939858	-0.0522491	0.106756	-0.282695	-1.2239	0.391341			1
	AT1G51850	2.24762	-0.972097	-0.552295	-0.334511	0.00436275	0.464957	-0.381583	-0.983544	0.507091			1
	AT3G18250	2.42531	-1.06629	-0.484748	0.0548626	-0.640883	0.00515003	-0.246957	-0.390702	0.344251			1
	AT2G19190	2.40749	-0.914726	-0.530772	-0.290546	-0.523827	-0.103485	-0.232165	-0.473637	0.66167		ABA	1
	AT5G28540	2.33585	-0.407506	-0.817087	0.0830851	-0.397839	-0.198843	-0.985727	-0.284737	0.672805			1
	AT4G29520	2.26773	-0.530273	-0.838866	0.275018	-0.315984	-0.136053	-1.00324	-0.421461	0.703124			1
	AT5G42020	2.39289	-0.298168	-0.785135	-0.094028	-0.235676	-0.0927466	-1.07522	-0.307184	0.495263			1
	AT4G15417	2.41197	-0.760362	-0.67544	0.354309	-0.588673	-0.263124	-0.673624	-0.161319	0.35626			1
	ATCG00580	2.66323	-0.362698	-0.3991	-0.304516	-0.39722	-0.232605	-0.325107	-0.322857	-0.319124			1
	ATCG00020	2.66085	-0.409012	-0.365574	-0.350852	-0.436931	-0.272472	-0.245134	-0.259547	-0.321326			1
	ATCG00710	2.65868	-0.34705	-0.365946	-0.408144	-0.40958	-0.21548	-0.205149	-0.30857	-0.398758			1
	ATCG00680	2.66212	-0.331089	-0.369149	-0.343851	-0.432659	-0.26411	-0.243177	-0.300074	-0.378007			1
	ATCG00720	2.66414	-0.327395	-0.379256	-0.370978	-0.363453	-0.239866	-0.317178	-0.30405	-0.361965			1
	ATCG00330	2.66372	-0.345031	-0.367283	-0.40362	-0.360456	-0.236784	-0.335758	-0.311641	-0.303144			1
	ATCG00350	2.66215	-0.284784	-0.330215	-0.405641	-0.387457	-0.208182	-0.359555	-0.344274	-0.342044			1
	ATCG00340	2.66298	-0.288174	-0.354877	-0.4066	-0.366705	-0.220858	-0.334061	-0.337044	-0.354663			1
	ATCG00270	2.66397	-0.306048	-0.332357	-0.406568	-0.365258	-0.26966	-0.290056	-0.310019	-0.384005			1
	ATCG00490	2.66384	-0.310357	-0.317892	-0.348169	-0.399866	-0.238828	-0.350115	-0.379211	-0.319406			1
	ATCG00280	2.6655	-0.324771	-0.304428	-0.367511	-0.379098	-0.288906	-0.310741	-0.351799	-0.338242			1
	ATCG00730	2.66142	-0.242953	-0.389644	-0.378894	-0.387398	-0.22836	-0.295058	-0.372271	-0.36684			1
	ATMG00030	2.65362	-0.419311	-0.4296	-0.451855	-0.414505	-0.247247	-0.219323	-0.209541	-0.262242			1
	ATMG00020	2.65595	-0.434326	-0.415975	-0.404157	-0.427563	-0.270478	-0.234695	-0.233863	-0.234893			1
	ATCG00560	2.66195	-0.333932	-0.398375	-0.429538	-0.383307	-0.266544	-0.292969	-0.267723	-0.289558			1
	ATCG01110	2.65629	-0.306096	-0.467477	-0.411496	-0.414275	-0.208701	-0.276032	-0.347297	-0.224915			1
	ATCG00520	2.65051	-0.240167	-0.28756	-0.511723	-0.489875	-0.228936	-0.346014	-0.198153	-0.348087			1
	ATCG01210	2.66012	-0.308668	-0.261186	-0.358622	-0.480901	-0.255263	-0.34675	-0.372078	-0.276656			1
	ATCG00950	2.65836	-0.342697	-0.241434	-0.36063	-0.465428	-0.224681	-0.378166	-0.389655	-0.255673			1
	ATCG01180	2.65915	-0.311541	-0.31702	-0.368504	-0.45306	-0.207616	-0.380672	-0.379756	-0.240981			1
	ATCG00920	2.66064	-0.337644	-0.24489	-0.339873	-0.428365	-0.212429	-0.374381	-0.387452	-0.335602			1
	ATCG00290	2.65418	-0.3428	-0.222954	-0.432615	-0.444207	-0.192443	-0.436826	-0.347027	-0.235306			1
	AT3G41768	2.66304	-0.338942	-0.329031	-0.374474	-0.3642	-0.262943	-0.383451	-0.37559	-0.234412			1
	AT2G01010	2.65982	-0.32212	-0.358069	-0.404113	-0.402002	-0.243018	-0.374193	-0.363681	-0.192628			1
	ATCG00400	2.6582	-0.245114	-0.329443	-0.394319	-0.412485	-0.236725	-0.374441	-0.437513	-0.228162			1
	ATCG00100	2.66191	-0.266531	-0.337145	-0.359369	-0.385338	-0.272455	-0.395029	-0.403349	-0.242698			1
	ATCG01070	2.66415	-0.356533	-0.269489	-0.402636	-0.306542	-0.322641	-0.310653	-0.392193	-0.303459			1
	ATCG00300	2.66471	-0.316006	-0.290284	-0.388599	-0.33586	-0.364288	-0.366184	-0.33722	-0.266264			1
	ATCG01100	2.65631	-0.436305	-0.23366	-0.357127	-0.480248	-0.231103	-0.278054	-0.37235	-0.267458			1
	ATCG01050	2.65956	-0.363523	-0.326233	-0.386516	-0.46087	-0.300316	-0.329665	-0.302013	-0.190428			1
	ATCG00120	2.64883	-0.264044	-0.310474	-0.410399	-0.356396	-0.0881228	-0.430062	-0.489204	-0.300133			1
	ATCG00030	2.65396	-0.201149	-0.29848	-0.456441	-0.329901	-0.259935	-0.396332	-0.48211	-0.229608			1
	ATCG00500	2.65203	-0.246461	-0.358901	-0.361931	-0.422708	-0.128766	-0.256396	-0.419148	-0.457719			1
	AT4G11655	2.59497	-0.232478	-0.165096	-0.47917	-0.594763	0.118931	-0.193909	-0.530682	-0.517801			1
	AT5G40990	2.61298	-0.551526	-0.36939	-0.29462	-0.571655	0.0602277	-0.329484	-0.118482	-0.43805			1
	AT3G22600	2.59255	-0.582969	-0.53784	-0.372266	-0.429485	0.197506	-0.227194	-0.195864	-0.44444			1
	AT1G44130	2.64091	-0.575009	-0.426383	-0.402509	-0.271103	-0.0914081	-0.385279	-0.220323	-0.268897			1
	AT4G10500	2.57696	-0.569741	-0.533691	-0.39751	-0.342497	0.314196	-0.289571	-0.331281	-0.426864			1
	AT1G14880	2.58086	-0.604167	-0.494078	-0.313516	-0.309478	0.285702	-0.281119	-0.462583	-0.401625			1
	AT1G08050	2.57831	-0.379991	-0.5146	-0.374149	-0.298664	0.312	-0.376301	-0.35726	-0.589348			1
	AT5G22570	2.53127	-0.731133	-0.651111	-0.0609895	-0.515922	0.191036	0.0385048	-0.450581	-0.351077			1
	AT3G57240	2.54707	-0.673329	-0.361838	-0.251247	-0.394531	0.253262	0.0096609	-0.626708	-0.50234			1
	AT3G45330	2.59488	-0.52297	-0.544382	-0.442487	-0.448905	0.0118414	0.0435727	-0.516515	-0.17503			1
	AT1G66600	2.54432	-0.661327	-0.577991	-0.246475	-0.043209	-0.0735556	0.194006	-0.521285	-0.614487			1
	AT4G23610	2.56828	-0.714981	-0.491243	0.268628	-0.352778	-0.171697	-0.26725	-0.388151	-0.450812			1
	AT2G14610	2.4857	-0.772606	-0.440809	0.396932	-0.740275	-0.0442267	-0.0924061	-0.387796	-0.404512			1
	AT3G46080	2.55081	-0.531125	-0.336846	0.338552	-0.696533	-0.120718	-0.406527	-0.405886	-0.391727			1
	AT1G33950	2.57638	-0.615429	-0.128416	0.119545	-0.594645	-0.0648541	-0.278996	-0.465528	-0.548057			1
	AT5G41160	2.52041	-0.513796	-0.311395	0.12765	-0.504029	0.236407	-0.222823	-0.558966	-0.773463			1
	AT3G28510	2.54871	-0.710007	-0.666172	-0.116659	-0.50828	0.192799	-0.168653	-0.451972	-0.119764			1
	AT2G04430	2.55936	-0.66677	-0.65473	-0.129908	-0.559407	0.0201202	-0.105605	-0.484379	0.0213244			1
	AT1G65610	2.58272	-0.649173	-0.604704	-0.0799107	-0.571521	-0.148028	-0.261569	-0.337958	0.0701482			1
	AT3G25510	2.47737	-0.40332	-0.950641	0.0147087	-0.794641	0.218954	-0.186374	-0.262828	-0.11323			1
	AT5G64810	2.49159	-0.851263	-0.712576	0.0142069	-0.337976	0.357479	-0.355584	-0.24227	-0.363607			1
	AT1G02450	2.58646	-0.667399	-0.631781	-0.0547413	-0.389826	0.0918642	-0.347505	-0.225869	-0.361205			1
	AT1G77510	2.50826	-0.631368	-0.820583	-0.158892	-0.253267	0.309168	-0.506002	-0.00502097	-0.442293			1
	AT4G21120	2.45424	-0.957397	-0.843676	-0.00871923	-0.463004	0.232398	-0.25988	-0.0619367	-0.0920266			1
	AT3G25882	2.47853	-0.840601	-0.812978	0.205573	-0.464955	0.190846	-0.296528	-0.250024	-0.209863			1
	AT5G62770	2.54199	-0.697074	-0.853746	-0.0366724	-0.3599	0.119357	-0.224275	-0.180911	-0.308769			1
	AT5G02780	2.52909	-0.705288	-0.863144	-0.121821	-0.507227	0.128517	-0.138779	-0.13118	-0.190166			1
	AT2G26400	2.59814	-0.547215	-0.440026	0.0843177	-0.501345	-0.0153813	-0.504475	-0.427192	-0.246823			1
	AT1G71390	2.62996	-0.544402	-0.488802	-0.147695	-0.462405	-0.0491239	-0.407108	-0.307223	-0.223204			1
	AT1G49000	2.56198	-0.636991	-0.443493	0.146947	-0.523053	-0.0955935	-0.668442	-0.0602033	-0.281153			1
	AT3G13610	2.60454	-0.709698	-0.388202	-0.0445896	-0.397066	-0.325856	-0.428408	-0.33475	0.0240302			1
	AT1G15405	2.63442	-0.527541	-0.31371	-0.190222	-0.497443	-0.410526	-0.407999	-0.251473	-0.0355037			1
	AT5G02490	2.54323	-0.479833	-0.761083	0.000264727	-0.187759	-0.155464	-0.755639	-0.29072	0.087005			1
	AT5G01550	2.57641	-0.197235	-0.781274	-0.069429	-0.500279	-0.00878747	-0.611537	-0.219478	-0.188391			1
	ATCG00210	2.61907	-0.318226	-0.51754	-0.377326	-0.428573	-0.373835	-0.129756	-0.533936	0.0601197			1
	AT2G01020	2.64451	-0.356744	-0.431324	-0.475693	-0.353694	-0.244503	-0.278167	-0.449041	-0.055348			1
	ATCG00650	2.61273	-0.23248	-0.22084	-0.211233	-0.343257	-0.331955	-0.51516	-0.729372	-0.0284345			1
	AT2G30770	2.53029	-0.292944	-0.612119	-0.250052	-0.30611	-0.0915685	-0.609849	-0.700067	0.332417			1
	ATMG01390	2.62951	-0.484133	-0.440693	-0.489875	-0.500772	-0.321884	-0.203507	-0.136225	-0.0524219			1
	ATCG01090	2.62645	-0.393748	-0.511408	-0.380024	-0.587776	-0.305257	-0.148457	-0.0173202	-0.282457			1
	ATCG01040	2.6082	-0.319554	-0.12116	-0.726108	-0.478559	-0.387622	-0.385094	-0.156881	-0.03322			1
	AT5G48540	2.1789	-0.0880386	-0.391788	0.269507	0.283938	0.318418	-1.07282	-1.2798	-0.218319			1
	AT1G21120	2.30722	-0.310537	-0.49754	0.167421	0.48871	0.241421	-0.943448	-0.90209	-0.551151			1
	AT4G08770	2.25038	-0.192938	-0.599113	0.617331	-0.0211432	0.237953	-1.02266	-0.988033	-0.281776			1
	AT1G80840	2.17429	-0.453406	-0.651976	0.758079	-0.00593911	0.198779	-0.932492	-1.07606	-0.0112809			1
	AT3G12910	1.99068	-0.365704	-0.486469	0.889768	0.0593893	0.556375	-0.744699	-1.26884	-0.630498			1
	AT3G02840	2.11127	-0.465176	-0.527672	1.05933	-0.262052	0.306215	-0.896429	-0.864045	-0.461443			1
	AT5G60950	2.26889	-0.66714	-0.310245	0.535576	-0.142681	0.562536	-0.702213	-0.794186	-0.750542			1
	AT5G19240	2.28272	-0.312727	-0.663921	0.494312	-0.138192	0.520211	-0.960972	-0.764231	-0.457197			1
	AT4G23810	2.49022	-0.479397	-0.561305	0.124887	-0.19891	0.316078	-0.726002	-0.712553	-0.253023			1
	AT1G78410	2.45321	-0.579113	-0.518303	0.219312	-0.2466	0.302956	-0.699899	-0.821666	-0.109894			1
	AT1G24150	2.54212	-0.608813	-0.477013	0.0571423	-0.305513	0.172677	-0.553834	-0.700181	-0.126586			1
	AT1G65486	2.53787	-0.394245	-0.67494	-0.101257	-0.283669	0.216514	-0.472665	-0.763635	-0.0639741			1
	AT5G24110	2.50761	-0.35339	-0.634252	0.208987	-0.174634	0.217101	-0.673753	-0.608088	-0.489584			1
	AT1G36622	2.56768	-0.388696	-0.700983	0.0665887	-0.345568	0.130698	-0.499053	-0.536943	-0.293722			1
	AT3G59880	2.46696	-0.309569	-0.158456	0.0318028	-0.239379	0.323129	-1.00585	-0.599806	-0.508834			1
	AT5G41740	2.36241	-0.034841	-0.708082	0.349953	-0.188907	0.359472	-0.501548	-0.951965	-0.686491			1
	AT5G56960	2.21051	-0.281554	-0.766366	0.11168	-0.0251017	0.922855	-0.761018	-0.767391	-0.643617			1
	AT3G55950	2.23054	-0.207419	-0.672732	0.323066	-0.153638	0.781628	-0.684777	-0.723268	-0.893397			1
	AT3G01830	2.40679	-0.471224	-0.653294	0.056631	-0.233016	0.660533	-0.704166	-0.579536	-0.482715	PSR		1
	AT1G01340	2.44307	-0.448703	-0.504356	0.0404969	-0.102086	0.529071	-0.653503	-0.708884	-0.595103			1
	AT5G57010	2.27898	-0.466261	-0.600269	-0.0371616	-0.399529	1.00062	-0.670197	-0.501689	-0.604499			1
	AT1G66700	2.2321	-0.500892	-0.761826	0.368251	-0.345564	0.874027	-0.669931	-0.638547	-0.557621			1
	AT2G18690	2.48331	-0.805491	-0.232004	-0.118736	-0.0498617	0.335381	-0.487994	-0.818192	-0.306413			1
	AT1G14870	2.3381	-1.04281	-0.214301	-0.190429	-0.0218388	0.570629	-0.498249	-0.886769	-0.0543328			1
	AT4G23220	2.33259	-1.04667	-0.216053	0.251315	-0.221852	0.47437	-0.255748	-0.928702	-0.389252			1
	AT5G26920	2.24541	-0.860657	-0.532608	0.238143	0.0112244	0.688259	-0.842531	-0.823393	-0.123851			1
	AT4G18250	2.30768	-0.707157	-0.543326	0.207786	0.0626166	0.589088	-0.752898	-0.929151	-0.234637			1
	AT5G41750	2.21404	-1.0593	-0.466353	0.237029	0.145068	0.737449	-0.650328	-0.727827	-0.429779			1
	AT5G54720	2.02995	-1.14841	-0.16138	0.468585	0.160805	0.544687	-0.514479	-1.31268	-0.0670719			1
	AT5G54710	1.95029	-0.952695	-0.0552254	0.00795423	0.42102	0.712432	-0.318681	-1.56865	-0.196442			1
	AT5G66640	1.84209	-0.617802	0.0872663	0.689949	-1.20914	0.80421	-0.64761	-1.09211	0.143141			1
	AT2G17040	1.94349	-0.593238	-0.188326	0.774111	-0.762507	0.853214	-1.16917	-0.738738	-0.118836			1
	AT5G08760	2.28252	-0.0777878	0.397541	0.293456	-1.05219	0.0595388	-0.621475	-0.973806	-0.307792			1
	AT2G29110	2.34885	-0.386476	-0.0358092	0.680825	-0.866819	0.0641083	-0.483801	-0.718934	-0.601941			1
	AT4G11470	1.83379	-0.713213	-0.046392	1.26452	-0.325627	0.290944	-0.945677	-1.18899	-0.169359			1
	AT5G01100	2.21999	-0.899049	-0.125571	0.893088	-0.5057	0.123795	-0.93994	-0.355292	-0.411326			1
	AT5G25250	2.28248	-1.11726	-0.362641	-0.32717	0.16817	0.56436	0.0635908	-0.904324	-0.367204			1
	AT4G02520	2.22342	-0.763261	-0.265505	-0.648694	0.0672369	0.658584	0.252098	-1.1617	-0.362176			1
	AT1G51790	2.22831	-0.98576	-0.293704	-0.398617	-0.2354	0.413924	0.623838	-1.05516	-0.297434			1
	AT3G61198	2.19715	-0.636921	-0.184177	-0.731097	0.312489	0.872538	-0.26886	-0.936498	-0.624623			1
	AT3G01290	1.90036	-0.943442	0.036901	-0.954056	0.329213	0.591621	0.0498722	-1.404	0.393529			1
	AT1G03850	2.12273	-0.842942	-0.35397	-0.986173	0.326788	0.582871	-0.0961572	-1.06441	0.311264			1
	AT4G02380	2.32977	-1.03842	-0.235883	-0.547504	-0.00798133	-0.0661931	0.475289	-0.951984	0.0429083			1
	AT1G26200	2.28564	-0.702213	-0.491697	-0.543699	-0.15766	0.161772	0.317751	-1.21438	0.344484			1
	AT4G25110	2.42775	-0.776817	-0.425684	-0.63103	-0.165194	0.38512	0.0589339	-0.862536	-0.0105462			1
	AT4G01750	2.35617	-1.00451	-0.489964	-0.273882	-0.201637	0.270012	0.115085	-0.977293	0.206028			1
	AT5G48380	2.42819	-0.951511	-0.633543	-0.442158	-0.407636	0.27164	0.0265439	-0.544827	0.253304			1
	AT2G31020	2.35121	-0.668447	0.129886	-0.725256	-0.280509	-0.24783	-0.233996	-0.948164	0.623107			1
	AT4G01720	2.20946	-0.765933	0.208047	-0.0657036	-0.904154	0.690958	-0.134491	-1.0688	-0.169379			1
	AT3G50480	2.22664	-1.08072	0.147348	-0.365052	-0.145799	0.506673	-0.163612	-1.18766	0.0621867			1
	AT1G21525	2.19423	-1.16927	0.629451	-0.450934	-0.423821	0.540933	-0.208084	-0.351008	-0.761501			1
	AT3G29034	1.668	-1.50561	-1.3418	0.149726	-0.172955	-0.13008	0.374723	-0.0118762	0.969879			2
	AT1G78190	1.4844	-1.05402	-1.14877	-0.127384	-0.964246	-0.0963629	0.0590795	0.331668	1.51564			2
	AT2G45220	1.71056	-1.23364	-0.865547	-0.117138	-1.07996	0.840229	0.0650676	-0.243406	0.923828			2
	AT1G33030	1.87952	-1.28315	-0.962357	-0.135965	-0.951992	0.287434	0.207211	0.0412783	0.91802			2
	AT1G61420	1.91001	-0.797603	-1.10446	-0.737463	-0.587718	0.456448	-0.0254207	-0.265736	1.15194			2
	AT1G28190	1.85956	-1.34778	-1.38775	0.0786673	0.0412022	0.429052	-0.507534	0.447738	0.386838			2
	AT3G27900	1.11291	-0.318337	-1.98899	-0.854773	-0.428738	0.524651	0.921835	0.773178	0.258266			2
	AT2G04860	1.14442	-0.958807	-1.48051	-0.923038	0.00673019	-0.304012	1.04336	0.254864	1.21698			2
	AT5G09290	1.43374	-1.23276	-0.796023	-0.6583	-0.676436	0.924902	1.13214	0.550706	-0.677969			2
	AT4G26120	1.64377	-1.32524	-0.535915	-0.668602	-0.82794	0.640879	1.19242	0.316057	-0.435424			2
	AT3G49340	1.64455	-0.918875	-0.805234	-0.752284	-0.713635	1.08866	1.07551	0.00227888	-0.620972			2
	AT3G25020	1.74016	-1.06314	-1.00612	-0.756661	-0.339533	0.967383	0.906783	0.151494	-0.600373			2
	AT1G05340	1.6328	-0.836307	-0.805616	-0.946915	-0.476515	0.145839	1.25617	0.809675	-0.779125			2
	AT2G25090	1.92138	-0.665673	-0.430231	-1.66819	-0.466527	0.333548	0.507983	0.550797	-0.0830829			2
	AT3G10815	2.03006	-1.05342	-0.594659	-0.608522	0.215752	0.209305	0.037812	0.863034	-1.09937			2
	AT3G60420	2.07219	-0.990983	-0.679187	-0.239142	-0.177667	0.760584	-0.0764877	0.491657	-1.16097			2
	AT3G54420	2.08445	-0.909899	-1.21102	-0.702137	0.00305165	0.425832	0.349985	0.51041	-0.550666			2
	AT5G55170	2.1246	-1.51107	-0.38112	-0.498537	0.316115	0.489681	0.23776	-0.15367	-0.623757			2
	AT1G61560	2.09535	-1.55957	-0.753465	-0.373131	0.259095	0.573893	0.0801915	-0.0733301	-0.24903			2
	AT1G28480	2.01844	-0.982409	-0.98295	-0.288648	-0.478506	1.23265	0.0474114	-0.298132	-0.267853			2
	AT5G08240	2.09364	-1.18876	-0.650505	-0.34644	-0.560211	1.12488	-0.161651	-0.213254	-0.097692			2
	AT3G12220	2.37869	-0.79203	-0.70017	-0.236731	-0.524685	0.763196	-0.130424	-0.435179	-0.322663			2
	AT1G47890	2.32014	-0.875804	-0.672378	-0.38939	-0.594884	0.824733	0.0367989	-0.32954	-0.319674			2
	AT5G24530	2.27702	-0.87962	-0.765507	-0.507766	-0.560657	0.895038	-0.110596	-0.242659	-0.105252			2
	AT1G76970	2.18748	-1.1345	-0.931567	-0.0158024	-0.396963	0.70877	0.0255874	0.166479	-0.609479			2
	AT1G13470	2.28043	-1.0666	-0.80819	-0.15816	-0.52383	0.537962	0.162631	0.177464	-0.601715			2
	AT2G44290	2.2255	-0.873635	-1.04463	-0.0146475	-0.594657	0.741148	0.0969874	-0.00684015	-0.52922			2
	AT2G25440	2.24811	-0.930008	-0.783397	-0.158721	-0.713128	0.845143	-0.299906	0.128066	-0.336162			2
	AT3G51330	2.48809	-0.671539	-0.558294	-0.537358	-0.158818	0.510777	-0.11676	-0.502623	-0.453472			2
	AT3G24900	2.49014	-0.613309	-0.63365	-0.457399	-0.248612	0.51469	-0.0944229	-0.382929	-0.574509			2
	AT1G02230	2.52667	-0.581483	-0.680171	-0.388462	-0.132978	0.405217	-0.215766	-0.449319	-0.483706			2
	AT4G37370	2.44454	-0.872042	-0.763195	-0.496761	0.038609	0.452526	-0.175184	-0.318896	-0.309601			2
	AT5G64510	2.46036	-0.611044	-0.650481	-0.58127	-0.184574	0.468682	-0.206526	0.0227388	-0.717885			2
	AT5G26690	2.30532	-0.780509	-0.698261	-0.595945	0.0691583	0.709427	0.114121	-0.359697	-0.763615			2
	AT4G00700	2.32575	-0.869463	-0.742061	-0.446356	-0.399659	0.63472	0.122904	0.0817183	-0.707557			2
	AT2G33580	2.36268	-0.750003	-0.854713	-0.23421	-0.359525	0.510307	0.224855	-0.11417	-0.785223			2
	AT3G48850	2.41612	-0.921221	-0.883003	-0.267854	-0.234714	0.289646	0.121041	0.0344559	-0.554474	PSR		2
	AT3G11010	2.20231	-0.830725	-0.817053	-0.296905	-0.212229	0.961637	0.0637356	-0.255306	-0.815462			2
	AT2G47130	2.11754	-0.965345	-0.841225	-0.161999	-0.202982	0.95791	0.268707	-0.329657	-0.842948	PSR		2
	AT2G18660	2.13736	-1.03592	-0.682603	-0.143292	-0.329765	1.04889	0.129669	-0.477649	-0.646686	PSR		2
	AT5G63225	2.02379	-0.936089	-0.827298	-0.208099	-0.598101	1.02839	0.559976	-0.40308	-0.639483			2
	AT3G22235	2.06766	-1.02363	-0.968428	0.0174246	-0.337772	0.670465	0.606728	-0.146015	-0.886429			2
	AT3G22231	2.08402	-0.984337	-0.961102	-0.204132	-0.303522	0.775991	0.534976	-0.0846318	-0.857262			2
	AT3G56400	2.1756	-1.18124	-0.944289	-0.110111	-0.208513	0.518698	0.499904	-0.126103	-0.623949			2
	AT4G13510	2.11835	-1.28665	-0.57632	-0.141597	-0.503006	0.755733	0.417694	-0.0768096	-0.707399			2
	AT3G26210	2.16281	-1.19256	-0.611971	-0.129123	-0.388904	0.587717	0.622453	-0.334098	-0.716325			2
	AT2G31880	2.32088	-0.996629	-0.374325	-0.229576	-0.202058	0.662797	0.173334	-0.678087	-0.676339			2
	AT1G07000	2.22715	-1.07407	-0.451743	-0.0509518	-0.31086	0.707132	0.341638	-0.659255	-0.729043			2
	AT5G08790	2.34715	-1.12797	-0.722667	0.0124613	0.0464927	0.351891	0.0942852	-0.328117	-0.67352			2
	AT1G65500	2.07251	-0.983628	-1.23311	-0.499935	-0.38912	0.689012	0.396104	-0.327815	0.275973			2
	AT5G46050	2.21298	-1.14941	-0.893187	-0.566385	-0.395293	0.538529	0.203767	-0.270474	0.31948			2
	AT2G31865	2.17175	-1.17164	-0.662189	-0.557795	-0.633987	0.733267	-0.0865983	-0.206709	0.413902			2
	AT5G25910	2.11486	-0.878764	-0.596248	-0.971297	-0.00191535	0.918338	0.276106	-0.718548	-0.142532			2
	AT3G22910	2.38784	-0.760158	-0.730982	-0.955775	-0.110227	0.401216	0.147618	-0.242586	-0.13695			2
	AT2G36780	0.952347	-1.29985	-0.379652	-0.904065	-0.514751	1.21989	0.550779	-0.888239	1.26354			2
	AT2G04040	0.807326	-1.19523	-0.783455	-0.606251	-0.147157	1.21262	0.303439	-1.07444	1.48315	PSR		2
	AT4G15990	0.342888	-0.322778	-0.389776	-1.98416	0.430116	1.58876	0.574521	-0.677225	0.437659			2
	AT5G59580	-0.13061	-0.993879	-0.718675	-0.242509	-0.666222	2.17299	-0.650459	0.420586	0.808783			2
	AT1G29860	-0.20955	-1.35082	-0.67424	-0.525545	-0.596123	1.47463	-0.230901	0.515006	1.59755			2
	AT5G22300	-0.596328	-0.496475	0.222508	2.4702	-0.652977	-0.617017	-0.074047	0.319951	-0.575815			14
	AT1G12110	-0.69114	-0.521877	0.563347	2.36965	-0.879029	-0.567051	0.271164	-0.295633	-0.249428			14
	AT4G20370	-0.846621	-0.948729	0.147198	2.29421	-0.7862	0.352648	0.0589442	0.261335	-0.532782			14
	AT3G16360	-1.04998	-0.658095	0.382293	2.36852	-0.406008	0.0616727	-0.0523104	0.0821323	-0.728223		ABA	14
	AT4G10270	-0.494019	-0.578215	0.870951	2.33433	-0.378577	-0.165853	-0.162691	-0.713046	-0.712886			14
	AT4G36770	-1.06557	0.110712	0.336531	2.22257	-0.511115	0.141349	-0.278817	-1.17912	0.223454			14
	AT4G12330	-0.136103	-0.33723	-0.193136	2.48453	-0.849764	0.243305	-0.42266	-0.834008	0.0450609			14
	AT4G39250	-0.335335	-0.214217	-0.408648	2.65714	-0.394197	-0.418002	-0.4017	-0.293201	-0.191844			14
	AT1G73600	-0.339818	0.0417247	0.112198	2.52089	-0.748521	-0.629612	-0.704759	-0.00330076	-0.248804			14
	AT3G44990	-0.287235	0.884193	-0.528809	2.22178	-0.625818	-0.709793	-0.879702	0.31457	-0.389187			14
	AT5G51850	-0.39359	-0.1865	-0.552058	2.40035	-0.371793	0.592517	-0.782104	0.0899011	-0.796724			14
	AT1G05680	-0.731421	-0.071196	0.124321	2.3622	-0.0500657	0.157215	-1.23325	0.00467878	-0.562482			14
	AT5G45080	-1.04138	0.227635	-0.353615	2.37789	-0.331312	0.0404641	-0.183939	0.21023	-0.945977			14
	AT5G54130	-0.357511	0.707285	-0.517784	1.8717	-0.543494	1.10043	-1.24499	-0.388554	-0.627085			14
	AT2G26695	-0.594912	0.289855	0.633464	1.81542	-0.889119	0.780607	0.0542818	-0.671279	-1.41831			14
	AT4G15500	0.0655446	0.531645	-0.286834	2.29179	-0.791523	0.149516	-1.14318	-0.61948	-0.197486			14
	AT1G76240	0.213508	1.07209	-0.81422	1.9281	-0.216176	0.0774011	-1.4192	-0.463177	-0.378319			14
	AT2G20880	0.403581	0.849307	-0.902356	1.91126	-1.00552	0.146878	-1.24697	-0.234432	0.0782505			14
	AT5G49480	0.888122	0.490914	-0.793497	2.04313	-0.557017	-0.415793	-1.25351	-0.325359	-0.0769843			14
	AT5G47230	1.00032	-0.563161	-0.71767	2.14847	-0.332493	0.327641	-0.841186	-0.283398	-0.738527			14
	AT5G12470	0.564489	1.11881	0.754379	1.46037	-0.705761	-0.758749	-1.23621	-1.05089	-0.146436			14
	AT2G31250	-0.24399	1.62354	0.330146	1.46843	-0.416673	-0.984312	-1.01914	-0.913274	0.155276			14
	AT5G53290	0.261917	1.09466	0.177114	1.60571	-0.978455	-0.81822	-1.56527	0.00701862	0.21552			14
	AT3G56220	0.283686	0.696401	0.15836	2.1528	-0.0612804	-0.85075	-1.1201	-0.636204	-0.622914			14
	AT2G20750	0.250146	0.7477	0.233195	2.12091	-0.222204	-0.413057	-0.982413	-0.605677	-1.1286			14
	AT2G37720	0.360689	1.16144	-0.22538	1.93303	-0.362265	-0.130313	-0.920179	-0.698965	-1.11806			14
	AT5G52930	0.161095	1.83652	-0.661607	1.2594	-0.903504	-1.07175	-0.743515	0.223023	-0.0996562			14
	AT5G62730	0.183522	-0.0238935	-0.915104	2.18668	-0.427908	-0.190139	-0.605088	-1.0367	0.828633			12
	AT1G07050	0.568313	-0.333511	-0.744761	1.6924	-0.478804	-0.623805	-1.35545	-0.0246433	1.30025			12
	AT5G46600	-0.643558	0.18399	-0.0668705	1.98976	-0.851254	-1.044	-0.782381	0.146498	1.06782			12
	AT3G14395	-0.69599	0.114137	-0.536878	2.16342	-0.700708	-0.778797	-0.789006	0.431575	0.792251			12
	AT5G16570	-0.730201	-0.559883	0.0331411	2.30158	-0.788336	-0.809209	-0.236391	0.0696158	0.719683			12
	AT1G74870	0.0360631	-0.288963	-0.536925	1.0727	-1.0269	-1.23494	-0.64147	1.14921	1.47121			12
	AT1G53035	0.138875	-0.38219	-0.273848	1.72538	-0.847398	-1.30527	-0.712001	0.337285	1.31917			12
	AT2G16570	-0.19211	0.269612	-0.309895	0.693565	-0.370314	-1.5787	-1.00152	0.705062	1.7843			12
	AT1G75030	-0.522548	-0.684632	0.285025	0.794309	-0.805558	-0.856551	-0.676486	0.321039	2.1454			12
	AT3G50260	0.196309	-1.33938	0.949518	1.15472	-1.05718	0.0521154	-0.236501	-1.02534	1.30574			12
	AT4G16260	-0.134004	-1.73505	0.387884	1.39088	-1.04958	0.709148	-0.627007	0.122908	0.934818			12
	AT2G32200	0.743168	-1.09582	0.623439	0.722948	-0.493601	0.470146	-1.70954	-0.545546	1.28481			12
	AT1G54000	0.478458	-0.736931	0.15608	1.05865	-1.39078	0.364775	-1.46686	0.183797	1.35281			12
	AT4G39940	-0.741166	-0.805937	-0.89686	1.36654	-0.205409	0.766089	0.0721542	1.52541	-1.08082			11
	AT2G36970	-0.542882	-0.733548	-0.985176	1.52463	-0.153642	0.736314	0.306483	1.18899	-1.34117	PSR		11
	AT1G17170	-0.536734	-0.946718	-0.963333	1.55115	-0.601776	0.588354	0.175323	1.47893	-0.745191			11
	AT2G28160	-0.279784	-1.20525	-0.283935	1.3387	-0.414042	0.29136	0.756667	1.26685	-1.47057			11
	AT1G74290	-0.662749	-1.19345	-0.159294	1.41536	-0.639328	0.341194	0.344083	1.5637	-1.00951			11
	AT2G31230	-0.275267	-0.535851	-0.867786	2.05317	-0.774052	0.0085366	0.179404	1.10958	-0.89774			11
	AT5G56840	-0.875892	-0.685741	-0.760483	2.00047	-0.483295	0.151755	0.151348	1.1935	-0.691664			11
	AT4G05020	0.178675	-1.14368	-0.741908	1.36451	-1.03658	0.0109812	0.0951108	1.72133	-0.448443			11
	AT1G61800	0.202499	-0.900603	-0.919942	1.12624	-0.577904	-0.142293	-0.255908	2.06364	-0.595728	PSR		11
	AT2G38790	-0.164517	-1.19304	-1.01306	1.00564	-0.560654	0.340088	0.197302	1.93498	-0.54674			11
	AT4G36950	-0.160789	-1.05471	-0.684816	1.10976	-0.820896	1.02068	-0.610567	1.6849	-0.483568			11
	AT3G44450	-0.136996	-0.271079	-0.666912	2.51542	-0.616514	-0.235242	-0.568333	0.423999	-0.444342			11
	AT4G01360	0.0451448	-0.847166	-0.652814	2.37329	-0.659152	-0.126289	-0.523121	0.65408	-0.263974			11
	AT5G37600	0.564256	-1.08141	-0.489105	2.03184	-0.934002	-0.45756	-0.0553329	0.907451	-0.486131			11
	AT4G17670	0.117904	-1.08615	-0.412875	1.99113	-0.9765	-0.207227	0.0425761	1.14077	-0.60963			11
	AT1G04660	-1.1281	0.277137	0.58057	1.17307	-1.05421	-1.40216	0.355528	1.31176	-0.113587			11
	AT5G17330	-0.152404	-1.48843	1.35172	1.1296	-0.772547	1.0378	0.16503	-0.361821	-0.908954			11
	AT5G10380	0.875036	-1.03482	0.325715	0.64789	-1.2151	1.26721	0.274475	0.38628	-1.52669			11
	AT3G08885	-1.39909	-0.576978	0.785054	0.879275	0.230703	1.44382	0.00483918	0.105859	-1.47348			11
	AT1G27045	-1.71693	-0.517803	0.77051	1.54298	-0.509972	0.632341	0.798129	-0.417862	-0.581385			11
	AT2G18210	1.00129	0.313231	-0.43028	1.79657	0.376235	-0.301629	-1.45808	-1.02712	-0.270211			19
	AT1G61470	1.70019	0.383705	-0.602951	1.33932	0.348466	-0.576205	-0.645745	-1.1137	-0.833083			19
	AT2G43050	0.379495	-0.733602	-0.336994	1.68915	1.53611	-0.103806	-0.727147	-0.878314	-0.824888			19
	AT4G36500	0.768027	-1.01129	-0.751518	2.20599	-0.165309	0.00111884	-0.274866	-0.912984	0.140828			19
	AT2G22880	1.36834	-1.21773	-0.259236	1.5394	-0.200019	-0.0321405	-0.0244339	-1.4464	0.272236			19
	AT1G22600	0.976234	-0.0230859	-0.246594	2.06461	-0.417694	-0.152311	-0.297996	-1.51083	-0.392337		ABA	19
	AT1G56250	1.4395	-0.540667	-1.44308	0.58696	0.0178373	0.485439	1.03147	-0.212344	-1.36512			19
	AT1G05560	0.120524	0.00708502	-1.51561	1.44228	0.459623	0.176711	1.07411	-0.310149	-1.45458			19
	AT5G65350	0.623644	-0.121322	-1.49881	-0.48788	-0.485827	-1.1724	1.42101	0.851933	0.869651			18
	AT4G22760	0.0808757	-0.261998	-1.99388	0.343897	-0.550542	-0.582355	1.12924	0.577952	1.2568			18
	AT1G48390	-0.047544	-0.302243	-1.36039	0.208777	0.0579691	-1.1746	2.11441	0.126191	0.377431			18
	AT1G22980	-0.341651	-0.704676	-1.51632	0.181206	-0.279355	-0.560742	1.95449	0.773958	0.493085			18
	AT5G14000	0.0409596	-0.631331	-1.51901	0.8569	-0.735572	0.384555	1.64787	-0.78136	0.736986			18
	AT4G20770	1.44569	0.964007	-1.02266	-0.11614	-0.821348	-1.25367	1.19119	-0.494527	0.107464			18
	AT4G18197	0.668196	-0.935483	0.0601587	0.937571	0.217326	0.305431	0.939156	-2.18475	-0.00760331			18
	AT1G08930	0.799447	-0.848219	0.48409	-0.70874	0.0563618	-0.327668	1.66144	-1.65615	0.539444			18
	AT5G47220	0.272871	-0.925007	0.856225	0.890346	-0.713534	-0.357476	1.79916	-0.843346	-0.979244			18
	AT3G50470	0.971745	-1.36427	0.468784	0.566862	-0.706315	-0.0362386	1.66908	-1.04507	-0.524582			18
	AT4G13820	0.997267	-0.676103	-1.13987	-0.710926	-0.0457167	1.20901	1.55335	-0.308519	-0.878495			9
	AT1G33720	0.952346	-1.15041	-0.0237037	-0.934938	0.355579	1.03629	1.41761	-0.426931	-1.22584			9
	AT5G53550	0.707118	-1.05001	-0.465023	-1.36804	0.00867573	0.82253	1.84077	-0.49458	-0.00144825			9
	AT2G26560	0.81233	-1.25616	0.0456515	-0.620647	-0.156224	0.18194	2.14163	-0.763013	-0.385513			9
	AT5G43180	0.782044	-0.899804	-1.05612	-0.466433	0.869184	0.494427	1.55093	0.0800594	-1.35428			9
	AT2G28780	0.44004	-1.09206	-0.898834	-0.722953	1.14759	0.645614	1.2609	0.519552	-1.29986			9
	AT1G73066	0.367737	-0.217346	-0.818194	-1.13134	0.823273	-0.186873	1.71501	0.739178	-1.29144			9
	AT2G25790	0.359365	-0.49651	-1.09797	-1.46192	0.969521	0.33918	1.53853	0.576142	-0.72634			9
	AT1G49310	0.598444	-0.817428	-1.50675	-1.27349	0.796358	0.333072	1.44314	0.498612	-0.0719527			9
	AT3G01080	1.13158	-1.32381	-0.207438	-0.0622686	-0.836766	0.0397515	1.8526	0.255469	-0.849115			9
	AT1G21520	0.794347	-1.18538	-0.0554597	-0.317717	-0.883502	-0.0646553	2.20011	-0.0033905	-0.484352			9
	AT4G18010	0.0661844	-1.07667	-0.789598	0.726973	-0.268101	-0.353465	2.17705	0.320831	-0.803203			9
	AT1G12290	0.434308	-0.834655	-0.647614	-0.412626	-0.572756	0.155109	2.04908	0.90444	-1.07528			9
	AT4G28490	0.322034	-0.985491	-0.734353	-0.242184	-0.444506	0.435876	2.14932	0.52253	-1.02323			9
	AT5G18780	0.334568	-1.20213	-0.748219	-0.202361	-0.440922	0.416465	1.76939	1.11847	-1.04527			9
	AT2G02350	0.71532	-0.579152	-1.02549	0.130366	-1.31615	-0.0538276	1.69066	1.05423	-0.615947			9
	AT2G15042	-0.117824	-1.28577	-0.775945	-0.0641748	-0.758196	0.952795	1.99166	0.399995	-0.342531			9
	AT2G15040	-0.16513	-1.3103	-0.764797	-0.0222871	-0.613654	0.838418	2.04671	0.443781	-0.452739			9
	AT3G26220	-0.0143397	-1.45415	0.0273266	-0.304891	-1.041	0.323086	2.1161	0.354327	-0.0064543			9
	AT3G09660	0.140021	-0.605819	-1.36378	-1.09767	0.0503393	0.353691	1.84018	0.974536	-0.291499			9
	AT2G24592	0.179942	-0.295746	-1.59163	-0.700632	-0.417584	-0.108143	1.82927	1.14962	-0.0451037			9
	AT1G63230	0.227137	-0.656333	-1.74633	-0.216017	-0.118918	0.160244	2.02858	0.488422	-0.166785			9
	AT4G32810	0.349945	-0.500325	-1.18854	-0.953182	-0.616108	0.824195	2.06062	-0.00683669	0.0302299			9
	AT3G48740	0.501309	-0.917351	-1.63366	-0.640053	0.121367	0.729976	1.42663	0.967793	-0.556007			9
	AT3G44550	0.450844	-0.619389	-1.54574	-0.931865	-0.445819	0.743896	1.45042	1.1184	-0.220744		ABA	9
	AT5G15860	0.455827	-1.14447	-0.750484	-0.900827	-0.596255	0.889975	1.56492	1.07592	-0.594607			9
	AT1G68320	-0.701115	-0.47283	-0.239413	-0.341351	-0.551451	0.215625	2.43152	0.458009	-0.798992			9
	AT1G12950	-0.998214	-0.20428	-0.727048	-0.637812	0.0999121	0.371241	2.3187	0.377381	-0.599879			9
	AT5G46410	-0.476434	-0.986379	-0.598801	-0.336476	0.117855	0.446937	2.12557	0.735302	-1.02758			9
	AT5G63850	-0.875823	-1.08713	-0.0337224	-0.245001	-0.149869	0.495051	2.06107	0.772348	-0.936926			9
	AT5G67020	-0.872345	-0.943882	-0.935927	0.17677	0.432835	0.642102	2.09931	0.0575187	-0.656382			9
	AT5G46440	-0.734581	-0.791276	-0.488413	-0.00287877	-0.19087	0.766037	2.25102	0.13311	-0.942151			9
	AT3G13065	-0.950675	-0.357454	-0.17094	-0.983852	-0.0711548	1.05114	2.13436	-0.109352	-0.542074			9
	AT2G25095	-0.68749	-0.629118	-0.70415	-0.627374	0.190277	0.810071	2.29259	-0.115223	-0.529587			9
	AT3G07380	-0.587868	-0.0624745	-0.628087	-0.464672	-0.202742	1.09789	2.11008	-0.109203	-1.15293			9
	AT2G39855	-0.319298	-0.355418	-0.629349	-0.521541	-0.0744402	-0.182247	2.62159	-0.116802	-0.422496			9
	AT2G31751	0.402784	-0.592895	-0.506598	-0.80536	-0.127287	0.114836	2.39833	0.0103415	-0.894152			9
	AT5G49700	-0.246601	-0.530937	0.0606018	-1.29562	0.0446984	0.104392	2.40894	-0.200854	-0.344617			9
	AT4G37520	-0.327084	-0.747002	0.182817	-1.04077	0.0577855	-0.0313805	2.45609	-0.39803	-0.152429			9
	AT5G56230	0.171129	-0.561041	0.358941	-0.869633	-0.17224	-0.0782141	2.41053	-0.373552	-0.885922			9
	AT5G42200	-1.0003	-0.455019	-0.0764099	-1.33253	0.0268828	-0.160186	1.94308	1.09863	-0.0441517			9
	AT1G23730	-0.675059	-0.652753	-0.237773	-1.26366	0.149564	-0.181958	2.1978	0.755422	-0.0915767			9
	AT4G31910	-0.899441	-0.728695	-0.44761	-1.08881	0.0893081	0.359817	2.11014	0.803052	-0.19776			9
	AT5G25280	-0.852344	-1.22684	0.302156	-1.26522	0.226081	0.424873	1.79813	0.763194	-0.170023			9
	AT4G16000	-0.0844289	-0.615647	0.0874513	-1.70355	-0.211339	0.120861	1.78708	1.10327	-0.4837			9
	AT5G64260	-0.468101	-0.54325	0.0949808	-1.56286	0.429996	0.12976	2.15821	0.150912	-0.389655			9
	AT4G16008	-0.452492	-0.505009	-0.139893	-1.35595	0.0423447	0.293029	2.14893	0.683092	-0.714057			9
	AT4G27260	-0.451832	-0.719076	-0.487796	-1.14438	0.6606	0.676319	2.01277	0.290953	-0.83756			9
	AT3G26550	-0.5721	-0.923038	-0.750175	-1.11017	-0.0100013	0.891094	2.03285	0.194699	0.246836			9
	AT3G14990	-0.329121	-1.28824	-0.883436	-1.09958	0.215668	0.939185	1.64519	0.77904	0.0213001			9
	AT3G21710	-0.742271	-0.998016	-0.500855	-1.22272	-0.418937	1.06808	1.58852	0.853548	0.372646			9
	AT3G29670	-0.556436	-0.5346	-0.244506	-1.77372	0.106371	0.283925	1.86001	0.802478	0.0564772			9
	AT4G34250	-0.524723	-0.306131	-0.731507	-1.56675	0.0655885	0.478904	2.02712	0.546012	0.0114917			9
	AT2G28870	-0.744777	-0.7813	-0.392972	-0.695572	-0.480819	0.0698317	1.91837	1.4667	-0.359462			9
	AT5G02020	-0.652632	-0.856824	-0.0528913	-0.962325	-0.470698	0.110364	1.88283	1.40388	-0.401709			9
	AT1G22110	-1.13125	-0.660893	0.246457	-1.04714	-0.295502	-0.0242605	1.94766	1.10672	-0.141792			9
	AT1G10140	-0.626733	-0.8207	-0.0392747	-0.7669	-0.560716	-0.364924	2.23671	0.945273	-0.00273182			9
	AT1G62770	-0.828829	-0.683435	0.0385469	-0.870944	-0.239353	-0.277568	2.27502	0.842768	-0.256202			9
	AT3G26740	-0.886522	-0.97994	-0.0762205	-0.684721	-0.289724	-0.134847	2.10077	1.11255	-0.16134			9
	AT5G14450	-0.948645	-0.901822	-0.186335	-0.308718	-0.178132	-0.355273	2.16584	1.08239	-0.369306			9
	AT3G22886	-0.777603	-0.87817	-0.344622	-0.231069	-0.343799	-0.502926	2.31533	0.844652	-0.081788			9
	AT4G16146	-0.779979	-1.07997	0.541044	-0.303863	-0.615181	-0.711978	1.68899	1.43892	-0.177992			9
	AT3G50650	-0.598693	-1.02854	-0.0669644	0.0954611	-0.196254	-0.181531	2.39953	0.359185	-0.782194			9
	AT1G68460	-0.927208	-0.579887	0.213201	-0.00404997	-0.293842	-0.691076	2.35136	0.541679	-0.610175			9
	AT5G16560	-0.645686	-0.617279	-0.31496	0.0550019	-0.503159	-0.35973	2.42842	0.618657	-0.66127			9
	AT4G30270	-0.672455	-0.718238	-0.362492	-0.208387	-0.469967	-0.0788312	2.46105	0.559465	-0.510147			9
	AT5G01740	-0.479471	-0.568645	-0.512757	-0.124269	-0.448788	-0.582202	2.41062	0.773354	-0.467839			9
	AT5G06530	-0.577206	-0.570629	-0.298921	-0.393205	-0.28759	-0.202916	2.49495	0.523994	-0.68848			9
	AT3G10120	-0.495293	-0.747048	-0.330784	-0.48522	-0.285211	-0.279797	2.40783	0.767773	-0.552253			9
	AT4G19420	-0.724143	-0.816285	0.18831	-0.800469	-0.411925	-0.0864531	2.43478	0.154948	0.0612325			9
	AT1G19510	-0.975432	-0.580794	-0.0539695	-0.525296	-0.575262	-0.204338	2.37784	-0.0927949	0.630049			9
	AT5G24910	-1.08591	-0.326475	-0.422967	-0.7574	-1.07881	0.669318	1.92521	0.716564	0.360466			9
	AT5G62280	-0.773232	-0.672049	1.05328	-0.34006	-0.327251	-0.447574	2.25553	-0.215652	-0.532992			9
	AT5G39610	-0.644061	-0.64461	0.951345	-0.313952	-0.508173	-0.502438	2.32374	-0.195669	-0.466178			9
	AT5G44260	-0.829082	-0.736013	1.18261	-0.501609	-0.486903	-0.603254	2.1172	0.0446937	-0.187644			9
	AT5G07100	-1.15571	-1.20001	1.28729	-0.313673	-0.0751255	0.155255	1.81712	-0.210454	-0.304684			9
	AT5G25820	0.789828	-1.71105	-0.607139	0.776922	-0.760803	-0.284427	0.50983	1.5731	-0.286258			6
	AT3G16565	0.929663	-1.53848	-0.924442	0.592742	-0.773317	-0.075462	0.684234	1.52217	-0.417102			6
	AT3G45290	0.44464	-1.29614	-1.04167	0.78333	-0.719976	0.135338	0.727558	1.68557	-0.718656			6
	AT4G03320	0.62186	-1.22205	-1.17136	0.506708	-0.705994	-0.55224	0.990686	1.64143	-0.109037			6
	AT5G66910	0.519556	-1.35492	-0.907324	0.62623	-0.62898	0.100813	1.43694	1.14948	-0.941796			6
	AT4G26060	0.677732	-1.47722	-0.900962	0.245631	-0.6595	0.1227	1.42034	1.24894	-0.677661			6
	AT2G19130	0.578712	-1.56079	-1.13872	0.773451	-0.867212	0.412674	1.21989	0.905116	-0.323131			6
	AT3G61280	0.387871	-1.21863	-0.895573	0.023172	-0.778237	0.175545	1.26548	1.69976	-0.659387			6
	AT1G45145	0.364417	-1.28074	-0.752677	-0.220498	-0.697611	0.297447	1.22076	1.7541	-0.685202			6
	AT5G45380	0.713925	-1.32204	-0.720445	0.156785	-0.811732	0.209904	0.913367	1.71302	-0.852785			6
	AT4G16960	0.820206	-1.48733	-1.00829	-0.112015	-0.356248	0.325757	1.41425	1.14293	-0.739257			6
	AT3G14620	0.796792	-1.49779	-1.13832	0.126238	-0.404961	0.25699	1.06861	1.42678	-0.634346			6
	AT5G05340	0.76237	-1.17225	-1.07372	-0.267836	-0.396545	0.0991776	0.959704	1.79731	-0.70821			6
	AT1G29240	0.574557	-1.00415	-1.33753	-0.15436	-0.516243	-0.131523	1.16694	1.75471	-0.352395			6
	AT4G15610	0.849636	-1.46582	-1.02788	-0.338212	-0.70837	0.225505	1.01198	1.54082	-0.0876552			6
	AT5G61430	0.431707	-1.37071	-1.17049	0.297236	-0.354507	-0.210285	1.86886	0.839218	-0.331025			6
	AT1G74280	0.86959	-1.56489	-1.33789	-0.059205	-0.320366	0.250311	1.63161	0.394146	0.136689			6
	AT1G10040	0.657544	-0.911574	-1.94602	0.429846	0.0657412	0.0378703	1.29662	0.895436	-0.525465			6
	AT1G73810	1.32232	-1.39489	-1.07824	0.257396	-0.381207	0.123848	0.672597	1.32295	-0.844783			6
	AT4G20110	1.26979	-1.43797	-0.855771	0.088925	-0.805026	0.278536	0.981615	1.1821	-0.702195			6
	AT3G51890	1.2429	-1.38869	-1.11009	0.401282	-0.610229	0.427814	1.06264	0.838218	-0.863843			6
	AT3G56710	1.11023	-1.38738	-1.21255	0.5586	-0.727023	0.542515	0.826879	1.01384	-0.725101			6
	AT4G19970	1.17559	-1.13001	-1.33147	0.517173	-0.633851	0.137606	0.27118	1.57224	-0.578454			6
	AT3G09830	1.43753	-1.6092	-1.02427	0.953943	-0.658736	0.589612	0.348182	0.472065	-0.509134			6
	AT2G40750	1.58701	-1.31736	-1.0799	0.766248	-0.802899	0.5477	0.426093	0.591701	-0.718592	PSR		6
	AT2G46620	1.16817	-1.50037	-1.10456	0.884476	-0.769074	0.431422	0.312792	1.10708	-0.529942			6
	AT4G18880	1.70979	-1.17419	-1.26518	0.737033	-0.653202	0.239237	0.230068	0.795898	-0.619449			6
	AT1G72910	1.33965	-1.16808	-1.36473	0.830831	-0.550273	0.615343	0.277239	0.884556	-0.864541			6
	AT5G49520	0.985486	-1.58214	-1.38486	0.0611151	-0.629396	0.136176	0.70984	1.19402	0.509758			6
	AT5G26340	1.25399	-1.65454	-1.22072	0.0198279	-0.555439	0.206714	0.227616	1.25674	0.465823	PSR		6
	AT3G28850	1.10321	-1.93668	-1.19476	-0.0698987	-0.0693775	0.813766	0.180556	0.912192	0.260993			6
	AT3G11080	1.68598	-0.893565	-0.979368	-0.396932	-0.564176	0.813599	0.882283	0.542662	-1.09048			6
	AT1G56550	1.68171	-1.11102	-1.12705	-0.502732	-0.424105	0.721674	0.917234	0.578037	-0.733753			6
	AT5G38710	1.32621	-1.41734	-0.939173	-0.0777951	-0.531644	1.08987	0.529576	0.902637	-0.882352	PSR		6
	AT2G25000	1.64476	-1.35289	-1.1654	-0.163908	-0.59927	0.549482	0.43221	1.04062	-0.385589			6
	AT4G23030	1.87515	-1.1112	-0.927385	-0.339206	-0.552762	0.534246	0.174719	1.06552	-0.719093			6
	AT3G28540	1.84574	-1.17424	-0.892856	0.20001	-0.706796	0.430389	0.263908	0.917533	-0.883685			6
	AT3G25610	2.00107	-1.21837	-1.09615	0.0903633	-0.42585	0.577084	0.131395	0.589986	-0.649527			6
	AT4G13900	1.60273	-0.742995	-0.730748	-0.19246	-0.792738	1.06039	0.276603	0.846626	-1.32741			6
	ATMG00670	1.04051	-0.609026	-0.472612	-0.154515	-1.66906	0.57495	0.829961	1.32267	-0.862887			6
	AT4G31230	1.1974	-0.387595	-0.563301	-0.75487	-1.54262	0.557983	0.297546	1.60638	-0.410923			6
	AT5G39090	0.273684	-1.10134	-0.7005	1.30077	-1.05813	0.262876	0.612174	1.40559	-0.995117			6
	AT3G08870	0.628883	-0.848725	-0.929989	1.27376	-0.828808	-0.0238596	0.622075	1.3411	-1.23443			6
	AT4G28390	0.97338	-1.4179	-0.209325	0.573529	-0.999018	0.0585768	0.864415	1.28408	-1.12774			6
	AT4G23130	0.642952	-1.4184	-0.712979	1.39304	-1.17933	0.0165091	1.20971	0.391808	-0.343311			6
	AT1G43910	0.923043	-1.58286	-0.388001	1.31079	-1.18667	-0.223971	0.636256	0.88016	-0.36875			6
	AT3G62040	0.268872	-1.30008	-1.32809	0.871129	0.0995962	0.46865	1.24948	0.802113	-1.13167			6
	AT2G46440	0.433316	-1.19066	-0.869102	1.2169	-0.827511	0.5252	1.30688	0.512674	-1.10769			6
	AT1G65790	1.09283	-1.31748	-0.856999	0.720147	-0.824261	0.606395	1.08464	0.603427	-1.1087			6
	AT1G07620	0.887442	-1.26362	-1.02312	0.461877	-0.530755	0.65958	1.25487	0.767971	-1.21424			6
	AT4G21380	0.959369	-1.22978	-0.8189	1.08743	-0.781182	0.520733	0.743694	0.79946	-1.28083			6
	AT2G46430	1.13521	-1.28463	-1.05646	0.997389	-0.510684	0.643014	0.491915	0.778901	-1.19466			6
	AT4G14400	1.57932	-1.10706	-1.1266	0.908343	-0.617374	0.479842	0.634601	0.291426	-1.0425			6
	AT2G16870	1.75663	-1.06076	-1.04988	0.570816	-0.965517	0.273336	1.0099	0.0419723	-0.576496			6
	AT3G09490	1.54627	-1.24008	-0.825224	0.189825	-0.779548	0.606553	0.949585	0.606024	-1.0534			6
	AT4G23230	1.57191	-1.34848	-0.933312	0.539848	-0.664171	0.358464	1.05707	0.297625	-0.878969			6
	AT1G30757	1.59836	-0.712422	-1.11122	0.876794	-1.39094	0.646313	0.491166	0.162364	-0.560411			6
	AT2G41090	1.07088	-1.2629	-0.600454	1.50163	-0.64435	0.61	0.532484	0.0456787	-1.25297			6
	AT1G66725	0.884904	-0.928481	-1.07419	1.16561	-0.424313	1.00639	-0.0341386	0.813608	-1.40939			6
	AT5G60900	1.35427	-1.03863	-1.0619	0.96296	-0.82928	0.990011	-0.061095	0.65137	-0.967704			6
	AT2G37710	1.39964	-0.929523	-1.10097	1.30982	-0.793569	0.238858	-0.0312391	0.835856	-0.92887			6
	AT1G55910	1.47512	-0.556085	-1.3366	1.07541	-0.46031	0.522566	-0.290221	0.762356	-1.19223			6
	AT3G28890	1.77184	-1.25881	-0.871933	0.132115	-1.15656	0.343647	0.553294	0.799133	-0.312716			6
	AT1G65690	1.83388	-1.21129	-0.820357	0.460114	-1.05414	0.122601	0.0226586	1.01219	-0.365646			6
	AT5G40780	1.94128	-1.57369	-0.274236	0.438063	-0.723438	0.178633	0.28926	0.498785	-0.774663			6
	AT5G44820	1.6339	-1.52675	-0.700997	0.504855	-1.04458	-0.266373	0.974239	0.372991	0.0527152			6
	AT1G15790	1.80114	-1.46542	-0.894121	0.00284959	-0.90962	-0.0632567	0.74794	0.628558	0.151932			6
	AT1G26390	1.29759	-1.45553	-0.920252	0.439549	-1.30292	0.829004	0.678919	-0.113182	0.546829			6
	AT4G22305	1.89027	-1.17656	-0.339162	0.552108	-0.73049	0.623873	0.71838	-0.784493	-0.753922			6
	AT4G14610	2.02706	-1.0386	-0.308099	0.475479	-1.12136	0.4149	0.647432	-0.405124	-0.691693			6
	AT4G00955	1.9128	-0.971433	-0.0903184	0.242407	-1.02724	0.447185	0.972484	-0.856357	-0.629534			6
	AT3G22160	2.14099	-1.23084	-0.237587	0.130046	-0.746984	-0.0892893	0.875033	-0.687354	-0.154021			6
	AT5G39020	1.52138	-1.46723	-0.555282	0.746474	-0.947545	0.118008	1.24084	-0.324158	-0.332489			6
	AT4G04695	2.0687	-0.868289	-0.59619	1.03522	-0.472694	-0.00280081	0.363281	-0.857942	-0.669287			6
	AT4G36150	1.32933	-1.03813	-1.01157	-0.262315	-0.191693	0.591701	1.69121	-0.236779	-0.871763			6
	AT2G14560	1.42979	-1.16529	-1.04258	-0.108704	-0.425599	0.593441	1.45548	0.168399	-0.904937			6
	AT3G48080	1.78164	-1.12299	-0.830869	-0.149806	-0.382527	0.4729	1.29491	-0.185315	-0.877938			6
	AT1G74440	1.33172	-1.4537	-0.501736	0.119055	-0.512429	0.671435	1.52521	-0.353126	-0.82643			6
	AT4G01010	0.964724	-1.48701	-0.626438	0.275368	-0.621777	0.3815	1.63534	0.462775	-0.984485			6
	AT2G23680	1.38504	-1.7387	-0.645316	0.328388	-0.262787	0.083694	1.40074	0.139388	-0.690449			6
	AT5G59670	1.12955	-1.30271	-0.809286	0.736997	-0.79259	1.24636	0.62753	0.25448	-1.09033			6
	AT3G23120	1.07205	-1.18617	-0.964398	0.565678	-0.948571	1.30703	0.700422	0.414675	-0.96072			6
	AT1G04600	0.794235	-1.72065	-0.772934	0.154731	-0.632415	1.47466	0.883119	0.365906	-0.546649			6
	AT3G62780	1.02823	-1.0296	-0.316255	0.558068	-0.360934	0.773826	1.40548	-0.46044	-1.59836			6
	AT5G42530	1.19324	-1.12678	-0.349638	0.315811	-0.658807	0.788133	1.42846	-0.19349	-1.39693			6
	AT1G31580	1.29696	-1.18318	-0.736809	0.0507414	-0.385762	0.949822	1.1172	0.299466	-1.40844			6
	AT2G25510	1.40092	-1.15264	-0.635071	-0.101922	-0.413253	0.83746	1.29886	0.0807445	-1.3151			6
	AT5G61250	0.509681	-1.29056	-0.889546	0.291377	-0.25861	0.832322	1.51222	0.621794	-1.32868			6
	AT1G29715	0.598952	-1.59329	-0.517625	0.649345	-0.352851	1.18181	0.874461	0.521337	-1.36215			6
	AT4G37010	1.97799	-1.1377	-0.998646	-0.30832	-0.607195	0.518558	0.955971	-0.0144672	-0.386197			6
	AT3G22240	1.87598	-1.20328	-1.27674	-0.193704	-0.314986	0.727421	0.769824	-0.00476119	-0.37975			6
	AT3G21780	1.68047	-1.22557	-1.17845	0.0433934	-0.756243	0.970542	0.822828	-0.0585467	-0.298424			6
	AT2G15390	1.89643	-1.51003	-1.05962	0.00243931	-0.0258496	0.713999	0.528922	-0.447959	-0.0983323			6
	AT1G34750	1.84754	-1.27086	-0.819621	0.263661	-0.74556	0.711044	0.608032	0.260792	-0.855022			6
	AT1G23840	1.92212	-1.38903	-0.529168	0.0900106	-0.471849	0.634674	0.658138	0.0951981	-1.01009			6
	AT3G51440	1.86085	-1.15977	-0.650225	-0.351861	-0.714372	0.888114	0.747063	0.236137	-0.855938			6
	AT1G34420	1.90174	-1.11719	-0.846797	-0.248907	-0.579999	0.937805	0.68255	0.08742	-0.816616			6
	AT5G54610	1.9926	-0.959258	-0.817039	0.168181	-0.618216	0.498598	0.73653	0.107107	-1.1085			6
	AT1G21250	1.72151	-1.22984	-0.857714	0.199818	-0.379203	0.530203	1.03009	0.103843	-1.11871			6
	AT2G26440	2.02012	-1.22097	-0.871488	0.301596	-0.491037	0.34811	0.815958	-0.183993	-0.7183			6
	AT5G07760	1.88046	-1.24886	-0.709082	0.145046	-0.7853	1.25377	0.0677301	-0.252439	-0.351329			6
	AT1G70690	2.00616	-1.28514	-0.405909	0.0882827	-0.447507	1.11215	0.115322	-0.609038	-0.57432			6
	AT3G45860	1.67566	-1.44289	-0.210141	-0.285978	-1.02768	1.26492	0.464233	-0.310311	-0.127813			6
	AT3G52430	1.89084	-1.2019	-0.845185	0.674986	-0.169985	0.933915	-0.501442	0.0292356	-0.810462			6
	AT2G38860	1.66375	-1.03803	-1.0502	0.986588	-0.243934	1.05162	-0.421665	-0.0962845	-0.851856			6
	AT1G24147	1.8372	-1.05399	-0.908154	0.654594	-0.35303	0.854847	0.0435534	0.104924	-1.17994			6
	AT1G14080	1.69102	-1.63501	-0.526508	0.896259	-0.298003	0.705789	0.232934	-0.235893	-0.830583			6
	AT5G67340	2.26646	-1.02881	-0.923094	0.278388	-0.598852	0.480874	-0.0527254	0.0997659	-0.522009			6
	AT5G38250	2.3282	-1.09528	-0.578777	0.417762	-0.598589	0.395875	-0.323289	-0.0473285	-0.498574			6
	AT4G23170	2.17686	-0.959329	-0.896702	0.74808	-0.689563	0.168722	0.0887445	0.0439955	-0.680807			6
	AT5G55450	1.97468	-1.19839	-0.725636	0.582608	-0.773356	0.888794	-0.0115465	-0.105261	-0.631891			6
	AT4G34135	2.15308	-0.726544	-0.956091	0.438407	-0.182211	0.748616	-0.341888	-0.132338	-1.00103			6
	AT1G66880	2.13418	-0.748528	-0.930741	0.00971289	-0.288709	1.09297	-0.358597	-0.140687	-0.769602			6
	AT4G38560	2.16356	-0.917931	-0.691177	-0.175985	-0.0988295	1.06681	-0.223899	-0.296999	-0.825546			6
	AT1G58225	2.22761	-0.982296	-0.676529	-0.0715143	-0.126407	0.917664	-0.171439	-0.336459	-0.780626			6
	AT1G24145	2.17123	-1.01324	-0.812464	-0.144601	0.11682	0.847621	-0.212504	-0.0599795	-0.892882			6
	AT4G04490	1.8203	-1.08593	-0.988222	0.00662397	-0.220593	1.22216	-0.122654	0.306145	-0.937835			6
	AT4G01700	1.98358	-1.16395	-0.941415	0.068706	-0.167461	1.06835	0.0696854	-0.123732	-0.793762			6
	AT4G23310	2.00927	-1.1487	-0.573094	-0.286851	-0.56897	1.20281	-0.0950485	0.122464	-0.661886			6
	AT3G57260	2.12645	-0.92743	-0.779388	-0.523906	-0.46221	1.03525	0.0499421	0.136712	-0.655424			6
	AT1G66960	1.68529	-1.02366	-0.694084	-0.573804	-0.545923	1.59408	0.284977	-0.122172	-0.604697			6
	AT5G64000	1.79111	-0.981965	-0.755504	-0.649372	-0.23382	1.46129	0.135516	0.0240922	-0.791343	PSR		6
	AT2G24160	1.76935	-0.732802	-0.810164	-0.505713	-0.00608631	1.53979	0.0859068	-0.402034	-0.938244			6
	AT4G23700	1.70763	-1.11297	-0.624007	-0.46965	-0.00703855	1.64735	-0.139558	-0.51302	-0.488731			6
	AT1G09080	2.06081	-0.697673	-0.619654	-0.552169	0.0376041	1.32011	-0.45306	-0.430705	-0.665265			6
	AT5G55460	1.80403	-1.05028	-0.657472	-0.34647	-0.125867	1.41364	0.334015	-0.577011	-0.794577			6
	AT1G35710	1.89944	-0.912749	-0.744053	-0.469683	-0.173479	1.30974	0.366253	-0.423586	-0.851886			6
	AT3G23010	1.8259	-0.998107	-0.670906	-0.211834	-0.273974	1.22845	0.618938	-0.59372	-0.924746			6
	AT5G52740	1.40441	-1.0574	-1.10908	-0.235954	0.0156638	1.47946	0.664278	-0.181252	-0.980126			6
	AT4G19370	1.66041	-1.18405	-0.584387	0.198522	0.199968	0.997192	0.534074	-0.42036	-1.40136			6
	AT4G21903	1.97559	-1.02671	-0.983123	0.982244	-0.673088	0.542867	-0.501663	0.0182603	-0.334376			6
	AT1G24140	1.93517	-0.745934	-1.05007	0.861423	-0.552629	0.769925	-0.683752	0.148654	-0.682793			6
	AT3G20600	2.17201	-0.537027	-0.943847	0.637585	-0.780697	0.645972	-0.758082	-0.208723	-0.227186			6
	AT1G35210	1.83831	-1.0294	-1.18474	0.656365	-0.0450857	0.766154	-1.05956	0.110135	-0.0521843			6
	AT4G23200	1.86983	-0.743663	-1.02799	1.04665	-0.134364	0.732823	-0.676185	-0.204302	-0.862797			6
	AT3G29000	1.7571	-0.984437	-0.78274	1.33809	-0.279835	0.544034	-0.914713	-0.115326	-0.562172			6
	AT1G58420	1.85758	-0.575486	-0.948856	1.40873	-0.715643	0.290351	-0.635704	-0.115852	-0.565122			6
	AT5G59820	2.15372	-0.369396	-0.749032	0.660297	-0.432536	0.0662955	-1.35842	-0.294309	0.32338			6
	AT3G10930	1.88645	-0.758413	-0.829671	0.737935	-0.644221	0.420307	-1.05972	-0.542646	0.789983			6
	AT5G35735	1.83481	-0.830926	-1.0114	1.20061	-0.604239	-0.225583	-0.869771	-0.0449631	0.551459			6
	AT5G53110	2.27141	-0.794757	-0.848222	-0.474169	-0.482886	0.632023	-0.370104	0.529792	-0.463089			6
	AT1G68620	2.23475	-0.97553	-0.801057	-0.276515	-0.578997	0.501519	-0.203825	0.642626	-0.54297	PSR		6
	AT5G39050	2.24464	-0.622488	-1.29732	-0.424915	-0.383026	0.306846	-0.293929	0.604377	-0.134185			6
	AT3G13380	2.08221	-0.684462	-1.04734	-0.360824	-1.0254	0.558068	-0.201068	0.748732	-0.0699171			6
	AT2G42360	2.35684	-0.576406	-0.725242	-0.292738	-1.07563	0.4358	-0.137095	0.26759	-0.253118			6
	AT3G54960	2.41124	-0.834762	-0.803315	0.311175	-0.606899	0.0943159	-0.541316	0.18	-0.210442			6
	AT2G29350	2.35195	-0.985947	-0.662653	0.0566523	-0.870759	0.0609352	-0.283746	0.445935	-0.112366			6
	AT1G13340	2.15196	-0.867952	-0.970937	0.386095	-0.967878	0.284866	-0.276034	0.574945	-0.315061			6
	AT5G48400	2.39301	-1.02808	-0.624289	0.024214	-0.467181	0.47296	-0.56457	-0.251856	0.0457944			6
	AT1G72280	2.30581	-0.970509	-0.856009	0.229807	-0.358984	0.520584	-0.732565	-0.138779	0.000644697			6
	AT1G32960	2.28054	-1.17652	-0.442641	0.12732	-0.880942	0.436517	-0.471721	0.11648	0.0109648			6
	AT2G25470	2.34766	-0.646876	-0.762027	-0.204742	-0.870697	0.38839	-0.610256	-0.0463345	0.404886			6
	AT2G43570	2.52281	-0.759575	-0.578935	-0.297707	-0.595933	0.0853367	0.159642	-0.0405622	-0.495082			6
	AT2G33080	2.49178	-0.879286	-0.690951	-0.260658	-0.552105	0.254861	-0.0679199	0.0171131	-0.312831			6
	AT5G49680	2.46383	-0.829067	-0.499247	-0.277256	-0.833323	0.375767	-0.00776997	-0.156619	-0.236318			6
	AT5G11920	2.30528	-1.12238	-0.419766	-0.0302446	-0.826371	0.523856	0.204289	-0.161752	-0.472911			6
	AT3G26440	2.16517	-1.29716	-0.796468	-0.261058	-0.700805	0.124607	0.373702	0.515208	-0.123199			6
	AT2G44240	2.06496	-0.851324	0.419149	1.07352	-0.902041	-0.484463	-0.274952	-0.441114	-0.603735			6
	AT1G16510	2.32429	-0.50964	0.303065	0.216076	-0.883798	-4.32e-05	-0.802388	0.207651	-0.855208			6
	AT5G45630	1.82268	0.510284	-0.429331	0.914712	-1.35002	0.17896	-1.00247	0.083172	-0.727986			6
	AT2G29120	1.51894	-1.31549	-0.509888	1.12241	-1.42524	-0.0270886	-0.0476168	0.637192	0.0467861			6
	AT1G67970	1.38608	-1.3842	-0.77997	1.26211	-1.00219	-0.0313102	-0.303776	0.926541	-0.0732776			6
	AT1G79450	0.982424	-1.13053	-1.05902	1.03902	-1.24867	-0.183231	-0.0423537	1.37457	0.267784			6
	AT5G17760	1.54232	-0.902337	-0.925744	1.40972	-0.871015	-0.521469	-0.439992	0.84798	-0.139468			6
	AT1G76980	1.90626	-1.15781	-0.677507	1.2744	-0.619653	-0.183336	-0.587022	0.321793	-0.277122			6
	AT5G46080	1.91983	-0.886464	-0.820684	1.09163	-0.907618	-0.0796289	-0.0534531	0.498886	-0.762498			6
	AT5G46230	2.43249	-0.660189	-0.555439	0.124228	-1.06971	-0.226998	-0.302767	0.163435	0.0949573			6
	AT1G51860	2.29746	-1.23196	-0.382825	0.227471	-0.940126	-0.170563	-0.101669	0.0155493	0.286663			6
	AT1G69930	2.11102	-1.00866	-0.860087	-0.249046	-0.939533	-0.0217118	-0.270161	0.589737	0.648443	PSR		6
	AT5G13490	1.95093	-0.536306	-0.728345	0.521277	-0.685334	-1.22247	-0.510927	0.335973	0.875201			6
	AT1G77810	2.20736	-0.529636	-0.891565	0.631583	-0.818997	-0.727327	-0.499083	0.374762	0.2529			6
	AT5G54490	1.25766	-1.04012	-1.26058	0.189231	-0.115061	1.4441	-0.973729	0.769117	-0.270624			6
	AT2G42350	1.18822	-1.19369	-0.959414	0.580882	-0.830451	1.76099	-0.218127	-0.0832268	-0.245185			6
	AT2G44840	0.573155	-0.812314	-1.14242	1.48708	-0.527018	1.36902	-1.14552	0.174259	0.0237568			6
	AT4G21470	-0.751422	-0.827301	-0.799882	-0.501816	0.432925	1.15016	0.869459	1.5371	-1.10922	PSR		3	Cluster A
	AT2G33770	-0.570781	-0.813155	-0.852631	-0.411126	0.322302	1.05645	1.03698	1.49344	-1.26148			3
	AT1G58280	-0.649368	-0.814261	-0.783543	-0.420387	0.590456	1.102	1.03057	1.29476	-1.35023			3
	AT5G36940	-0.906915	-0.603544	-0.889489	-0.422886	0.578959	1.17884	1.17062	1.1182	-1.22378	PSR		3
	AT4G32270	-0.752626	-0.723844	-1.0094	-0.231224	0.352296	1.14307	1.13044	1.29554	-1.20425			3
	AT5G19430	-0.904288	-1.02643	-0.703044	-0.487287	0.489201	0.952115	1.08581	1.50024	-0.906321	PSR		3
	AT1G08165	-0.926319	-0.962075	-0.843838	-0.308997	0.718619	0.990705	0.885119	1.45377	-1.00698			3
	AT5G01220	-0.697788	-0.823438	-0.869502	-0.751866	0.526752	1.06132	0.975503	1.51234	-0.933315	PSR		3
	AT4G17790	-0.750581	-0.831281	-0.799122	-0.677007	0.367328	1.07447	1.16098	1.43338	-0.978164	PSR		3
	AT1G05610	-0.651878	-0.611512	-0.8065	-0.972251	0.335253	1.01686	1.19452	1.45385	-0.958346			3
	AT3G04350	-0.582996	-0.915169	-0.940248	-0.671841	0.584256	0.95774	1.24516	1.30739	-0.984293	PSR		3
	AT1G08310	-0.695397	-0.864882	-0.897121	-0.820317	0.553171	1.07939	1.33382	1.15367	-0.842338	PSR		3
	AT4G28260	-0.718748	-0.814756	-0.816255	-0.955055	0.742198	1.23767	1.07932	1.11362	-0.867992	PSR		3
	AT5G20410	-0.747342	-0.875339	-0.855009	-0.714012	0.750144	1.16004	0.995755	1.25949	-0.973729	PSR		3
	AT5G15070	-0.8069	-0.685963	-0.996365	-0.86258	0.545266	1.20634	1.03195	1.32399	-0.755737			3
	AT2G38740	-0.824196	-0.877896	-0.652647	0.0918411	0.252566	0.802249	0.967002	1.61119	-1.37011	PSR		3
	AT3G10420	-0.887939	-0.828248	-0.568487	-0.105628	0.332267	1.23623	0.967993	1.26945	-1.41564	PSR		3
	AT1G77145	-0.502043	-0.753571	-0.75324	-0.601812	-0.544341	0.567292	1.08255	2.04249	-0.537328			3
	AT3G03530	-0.52248	-0.663186	-0.708731	-0.696847	-0.352067	0.429867	1.18348	2.02615	-0.696183			3
	AT5G02550	-0.721911	-0.744132	-0.305487	-0.621303	-0.380401	0.711221	1.00537	1.98198	-0.92533			3
	AT4G24890	-0.630007	-0.740165	-0.748218	-0.693874	-0.0857125	0.655776	0.841682	2.09443	-0.69391	PSR		3
	AT4G16540	-0.739245	-0.737916	-0.745283	-0.674789	0.0529663	0.585504	0.915384	2.05233	-0.708949			3
	AT3G27150	-0.601177	-0.779715	-0.833189	-0.706224	0.0722558	0.598777	1.02086	1.97017	-0.741756			3
	AT5G02200	-0.770324	-0.782292	-0.736103	-0.628353	-0.105704	0.580287	1.09898	1.97555	-0.632044	PSR		3
	AT3G61410	-0.503047	-0.757128	-0.754844	-0.650746	-0.161824	0.514083	0.7279	2.22512	-0.639513	PSR		3
	AT1G09500	-0.340532	-0.45711	-0.488359	-0.991602	-0.138581	0.839757	1.03441	1.77301	-1.23099			3
	AT4G31875	-1.06061	-0.629249	-0.600349	-0.504762	-0.23225	0.936328	1.40068	1.51412	-0.823909			3
	AT1G77960	-0.855155	-0.871106	-0.736963	-0.54462	-0.21228	0.742046	1.458	1.61195	-0.591873			3
	AT2G30790	-1.0682	-0.602398	-0.572485	-0.671226	0.0334965	0.625714	0.981363	1.96932	-0.695582			3
	AT2G39800	-0.971762	-0.504522	-0.5789	-0.874493	-0.1841	0.554648	1.13216	1.95039	-0.523413			3
	AT5G20420	-0.966441	-0.634465	-1.02438	-0.761101	0.15418	0.656734	1.51129	1.46202	-0.397825			3
	AT1G30840	-0.862258	-0.289915	-1.02727	-0.637272	-0.467605	0.670089	1.47539	1.62255	-0.483707			3
	AT2G23010	-0.669575	-0.841065	-0.892732	-0.385492	-0.027069	0.243944	0.937725	2.16319	-0.528922			3
	AT2G17280	-0.794066	-1.05959	-0.857052	-0.165909	-0.116168	0.273503	0.912044	2.1143	-0.307055	PSR		3
	AT5G13820	-0.572981	-0.739885	-1.16741	-0.41074	-0.205293	0.425585	0.996255	2.05687	-0.3824	PSR		3
	AT4G02760	-0.696636	-0.700533	-1.3017	0.0490258	0.249008	0.0873476	0.766996	2.09108	-0.544586			3
	AT2G26310	-0.482602	-0.823673	-0.909613	-0.240124	-0.0809159	0.372177	0.562589	2.29416	-0.691998			3
	AT4G26890	-0.573564	-0.840897	-0.853292	-0.382608	0.260834	0.124757	0.690556	2.25167	-0.677454			3
	AT5G09470	-0.514305	-0.868054	-0.871951	-0.33776	0.488824	0.440355	0.523923	2.11085	-0.971881	PSR		3
	AT5G63560	-0.252615	-0.682888	-1.1389	-0.870633	0.0105179	0.0952348	0.992288	2.08867	-0.241676			3
	AT4G02290	-0.530525	-0.425394	-1.15062	-0.702392	-0.0183387	0.10336	1.05991	2.09719	-0.4332			3
	AT5G65530	-0.128	-0.658569	-1.34176	-0.765429	0.219372	0.0779606	1.20343	1.85646	-0.463462			3
	AT3G63280	-0.485929	-0.750639	-1.23288	-0.975406	0.354149	0.398465	0.993977	1.85282	-0.154555			3
	AT2G04800	-0.753865	-0.618558	-1.16901	-0.654626	0.275788	0.2236	1.07793	1.96171	-0.34298			3
	AT4G02050	-0.541281	-1.02691	-0.820705	-0.623306	0.0155342	1.06401	0.961653	1.72281	-0.751805			3
	AT2G46880	-0.643744	-0.834714	-0.835274	-0.747737	0.163512	1.0699	0.955913	1.69436	-0.822209	PSR		3
	AT3G11230	-0.524657	-1.15435	-0.874763	-0.477694	0.276501	1.04382	1.12234	1.47758	-0.888778	PSR		3
	AT4G38740	-0.598388	-0.963271	-0.905586	-0.365181	0.0605808	0.543856	1.1392	1.88055	-0.791765			3
	AT4G26620	-0.657546	-0.948998	-0.83737	-0.439072	0.130717	0.533761	1.18283	1.84744	-0.811761	PSR		3
	AT1G22170	-0.679265	-0.902809	-1.0921	-0.440321	0.504178	0.548228	0.982932	1.81115	-0.731986	PSR		3
	AT4G35750	-0.646081	-0.95845	-0.809678	-0.13346	0.101019	0.780691	0.909093	1.83754	-1.08068	PSR		3
	AT1G74210	-0.68418	-1.05725	-0.855009	0.0178929	0.0660232	0.750402	1.04625	1.72987	-1.01401	PSR		3
	AT3G22740	-0.818457	-0.855758	-0.755739	-0.273639	0.0271304	0.813176	1.21879	1.66327	-1.01877			3
	AT3G10150	-0.841384	-0.769083	-0.761287	-0.30054	0.096219	0.861465	1.03473	1.75018	-1.0703			3
	AT3G46590	-0.764536	-0.829026	-0.905828	-0.354429	0.00213282	0.84589	0.947025	1.87273	-0.813962			3
	AT1G22150	-0.785887	-0.87587	-0.784138	-0.0717286	-0.150369	0.833071	0.846419	1.92142	-0.932913	PSR		3
	AT4G36260	-0.798444	-0.849658	-1.45453	-0.35944	0.181722	0.905309	1.12098	1.49311	-0.239038			3
	AT3G48300	-0.703067	-0.751165	-1.33082	-0.313604	-0.129961	0.642887	1.43911	1.55143	-0.404799			3
	AT4G12080	-0.714386	-0.875772	-0.646802	-0.538954	-0.284969	0.227278	1.31301	1.98522	-0.464627			3
	AT5G09570	-0.706305	-0.766429	-0.750661	-0.696719	-0.048282	0.37266	1.42817	1.809	-0.641437	PSR		3
	AT2G36380	-0.64571	-0.869844	-0.787879	-0.500573	0.120944	0.0961458	1.12906	2.06941	-0.611554			3
	AT2G20550	-0.812384	-0.771096	-0.795915	-0.590087	0.0560808	0.086022	1.24749	2.00422	-0.424338			3
	AT3G12120	-0.703293	-0.602202	-0.693985	-0.57905	-0.0497029	0.0905228	1.39409	1.93521	-0.791593			3
	AT1G62975	-0.83588	-0.452074	-0.718655	-0.611587	0.0323489	0.196779	1.46262	1.80454	-0.87809			3
	AT3G58550	-0.323428	-0.694524	-0.832388	-0.875502	0.163143	0.242974	0.964154	2.09546	-0.739894			3
	AT1G23200	-0.510993	-0.817709	-0.509671	-0.746239	-0.0490616	0.312301	1.0209	2.11068	-0.81021			3
	AT3G62740	-0.56309	-0.721072	-0.631291	-0.589614	0.125315	-0.0121284	1.23759	2.02683	-0.872533			3
	AT4G10380	-0.38739	-0.906832	-0.777805	-0.476269	-0.129196	0.111841	1.25555	2.02106	-0.710963			3
	AT3G03310	-0.375466	-0.987033	-0.800962	-0.616139	0.163065	0.602665	1.37521	1.61908	-0.980417	PSR		3
	AT1G21890	-0.456311	-1.0591	-0.678382	-0.667021	0.36452	0.578325	1.37157	1.55131	-1.00491			3
	AT5G19580	-0.622447	-0.682735	-0.738205	-0.762254	0.313482	0.335545	1.45418	1.66428	-0.961842			3
	AT3G26510	-0.777424	-0.905482	-0.508007	-0.766656	0.356496	0.690619	1.1369	1.71608	-0.942529			3
	AT1G70900	-0.7098	-0.95269	-0.850088	-0.603048	0.362587	0.751852	1.24603	1.59573	-0.840572	PSR		3
	AT3G20660	-0.493011	-1.01717	-0.733488	-0.872063	0.298068	0.521081	1.52405	1.49133	-0.718793	PSR		3
	AT5G03545	-0.48523	-0.823899	-0.905646	-0.868364	0.27881	0.697368	1.44872	1.47629	-0.818052			3
	AT4G31240	-0.559972	-0.790253	-0.800152	-1.08495	0.214716	0.644025	1.51356	1.46119	-0.598161	PSR		3
	AT3G56240	-0.546372	-1.08188	-0.851447	-0.633708	-0.247258	0.619977	1.63722	1.46542	-0.361959			3
	AT3G01970	-0.608659	-1.10152	-0.824906	-0.645037	0.0835991	0.659125	1.64713	1.35766	-0.567386			3
	AT5G39720	-0.400197	-0.846263	-0.763047	-0.716999	-0.351353	0.649248	1.53304	1.61636	-0.720792	PSR	ABA	3
	AT2G18196	-0.324276	-0.922029	-0.939161	-0.80674	-0.210979	0.66112	1.5997	1.47796	-0.535593			3
	AT4G17483	-0.425269	-0.982669	-0.882307	-0.381189	-0.278693	0.163976	1.70117	1.62476	-0.539778			3
	AT1G31750	-0.195936	-1.14592	-0.70516	-0.45254	-0.184124	0.0507847	1.71278	1.58989	-0.669773		ABA	3
	AT1G22710	-0.718636	-0.757961	-0.510424	-0.63475	-0.364604	0.181607	1.68809	1.69995	-0.583275			3
	AT1G09530	-0.691552	-0.800922	-0.364221	-0.838651	-0.0971329	0.20548	1.68432	1.62358	-0.720898			3
	AT3G52310	-0.665627	-0.728566	-0.708103	-0.591714	-0.113498	0.0685454	1.84868	1.52752	-0.63724			3
	AT5G65590	-0.854817	-0.78518	-0.682628	-0.899205	0.0576501	0.164342	1.65787	1.59265	-0.250679			3
	AT3G54260	-0.413401	-0.637959	-0.705853	-0.881374	-0.428095	0.112389	1.63094	1.76066	-0.437315			3
	AT3G43190	-0.556294	-0.628018	-0.699032	-1.0679	-0.233999	0.286176	1.40037	1.85532	-0.356622			3
	AT2G33240	-0.718321	-0.568686	-1.05952	-0.56951	0.561077	0.5509	1.36456	1.4721	-1.0326			3
	AT2G19930	-0.817488	-0.329097	-1.2116	-0.533302	0.298114	0.238829	1.61389	1.47627	-0.735605			3
	AT2G17430	-0.649332	-0.828578	-1.08228	-0.14652	0.374518	0.213733	1.4975	1.551	-0.930043			3
	AT1G15110	-0.633168	-0.803474	-1.04393	-0.32144	0.226139	0.227875	1.50361	1.65508	-0.810687			3
	AT1G14640	-0.560128	-0.856396	-1.25006	-0.434115	0.619289	0.00793236	1.58918	1.41726	-0.532958			3
	AT3G08720	0.0127158	-1.04516	-1.12053	-0.517034	0.616614	1.43319	0.575975	1.16614	-1.12192	PSR		3
	AT1G13750	-0.113755	-1.12762	-0.980488	-0.678365	0.503192	1.23626	0.915561	1.27242	-1.0272	PSR		3
	AT1G72900	0.0649555	-1.08715	-1.13321	-0.662502	0.714195	1.49637	0.948805	0.660855	-1.00232			3
	AT4G19880	-0.284843	-1.4287	-1.09136	-0.385329	0.757515	0.926048	1.15383	1.10194	-0.749103			3
	AT3G27190	-0.50307	-0.79473	-1.17685	-0.915047	0.958088	1.27112	0.616838	1.22867	-0.685017	PSR		3
	AT3G11430	-0.127081	-1.03435	-0.798392	-1.13367	0.866911	1.23033	0.673509	1.21503	-0.892281		ABA	3
	AT5G40690	-0.377387	-0.959041	-0.831229	-0.666225	0.302716	1.31005	1.30511	1.02766	-1.11165	PSR		3
	AT1G68740	-0.454121	-0.741708	-0.908254	-0.751013	0.497263	1.22469	1.17845	1.14306	-1.18837	PSR		3
	AT3G09922	-0.529594	-0.877037	-0.905685	-0.892222	0.551476	1.51687	0.957007	1.03751	-0.858322			3
	AT2G45135	-0.556971	-0.852417	-0.956883	-0.911415	0.350778	1.36137	1.16891	1.14581	-0.74918			3
	AT5G17165	-0.38444	-0.597766	-0.910429	-1.08184	0.732165	1.21594	1.29961	0.800054	-1.07329			3
	AT5G58350	-0.258512	-0.854182	-1.07229	-0.538389	-0.0687501	1.10743	1.17414	1.48487	-0.974319			3
	AT5G09480	0.0551723	-0.613938	-1.21043	-0.776775	-0.324715	1.11647	1.18576	1.43139	-0.862942			3
	AT5G37690	0.0519609	-0.825233	-0.927539	-0.960676	0.0903541	1.40923	1.11309	1.09651	-1.0477			3
	AT2G48140	-0.14318	-0.8444	-1.35959	-0.633083	0.0869751	1.79271	0.956089	0.732271	-0.587789			3
	AT2G23540	-0.212142	-0.903166	-1.21648	-0.69664	-0.282793	1.5385	1.35859	0.837826	-0.423692			3
	AT5G13580	-0.423586	-0.928307	-0.797623	-0.755203	-0.131717	1.43933	0.446172	1.75908	-0.608145		ABA	3
	AT4G25150	-0.506173	-1.15888	-1.19077	-0.447124	0.458424	1.01891	0.318635	1.82531	-0.318332			3
	AT1G74460	-0.557108	-1.09749	-1.18613	-0.940545	0.1415	1.23659	0.968256	1.29945	0.135468			3
	AT1G23380	-0.574633	-1.12634	-1.20777	-0.698389	0.225322	0.964653	0.976502	1.58116	-0.140511			3
	AT1G24575	-0.00472678	-1.31317	-1.35245	-0.651132	-0.0604581	1.1194	0.919401	1.38516	-0.04202	PSR		3
	AT1G70850	-0.62111	-0.669012	-1.01029	-0.888405	0.39191	0.521332	1.02124	1.8725	-0.618164			3
	AT1G58270	-0.530564	-0.60903	-0.988086	-0.934089	0.336321	0.421862	1.33049	1.70393	-0.730826			3
	AT5G65140	-0.0785924	-0.893595	-1.12345	-1.12042	0.400322	0.468807	1.11284	1.68893	-0.454843			3
	AT5G24380	-0.0999259	-0.874211	-1.00704	-0.537975	-0.124544	0.804912	0.924858	1.86867	-0.954748			3
	AT1G29270	-0.336406	-0.728222	-1.12093	-0.744492	0.0451581	0.906096	1.04186	1.73305	-0.79611			3
	AT2G25680	-0.0655107	-0.606522	-1.40049	-0.633001	0.17814	0.798806	0.765469	1.81314	-0.85003			3
	AT5G14890	-0.361925	-0.531488	-1.0782	-1.1665	0.0619994	0.687188	1.35549	1.5693	-0.535869			3
	AT4G25100	-0.23795	-0.861635	-1.01231	-0.997309	0.00730676	0.920213	1.46844	1.33745	-0.624201			3
	AT2G38380	-0.404357	-0.598583	-1.034	-1.02081	-0.388473	0.926716	1.25012	1.63189	-0.362492		ABA	3
	AT2G28710	-0.154198	-0.814076	-1.11911	-1.56677	0.123441	1.30492	0.364333	1.03797	0.823495			3
	AT2G30540	-0.0580931	-0.974825	-1.14868	-1.56429	0.987897	0.674159	0.801875	1.07956	0.202403	PSR		3
	AT1G27720	-0.317627	-1.07618	-0.841495	-1.20209	0.648069	1.83292	0.650864	0.563809	-0.258271			3
	AT3G32980	-0.513881	-0.634184	-0.764181	-1.34129	0.148495	1.15014	0.567309	1.77113	-0.38354			3
	AT2G28305	-0.560733	-0.844229	-0.826473	-1.3033	0.549617	1.00966	0.853107	1.53895	-0.416593			3
	AT3G28220	-0.628724	-0.52128	-1.17013	-1.30282	0.611009	1.26301	0.571868	1.38794	-0.210875			3
	AT5G17490	-0.865821	-0.195989	-0.26346	-1.5866	-0.0254009	1.13008	0.242759	1.7983	-0.23386			3
	AT3G63010	0.249218	-0.841621	-1.2386	-0.0903628	-0.683293	0.982766	0.797048	1.69287	-0.868027			3
	AT1G74200	0.0358606	-0.845095	-1.34046	0.03775	-0.104032	1.09108	0.137311	1.86829	-0.880698			3
	AT3G51450	-0.348211	-1.11965	-0.903458	-0.044683	-0.154794	1.17031	0.612805	1.75905	-0.971364			3
	AT2G21188	-0.220681	-0.956241	-0.797163	0.224181	-0.546427	1.06515	0.847325	1.62832	-1.24446			3
	AT4G39950	0.111313	-1.26058	-1.30555	0.600791	-0.360383	1.47885	0.479473	1.06441	-0.80833			3
	AT3G55880	-0.101562	-1.34946	-0.773017	0.594302	-1.00496	1.17748	0.692979	1.39435	-0.630112			3
	AT2G30210	-0.732073	-0.235961	-0.821302	-0.710707	-0.774522	1.69563	0.240134	1.61805	-0.279243			3
	AT1G76530	-0.752032	-1.03407	-0.716077	-0.069692	-0.752379	1.63598	0.096725	1.61098	-0.0194359			3
	AT5G20860	-0.240473	-0.925981	-0.693955	-0.728273	-0.736305	2.08618	0.37932	1.00649	-0.146993			3
	AT4G11650	-0.3839	-0.958995	-1.05016	-0.283242	-0.661683	1.89977	0.688756	1.0631	-0.313642			3
	AT4G33610	0.0219863	-0.773379	-0.725708	-0.434369	-0.352026	2.24176	-0.277352	0.990676	-0.691589			3
	AT1G67000	0.291719	-1.31584	-0.747874	-0.495766	-0.836758	1.01887	0.674281	1.75198	-0.340605			3
	AT1G08170	-0.0446259	-0.963867	-0.541135	-0.944596	-0.673536	1.11652	0.938632	1.71467	-0.602063		ABA	3
	AT5G20400	0.397534	-1.22904	-1.1165	-0.511193	-0.0437621	0.990185	1.12327	1.31358	-0.924068	PSR		3
	AT5G10740	-0.128737	-1.16601	-0.993822	-0.121563	-0.145234	0.748721	1.20527	1.60572	-1.00434	PSR		3
	AT5G09530	-0.0593817	-0.393228	-1.05123	-0.792138	-0.148883	1.0863	0.508455	1.88915	-1.03905		ABA	3
	AT2G40370	0.145584	-0.738959	-0.957654	-0.83695	-0.208221	1.12815	0.418065	1.8985	-0.848519		ABA	3
	AT1G68850	0.308886	-0.41105	-1.24522	-1.04225	-0.0570141	0.810829	0.553633	1.87263	-0.790451		ABA	3
	AT2G18370	0.240542	-0.570451	-1.06208	-0.841521	-0.456145	0.68755	0.915011	1.89847	-0.811374		ABA	3
	AT1G80820	0.330183	-0.717311	-0.860697	-0.60017	-0.412069	0.844365	0.155591	2.14243	-0.882319			3
	AT4G29930	-0.580749	-1.09005	-0.688225	-0.767003	-0.516623	0.805886	0.457065	2.04302	0.336679			3
	AT2G43510	-0.675674	-1.25554	-0.770317	-0.490733	-0.245499	0.937061	0.661869	1.93573	-0.0968977			3
	AT5G45990	-0.890349	-1.20921	-0.783063	-0.67061	-0.31406	1.21662	0.619238	1.58868	0.442755			3
	AT1G23850	-0.329533	-1.36265	-0.880651	-0.314848	-0.760059	1.19952	0.694823	1.62617	0.12724			3
	AT2G05440	-0.669171	-0.643248	-0.626191	-0.78113	-0.842738	0.987097	0.850039	1.92112	-0.195778			3
	AT4G36740	-0.880303	-0.739208	-0.672873	-0.629626	-0.574339	1.21989	0.673998	1.86735	-0.264895			3
	AT5G20790	-0.492188	-0.889428	-1.00327	-0.6701	0.923871	1.05411	0.49089	1.54479	-0.958676	PSR		3
	AT2G11810	-0.662667	-0.85059	-0.909981	-0.622051	0.701106	1.10031	0.3638	1.74397	-0.863902	PSR		3
	AT2G22080	-0.625637	-0.929602	-0.919859	-0.254177	0.881398	0.992492	0.602837	1.48209	-1.22954	PSR		3
	AT4G03960	-0.393121	-0.861089	-0.93812	-0.414884	0.462834	0.876541	0.534141	1.86931	-1.13561	PSR		3
	AT1G23140	-0.470605	-0.906387	-0.880616	-0.451437	0.3787	0.986104	0.582851	1.8354	-1.07401	PSR		3
	AT1G72890	-0.405041	-0.857908	-1.03887	-0.474017	0.573523	1.03334	0.677812	1.62747	-1.1363	PSR		3
	AT4G00500	-0.312514	-0.924433	-1.01507	-0.355409	0.47356	1.02245	0.295782	1.85718	-1.04154	PSR		3
	AT2G26660	-0.201582	-0.783093	-1.1763	-0.261909	0.497703	1.10864	0.173864	1.76708	-1.1244	PSR		3
	AT2G27190	-0.58779	-0.916378	-0.885971	-0.57791	0.452939	0.861239	0.815344	1.78539	-0.946861	PSR		3
	AT1G67600	-0.595726	-0.888241	-0.939033	-0.677598	0.532272	0.98132	0.674378	1.75971	-0.847082	PSR		3
	AT3G03260	-0.637935	-0.812292	-0.865755	-0.772222	0.701099	0.790678	0.715765	1.77647	-0.895811			3
	AT3G58900	-0.800328	-0.925411	-0.96501	-0.618203	0.561076	0.952473	0.918393	1.6089	-0.731888			3
	AT4G23000	-0.611718	-0.771224	-0.928139	-0.749392	0.70199	1.14665	0.661223	1.54251	-0.991894	PSR		3
	AT2G34210	-0.478832	-0.703698	-0.906552	-0.850177	0.433454	1.15573	0.725967	1.63219	-1.00808			3
	AT3G09560	-0.709552	-0.663543	-1.06141	-0.510084	0.387115	1.18462	0.399281	1.80644	-0.832858			3
	AT4G37680	-0.73001	-0.742334	-0.912739	-0.510632	0.394411	1.00762	0.423776	1.93127	-0.861361			3
	AT5G44240	-0.630051	-0.856063	-1.0358	-0.445133	0.358562	1.20599	0.613074	1.68481	-0.895391			3
	AT3G02980	-0.635511	-0.802215	-0.865259	-0.500482	0.114459	1.20753	0.430824	1.89366	-0.843002	PSR		3
	AT1G17710	-0.628397	-0.779932	-0.805433	-0.720404	0.101187	1.23939	0.488268	1.86292	-0.75759	PSR		3
	AT3G09290	-0.788294	-0.75311	-0.813731	-0.566705	0.0834281	1.1629	0.707976	1.80656	-0.839015			3
	AT4G34310	-0.568369	-0.594295	-0.941421	-0.762244	0.715815	1.48876	0.168324	1.46688	-0.973452			3
	AT3G03790	-0.453646	-0.778458	-0.939717	-0.69279	0.663166	1.60506	0.275432	1.31845	-0.997497	PSR		3
	AT3G05630	-0.516775	-0.800619	-0.916469	-0.730548	0.95578	1.50845	0.116674	1.2968	-0.913291	PSR		3
	AT1G19200	-0.470556	-0.926999	-1.00434	-0.679513	0.512069	1.4696	0.236908	1.57126	-0.708433	PSR		3
	AT3G02040	-0.270517	-0.778656	-0.974338	-0.652694	0.962755	1.1286	-0.0821187	1.65926	-0.992293	PSR		3
	AT1G17830	-0.482336	-0.630739	-0.995729	-0.645822	0.755239	1.35262	-0.219449	1.68564	-0.819423	PSR		3
	AT2G37890	0.194348	-0.767821	-1.39604	-0.599293	0.59812	0.790965	-0.0620552	1.90665	-0.664874	PSR		3
	AT3G22620	0.0842066	-0.756629	-1.07133	-0.8493	0.487903	1.24942	-0.0837097	1.75501	-0.815578			3
	AT5G53048	0.151127	-0.724974	-1.02557	-0.583947	1.01158	0.882888	-0.152136	1.6585	-1.21747			3
	AT3G52190	0.294034	-0.766812	-1.16031	-0.626288	0.922215	1.09587	-0.264445	1.54472	-1.03898	PSR		3
	AT4G21440	-0.572069	-0.717195	-0.883677	-0.28271	-0.0716392	0.436657	0.0708995	2.43413	-0.414399		ABA	3
	AT1G73325	-0.461292	-0.687533	-0.864496	-0.485729	0.039106	0.737838	-0.154678	2.35264	-0.475857			3
	AT5G64700	-0.788893	-0.764287	-1.0227	-0.212855	0.183447	0.865278	0.120719	2.15022	-0.530929			3
	AT1G48370	-0.0670908	-0.942098	-1.21618	-0.444617	0.191242	0.468227	0.136877	2.24092	-0.367284	PSR		3
	AT1G05100	-0.366787	-0.665416	-1.02187	-0.558678	0.186257	0.423533	0.258192	2.33244	-0.587669			3
	AT3G47420	-0.239958	-0.599878	-1.09283	-0.0848354	0.290736	0.766665	-0.0935802	2.13073	-1.07704	PSR		3
	AT1G53310	-0.309006	-0.825863	-0.941758	0.125859	0.154467	0.668419	0.197604	2.10485	-1.17457	PSR		3
	AT4G13800	-0.565877	-0.526441	-0.808662	-0.0906021	0.152578	0.435319	0.0114421	2.36322	-0.970974			3
	AT3G53620	-0.619765	-0.809159	-0.820161	-0.672555	0.228156	0.531161	0.719022	2.12583	-0.682525	PSR		3
	AT4G12090	-0.484082	-0.811664	-0.911552	-0.748357	0.288672	0.59754	0.551789	2.14075	-0.623092			3
	AT5G47740	-0.360885	-0.948542	-0.68293	-0.801306	0.149614	0.56939	0.632132	2.14866	-0.706134	PSR		3
	AT1G14250	-0.534769	-0.822325	-0.941699	-0.768896	0.0867093	0.724122	0.83987	1.99664	-0.579648			3
	AT1G14730	-0.434019	-0.550544	-0.616081	-0.984933	0.0403795	0.721802	0.56328	2.13422	-0.874107			3
	AT1G71130	-0.527077	-0.865822	-0.895559	-0.464976	0.369847	0.843837	0.454097	2.01081	-0.925156	PSR		3
	AT3G44510	-0.606141	-0.794666	-0.826139	-0.589193	0.307173	0.802254	0.503644	2.06032	-0.857254	PSR		3
	AT1G31120	-0.558327	-0.678914	-0.982136	-0.530281	0.381003	0.750494	0.483188	2.04998	-0.915011	PSR		3
	AT2G45130	-0.626077	-0.759896	-0.832949	-0.598421	0.0784015	0.898543	0.513952	2.08119	-0.754746	PSR		3
	AT3G18880	-0.633503	-0.560425	-1.06812	-0.655212	0.461299	0.685617	0.683337	1.95308	-0.866071			3
	AT5G20150	-0.346935	-0.788704	-1.02025	-0.301388	0.348418	0.742897	0.265136	2.09578	-0.994952	PSR		3
	AT3G19970	-0.44274	-0.825408	-0.955786	-0.229109	0.253908	0.785422	0.285403	2.10644	-0.978133	PSR		3
	AT3G17790	-0.350987	-0.745808	-0.94589	-0.359476	0.164743	0.769863	0.326337	2.13891	-0.997692	PSR		3
	AT3G04050	-0.526696	-0.819324	-0.758826	-0.35691	0.0888104	1.05243	0.26289	2.04608	-0.988456			3
	AT2G38940	-0.149813	-0.73587	-0.996607	-0.59405	0.207333	0.998699	0.101499	2.06024	-0.891431	PSR		3
	AT3G25240	-0.590743	-0.71848	-0.74608	-0.679351	0.117845	1.02249	0.22108	2.11237	-0.739127			3
	AT1G73010	-0.516891	-0.726561	-0.76979	-0.621773	0.247583	0.841123	0.0371577	2.22373	-0.714577	PSR		3
	AT3G43110	-0.626771	-0.74449	-0.799305	-0.673226	0.334794	1.11853	0.239885	1.96779	-0.817208	PSR		3
	AT1G02310	-0.516871	-0.835123	-0.870389	-0.645374	0.475326	0.956753	0.235076	2.00459	-0.803984	PSR		3
	AT5G50200	1.48588	-1.03431	-1.05578	-1.13875	0.201709	1.3383	0.321634	0.370029	-0.48872			3
	AT1G21310	1.22158	-1.05156	-1.09558	-0.745457	0.484086	1.44628	0.429999	0.325162	-1.01452			3
	AT4G32870	1.37784	-1.57586	-0.866528	-0.532481	0.343526	0.771278	0.680755	0.733741	-0.932271			3
	AT3G30340	1.26209	-1.1541	-1.22012	-0.770419	0.725285	0.747028	0.674036	0.71064	-0.97444			3
	AT3G51060	1.55454	-1.10513	-1.25334	-0.703219	0.0666596	1.07495	-0.211377	0.968768	-0.391863			3
	AT2G29460	1.56923	-1.37008	-1.3436	-0.328152	0.442673	1.08054	0.0713869	0.369938	-0.491928	PSR		3
	AT2G38390	0.916208	-0.608075	-1.14255	-1.18642	0.232897	1.17777	0.09007	1.37653	-0.856434			3
	AT5G58860	0.675205	-0.730676	-1.09088	-0.878532	-0.120374	1.56635	0.453844	1.15034	-1.02528			3
	AT4G38080	0.872599	-0.831637	-1.46407	-0.887199	0.11873	1.06728	0.644073	1.22322	-0.742996			3
	AT1G72070	0.924145	-0.934947	-1.3814	-1.21052	0.311781	1.15018	0.583431	0.979521	-0.422189	PSR		3
	AT3G28345	0.874341	-0.873587	-1.16817	-0.788074	1.28663	1.2414	0.269703	0.235675	-1.07792			3
	AT1G58340	0.639366	-1.0558	-1.05998	-0.54386	1.34622	0.737418	0.207949	1.00912	-1.28043			3
	AT2G19970	0.431216	-1.39989	-1.28608	0.01349	0.632144	1.4723	0.706485	0.412134	-0.981809			3
	AT1G13600	0.889054	-1.16946	-0.823813	-1.44886	1.22015	0.508922	0.837695	0.54745	-0.561133			3
	AT2G37210	1.19794	-1.34491	-0.735786	-1.48165	0.452926	1.1359	0.36112	0.599512	-0.185053			3
	AT2G37980	0.53152	-0.84234	-1.66033	-0.842227	0.717785	1.56114	0.239189	0.641956	-0.346696	PSR		3
	AT1G22220	0.150385	-1.08677	-1.58011	-0.536493	1.07202	1.04122	0.131325	1.25108	-0.442652			3
	AT3G54990	0.210413	-0.665507	-1.3939	-0.710358	0.581289	1.65294	-0.869528	1.10991	0.0847361			3
	AT5G46845	0.327117	-1.42827	-1.42792	0.0267493	-0.0502828	-0.0619126	0.87369	1.7446	-0.00377198			3
	AT4G08150	0.0440059	-1.08988	-1.37207	-0.234811	0.0841609	-0.0766039	0.698554	2.08617	-0.139523			3
	AT5G06820	-0.196097	-1.1468	-1.04259	-0.017935	-0.530353	-0.287466	0.871378	2.09007	0.25979			3
	AT1G62360	-0.0673533	-1.34567	-1.13536	-0.108209	-0.0929186	-0.520005	0.946834	1.8723	0.45038			3
	AT2G44745	0.151435	-1.77782	-0.88313	-0.501029	0.372207	0.0726513	0.927083	1.66773	-0.0291328			3
	AT1G31770	0.618824	-0.931979	-1.43797	0.0549179	0.406428	-0.184337	0.503611	1.85528	-0.884779			3
	AT1G29230	0.289554	-0.560326	-1.2731	-0.225849	-0.0541644	-0.242991	0.472914	2.2759	-0.681936			3
	AT2G39510	0.191512	-0.963496	-1.44642	-0.445664	0.618964	0.39776	0.606889	1.80345	-0.763001		ABA	3
	AT5G53870	0.0548921	-0.624573	-0.530719	-0.402183	-0.41546	-0.586531	1.89448	1.50331	-0.893222		ABA	3
	AT1G53100	0.181512	-0.923393	-0.552403	-0.523409	-0.352319	-0.362195	1.706	1.6436	-0.817392			3
	AT2G22470	-0.246538	-0.173848	-0.745439	-0.576649	-0.00245495	-0.688178	1.42807	1.91722	-0.912184			3
	AT3G10200	-0.219438	-0.162418	-1.04573	-0.826327	0.055947	0.0334591	1.76784	1.41096	-1.01429			3
	AT1G64563	-0.258633	-0.348053	-0.847991	-0.484103	-0.187547	0.0118952	1.73202	1.56054	-1.17814			3
	AT2G32530	0.115288	-0.211189	-1.13235	-0.878353	-0.318225	0.416415	1.49154	1.53426	-1.01739			3
	AT4G18050	-0.10159	-0.734029	-1.11076	-0.783192	0.295767	0.276636	1.66236	1.37742	-0.882603			3
	AT2G33060	-0.207635	-0.562044	-1.12445	-0.763983	-0.079117	0.256171	1.53905	1.67696	-0.734957			3
	AT1G12420	0.867703	-0.956143	-0.973966	-1.48518	-0.314695	0.0194027	1.19877	1.20316	0.440949			3
	ATMG01090	0.887923	-0.869031	-1.1112	-0.898885	-0.441818	-0.557231	1.17048	1.574	0.245766			3
	AT5G03680	0.169257	-0.43656	-1.73133	-0.943723	0.116519	-0.0252308	0.840802	1.76372	0.246546			3
	AT5G19100	0.377838	-0.375215	-0.473744	-1.71087	-0.271872	0.241048	0.986164	1.77695	-0.550298			3
	AT2G28110	0.29712	-0.98944	-0.665954	-1.20002	-0.5281	0.260701	1.05297	1.89192	-0.119195			3
	AT4G31877	-0.433342	-0.281581	-0.880349	-1.09187	0.705959	-0.108892	2.11787	0.606472	-0.634269			3
	AT3G26480	-0.216337	-0.48033	-1.39156	-0.67646	0.346211	-0.0985058	2.12845	0.738822	-0.350298			3
	AT3G04000	-0.57471	-0.660759	-1.04133	-0.945867	-0.039959	0.932696	1.82221	0.93695	-0.429224			3
	AT5G43300	-0.465848	-0.699751	-0.921138	-0.878822	0.333934	1.08605	1.76029	0.686323	-0.901029			3
	AT2G17036	-0.149922	-0.672765	-0.894454	-0.922154	0.0277464	0.785188	2.15136	0.374174	-0.699175			3
	AT1G67870	-0.451538	-0.635845	-0.665536	-0.566744	0.16788	0.560701	1.62904	1.32835	-1.36631			3
	AT5G09220	-0.415361	-0.665558	-0.662556	-0.717226	0.517245	0.739564	1.64888	0.960469	-1.40546			3
	AT1G03410	-0.0314031	-0.898086	-0.87736	-0.264063	0.406783	0.233617	1.45333	1.40642	-1.42924			3
	AT3G23430	-0.245764	-0.702821	-0.755954	-1.08197	1.00746	0.853332	1.31467	0.843879	-1.23283			3
	AT5G50260	-0.0228911	-0.916673	-0.74112	-0.92394	1.04106	0.750976	1.35963	0.75367	-1.30072		ABA	3
	AT2G45920	-0.167904	-0.682217	-1.00727	-0.960591	0.781463	0.388712	1.82798	0.761252	-0.941418			3
	AT5G48960	-0.73674	-1.05368	-1.07797	-0.975904	0.427682	0.435446	1.28611	1.46775	0.227303			3
	AT1G03620	-0.698108	-1.5676	-0.723058	-0.793179	0.348988	0.623375	1.37954	1.1984	0.231637			3
	AT1G07985	-0.358297	-1.35362	-0.518015	-1.33261	0.543157	0.762659	1.20108	1.27572	-0.220071			3
	AT2G29125	-0.990269	-1.55305	-0.608715	-0.470099	0.773226	0.263023	1.53739	0.990917	0.0575786			3
	AT5G65170	0.00593085	-0.389315	-1.02168	-1.31019	0.246899	0.305681	1.30266	1.62726	-0.767248			3
	AT1G59740	0.119526	-0.495028	-0.876678	-1.10792	0.409159	0.0943959	1.32886	1.61721	-1.08952			3
	AT3G03910	0.293358	-0.281149	-1.16006	-1.3496	0.673346	0.129174	1.26763	1.33157	-0.904272			3
	AT1G67610	-0.463782	-0.539006	-1.01453	-1.0485	1.2148	0.203414	0.67151	1.69663	-0.720527			3
	AT1G48500	-0.130447	-1.04107	-0.682255	-1.07208	0.715913	0.261695	1.08251	1.6892	-0.823458			3
	AT1G65300	-0.388034	-1.16799	-0.796337	-0.926171	1.28493	0.1385	1.11604	1.31938	-0.580315			3
	AT5G60270	-0.614803	-0.987169	-0.484853	-1.17568	0.775333	0.309466	1.50808	1.29262	-0.622995			3
	AT4G28040	-0.739763	-0.90145	-0.776	-0.914936	0.808699	0.351756	1.3904	1.43581	-0.654509			3
	AT3G14060	0.0525255	-1.02456	-0.909304	-1.29293	0.638517	-0.106743	1.41864	1.40832	-0.184467			3
	AT5G62260	-0.619028	-0.189136	-0.0266735	-1.33429	0.529097	-0.449403	1.41811	1.57697	-0.90565			3
	AT3G60490	-0.621374	-1.99789	-0.444132	0.17737	1.0084	1.05721	0.59898	0.772445	-0.551005			3
	AT3G27650	-1.71145	-1.57239	0.0414629	1.0806	0.504683	-0.00952345	0.537317	0.916765	0.212536			3
	AT2G43930	-0.784089	-0.760564	-0.900955	-0.932809	1.40088	0.201261	1.56559	0.674841	-0.464156			3
	AT1G17960	-1.51051	-0.707716	-0.821829	-0.282532	1.35605	0.487743	1.52998	0.121649	-0.172837			3
	AT1G31720	-1.63094	0.198624	-0.611138	-0.0557538	1.45977	-0.331548	0.665007	1.20039	-0.894405			3
	AT2G29160	-0.804591	-0.886327	-0.286088	1.06947	0.0229001	1.74631	0.26824	0.324157	-1.45407			3
	AT1G78290	-0.635665	-0.641222	-0.560713	0.596661	-0.53689	1.78711	0.667147	0.747714	-1.42414			3
	AT1G31240	-1.24853	-0.744069	-0.780451	0.746762	0.367977	1.75704	-0.477527	0.963485	-0.584687			3
	AT5G55570	-0.563876	-0.423522	-0.629809	-0.304308	0.927516	1.75508	0.498171	0.378286	-1.63754			3
	AT1G55990	-0.446439	-1.08979	-0.536921	-0.300119	0.594224	1.76473	0.22836	1.0532	-1.26725			3
	AT3G56040	-0.607139	-0.624334	-0.908681	-0.851502	1.10201	1.62925	0.414492	0.828018	-0.982112	PSR		3
	AT1G23110	-0.633962	-0.825943	-0.872507	-0.800466	0.801435	1.64203	0.542632	1.04038	-0.893594			3
	AT1G15020	-0.498836	-0.880483	-0.958437	-0.841585	1.03585	1.52638	0.788118	0.723968	-0.894971			3
	AT3G52720	-0.376912	-0.455703	-1.00572	-0.720279	0.98671	1.66261	0.40332	0.77705	-1.27108	PSR		3
	AT4G33030	-0.452869	-0.803702	-0.992868	-0.775392	0.878214	1.25957	0.721878	1.23789	-1.07271	PSR		3
	AT2G43535	-0.783727	-0.699647	-0.85969	-0.735958	0.91552	1.29359	0.888748	1.06621	-1.08505	PSR		3
	AT3G02480	-0.469253	-0.991851	-0.926729	-0.185448	-1.0034	1.39635	1.27814	1.12399	-0.221798		ABA	3
	AT2G25150	-0.566832	-0.730776	-1.01354	-0.108344	-0.457491	1.50905	1.60799	0.58874	-0.828799			3
	AT4G13660	-0.957552	-0.82162	-0.270835	-0.836392	-0.395053	1.9752	1.22598	0.229059	-0.148791			3
	AT1G15015	-0.751075	-0.589466	-0.374939	-0.63702	-0.256842	2.29768	0.730345	0.327165	-0.745849			3
	AT1G76800	-0.847747	-1.05933	-0.0968099	0.105337	-0.0953637	1.36823	1.19354	0.871875	-1.43973			3
	AT1G21140	-0.592495	-1.0497	-0.227215	0.313668	-0.0547294	1.29562	1.34982	0.568299	-1.60327			3
	AT3G50310	-0.506116	-1.34764	0.243342	0.230305	-0.613008	1.09656	1.50236	0.644899	-1.2507			3
	AT4G40010	-0.759432	-0.684734	-0.972931	0.810878	-0.29631	-0.0883179	1.05747	1.82699	-0.893613			7	Cluster B
	AT4G17680	-0.845589	-0.671295	-0.944455	0.909899	-0.332803	-0.0185074	0.851133	1.89072	-0.839101			7
	AT5G53420	-0.818238	-0.854391	-0.695149	0.796689	-0.368337	0.112249	0.867647	1.91523	-0.955701	PSR		7
	AT5G16530	-0.786346	-0.725659	-0.889141	0.937546	-0.432344	0.0724002	0.461827	2.06883	-0.707113			7
	AT3G14440	-0.833972	-0.580647	-1.12947	1.00205	-0.439181	0.221751	0.581147	1.89559	-0.717274			7
	AT3G03190	-0.67416	-0.664819	-0.981278	1.0195	-0.29171	0.193672	0.458271	1.94103	-1.00051			7
	AT5G58500	-1.09079	-0.576451	-1.20074	0.826178	-0.342907	0.484827	1.02706	1.56891	-0.696089			7
	AT5G44565	-0.97082	-0.98693	-0.885232	0.838478	-0.526088	0.585135	1.0456	1.56337	-0.663512			7
	AT5G23020	-0.960365	-1.15687	-0.860321	0.961994	-0.370607	0.479072	0.576331	1.78102	-0.450256			7
	AT4G19950	-0.661904	-1.27228	-1.01625	0.728996	-0.534522	0.722533	0.442013	1.82273	-0.231315			7
	AT1G31550	-0.624451	-1.17119	-0.687337	0.777748	-0.807416	0.328039	0.494747	2.01303	-0.323172			7
	AT3G04030	-0.82311	-0.780956	-0.826371	1.64293	-0.832833	-0.0156425	0.934077	1.22209	-0.520194			7
	AT2G28650	-1.25473	-1.02169	-0.806854	1.4611	-0.349054	0.19006	0.956473	1.18148	-0.356781			7
	AT5G61520	-0.383789	-1.1964	-0.89971	0.980858	-0.834526	-0.379608	0.566493	1.84282	0.303865			7
	AT2G39330	-0.963528	-0.9498	-0.503751	0.588741	-0.836569	-0.238386	0.268242	2.114	0.521055			7
	AT2G40435	-0.706492	-0.514418	-1.08116	1.46116	-0.803749	-0.409882	-0.0155909	1.73341	0.336721			7
	AT3G61900	-0.689539	-0.505238	-0.650355	1.46687	-0.711889	-0.214649	0.369614	1.80323	-0.868042			7
	AT1G01420	-0.690291	-0.668689	-0.715731	1.27286	-0.670349	-0.0524188	0.774317	1.7188	-0.96849			7
	AT2G22930	-0.743902	-0.769273	-0.81602	1.34149	-0.720544	0.282331	0.35425	1.77896	-0.707291			7
	AT1G77920	-0.738116	-0.946237	-0.636977	1.33767	-0.624376	0.14677	0.451311	1.7777	-0.767744			7
	AT4G03060	-0.779447	-0.631019	-0.873196	1.35014	-0.527384	0.0316769	0.391081	1.83018	-0.792026			7
	AT4G33040	-0.534807	-0.68086	-0.687405	1.26303	-0.609415	-0.369257	0.321211	2.0144	-0.716892			7
	AT1G67360	-0.445227	-0.648125	-0.58461	1.1129	-0.650946	-0.352813	0.129515	2.16889	-0.729591			7
	AT3G03440	-0.300656	-0.71993	-0.899207	1.24682	-0.577353	-0.0709421	0.129614	2.00348	-0.811828			7
	AT5G11930	-0.260874	-0.761538	-0.831357	1.14846	-0.619955	-0.126898	0.334329	2.0089	-0.891065			7
	AT1G25370	-0.508228	-0.861779	-0.633808	1.11942	-0.523822	0.0164964	0.186464	2.07036	-0.865103			7
	AT1G17745	-0.403511	-0.916138	-0.69196	0.968993	-0.609981	-0.0928114	0.459106	2.08561	-0.799304	PSR		7
	AT5G24155	-0.755603	-0.536666	-0.859481	0.921475	-0.149106	0.0310559	0.0744416	2.17205	-0.898165			7
	AT3G03480	-0.993616	-0.632253	-0.68587	1.02072	-0.176087	0.25446	0.411366	1.90309	-1.10181			7
	AT4G22940	-0.253807	-0.821785	-0.964839	1.00677	-0.387855	-0.277634	0.892205	1.81177	-1.00483			7
	AT4G01070	-0.530501	-0.460269	-1.04476	0.957617	-0.460718	-0.203725	0.810794	1.90681	-0.975242			7
	AT2G16720	-0.226631	-0.500172	-0.731284	1.26431	-0.869563	-0.516496	0.850812	1.69731	-0.96828			7
	AT1G02460	-0.287117	-0.518023	-0.870589	1.45882	-0.719537	-0.400824	0.499424	1.73884	-0.900986			7
	AT1G24070	-0.65966	-0.819395	-0.769248	0.494122	-0.458568	-0.297653	0.332444	2.3689	-0.19094			7
	AT1G10070	-0.667883	-0.826613	-0.627715	0.734136	-0.744212	-0.43819	0.367051	2.24835	-0.0449187			7
	AT5G66690	-0.100179	-0.922023	-0.884225	0.677659	-0.905622	-0.227808	0.34963	2.20613	-0.193561			7
	AT2G40080	-0.63067	-0.669318	-0.848346	1.16218	-0.460855	-0.630745	0.16571	2.10019	-0.188153			7
	AT1G62870	-0.66375	-0.673367	-0.866276	1.05545	-0.624726	-0.513144	0.419557	2.08867	-0.222404			7
	AT1G04220	-0.660587	-0.648669	-0.657597	1.00083	-0.696657	-0.440398	0.171491	2.2177	-0.286113			7
	AT5G16960	-0.789261	-0.659733	-0.777984	0.983353	-0.726088	-0.632223	0.297374	2.07389	0.230669			7
	AT5G10930	-0.660518	-0.515206	-0.610972	0.455023	-0.552812	-0.133007	0.0110063	2.48337	-0.476881			7
	AT1G49450	-0.701113	-0.597451	-0.747218	0.61428	-0.64133	-0.107132	0.150532	2.3769	-0.347466		ABA	7
	AT1G77280	-0.484068	-0.541779	-0.82256	0.804868	-0.555431	-0.0735665	-0.0515986	2.33598	-0.611844			7
	AT4G15440	-0.915268	-0.682353	-0.66388	0.914458	-0.680447	0.121741	-0.0660208	2.20932	-0.237548			7
	AT3G05660	-0.683824	-0.734794	-0.732006	1.0485	-0.747609	-0.281285	0.695911	1.98349	-0.54838			7
	AT1G70260	-0.775011	-0.817978	-0.603289	1.01682	-0.720667	-0.0122968	0.521967	2.03197	-0.641513			7
	AT3G52180	-0.780966	-0.738876	-0.503979	0.807426	-0.450364	-0.318016	0.652299	2.13611	-0.803629			7
	AT2G34490	-0.813842	-0.649465	-0.74413	0.796854	-0.396447	-0.314352	0.740193	2.09939	-0.718206			7
	AT1G28570	-0.708657	-0.818447	-0.678103	0.95918	-0.407642	-0.185074	0.542711	2.08212	-0.786084			7
	AT1G28230	-0.832417	-0.849227	-0.648803	0.958626	-0.479144	-0.0958329	0.705892	1.98775	-0.746846			7
	AT4G30650	-0.76208	-0.771773	-0.532668	0.821582	-0.434793	-0.493366	0.471935	2.22221	-0.521045			7
	AT2G37580	-0.677391	-0.722044	-0.344856	0.787771	-0.588383	-0.534	0.47868	2.23876	-0.638541			7
	AT5G45275	-0.695745	-0.623306	-0.654284	0.770219	-0.633407	-0.437365	0.518642	2.23854	-0.483291			7
	AT2G29950	-0.634346	-0.708915	-0.63193	0.75692	-0.656347	-0.571284	0.819331	2.11164	-0.48507			7
	AT1G80130	-0.673194	-0.711207	-0.437166	1.00186	-0.704044	-0.641231	0.697346	2.03305	-0.565421			7
	AT4G12290	-0.472313	-0.805916	-0.644153	0.583491	-0.696599	-0.325437	0.606385	2.26902	-0.514481			7
	AT3G25290	-0.497609	-0.850724	-0.573761	0.347953	-0.569902	-0.212781	0.509184	2.38021	-0.532573			7
	AT3G27210	-0.402443	-0.932893	-0.702259	0.585405	-0.685679	-0.166267	0.321513	2.32647	-0.343852			7
	AT4G39210	-0.598471	-0.674193	-0.522233	0.668428	-0.568898	-0.283034	0.264554	2.36115	-0.647303			7
	AT4G23990	-0.672291	-0.587142	-0.637045	0.606526	-0.463021	-0.195101	0.267097	2.37231	-0.691333			7
	AT3G50760	-0.442045	-0.620046	-0.590972	0.574198	-0.505992	-0.322233	0.234218	2.40602	-0.733153			7
	AT1G66390	-0.508089	-0.625464	-0.573343	0.574598	-0.551219	-0.445501	0.327751	2.39391	-0.592641	PSR		7
	AT4G21960	-0.880464	-0.750629	-0.37572	0.774114	-0.536824	-0.21394	1.09176	1.85962	-0.967915			7
	AT4G38530	-0.80943	-0.826599	-0.580525	0.713391	-0.534106	-0.173887	1.13568	1.88533	-0.809856			7
	AT5G43780	-0.761955	-0.748226	-0.285461	0.500223	-0.659197	-0.173517	1.27183	1.85627	-0.999967			7
	AT4G15530	-0.529081	-0.969092	-0.382258	0.867931	-0.698931	0.0645645	1.20246	1.6086	-1.16419			7
	AT1G13990	-0.501408	-1.12568	-0.341227	0.673616	-0.664159	-0.119426	1.24774	1.74833	-0.917794			7
	AT5G03640	-0.973121	-0.860957	-0.609328	0.761761	-0.586642	0.0603728	1.15567	1.77577	-0.723528			7
	AT1G01360	-0.891237	-0.834821	-0.570482	0.760041	-0.615864	0.0713484	0.878176	1.96646	-0.763622			7
	AT3G19660	-0.904277	-1.13418	-0.314173	0.731543	-0.641356	0.365287	1.09656	1.66409	-0.863501			7
	AT1G13448	-1.24288	-0.938567	-0.183229	0.604987	-0.356552	-0.210211	1.38959	1.61596	-0.679093			7
	AT4G22790	-0.744108	-1.17388	-0.857835	1.09429	-0.28823	-0.0714279	1.17568	1.5028	-0.637294			7
	AT4G01200	-0.870102	-1.25842	-0.555748	0.577711	-0.202054	-0.0491516	1.06939	1.86891	-0.580537			7
	AT1G68600	-0.939137	-0.806572	-0.165209	1.19186	-0.758603	-0.376387	0.730733	1.81417	-0.690861			7
	AT1G22160	-0.944805	-0.830988	-0.337999	0.967297	-0.600292	-0.269047	0.751868	1.96803	-0.704065			7
	AT1G73040	-0.746816	-0.765073	-0.425665	1.20076	-0.564985	-0.585633	0.752232	1.86404	-0.72886			7
	AT1G34060	-0.837878	-0.789397	-0.368823	1.25667	-0.617121	-0.513216	0.722499	1.82567	-0.678409			7
	AT4G38340	-0.78643	-0.747099	-0.431198	0.858743	-0.761648	-0.401132	1.06632	1.88555	-0.683108			7
	AT1G78670	-1.00482	-0.833529	-0.326746	0.764685	-0.588219	-0.353389	1.1582	1.8351	-0.651276			7
	AT5G18130	-0.879019	-0.89689	-0.308063	0.953275	-0.710999	-0.486046	1.27291	1.64565	-0.590815			7
	AT4G14020	-0.900434	-0.914233	-0.407892	1.04717	-0.65581	-0.357307	1.10017	1.71252	-0.624185			7
	AT1G29395	-0.981775	-0.738061	0.0571402	1.32774	-0.716707	-0.690071	0.580542	1.74767	-0.586484			7
	AT5G40240	-0.473257	-0.884168	-0.707615	0.937077	-0.644603	-0.341396	0.870034	1.95477	-0.710841			7
	AT1G52855	-0.466766	-1.00032	-0.749021	0.855007	-0.536291	-0.405154	0.713941	2.07222	-0.483614			7
	AT4G18580	-0.491803	-0.947046	-0.650465	0.510805	-0.660783	-0.262749	1.04262	2.05627	-0.596848			7
	AT4G05590	-0.475818	-1.07681	-0.57175	0.547248	-0.851509	-0.258126	1.08022	1.97345	-0.366905			7
	AT4G30630	-0.892949	-0.840826	-0.769378	0.68084	-0.363968	-0.213638	1.27758	1.78592	-0.66358			7
	AT3G23790	-0.864913	-0.912924	-0.696023	0.932395	-0.511867	-0.325865	1.26294	1.67133	-0.555079			7
	AT3G23630	-0.764795	-0.728972	-0.720844	1.00283	-0.730245	-0.153801	0.95205	1.84487	-0.701097			7
	AT1G52080	-0.636591	-0.70732	-0.867648	0.991731	-0.688614	-0.284585	1.11771	1.75739	-0.682076			7
	AT1G56710	-0.744461	-0.866153	-0.742438	1.3689	-0.801045	-0.330984	0.834334	1.64132	-0.359463			7
	AT1G56010	-0.915389	-0.785538	-0.548094	1.01227	-0.792749	-0.409554	0.905078	1.8688	-0.334832			7
	AT5G39030	-0.534576	-0.886568	-0.826157	0.857833	-1.06083	-0.0828588	0.882033	1.88304	-0.231914			7
	AT2G41312	-0.510314	-0.500896	-1.19825	1.24696	-0.576117	-0.558345	0.448331	1.89537	-0.246736			7
	AT1G75110	-0.662563	-0.660832	-1.38209	0.73318	-0.304847	-0.443225	0.833289	1.92137	-0.0342754			7
	AT5G60760	-0.866894	-0.600867	-0.672286	0.94435	-0.989216	-0.813452	1.22941	1.52767	0.241289			7
	AT5G53390	-1.1903	-0.54321	-0.763538	0.661909	-0.848369	-0.484922	1.08881	1.73415	0.34547			7
	AT5G35738	-1.00204	-0.795374	-0.897083	0.492984	-0.468771	-0.455709	1.24304	1.82753	0.0554281			7
	AT1G16705	-1.00426	-0.626338	-0.668302	0.457388	-0.558055	-0.767735	0.999841	2.00402	0.163436			7
	AT3G49920	-1.08956	-0.943827	-0.855774	0.286227	0.18571	0.175	1.25372	1.71537	-0.726873			7
	AT2G42530	-1.03553	-1.11261	-0.649461	0.265034	0.20272	0.10984	0.735553	2.06543	-0.580982			7
	AT3G18080	-1.0433	-1.11203	-0.884177	-0.0205347	0.338411	0.657122	0.873769	1.79412	-0.603378	PSR		7
	AT4G19030	-0.499706	-1.33197	-1.09783	0.487843	0.233362	0.713171	0.403904	1.81276	-0.72154			7
	AT1G29600	-0.769965	-0.562199	-0.675264	0.2721	-0.557823	0.211233	1.07778	2.00865	-1.0045			7
	AT1G33102	-0.78412	-0.553334	-0.66411	0.183453	-0.499757	0.222269	1.19117	1.94842	-1.04399			7
	AT3G61880	-0.597036	-0.759019	-0.566424	0.266213	-0.433839	0.314478	0.905371	2.04607	-1.17581			7
	AT3G18490	-0.676969	-0.578177	-0.804239	0.308985	-0.406094	0.298946	0.848976	2.0825	-1.07392			7
	AT2G40460	-0.710912	-0.403599	-0.994584	0.280248	-0.517998	0.308127	0.851538	2.08873	-0.901551			7
	AT1G55740	-0.568708	-0.884924	-0.763152	-0.128204	-0.212435	0.512039	0.994669	2.01632	-0.965609			7
	AT4G15540	-0.791839	-0.88557	-0.744001	-0.126473	0.0498602	0.56252	1.02971	1.90716	-1.00137			7
	AT5G20280	-0.757533	-0.73459	-0.651975	-0.00395101	0.051875	0.31355	0.955529	2.01126	-1.18416			7
	AT4G35030	-0.610811	-0.811939	-0.765451	0.185828	-0.0329474	0.222284	0.87454	2.06479	-1.12629			7
	AT3G27460	-0.71215	-0.830857	-0.672931	-0.0457812	-0.377711	0.24665	1.14552	2.04736	-0.800105			7
	AT1G08230	-0.815028	-0.853822	-0.77497	-0.0495029	-0.106331	0.334459	1.07653	2.01122	-0.822556			7
	AT2G46530	-0.901398	-0.729531	-0.753529	0.0268787	-0.215075	0.50598	1.20135	1.841	-0.975676			7
	AT3G19710	-0.890446	-0.841734	-0.647905	0.523853	-0.295602	0.396556	0.967931	1.86216	-1.07481			7
	AT3G02020	-0.879676	-0.77656	-0.717755	0.496181	-0.352434	0.31043	0.893175	1.98241	-0.955766			7
	AT3G25760	-0.908272	-0.966287	-0.613411	0.336525	-0.331162	0.464763	0.87996	1.98394	-0.846052			7
	AT3G25870	-0.513749	-1.29992	-0.709151	0.520682	-0.459994	0.50248	0.831461	1.88327	-0.755081			7
	AT3G51760	-0.967375	-0.903436	-0.924058	-0.0740715	-0.24569	0.594296	1.36609	1.68228	-0.52803			7
	AT2G17770	-0.840846	-0.578457	-1.02528	-0.0384273	-0.593007	0.451109	1.19477	1.91932	-0.489179			7
	AT4G15620	-0.657785	-0.763219	-0.767416	0.948937	0.209154	0.186696	1.11227	1.30505	-1.57369			7
	AT1G67810	-0.451682	-1.37541	-0.85444	1.16905	0.0260691	0.285071	0.948656	1.30822	-1.05553	PSR		7
	AT5G38780	-0.628956	-1.12292	-0.82868	0.383218	-0.0224381	0.208342	0.655058	2.11294	-0.75656			7
	AT4G13000	-0.533396	-0.877095	-1.02761	0.0922391	0.163927	0.404142	0.600694	2.11136	-0.934257	PSR		7
	AT1G24330	-0.606895	-0.759583	-1.07281	0.538146	0.222109	-0.112457	0.741423	2.01688	-0.966806			7
	AT1G12200	0.0839976	-0.883361	-1.12243	0.583889	-0.0368665	0.0391586	0.904213	1.74839	-1.317			7
	AT5G53030	-0.612344	-0.75592	-1.10351	0.865475	-0.590022	0.311332	0.781232	1.85999	-0.756232			7
	AT2G35940	-0.593842	-0.804776	-0.78478	0.493987	-0.722779	0.405095	0.752516	2.05907	-0.804495			7
	AT5G07690	-0.721588	-0.55258	-1.03773	0.574108	-0.296476	0.231056	0.371074	2.20989	-0.777749			7
	AT3G61750	-0.675152	-0.232515	-1.24693	0.480127	-0.404852	0.14544	0.592585	2.13164	-0.790346			7
	AT2G25690	-0.610931	-0.672928	-1.34698	0.870262	-0.562441	0.731705	0.519309	1.74145	-0.669442			7
	AT1G16400	-0.52167	-0.63056	-1.16661	0.77525	-0.238488	0.758147	0.331433	1.82729	-1.13479			7
	AT5G62020	0.0207369	-0.653348	-1.51926	0.620814	-0.494255	0.224701	0.443496	1.99514	-0.638027			7
	AT3G19500	-0.165713	-0.569141	-1.29768	0.879217	-0.415089	-0.108223	0.488518	2.01939	-0.831278			7
	AT4G34000	-0.918464	-0.671432	-0.417914	0.0168642	-0.43072	0.183547	1.29023	1.92265	-0.974766			7
	AT4G23670	-0.839272	-0.632382	-0.413884	0.0969767	-0.174883	-0.031884	1.33239	1.86255	-1.19961			7
	AT1G34580	-0.523038	-0.574786	-0.868733	0.124578	-0.453486	0.144927	1.42921	1.79181	-1.07049			7
	AT5G54390	-0.870364	-0.787641	-0.817853	0.154281	-0.336472	0.147637	1.14406	2.01585	-0.649502			7
	AT1G03550	-0.951946	-0.753668	-0.68985	0.0395272	-0.375986	0.103494	1.2911	1.96	-0.62267			7
	AT4G11211	-0.894317	-0.768833	-0.654514	0.102794	-0.202529	-0.0967041	1.39067	1.8949	-0.771467			7
	AT5G43403	-0.927571	-0.611928	-0.633425	0.379026	-0.384046	-0.0786134	1.00905	2.08496	-0.837459			7
	AT1G69252	-0.908154	-0.544998	-0.581807	0.0995335	-0.39625	-0.0115397	1.08132	2.11541	-0.853512			7
	AT2G22240	-0.931286	-0.744989	-0.468498	0.352009	-0.514381	-0.0381304	1.23775	1.93632	-0.828793			7
	AT1G62570	-0.883431	-0.759184	-0.563178	0.189045	-0.482685	0.0781663	1.18582	2.01089	-0.775448			7
	AT1G29050	-0.679276	-0.818137	-0.568122	0.317848	-0.409282	-0.273606	1.35112	1.91721	-0.837759			7
	AT4G24450	-0.814534	-0.756629	-0.593486	0.243167	-0.431959	-0.10609	1.33304	1.93134	-0.804849			7
	AT2G31585	-0.710694	-0.793217	-0.423816	0.142464	-0.493186	-0.053479	1.22902	2.01792	-0.915008			7
	AT1G80120	-0.670447	-0.880264	-0.532527	0.165643	-0.413115	-0.115537	1.21203	2.04012	-0.805905			7
	AT1G18870	-0.928174	-0.763679	-0.493125	0.414159	-0.21062	-0.112769	1.13006	1.95545	-0.991304			7
	AT5G59780	-0.745612	-0.692373	-0.602894	0.295641	-0.715048	0.0721144	1.4374	1.79432	-0.843553			7
	AT1G01725	-0.830403	-0.707859	-0.492393	0.172605	-0.70958	0.127049	1.40533	1.84176	-0.806506			7
	AT4G19170	-1.06114	-0.693758	-0.41194	0.440257	-0.648222	0.146897	1.3422	1.74548	-0.859773			7
	AT5G06300	-0.947714	-0.774626	-0.209114	0.0184151	-0.650132	0.292558	1.08572	2.01875	-0.833859	PSR		7
	AT4G15765	-0.8945	-0.715491	-0.426188	-0.0844359	-0.361208	-0.0836762	1.77347	1.60077	-0.808737			7
	AT3G13277	-0.729022	-0.734502	-0.471885	-0.163502	-0.316108	-0.0853232	1.6283	1.76659	-0.894548			7
	AT1G22370	-0.925239	-0.775732	-0.427292	-0.202552	-0.236642	-0.167263	1.5878	1.80953	-0.662616			7
	AT1G71340	-1.02142	-0.722942	-0.498198	-0.0906431	-0.278988	0.0694797	1.46229	1.83887	-0.75845			7
	AT3G01960	-0.882393	-0.837204	-0.37486	-0.273189	-0.276291	0.200186	1.47555	1.81507	-0.846867			7
	AT4G24480	-0.717818	-0.931385	-0.610023	-0.320381	-0.104143	0.0442874	1.65997	1.69275	-0.713267			7
	AT1G16960	-0.827133	-0.867514	-0.631823	-0.318136	-0.220704	0.150778	1.56659	1.77362	-0.62568			7
	AT3G24927	-0.652243	-0.78943	-0.453924	-0.0783806	-0.502482	-0.0145753	1.43404	1.91979	-0.862797			7
	AT2G14878	-0.711892	-0.709203	-0.505613	-0.132152	-0.52137	0.0151813	1.57501	1.81303	-0.822997			7
	AT5G64430	-0.607447	-0.736863	-0.383989	-0.154837	-0.543244	-0.146418	1.56462	1.85387	-0.845692			7
	AT1G23040	-0.506876	-0.947376	-0.413871	0.0102429	-0.404486	-0.0931403	1.72912	1.6008	-0.974409			7
	AT5G45350	-0.671542	-0.9698	-0.66728	-0.126028	-0.308837	0.205396	1.53752	1.75434	-0.753761			7
	AT1G20620	-0.740162	-1.01245	-0.624533	-0.0717877	-0.277828	0.18338	1.48682	1.78373	-0.727171			7
	AT5G05760	-0.655061	-1.11391	-0.677663	0.00653044	-0.238891	0.331767	1.41637	1.74299	-0.812132			7
	AT1G62310	-0.824036	-0.921399	-0.801005	-0.0655673	-0.113322	0.147567	1.4764	1.77649	-0.675126			7
	AT3G15353	-0.841521	-1.02461	-0.613926	0.115217	-0.443932	-0.0860328	1.41863	1.8662	-0.390033			7
	AT1G56280	-0.945612	-0.906383	-0.444283	0.197982	-0.474355	-0.00348055	1.44762	1.8073	-0.678786			7
	AT4G16190	-0.784261	-0.851536	-0.447025	0.238216	-0.563687	-0.239456	1.21415	2.04466	-0.611055			7
	AT1G31820	-0.724983	-0.738698	-0.520313	0.260971	-0.616434	-0.406114	1.24796	2.04614	-0.54853			7
	AT5G61640	-0.68431	-0.857247	-0.375692	0.272992	-0.685927	-0.224149	1.08618	2.11301	-0.644857			7
	AT1G02850	-0.662954	-0.775176	-0.554476	0.293719	-0.618286	-0.286461	1.0674	2.14329	-0.607054			7
	AT4G34990	-0.677977	-0.815865	-0.704507	0.351729	-0.436143	-0.298682	1.14205	2.06785	-0.628453			7
	AT3G02875	-0.696122	-0.847305	-0.719548	0.188031	-0.321957	-0.221474	1.16535	2.08261	-0.629583			7
	AT1G74410	-0.594048	-0.874544	-0.590362	0.024671	-0.581334	-0.088762	1.34713	1.9923	-0.635052			7
	AT4G11910	-0.65368	-0.9118	-0.547321	0.153827	-0.695246	-0.0765963	1.41659	1.89375	-0.579525			7
	AT3G05650	-0.551439	-0.724358	-0.603782	0.126125	-0.737233	-0.199268	1.46366	1.90027	-0.67397			7
	AT2G41380	-0.348747	-0.919529	-0.557903	-0.02873	-0.570347	-0.2868	1.43832	1.94707	-0.673332			7
	AT4G01610	-0.644371	-1.06444	-0.452451	0.354789	-0.739802	-0.349396	1.33702	1.886	-0.327353			7
	AT2G39380	-0.723213	-0.947655	-0.607545	0.24515	-0.552553	-0.372135	1.354	1.93914	-0.335182			7
	AT4G01390	-0.786026	-0.891311	-0.69339	0.430751	-0.740911	-0.149596	1.33724	1.85273	-0.359492			7
	AT1G64360	-0.861409	-0.921913	-0.587206	0.485199	-0.720955	-0.216952	1.43929	1.74833	-0.364381			7
	AT1G64370	-0.696544	-0.914221	-0.457044	0.335263	-0.682602	-0.13927	1.46301	1.79799	-0.706576			7
	AT3G03470	-0.648633	-0.826303	-0.509712	0.452876	-0.68852	-0.206703	1.33448	1.87614	-0.783626			7
	AT5G04750	-0.759191	-0.91021	-0.348703	0.419934	-0.57145	-0.275172	1.26464	1.93157	-0.751423			7
	AT1G24148	-0.689045	-0.914474	-0.724417	0.559372	-0.638283	-0.124922	1.13693	1.95497	-0.560132			7
	AT5G10300	-0.747356	-0.955017	-0.584564	0.403527	-0.728937	0.000689684	1.23739	1.91556	-0.541294			7
	AT4G01380	-0.77218	-0.906211	-0.795623	0.41523	-0.676684	0.0874325	1.10199	1.9776	-0.43156			7
	AT4G36648	-0.689985	-1.12111	-0.64007	0.242346	-0.525641	0.135936	1.22546	1.92335	-0.550282			7
	AT4G19450	-0.613562	-0.723802	-0.963933	0.163604	-0.62761	-0.0686029	1.25897	1.99575	-0.420817			7
	AT2G02370	-0.738822	-0.843243	-0.923079	0.227971	-0.542392	-0.12938	1.16226	2.02937	-0.24269			7
	AT5G38565	-0.732718	-1.05417	-0.770283	0.31007	-0.841626	0.295975	1.33647	1.7331	-0.276823			7
	AT5G21020	-0.869859	-0.711911	-0.413601	-0.006899	-0.546299	-0.253649	1.58186	1.82585	-0.605494			7
	AT3G20810	-0.881977	-0.747955	-0.471874	-0.0253855	-0.303123	-0.398463	1.35855	2.01228	-0.542046			7
	AT5G23750	-0.821399	-0.584174	-0.341327	0.160204	-0.569802	-0.493198	1.36643	1.98019	-0.696918			7
	AT3G19620	-0.787526	-0.490264	-0.447021	-0.0965571	-0.424807	-0.305657	1.35323	2.03228	-0.833677		ABA	7
	AT2G29130	-0.845017	-0.397766	-0.546346	-0.255957	-0.132461	-0.493802	1.4815	1.93649	-0.746645			7
	AT5G01880	-0.847404	-0.650777	0.00831263	-0.268877	-0.545785	-0.297175	1.67077	1.72544	-0.7945			7
	AT5G01520	-0.937265	-0.683736	-0.0589132	-0.0336071	-0.542263	-0.291015	1.40067	1.92436	-0.778233			7
	AT3G03341	-0.577157	-0.631935	-0.190001	-0.204624	-0.557149	-0.533343	1.60151	1.85648	-0.763779			7
	AT4G14270	-0.860864	-0.867729	-0.283916	-0.129021	-0.472854	-0.415462	1.41638	1.96964	-0.356182			7
	AT1G53580	-0.912551	-0.798015	-0.281392	-0.257769	-0.495992	-0.244094	1.49333	1.91646	-0.419969			7
	AT1G52890	-0.821753	-0.838447	-0.237144	-0.230289	-0.69736	-0.317929	1.52363	1.88029	-0.261001			7
	AT3G14590	-0.767169	-0.766202	-0.468488	-0.304535	-0.536418	-0.24274	1.51115	1.93667	-0.362265			7
	AT1G47960	-0.710537	-0.701286	-0.439662	-0.344051	-0.532637	-0.294347	1.58163	1.89978	-0.458895			7
	AT3G11420	-0.879579	-0.585613	-0.179456	-0.300995	-0.730037	-0.433102	1.22833	2.11564	-0.235194			7
	AT5G50720	-0.859907	-0.636886	-0.30308	-0.166942	-0.670493	-0.397239	1.26729	2.10023	-0.332971			7
	AT5G45310	-0.99796	-0.567971	-0.206006	-0.240743	-0.665894	-0.505913	1.46375	1.92308	-0.202338			7
	AT1G11175	-0.955295	-0.907105	-0.121196	-0.102335	-0.432343	-0.205697	1.08053	2.14312	-0.499676			7
	AT4G36900	-0.876512	-0.809434	-0.171652	-0.0244544	-0.615011	-0.382718	1.27015	2.05242	-0.442787			7
	AT1G48000	-0.678207	-0.712542	-0.176829	-0.385948	-0.693945	-0.232182	1.15162	2.18639	-0.458359			7
	AT1G73700	-0.778379	-0.769814	-0.694666	0.177553	-0.316421	0.0530139	0.791566	2.24785	-0.710701			7
	AT1G52000	-0.751531	-0.755064	-0.708535	0.0805445	-0.386122	0.0157286	0.804056	2.28471	-0.583792			7
	AT1G07750	-0.715866	-0.851384	-0.727552	0.158237	-0.494795	0.111019	0.945502	2.16893	-0.594088			7
	AT1G35720	-0.694519	-0.833182	-0.644492	0.111461	-0.246659	-0.0537863	0.925678	2.20851	-0.773008	PSR		7
	AT1G79520	-0.738492	-0.585104	-0.629483	0.0773973	-0.552966	-0.0369379	0.887659	2.26715	-0.689219			7
	AT5G43150	-0.680703	-0.702595	-0.596731	0.154875	-0.4098	-0.0154364	0.795664	2.27713	-0.822405	PSR		7
	AT1G67300	-0.777626	-0.807615	-0.539281	0.0672254	-0.430002	-0.109443	0.845449	2.29031	-0.539016			7
	AT3G53230	-0.452611	-0.81959	-0.613471	0.303757	-0.45059	-0.215402	0.887136	2.21213	-0.851363			7
	AT1G72120	-0.504746	-0.910776	-0.542826	0.24255	-0.484974	-0.190309	0.892714	2.22758	-0.729214			7
	AT1G19630	-0.572922	-0.831819	-0.728981	0.357683	-0.401577	-0.213086	0.87722	2.2057	-0.692222			7
	AT2G39050	-0.662383	-0.809701	-0.547277	0.37132	-0.486464	-0.0968936	0.994808	2.11295	-0.87636			7
	AT1G54575	-0.427357	-0.869573	-0.5796	0.335554	-0.714448	-0.0691277	0.910556	2.16793	-0.753936			7
	AT5G61290	-0.728525	-0.708526	-0.563027	0.272125	-0.205376	-0.263674	0.847211	2.22985	-0.880057			7
	AT1G68470	-0.65967	-0.664168	-0.521579	0.430597	-0.352355	-0.180451	0.716151	2.23413	-1.00266			7
	AT4G01060	-0.716934	-0.567522	-0.636638	0.532283	-0.433511	-0.228969	0.913034	2.1108	-0.972541			7
	AT3G63210	-0.967945	-0.692018	-0.735364	0.554435	-0.510676	0.0731408	0.866651	2.07012	-0.658344			7
	AT1G59640	-0.917978	-0.752433	-0.670035	0.597607	-0.631001	-0.0654997	0.864949	2.0901	-0.515713			7
	AT3G55290	-0.913139	-0.891235	-0.541902	0.552138	-0.457926	-0.0324079	0.832142	2.10738	-0.655053			7
	AT5G67180	-0.853401	-0.818462	-0.653698	0.72839	-0.501911	-0.0876717	0.789282	2.0744	-0.676932			7
	AT2G43440	-0.801912	-0.799987	-0.764837	0.645496	-0.535184	-0.11639	0.786799	2.12315	-0.537139			7
	AT3G55940	-0.690723	-0.6718	-0.333557	0.249386	-0.58674	-0.299329	0.72829	2.32649	-0.722018			7
	AT4G23600	-0.753771	-0.679448	-0.410567	0.402324	-0.567149	-0.380774	0.719963	2.29438	-0.624958			7
	AT5G59700	-0.785311	-0.628641	-0.578155	0.335104	-0.623049	-0.157158	0.887017	2.2139	-0.663705			7
	AT5G61820	-0.650924	-0.650586	-0.543483	0.49325	-0.53861	-0.192857	0.598693	2.29576	-0.811244			7
	AT3G57540	-0.65239	-0.737616	-0.54205	0.420476	-0.493009	-0.180431	0.599075	2.32065	-0.734702			7
	AT1G01250	-0.719169	-0.641794	-0.508763	0.424939	-0.540032	-0.2147	0.493536	2.36874	-0.662757			7
	AT2G16990	-0.826813	-0.519117	-0.512893	0.24563	-0.340213	-0.387496	0.669475	2.35436	-0.682934			7
	AT1G18710	-0.758195	-0.390583	-0.503146	0.316774	-0.543005	-0.285495	0.656136	2.33108	-0.823567			7
	AT2G21180	-0.767019	-0.620279	-0.588766	0.202712	-0.495053	-0.275403	0.623143	2.38958	-0.468912			7
	AT5G50800	-0.715666	-0.724666	-0.713441	0.363717	-0.574227	-0.238949	0.777083	2.26646	-0.440309		ABA	7
	AT3G22560	-0.617819	-0.81546	-0.534924	0.145565	-0.533357	-0.288829	0.821467	2.31542	-0.492062			7
	AT5G06510	-0.667388	-0.692243	-0.554364	0.157181	-0.596637	-0.359679	0.787696	2.3382	-0.412767			7
	AT5G49290	-0.627042	-0.359275	-1.06742	0.536716	-0.388166	-0.419195	1.23447	1.88772	-0.797809			7
	AT1G45616	-0.820696	-0.163758	-1.00091	0.40436	-0.239357	-0.12178	0.782299	2.12549	-0.965655			7
	AT4G37970	-0.537976	-0.585763	-0.682652	-0.273492	-0.562141	-0.186358	1.02315	2.28096	-0.475724			7
	AT2G25625	-0.532781	-0.667555	-0.623129	-0.247645	-0.456557	-0.240314	0.986635	2.30394	-0.522595			7
	AT3G48020	-0.391127	-0.781033	-0.740987	-0.057892	-0.573583	-0.180905	1.07669	2.2036	-0.554761			7
	AT4G02280	-0.587183	-0.743572	-0.519134	-0.320031	-0.48359	-0.131293	1.25568	2.13085	-0.60172			7
	AT3G26790	-0.6738	-0.784092	-0.583994	-0.213757	-0.530218	-0.109554	1.26519	2.10387	-0.473646			7
	AT4G13190	-0.80042	-0.684349	-0.756215	-0.1452	-0.512545	0.0409478	0.95892	2.23615	-0.337291			7
	AT4G00880	-0.591649	-0.814581	-0.939732	-0.0842608	-0.385502	0.0215575	1.00278	2.1874	-0.396017			7
	AT2G37200	-0.840478	-0.823605	-0.487214	-0.0298153	-0.432094	-0.127881	1.29117	2.03943	-0.589518			7
	AT2G26355	-0.800316	-0.764203	-0.451803	-0.0932237	-0.531777	-0.193864	1.2855	2.07658	-0.526892			7
	AT1G78130	-0.874188	-0.885829	-0.44762	-0.0319643	-0.544132	0.0394374	1.15321	2.091	-0.499914			7
	AT1G69480	-0.781481	-0.630937	-0.541945	0.0400307	-0.56743	-0.0753335	1.12627	2.14302	-0.712194			7
	AT1G20490	-0.629481	-0.779548	-0.505424	-0.0302784	-0.518141	-0.0330113	1.15113	2.12855	-0.78379			7
	AT1G67365	-0.684782	-0.757897	-0.659247	0.122228	-0.550983	-0.0853722	1.22819	2.05861	-0.670751			7
	AT3G12500	-0.68531	-0.827592	-0.611002	-0.260254	-0.369211	0.170097	1.19448	2.08148	-0.692685	PSR	ABA	7
	AT1G23120	-0.693342	-0.70111	-0.710292	-0.25478	-0.398743	0.0591321	1.19349	2.11992	-0.614275	PSR		7
	AT1G06640	-0.79331	-0.847074	-0.667959	-0.0970915	-0.333554	0.00608153	1.17612	2.0996	-0.542814			7
	AT5G22860	-0.83261	-0.647135	-0.784602	-0.120587	-0.328248	-0.0274301	1.29333	2.03309	-0.58581			7
	AT5G10946	-0.80755	-0.717384	-0.687851	-0.160763	-0.355622	0.0594354	1.3964	1.94885	-0.67551			7
	AT2G36390	-0.743254	-0.748235	-0.649311	-0.214245	-0.0569958	-0.127279	0.98231	2.23172	-0.674715			7
	AT1G28620	-0.911112	-0.625964	-0.818621	0.0853999	-0.0519681	0.0504568	1.05073	2.06756	-0.846481			7
	AT5G01300	-0.784887	-0.34425	-0.801725	-0.0573583	-0.308055	-0.176847	0.941357	2.25483	-0.723062		ABA	7
	AT4G30460	-0.556912	-0.602902	-0.320391	-0.256337	-0.546064	-0.44137	1.12356	2.23582	-0.635403			7
	AT4G33550	-0.674442	-0.601771	-0.38877	-0.165817	-0.406674	-0.384382	1.20121	2.16621	-0.745562		ABA	7
	AT5G39520	-0.570219	-0.613363	-0.553359	-0.14607	-0.655826	-0.439645	1.37763	2.05909	-0.45824			7
	AT5G56160	-0.570542	-0.818134	-0.475649	-0.169393	-0.451579	-0.511904	1.01926	2.27139	-0.293451			7
	AT2G35345	-0.718963	-0.577386	-0.647137	-0.0484884	-0.306875	-0.537825	1.05757	2.23939	-0.460279			7
	AT5G53120	-0.321504	-0.619603	-0.539723	0.0229096	-0.591167	-0.435083	0.886568	2.31866	-0.721061			7
	AT1G15310	-0.43205	-0.583536	-0.644349	0.12886	-0.577579	-0.53232	1.20867	2.11927	-0.686957			7
	AT1G27170	-0.514089	-0.663242	-0.882831	-0.133821	-0.30789	-0.22653	1.23045	2.11215	-0.614193			7
	AT1G03070	-0.402496	-0.599278	-0.71136	-0.330901	-0.204909	-0.312249	1.26659	2.11045	-0.815844			7
	AT4G21650	-0.547028	-0.757553	-0.633231	-0.354983	-0.242292	-0.191915	1.11278	2.21481	-0.600582		ABA	7
	AT1G73330	-0.610219	-0.600424	-0.650194	-0.426035	-0.296367	-0.134112	1.23009	2.14683	-0.659571			7
	AT3G11410	-0.92403	-0.72967	-0.396618	-0.264236	-0.366712	-0.149069	1.07578	2.20645	-0.451894			7
	AT3G09910	-0.710686	-0.740612	-0.535262	-0.288826	-0.425135	-0.114325	1.00681	2.27049	-0.46246			7
	AT4G06534	-0.805744	-0.497148	-0.366015	-0.275946	-0.389251	-0.262675	0.865325	2.35321	-0.621761			7
	AT5G66400	-0.685393	-0.628781	-0.511238	-0.178739	-0.404202	-0.0228973	0.938073	2.27677	-0.783589		ABA	7
	AT3G50970	-0.637899	-0.583625	-0.667307	-0.296462	-0.444332	-0.0154104	1.00828	2.26155	-0.624795		ABA	7
	AT2G16367	-0.58325	-0.556385	-0.668125	-0.217562	-0.352261	-0.0760028	1.09373	2.19746	-0.837605			7
	AT5G47640	-0.715474	-0.684885	-0.374709	-0.27621	-0.368219	-0.121022	1.15875	2.16648	-0.784711			7
	AT1G01470	-0.612828	-0.71623	-0.48118	-0.263068	-0.441925	-0.0868483	1.19682	2.14972	-0.744455			7
	AT5G15970	-0.666636	-0.67004	-0.542446	-0.0798881	-0.503325	-0.337166	0.910973	2.32735	-0.438822			7
	AT1G62540	-0.668457	-0.704068	-0.628588	-0.0899316	-0.44889	-0.164535	0.857242	2.33512	-0.487889	PSR		7
	AT5G57050	-0.687461	-0.583011	-0.630687	-0.104337	-0.459522	-0.234691	1.03992	2.25357	-0.593784			7
	AT5G59220	-0.734174	-0.563163	-0.563029	-0.131339	-0.568284	-0.133135	0.811635	2.36204	-0.480551		ABA	7
	AT2G42540	-0.672752	-0.576865	-0.487518	0.0294942	-0.47589	-0.340287	0.737228	2.39236	-0.605766			7
	AT2G33380	-0.706137	-0.598146	-0.445892	-0.0307133	-0.57007	-0.258353	0.785077	2.3736	-0.549363			7
	AT1G19550	-0.704669	-0.691947	-0.488464	-0.0918198	-0.315419	-0.22968	0.812776	2.35529	-0.646064			7
	AT1G19570	-0.723057	-0.703097	-0.529816	-0.00924577	-0.391652	-0.239469	0.860369	2.32474	-0.588775			7
	AT3G55890	-0.458248	-0.886734	-0.359972	-0.414164	-0.169743	-0.579968	1.15865	2.18411	-0.473932			7
	AT3G14360	-0.319333	-0.853336	-0.661279	-0.745634	0.0269436	-0.434383	1.0068	2.21748	-0.237264			7
	AT4G37140	-0.550278	-0.870665	-0.64743	-0.496457	-0.54866	0.227764	1.0421	2.17384	-0.330216			7
	AT4G36350	-0.618904	-0.720663	-0.631852	-0.500928	-0.483381	0.0614852	1.14512	2.17244	-0.423318	PSR		7
	AT4G17470	-0.676742	-0.746572	-0.604882	-0.68889	-0.383013	0.0176079	1.04455	2.2084	-0.170461			7
	AT4G19390	-0.5646	-0.991162	-0.667204	-0.546494	-0.141731	0.0832513	1.11269	2.12626	-0.411012			7
	AT2G16595	-0.350839	-0.991739	-0.745016	-0.659511	-0.308992	0.216517	1.06444	2.12297	-0.347826			7
	AT4G00200	-0.267471	-0.70708	-0.919446	-0.661728	-0.36694	0.0899433	1.0304	2.18891	-0.386587			7
	AT2G33385	-0.448884	-0.421575	-0.452522	-0.26663	-0.577335	-0.52829	0.943795	2.34337	-0.591929			7
	AT2G41190	-0.38637	-0.632136	-0.524102	-0.309193	-0.505807	-0.370325	1.13554	2.2333	-0.64091			7
	AT3G53980	-0.499314	-0.588067	-0.560119	-0.370364	-0.461676	-0.341157	1.01444	2.31097	-0.504717		ABA	7
	AT2G18050	-0.56525	-0.593737	-0.546246	-0.362131	-0.504791	-0.321261	1.05791	2.28463	-0.449126			7
	AT3G56275	-0.596882	-0.51694	-0.462636	-0.30682	-0.540235	-0.415762	1.00015	2.31816	-0.479033		ABA	7
	AT2G37870	-0.52109	-0.502623	-0.493515	-0.408114	-0.446216	-0.370581	0.863943	2.39152	-0.513326		ABA	7
	AT4G31354	-0.439406	-0.398563	-0.277693	-0.546298	-0.569416	-0.641561	1.16301	2.21918	-0.509252			7
	AT3G14560	-0.234259	-0.563945	-0.140852	-0.730776	-0.333671	-0.401506	1.19354	2.12927	-0.917798			7
	AT4G06536	-0.895361	-0.44937	-0.569805	-0.590828	-0.198314	0.0718011	1.10274	2.15974	-0.630599			7
	AT1G69230	-0.764362	-0.413019	-0.512862	-0.727988	-0.259348	-0.153706	1.07665	2.2306	-0.475963			7
	AT4G28150	-0.952519	-0.62581	-0.355742	-0.599771	-0.558543	0.157176	1.39296	1.94341	-0.401164			7
	AT5G60580	-0.609579	-0.660732	-0.431122	-0.783352	-0.367275	-0.287831	1.63434	1.8414	-0.335847			7
	AT5G01200	-0.655302	-0.728144	-0.532455	-0.676307	-0.281761	-0.264908	1.53371	1.92271	-0.317545			7
	AT5G39190	-0.670345	-0.55928	-0.223617	-0.654997	-0.322978	-0.499943	1.50096	1.96589	-0.535689			7
	AT5G49990	-0.716351	-0.722259	-0.713984	-0.436798	-0.182053	-0.170096	1.65602	1.79034	-0.504815			7
	AT5G37500	-0.614866	-0.575694	-0.915112	-0.648735	-0.163602	-0.136733	1.61559	1.80149	-0.362334			7
	AT5G14550	-0.618851	-0.894955	-0.767185	-0.402007	-0.412623	-0.079665	1.59751	1.81176	-0.233993			7
	AT1G76580	-0.718875	-0.807343	-0.66205	-0.290892	-0.402162	-0.210584	1.65121	1.80158	-0.36088			7
	AT5G42825	-0.789873	-0.834039	-0.600708	-0.344276	-0.329273	-0.0467218	1.51894	1.88912	-0.463174			7
	AT1G20160	-0.766979	-0.714241	-0.570136	-0.497526	-0.433469	-0.0885792	1.5193	1.92063	-0.369004			7
	AT3G17070	-0.579154	-0.597799	-0.586816	-0.487577	-0.325592	-0.207589	1.53139	1.93914	-0.686006			7
	AT2G41800	-0.210698	-0.767393	-0.646114	-0.506961	-0.405467	-0.268277	1.40584	2.02256	-0.623488			7
	AT5G62850	-0.393982	-0.741281	-0.760741	-0.372688	-0.454277	0.121833	1.44895	1.91647	-0.764286			7
	AT1G22990	-0.447632	-0.715359	-0.634883	-0.58428	-0.598159	0.0936868	1.50306	1.90845	-0.52488	PSR		7
	AT3G55900	-0.662469	-0.272208	-0.868931	-0.918265	-0.665658	0.477009	1.07225	2.00974	-0.171461			7
	AT1G54660	-0.49381	-0.0682565	-1.12416	-1.00655	-0.234394	-0.112968	0.960892	2.11711	-0.0378613			7
	AT5G39260	-0.835851	-0.525081	-0.704397	-0.985951	-0.30554	-0.122259	1.19902	1.98029	0.299769			7
	AT1G08500	-0.591011	-0.463494	-0.812695	-0.71343	-0.677297	-0.126552	0.79753	2.24465	0.342298			7
	AT4G16550	-0.906656	-0.442226	-0.457535	-0.505783	-0.846002	-0.281838	1.22874	2.0457	0.165605			7
	AT5G24655	-0.155249	-1.15507	-1.07083	-0.117388	-0.186969	0.159088	0.946907	2.06978	-0.490278			7
	AT4G30370	-0.317384	-1.02904	-1.14896	0.0673441	-0.463794	0.618146	0.774231	2.01363	-0.514178			7
	AT2G46270	-0.0225706	-1.04324	-0.822841	-0.478693	-0.416192	0.282848	1.05637	2.06245	-0.618132			7
	AT1G67920	0.0125276	-0.886802	-0.943664	-0.486175	-0.325831	0.43785	0.660883	2.21122	-0.680009	PSR		7
	AT5G15960	-0.756024	-0.66354	-0.685029	-0.0662485	-0.649746	0.400516	0.893983	2.17163	-0.645541		ABA	7
	AT4G08870	-0.627075	-0.779804	-0.660218	-0.0121013	-0.494496	0.415371	0.777023	2.20522	-0.823918			7
	AT4G25000	-0.419359	-0.669429	-0.634315	-0.0870352	-0.858609	0.526036	0.876374	2.11342	-0.847088			7
	AT3G48510	-0.429392	-0.770555	-0.57706	-0.386644	-0.597228	0.707603	0.555898	2.24065	-0.743272			7
	AT5G59310	-0.662247	-0.667658	-0.678812	-0.285583	-0.575128	0.634586	0.654701	2.23277	-0.652634		ABA	7
	AT3G14700	-0.406029	-0.817554	-0.873692	-0.159872	-0.804368	0.486958	0.553169	2.26463	-0.24324			7
	AT5G03190	-0.739327	-0.440231	-0.663739	0.185483	-0.403343	-0.0373292	0.515346	2.38873	-0.805586			7
	AT3G28270	-0.57501	-0.47131	-0.651557	0.0331234	-0.444107	-0.108209	0.472162	2.46421	-0.719301			7
	AT1G72770	-0.609313	-0.552179	-0.801114	-0.011463	-0.426343	0.212744	0.523063	2.38082	-0.716219			7
	AT1G80110	-0.723302	-0.844631	-0.679654	0.253031	-0.286219	-0.059315	0.476608	2.37891	-0.515428			7
	AT4G21910	-0.680971	-0.71063	-0.813451	0.233563	-0.502181	-0.0344463	0.622823	2.33846	-0.453165			7
	AT3G05030	-0.882844	-0.510845	-0.730301	0.312244	-0.217414	0.156921	0.520469	2.26842	-0.916655			7
	AT1G32900	-0.709995	-0.631316	-0.717925	0.112726	-0.295376	0.182709	0.716421	2.25786	-0.915103	PSR		7
	AT1G60270	-0.902317	-0.683755	-0.956198	0.206486	-0.317243	0.367782	0.590239	2.21508	-0.520075			7
	AT4G01480	-0.683531	-0.916553	-0.779869	-0.0302761	-0.305779	0.364122	0.53584	2.30827	-0.492224	PSR		7
	AT1G52800	-0.729833	-0.806823	-0.67242	-0.222103	-0.488199	0.409628	0.759345	2.25364	-0.50324			7
	AT2G35060	-0.671202	-0.734247	-0.849852	-0.206307	-0.169348	0.135839	0.776341	2.29442	-0.575644			7
	AT1G30500	-0.645639	-0.731503	-0.693626	-0.181885	-0.205288	0.14588	0.678854	2.34564	-0.712433	PSR		7
	AT5G65280	-0.704013	-0.690076	-0.658086	-0.247597	-0.206507	0.0547827	0.577497	2.42002	-0.546019			7
	AT5G49525	-0.757137	-0.738738	-0.620487	-0.310119	-0.16093	0.145365	0.637448	2.37168	-0.567084			7
	AT5G56630	-0.586975	-0.759441	-0.819309	0.172428	-0.146646	0.198648	0.328298	2.37304	-0.76004			7
	AT1G77450	-0.463673	-0.541927	-0.828659	0.190547	-0.283555	0.0444051	0.127812	2.47901	-0.723964			7
	AT2G34720	-0.687952	-0.6427	-0.814989	0.398238	-0.352595	0.146532	0.406187	2.32009	-0.772814			7
	AT2G17470	-0.640594	-0.723971	-0.745998	0.331297	-0.462394	0.221656	0.237065	2.38991	-0.606972			7
	AT3G44860	-0.445874	-0.866979	-0.642038	0.464542	-0.505448	0.338334	0.116807	2.32775	-0.787094			7
	AT2G46940	-0.281833	-0.952001	-1.00064	0.184402	-0.13987	0.218351	0.222102	2.34649	-0.596998			7
	AT1G09180	-0.675672	-0.539278	-0.851543	0.00816747	-0.503312	0.685071	0.259731	2.29675	-0.679917			7
	AT3G59140	-0.389049	-0.547726	-1.23784	0.194203	-0.293706	0.533547	0.428887	2.16639	-0.85471	PSR		7
	AT5G24090	-0.291572	-0.671019	-0.588216	-0.406397	-0.420183	-0.325887	0.669413	2.45818	-0.424317			7
	AT4G02360	-0.442244	-0.747492	-0.461618	-0.466659	-0.346425	-0.201932	0.710243	2.43346	-0.477335		ABA	7
	AT3G52820	-0.497954	-0.489559	-0.542003	-0.517963	-0.387553	-0.0751762	0.589166	2.47745	-0.556409	PSR		7
	AT2G47180	-0.551984	-0.593318	-0.7409	-0.414562	-0.400195	0.098281	0.750448	2.37078	-0.518552			7
	AT1G30220	-0.371845	-0.595458	-0.701697	-0.384509	-0.544619	0.0165366	0.73958	2.39182	-0.549807			7
	AT3G29575	-0.359059	-0.684194	-0.757269	-0.23457	-0.418204	0.0229199	0.57662	2.43492	-0.581161			7
	AT5G66460	-0.348457	-0.432702	-0.868697	-0.237479	-0.531422	-0.333158	0.661124	2.43538	-0.344591			7
	AT4G23450	-0.222975	-0.67712	-0.865283	-0.250538	-0.568883	-0.110326	0.781995	2.35352	-0.440388			7
	AT1G64110	-0.566003	-0.539018	-0.577575	-0.55055	-0.499744	-0.0685618	1.01003	2.28733	-0.495906			7
	AT5G24770	-0.582748	-0.583368	-0.575044	-0.482808	-0.42693	-0.184809	0.938956	2.33751	-0.440763		ABA	7
	AT3G59710	-0.615129	-0.654573	-0.466374	-0.543394	-0.249521	-0.281441	0.965561	2.31972	-0.47485			7
	AT1G52155	-0.472205	-0.773222	-0.71202	-0.353969	-0.492441	-0.228846	0.929307	2.31191	-0.208513			7
	AT3G13784	-0.559029	-0.166649	-0.570579	-0.63027	-0.333394	-0.131168	0.280823	2.55565	-0.445381			7
	AT2G37900	-0.346702	-0.198666	-0.781009	-0.640586	-0.421204	-0.207251	0.679397	2.42472	-0.508701			7
	AT3G17110	-0.299874	-0.248901	-0.590205	-0.358287	-0.388722	-0.325522	0.350097	2.55233	-0.690919			7
	AT5G52300	-0.341489	-0.493633	-0.514117	-0.484203	-0.109993	-0.419428	0.449866	2.52506	-0.612062		ABA	7
	AT5G59320	-0.552218	-0.562032	-0.534065	-0.181296	-0.439467	-0.208035	0.524224	2.50009	-0.547198		ABA	7
	AT1G56600	-0.541502	-0.579829	-0.551567	-0.151052	-0.455301	-0.124585	0.438059	2.51532	-0.549539	PSR		7
	AT2G46680	-0.52046	-0.560167	-0.556036	-0.315193	-0.416532	-0.150037	0.514901	2.50819	-0.504661		ABA	7
	AT2G19810	-0.58416	-0.740145	-0.562772	-0.194593	-0.34815	-0.137265	0.64299	2.43714	-0.513047			7
	AT2G47670	-0.539968	-0.609481	-0.503725	-0.035312	-0.525343	-0.250815	0.613775	2.45081	-0.599935			7
	AT5G15500	-0.564142	-0.550384	-0.496232	-0.0507691	-0.49336	-0.393409	0.604658	2.46804	-0.5244		ABA	7
	AT2G34850	-0.595377	-0.667191	-0.628359	0.00711263	-0.511208	-0.234234	0.664603	2.41719	-0.452537			7
	AT5G06760	-0.548067	-0.478646	-0.526899	-0.181664	-0.466065	-0.135658	0.326014	2.55403	-0.543049		ABA	7
	AT2G21820	-0.613648	-0.519607	-0.620157	-0.095091	-0.555636	-0.0217554	0.457108	2.48499	-0.516206			7
	AT5G57810	-0.655767	-0.61059	-0.311228	0.0282709	-0.290433	-0.363059	0.235654	2.5477	-0.580545			7
	AT3G03170	-0.608076	-0.461391	-0.555299	-0.0917088	-0.234383	-0.366665	0.495817	2.49295	-0.671246			7
	AT3G28300	-0.540744	-0.682815	-0.450313	-0.155118	-0.53565	-0.494212	0.658429	2.44723	-0.246803			7
	AT3G28290	-0.540744	-0.682815	-0.450313	-0.155118	-0.53565	-0.494212	0.658429	2.44723	-0.246803			7
	AT2G35070	-0.500202	-0.573048	-0.464351	-0.314927	-0.559256	-0.421397	0.724928	2.44488	-0.336625			7
	AT5G40800	-0.572916	-0.538539	-0.479053	-0.26149	-0.515217	-0.324126	0.514236	2.51667	-0.339564		ABA	7
	AT1G02390	-0.595535	-0.694771	-0.405783	-0.259284	-0.458805	-0.228294	0.521222	2.50052	-0.37927		ABA	7
	AT5G17460	-0.517411	-0.561885	-0.527332	0.0236595	-0.559733	-0.472115	0.406329	2.51809	-0.309603			7
	AT4G15210	-0.642531	-0.620475	-0.576592	-0.00791775	-0.530191	-0.329151	0.506373	2.47914	-0.278656			7
	AT2G21590	-0.539793	-0.576861	-0.548273	-0.137076	-0.440206	-0.374043	0.339405	2.55539	-0.278538			7
	AT4G11911	-0.541983	-0.629381	-0.451315	-0.0170519	-0.698094	-0.357122	0.328961	2.52167	-0.155686			7
	AT1G69260	-0.52776	-0.407286	-0.343307	-0.302973	-0.485734	-0.257717	0.26027	2.58865	-0.524143			7
	AT3G27250	-0.494408	-0.439537	-0.443556	-0.31745	-0.415666	-0.253757	0.231579	2.59931	-0.466516			7
	AT5G40790	-0.552063	-0.410945	-0.52219	-0.301835	-0.537175	0.100399	0.145295	2.56941	-0.490892		ABA	7
	AT5G50360	-0.492012	-0.491818	-0.495209	-0.24574	-0.384391	-0.0289265	-0.0338159	2.61927	-0.447354		ABA	7
	AT4G29690	-0.303171	-0.600102	-0.449527	-0.274617	-0.391952	-0.123175	0.08798	2.60578	-0.551217			7
	AT3G19270	-0.218484	-0.403039	-0.822368	-0.393161	-0.316949	0.0371243	0.275295	2.51541	-0.673829			7
	AT2G32830	-0.205537	-0.694194	-0.605361	-0.428279	-0.489932	0.114748	0.342008	2.50349	-0.536947	PSR		7
	AT1G56170	-0.138365	-0.751151	-0.832826	-0.101275	-0.26878	-0.11539	0.51886	2.41478	-0.725848			7
	AT4G37150	-0.0751029	-0.691816	-0.74029	-0.178079	-0.448988	0.149842	0.326309	2.44628	-0.788157			7
	AT1G70300	-0.497571	-0.67528	-0.67576	-0.507668	-0.153729	0.105259	0.653579	2.38999	-0.638823			7
	AT3G15990	-0.468418	-0.658105	-0.824108	-0.292524	-0.0615094	0.0926962	0.791024	2.28132	-0.860375	PSR		7
	AT4G31351	-0.183368	-0.558539	-0.732793	-0.510806	-0.131611	-0.122727	0.586095	2.42581	-0.772058			7
	AT3G04530	-0.483323	-0.57034	-0.561851	-0.429616	-0.342559	0.109593	0.316839	2.52786	-0.566604	PSR		7
	AT2G02990	-0.588735	-0.65492	-0.633562	-0.509396	-0.266716	0.193656	0.327234	2.49349	-0.361053	PSR		7
	AT4G05100	-0.529793	-0.65075	-0.564235	-0.5039	-0.330278	0.568263	0.102408	2.44751	-0.539225			7
	AT2G34810	-0.887843	-0.8443	-0.866397	-0.325904	-0.385965	0.447017	0.556975	2.23099	0.0754244	PSR		7
	AT3G23870	-0.744872	-0.800394	-0.744968	-0.28759	-0.434042	0.159454	0.727578	2.32063	-0.195797	PSR		7
	AT5G44005	-0.97241	-0.802771	-0.713582	-0.272036	-0.258765	-0.0702402	0.60823	2.31453	0.167047			7
	AT5G37420	-0.890588	-1.12975	-0.904928	-0.110113	0.0511821	0.531965	0.11621	2.18582	0.150197			7
	AT5G41315	-0.303679	-0.402788	-1.15168	-0.407827	-0.525111	0.187498	0.0589401	2.4344	0.110242			7
	AT1G30250	-0.853034	-0.614449	-1.0192	-0.305801	-0.298014	0.138567	0.174857	2.32871	0.448364			7
	AT5G63350	-0.721913	-0.550479	-0.582289	-0.317747	-0.667361	0.0137603	0.365068	2.48124	-0.0202789			7
	AT1G76790	-0.52859	-0.778348	-0.820962	0.0666398	-0.42034	-0.190851	0.0696785	2.49117	0.111602			7
	AT2G47780	-0.836983	-0.566776	-0.503513	0.0455361	-0.706374	-0.333452	0.652604	2.381	-0.132039			7
	AT1G52410	-0.8505	-0.714023	-0.597585	0.260812	-0.590201	-0.372417	0.670362	2.32141	-0.127855			7
	AT1G07720	-0.721172	-0.585938	-0.431365	0.182746	-0.570003	-0.417648	0.322661	2.49742	-0.276702			7
	AT4G24000	-0.634147	-0.703101	-0.514645	0.293161	-0.6881	-0.458569	0.381802	2.43137	-0.107769		ABA	7
	AT5G25610	-0.731672	-0.556553	-0.336088	0.336668	-0.669816	-0.6076	0.802158	2.28027	-0.51737		ABA	7
	AT1G11210	-0.729821	-0.630748	-0.389763	0.362449	-0.668332	-0.481828	0.693311	2.3233	-0.478565			7
	AT3G08860	-0.674749	-0.696704	-0.324183	0.132093	-0.429076	-0.666466	0.75992	2.35094	-0.451774			7
	AT3G05640	-0.922962	-0.655991	-0.0426202	-0.408408	-0.499327	-0.541289	0.779699	2.32334	-0.0324399			7
	AT2G12400	-0.781997	-0.675021	-0.395717	-0.0480053	-0.59845	-0.647464	0.93091	2.26442	-0.0486782			7
	AT1G52040	-0.757441	-0.685682	-0.576966	0.0266774	-0.695995	-0.428959	0.923189	2.25785	-0.0626768			7
	AT3G10410	-0.769189	-0.877283	-0.521417	0.155183	-0.455737	-0.493083	0.800459	2.28803	-0.126964			7
	AT4G17030	-0.648609	-0.863931	-0.673328	-0.088893	-0.488442	-0.29335	0.826621	2.31443	-0.0844996	PSR		7
	AT3G05690	-0.733629	-0.79826	-0.756948	0.0915987	-0.6907	-0.295188	0.855847	2.22157	0.105713	PSR		7
	AT5G16380	-0.405638	-0.907598	-0.778411	0.257973	-0.663861	-0.482062	0.730237	2.26553	-0.016176			7
	AT5G52390	-0.307637	-0.886221	-0.61453	0.143679	-1.00052	-0.474938	0.90886	2.15961	0.0716966			7
	AT1G27030	-0.662134	-0.805341	-0.797621	-0.0563557	-0.428612	-0.569648	0.541566	2.28715	0.490997			7
	AT5G24780	-0.772902	-0.716334	-0.541448	-0.013396	-0.764512	-0.375845	0.351569	2.34763	0.485242		ABA	7
	AT1G72260	-0.792843	-0.715947	-0.541903	0.209112	-0.797253	-0.706475	0.677154	2.16132	0.506836			7
	AT2G43530	-0.899756	-0.884873	-0.549615	-0.288947	-0.372499	-0.126175	0.971735	2.21774	-0.0676049			7
	AT1G76590	-0.694208	-0.969818	-0.699871	-0.241358	-0.528606	-0.00655948	0.964438	2.19533	-0.0193474			7
	AT5G41120	-0.822048	-0.696356	-0.859128	-0.145593	-0.413456	-0.203856	1.07812	2.16663	-0.104318			7
	AT1G77120	-0.775291	-0.835948	-0.419998	-0.00347033	-0.626152	-0.245271	1.17228	2.13068	-0.396822		ABA	7
	AT3G28007	-0.800732	-0.809179	-0.43881	-0.114886	-0.577328	-0.297716	1.20545	2.12964	-0.296439		ABA	7
	AT2G36270	-0.767978	-0.751263	-0.563162	0.117068	-0.702622	-0.303226	1.14726	2.12641	-0.30249			7
	AT4G35190	-0.780615	-0.818798	-0.693391	0.0580653	-0.587178	-0.0842243	1.1596	2.10093	-0.354389			7
	AT1G54160	-0.784537	-0.851845	-0.634488	0.0610504	-0.685665	-0.0351442	1.01082	2.1675	-0.247696			7
	AT1G79900	-0.671609	-0.476769	-0.734454	-0.285568	-0.800282	-0.226729	1.13516	2.16984	-0.109588			7
	AT1G69790	-0.579382	-0.519331	-0.776852	-0.168144	-0.707268	-0.357287	0.79477	2.34569	-0.0321955			7
	AT5G58690	-0.907205	-0.781387	-0.752796	0.552889	-0.651883	-0.184144	0.679133	2.18074	-0.135348			7
	AT4G29700	-0.983694	-0.879821	-0.794488	0.391036	-0.629463	0.197283	0.617009	2.15701	-0.0748724			7
	AT5G50160	-0.922352	-0.817714	-0.801415	0.40135	-0.459245	-0.0181506	0.936183	2.10086	-0.419513			7
	AT1G69870	-0.776131	-0.906977	-0.758987	0.339222	-0.651145	-0.0743962	0.952937	2.11832	-0.242847			7
	AT4G17280	-0.924147	-0.852353	-0.747505	0.293077	-0.431408	-0.175778	0.470037	2.30942	0.0586604			7
	AT4G11320	-1.1368	-0.796033	-0.719335	0.32353	-0.39114	-0.324537	0.78264	2.13669	0.124978			7
	AT3G13672	-0.898683	-0.790802	-0.373806	0.294329	-0.607959	-0.450303	1.16181	2.0639	-0.398481		ABA	7
	AT1G54100	-0.852751	-0.790973	-0.407482	0.224775	-0.581912	-0.461751	1.23549	2.04538	-0.410782			7
	AT2G38465	-0.57248	-0.835281	-0.369514	0.292854	-0.670746	-0.659106	1.15038	2.08899	-0.425095		ABA	7
	AT5G13800	-0.912795	-0.873281	-0.42596	0.592052	-0.696718	-0.338467	1.1288	1.95339	-0.427016			7
	AT4G39955	-0.853012	-1.00211	-0.451388	0.595141	-0.635995	-0.466612	0.980721	2.02247	-0.189213			7
	AT4G19230	-0.882764	-0.852719	-0.518538	0.168265	-0.642275	-0.412313	1.35415	1.9383	-0.152112			7
	AT3G09390	-0.833392	-0.89743	-0.389953	0.2936	-0.767005	-0.451079	1.33689	1.90858	-0.200211			7
	AT2G46640	-0.953915	-0.78627	-0.539309	0.361123	-0.746994	-0.518376	1.17165	1.96177	0.0503198			7
	AT5G60910	-1.01263	-0.699872	-0.591461	0.544811	-0.741226	-0.37891	0.854137	2.1	-0.0748472			7
	AT3G25990	-0.784528	-0.635056	-0.618763	0.430263	-0.846488	-0.483826	0.887526	2.15942	-0.108552			7
	AT1G08630	-0.809219	-0.808649	-0.309236	0.65644	-0.916924	-0.596978	0.744218	2.10004	-0.0596889			7
	AT1G69270	-0.277772	-1.00328	-0.861711	0.131874	-0.460924	0.216822	0.721644	2.2159	-0.682557			7
	AT2G40900	-0.485061	-0.750266	-0.658905	0.195667	-0.608905	0.132381	0.651685	2.30378	-0.780377			7
	AT4G09750	-0.22974	-0.846534	-0.841717	0.415301	-0.436265	0.123176	0.770626	2.10436	-1.05921			7
	AT1G76960	-0.0895325	-0.960974	-0.662589	0.350151	-0.670443	0.00880629	0.932017	2.06151	-0.968942			7
	AT5G25620	-0.286718	-0.672015	-1.10922	0.0012992	-0.508742	0.135478	1.07616	2.07303	-0.709278			7
	AT5G23850	-0.12431	-0.834827	-0.815223	0.109173	-0.664148	-0.252788	1.16288	2.07832	-0.659082			7
	AT3G16990	-0.0037201	-1.13268	-0.581176	0.646732	-0.805872	0.269748	1.09642	1.65283	-1.14229			7
	AT1G03290	0.0715008	-1.2921	-0.691779	0.439992	-0.74392	0.272861	1.13946	1.70656	-0.902573			7
	AT1G19960	-0.0989076	-1.03163	-0.851759	0.765577	-0.622628	0.0296713	1.09189	1.73294	-1.01515			7
	AT1G71910	-0.101112	-1.1621	-0.276964	0.453062	-0.700501	-0.0395257	0.965792	1.94086	-1.07952			7
	AT4G26270	0.191981	-1.17711	-0.8967	0.377335	-0.714262	-0.153323	0.989591	1.94872	-0.566232			7
	AT3G63030	0.0874574	-1.05475	-1.01933	0.250288	-0.877782	-0.11884	0.894538	2.03802	-0.199602			7
	AT1G03840	-0.0858709	-1.38981	-0.799517	0.520674	-0.623563	-0.0885668	0.696514	2.04744	-0.277307			7
	AT4G23320	-0.0199659	-1.21344	-0.880263	0.254319	-0.798665	0.353377	1.03901	1.8666	-0.600969			7
	AT2G15480	0.181083	-1.27085	-0.91599	0.187402	-0.501394	0.188382	0.681144	2.08076	-0.630536			7
	AT3G20250	-0.384493	-0.935717	-0.725096	-0.149042	-0.477463	0.0147861	1.23139	2.06705	-0.641417			7
	AT2G45510	-0.28585	-1.08986	-0.757686	-0.0705153	-0.448993	0.175391	1.35362	1.87634	-0.752442			7
	AT5G27600	-0.308217	-1.14606	-0.899141	0.221092	-0.312847	0.122444	1.31967	1.8009	-0.797844			7
	AT2G31990	0.102607	-1.21587	-0.589582	-0.0773415	-0.342282	-0.254196	1.33224	1.87415	-0.829728			7
	AT3G12580	-0.250387	-0.78476	-0.866343	0.139229	-0.424193	-0.301557	0.789265	2.30107	-0.602323			7
	AT1G17020	-0.0700323	-1.08522	-0.882962	0.0666782	-0.181138	-0.362242	0.825403	2.21603	-0.526516			7
	AT5G13200	0.0388279	-1.11086	-0.284505	-0.124534	-0.735147	-0.390162	0.78889	2.26915	-0.451662			7
	AT2G39420	-0.862975	-1.29707	-0.654168	-0.0096851	-0.68357	0.316576	1.37656	1.62708	0.18726			7
	AT1G55850	-0.381148	-1.51076	-0.85452	0.127729	-0.639121	0.201677	1.37019	1.57715	0.108795			7
	AT4G22950	-0.645904	-1.57557	-0.0195465	0.240235	-0.981857	0.489025	0.984707	1.68479	-0.175887			7
	AT3G10320	0.275276	-0.835106	-0.886086	-0.166029	-0.693984	-0.340736	1.46955	1.80594	-0.628818			7
	AT2G47190	-0.0723395	-0.974058	-0.606532	-0.0479174	-0.879901	-0.230165	1.58735	1.74764	-0.524081			7
	AT3G04070	-0.00733704	-0.947903	-0.523497	-0.521183	-0.796136	-0.322214	1.42024	1.93515	-0.237115			7
	ATMG00690	0.225334	-1.26049	-0.982845	-0.0771795	-0.943305	-0.153611	1.50821	1.46748	0.216403			7
	AT2G20720	-0.627054	-0.522537	-0.992186	-0.263045	-0.57422	-0.233128	1.46373	1.92898	-0.180538			7
	AT1G56020	-0.683693	-0.654522	-0.966929	-0.0604583	-0.453106	-0.485826	1.33044	1.98845	-0.0143606			7
	AT2G22420	-0.576167	-1.02303	-0.796623	-0.0155314	-0.604095	-0.350465	1.45612	1.83663	0.0731671			7
	AT2G47880	-0.681697	-0.942774	-0.756591	-0.16837	-0.420765	-0.347293	1.31858	2.00234	-0.00342994			7
	AT4G04620	-0.708402	-0.917903	-0.920247	0.0390646	-0.539539	-0.342403	1.65449	1.62792	0.107026			7
	AT2G15840	-0.429573	-0.889269	-0.94111	-0.255406	-0.590197	-0.095014	1.73411	1.63711	-0.170651			7
	AT1G55610	-0.259156	-0.705271	-1.26006	0.0527331	-0.698668	-0.221065	1.07074	2.03986	-0.0191089			7
	AT1G08290	-0.261643	-0.972569	-1.07149	0.0188479	-0.573587	-0.113007	1.29551	1.93654	-0.258604			7
	AT5G10650	-0.523232	-1.04144	-0.58165	0.433791	-0.531655	-0.355201	1.72324	1.52272	-0.646578			7
	AT1G12480	-0.790634	-0.935745	-0.55027	0.246336	-0.326596	-0.21338	1.75868	1.53746	-0.725852			7
	AT5G36220	-0.65454	-0.900125	-0.438423	0.175683	-0.656518	0.0329336	1.71622	1.56615	-0.841384			7
	AT5G17860	-0.746625	-0.820952	-0.456078	0.302986	-0.711253	-0.0262624	1.82191	1.42277	-0.786497			7
	AT4G16745	-0.726189	-1.11131	-0.570223	0.0824703	-0.670954	-0.0296109	1.65478	1.62797	-0.256937			7
	AT3G62960	-0.65941	-1.10789	-0.681608	0.00654178	-0.589875	0.116644	1.76801	1.5031	-0.355515			7
	AT5G66790	-0.531404	-1.1613	-0.394303	0.0804898	-0.593474	-0.140296	1.85913	1.43822	-0.55706			7
	AT3G60640	-0.858937	-0.98303	-0.50333	0.543241	-0.713417	-0.126972	1.60643	1.54394	-0.507922			7
	AT2G05518	-0.783344	-1.10134	-0.486921	0.585005	-0.607542	-0.296402	1.87723	1.20742	-0.394098			7
	AT5G48412	-0.984586	-0.820405	-0.369668	-0.0860007	-0.418271	-0.113565	1.67875	1.69425	-0.580497			7
	AT1G80570	-0.943204	-0.849344	-0.422133	-0.00780392	-0.34008	-0.214889	1.74451	1.62825	-0.595303			7
	AT1G67860	-0.84551	-1.05156	-0.454647	0.0371622	-0.451974	-0.0825456	1.65548	1.67086	-0.477259			7
	AT1G67865	-0.928242	-0.958261	-0.471431	0.0300683	-0.490476	-0.0983952	1.63551	1.70152	-0.420292			7
	AT4G18830	-0.773763	-0.720645	-0.652885	-0.207205	-0.400511	-0.157192	1.90622	1.52475	-0.518768			7
	AT1G71960	-0.731956	-0.838277	-0.650374	-0.0811736	-0.382312	-0.0206405	1.76296	1.61846	-0.676692			7
	AT5G56520	-0.796227	-0.915663	-0.38244	-0.330385	-0.13592	-0.258773	1.86099	1.5432	-0.584785			7
	AT1G52820	-0.767159	-0.997582	-0.244294	-0.418843	-0.403398	-0.195316	1.90536	1.48833	-0.367104			7
	AT5G62100	-0.97913	-0.572359	-0.271699	-0.0863325	-0.328495	-0.53915	1.94528	1.44154	-0.609658			7
	AT4G32440	-0.805695	-0.801295	-0.787504	0.174625	-0.332338	0.169002	1.82146	1.38623	-0.824484			7
	AT2G25590	-1.05584	-0.914602	-0.588945	0.0964529	-0.306653	0.202459	1.63337	1.57451	-0.640747			7
	AT3G25495	-1.13193	-0.622835	-0.477101	0.0702795	-0.0741607	0.216042	1.65001	1.46063	-1.09093			7
	AT4G02005	-0.839381	-1.0269	-0.768348	-0.11769	0.243353	0.26145	1.77602	1.29493	-0.823428			7
	AT4G34881	-0.895797	-0.720073	-0.572299	-0.251486	-0.442071	0.0422725	2.07964	1.23941	-0.479597			7
	AT4G33950	-0.822019	-0.736669	-0.409039	-0.394857	-0.237156	-0.206762	2.10802	1.26349	-0.565009			7
	AT1G77855	-0.685356	-0.777205	-0.683895	-0.183745	-0.246453	0.108636	2.18785	1.01366	-0.733498			7
	AT5G09440	-0.824526	-0.890767	-0.433035	-0.151376	-0.264964	-0.00783262	2.05615	1.22898	-0.712631			7
	AT3G25620	-0.796109	-0.809318	-0.332098	-0.0358817	-0.439519	-0.219992	2.06028	1.27358	-0.700939			7
	AT4G35900	-0.873062	-0.807535	-0.566268	0.183858	-0.408472	-0.0695603	2.00509	1.2415	-0.705549			7
	AT4G13880	-0.743206	-0.844386	-1.19388	-0.289836	0.0859181	0.205312	1.93521	1.15519	-0.310319			7
	AT1G66860	-0.980535	-0.970933	-0.712052	-0.394089	-0.212587	0.58018	1.90859	1.13357	-0.352147			7
	AT5G27980	-0.64395	-0.412476	-0.976294	-0.564994	-0.312193	0.367274	2.08865	1.07698	-0.622996			7
	AT1G78780	-0.368994	-0.808742	-0.866761	-0.34346	-0.594541	-0.0944485	2.30533	0.813538	-0.0419206		ABA	7
	AT1G58410	-0.140655	-0.794001	-1.20935	-0.339186	-0.331585	-0.151559	2.12659	1.03806	-0.198308			7
	AT4G19520	-0.0747059	-0.896774	-0.819978	-0.572632	-0.138753	0.0110903	2.30894	0.732759	-0.549943			7
	AT3G04060	-0.333471	-0.986577	-0.217416	0.362273	-0.393513	-0.64248	1.567	1.64617	-1.00198			7
	AT2G37760	-0.166222	-0.814538	-0.516124	0.479535	-0.704853	-0.293346	1.48207	1.66152	-1.12805			7
	AT3G26170	-0.287015	-1.17126	-0.643868	0.365166	-0.812572	-0.266839	1.47154	1.72043	-0.375581			7
	AT3G14280	-0.271245	-1.05608	-0.581178	0.412813	-0.693386	-0.182974	1.29419	1.868	-0.790137			7
	AT3G59700	-0.0389475	-1.37187	-0.483557	0.500388	-0.762986	-0.1903	1.47947	1.54036	-0.672557			7
	AT4G25800	0.211529	-1.06515	-0.947575	0.0690881	-0.764908	0.02473	1.56909	1.56119	-0.657997			7
	AT3G51430	0.199553	-1.26133	-0.674412	0.302047	-0.696284	0.0806185	1.47864	1.50673	-0.935553			7
	AT3G16030	0.12517	-1.19088	-0.580401	0.125471	-0.672202	-0.121852	1.87819	1.24878	-0.812276			7
	AT4G37690	-0.319353	-1.6777	-0.109142	0.325688	-0.605239	0.478136	1.62076	1.06604	-0.779188			7
	AT3G26230	0.0891101	-1.23264	-0.0805959	0.393745	-1.03562	0.271795	1.74651	0.949239	-1.10155			7
	AT5G07475	-0.597674	-1.24909	-1.09654	0.838234	-0.676615	-0.113525	1.62152	1.00176	0.271928		ABA	7
	AT1G17240	-0.603583	-0.432176	-1.20968	0.992007	-1.21123	0.173511	1.70165	0.761099	-0.171598			7
	AT5G18370	-0.363242	-0.549891	-1.04459	0.516979	-0.774549	0.0197657	1.97735	1.02375	-0.805575			7
	AT1G29770	-0.00535096	-0.735668	-1.24865	0.287477	-0.45247	-0.462249	2.04935	1.00409	-0.436525			7
	AT1G68290	-0.412169	-0.914196	-1.36468	0.447043	-0.267013	0.104629	1.67931	1.3031	-0.576021			7
	AT1G13150	-0.722574	-0.890326	-1.06367	0.282114	-0.456567	0.150271	1.75937	1.39392	-0.452537			7
	AT4G26590	-0.195517	-0.76899	-1.2606	0.393323	-0.702203	0.0901809	1.42676	1.64266	-0.625613			7
	AT4G27900	-0.81674	-0.926866	-0.296764	0.976121	-0.746379	-0.432918	1.77284	1.08233	-0.611622			7
	AT2G17500	-0.702637	-0.856714	-0.474289	1.10752	-1.23118	-0.00517845	1.52057	1.12307	-0.481166			7
	AT5G65040	-1.09983	-0.515316	-0.599736	1.2244	-0.588306	-0.153012	1.40463	1.22894	-0.901767			7
	AT4G34560	-0.730311	-0.754518	-0.793627	1.01145	-0.666279	-0.254736	1.51115	1.39272	-0.715842			7
	AT2G34960	-0.784662	-1.09414	-0.712516	0.635327	-0.330808	0.584309	1.40718	1.33113	-1.03582			7
	AT2G18550	-0.857321	-0.979062	-0.194744	0.35959	-0.742345	0.494749	1.81578	1.06186	-0.958512			7
	AT4G02000	-0.10126	-0.341356	-1.24108	0.311204	-0.0643787	0.15094	1.71075	1.05097	-1.47579			7
	AT3G51490	-0.588055	-0.318903	-1.53342	0.17168	0.64046	-0.0960886	1.92095	0.623779	-0.82041			7
	AT2G18470	-0.283294	0.678203	-1.23825	-0.34896	0.0380564	-0.580012	1.64179	1.22248	-1.13002			7
	AT1G08300	-0.185872	0.0375508	-1.2295	-0.923874	0.0359209	-0.506452	1.90555	1.25015	-0.383475			7
	AT3G17630	-0.143626	-0.465572	-1.71699	0.609269	0.258918	-0.922672	0.914793	1.6312	-0.165325			7
	AT5G13930	-0.557873	-0.475536	-0.588085	0.196427	-0.40589	-0.310579	0.295145	2.50833	-0.661943			7
	AT1G45191	-0.68994	-0.483838	-0.524083	0.437614	-0.413106	-0.366606	0.245568	2.45419	-0.659795			7
	AT5G25390	-0.596709	-0.602415	-0.494161	0.400222	-0.569442	-0.47577	0.405904	2.43149	-0.499124			7
	AT1G02940	-0.653563	-0.528118	-0.500798	0.328588	-0.590073	-0.396708	0.385901	2.45558	-0.500811			7
	AT1G64660	-0.701275	-0.485342	-0.510739	0.154285	-0.552587	-0.168062	0.427691	2.46494	-0.628914			7
	AT1G16850	-0.674347	-0.544106	-0.556158	0.0859038	-0.443225	-0.255211	0.38965	2.50276	-0.505267			7
	AT1G51140	-0.67392	-0.570402	-0.659494	0.277916	-0.403801	-0.127076	0.433885	2.41976	-0.696864			7
	AT1G62710	-0.593518	-0.632951	-0.561095	0.186315	-0.442679	-0.22937	0.484937	2.44575	-0.657384	PSR		7
	AT5G46830	-0.343291	-0.37898	-0.724767	0.146153	-0.136881	-0.451403	0.118628	2.5266	-0.756055			7
	AT1G77200	-0.406547	-0.652113	-0.693479	0.0287388	-0.0338593	-0.519899	0.34672	2.49374	-0.563306			7
	AT2G37260	-0.478064	-0.602631	-0.72201	0.0913032	-0.310092	-0.150336	0.0891189	2.55514	-0.472433			7
	AT4G21930	-0.429162	-0.697443	-0.589391	0.265339	-0.495667	-0.0196863	0.0503414	2.51156	-0.595888			7
	AT5G42800	-0.512982	-0.502342	-0.505037	0.107132	-0.439623	-0.379405	0.219924	2.55659	-0.544259	PSR		7
	AT4G09820	-0.527419	-0.525848	-0.568624	0.177404	-0.407419	-0.411276	0.266689	2.52979	-0.533297			7
	AT5G52310	-0.5396	-0.515446	-0.451667	0.262133	-0.476309	-0.398669	0.164396	2.53422	-0.579061			7
	AT5G17220	-0.478844	-0.516156	-0.568157	0.222686	-0.440816	-0.339958	0.048293	2.56473	-0.491777			7
	AT5G07990	-0.471127	-0.454171	-0.461878	0.223695	-0.449521	-0.385661	-0.168348	2.59699	-0.429981			7
	AT4G22880	-0.462462	-0.456146	-0.514318	0.307962	-0.432177	-0.413828	-0.112343	2.57103	-0.487716			7
	AT5G54060	-0.413791	-0.456027	-0.516783	0.168955	-0.393328	-0.304747	-0.200871	2.60705	-0.490462			7
	AT1G03940	-0.382522	-0.413402	-0.514025	0.215002	-0.408803	-0.405731	-0.233866	2.60284	-0.459491			7
	AT4G14090	-0.453233	-0.44939	-0.505365	0.396079	-0.454873	-0.362334	-0.252366	2.55932	-0.477843			7
	AT3G29590	-0.417363	-0.448317	-0.582028	0.328105	-0.395044	-0.294973	-0.27068	2.57284	-0.492534			7
	AT1G03495	-0.303023	-0.469205	-0.53964	0.381552	-0.47214	-0.401277	-0.279902	2.56139	-0.477751			7
	AT3G48240	-0.553196	-0.333792	-0.501868	0.342186	-0.476689	-0.280853	-0.186009	2.55914	-0.568921			7
	AT1G60190	-0.45443	-0.455678	-0.494526	0.166685	-0.481654	-0.171408	-0.218268	2.6006	-0.491317			7
	AT5G17050	-0.453285	-0.453799	-0.572601	0.429109	-0.427859	-0.300756	-0.141832	2.53178	-0.610761			7
	AT1G56650	-0.505377	-0.530975	-0.565928	0.406939	-0.434232	-0.250175	-0.166965	2.54047	-0.493754	PSR		7
	AT5G03210	-0.40668	-0.526516	-0.51941	0.523412	-0.45684	-0.352749	-0.242422	2.5169	-0.535693			7
	AT5G15190	-0.620992	-0.31267	-0.553142	-0.137099	-0.284131	-0.0876573	-0.161629	2.61981	-0.46249			7
	AT2G39030	-0.516791	-0.530946	-0.505373	-0.320933	-0.300519	0.075434	-0.247208	2.61935	-0.273011			7
	AT2G23000	-0.324638	-0.199625	-0.862844	-0.0906341	-0.364749	-0.237061	-0.347914	2.60036	-0.172894			7
	AT5G67330	-0.472561	-0.502499	-0.687822	0.282918	-0.557373	-0.277592	-0.0730759	2.55121	-0.263211			7
	AT1G65890	-0.724371	-0.376759	-0.584019	0.157436	-0.407716	-0.265566	-0.0867883	2.57676	-0.288974			7
	AT4G08570	-0.425491	-0.406852	-0.401679	-0.0264736	-0.422425	-0.382034	-0.139287	2.63806	-0.433824			7
	AT1G07430	-0.46831	-0.476495	-0.440086	-0.190396	-0.431384	-0.28864	0.0319058	2.63033	-0.366927		ABA	7
	AT4G28140	-0.662521	-0.417715	-0.615014	0.0166245	-0.60787	-0.0625629	-0.577608	2.4679	0.458763			7
	AT2G46660	-0.382514	-0.151943	-0.646856	0.215634	-0.730009	-0.672036	-0.446246	2.46121	0.352761			7
	AT4G01080	-0.442028	-0.37742	-0.748868	1.15098	-0.6145	-0.29642	-0.365526	2.21493	-0.52115			7
	AT3G56260	-0.577564	-0.494066	-0.840167	1.11992	-0.446374	-0.192106	-0.123701	2.19181	-0.637754			7
	AT1G51090	-0.649785	-0.580364	-0.506519	0.954072	-0.523306	-0.416004	-0.0604189	2.31159	-0.529267			7
	AT4G16590	-0.701851	-0.705995	-0.595036	1.3309	-0.560114	-0.502189	-0.259794	2.06053	-0.0664512			7
	AT5G11590	-0.161447	-0.0566297	-0.671896	0.997166	-0.541563	-0.702528	-0.698087	2.25301	-0.418023			7
	AT2G32510	-0.760015	-0.212482	-0.699091	0.0868307	-0.137501	0.00881784	-0.180325	2.53375	-0.639984			7
	AT1G09350	-0.726821	-0.451858	-0.695542	0.64408	-0.344326	0.284203	-0.470621	2.36331	-0.602419			7
	AT3G24460	-0.570582	-0.107597	-0.840314	0.240393	-0.237739	0.458742	-0.0871887	2.29981	-1.15553			7
	AT1G64780	-0.414716	-0.309102	-0.988469	0.413641	-0.286001	0.632152	-0.186965	2.21575	-1.07629			7
	AT1G01520	-0.419098	-0.125507	-0.884499	0.304034	-0.546152	0.671042	-0.368153	2.28316	-0.914826		ABA	7
	AT5G63130	-0.0644718	-0.729844	-0.969517	-0.0312184	-0.252285	0.624325	-0.0783468	2.32161	-0.820249	PSR		7
	AT3G46900	0.215661	-0.957654	-1.10568	0.145072	-0.49398	0.864671	-0.135717	2.09502	-0.627394			7
	AT5G19875	0.302184	-0.814756	-1.09223	0.313831	-0.61947	0.309699	0.168314	2.20273	-0.770304			7
	AT3G50280	-0.0643764	-1.01954	-0.936677	0.291152	-0.650556	0.287097	-0.0961449	2.33618	-0.147131			7
	AT1G02930	0.85287	-0.880294	-0.845958	0.018641	-0.303099	-0.0598715	-0.207617	2.23374	-0.808415			7
	AT1G07900	0.787795	-0.700514	-0.684244	-0.131203	-0.594291	-0.339941	-0.162613	2.369	-0.543986			7
	AT5G66650	0.531951	-1.02226	-0.933935	0.50032	-0.167497	0.81122	-0.947337	1.88114	-0.653602			7
	AT5G09800	1.19788	-1.0731	-1.36289	0.0943239	0.091437	0.580964	-0.600083	1.60043	-0.52896			7
	AT5G10625	-0.1593	-1.31583	-1.32686	-0.390128	-0.533158	0.559832	0.560734	1.4166	1.18811			7
	AT1G49370	-0.649056	-0.714432	-1.61926	0.0316151	-0.546342	0.304658	0.738591	1.72555	0.728678			7
	AT1G06620	-0.060189	-1.12153	-1.4361	-0.313748	-0.337517	0.621799	1.022	1.73782	-0.112534			7
	AT2G21100	0.018502	-1.19086	-1.45164	-0.202689	-0.658962	1.01802	0.778254	1.52657	0.162802			7
	AT1G52570	-0.0792994	-1.21898	-1.75955	0.641476	-0.686904	1.04352	0.675942	0.804092	0.579702			7
	AT5G66630	-0.411178	-1.26618	-0.354336	0.396236	-1.08791	-0.0979992	0.965654	1.95199	-0.0962745			7
	AT1G69720	-0.243328	-1.49046	-0.169364	0.67943	-1.29349	-0.222446	1.02013	1.56239	0.157148			7
	AT2G28400	0.346576	-1.23342	-0.613687	0.440278	-1.30854	-0.200655	0.816238	1.8338	-0.0805843			7
	AT3G13910	-0.0943637	-1.63993	-0.580805	0.826204	-0.666621	-0.240441	1.14926	1.54032	-0.29362			7
	AT1G73500	-0.238118	-1.66688	-0.617536	1.01566	-0.759123	0.102001	1.0046	1.44106	-0.281672			7
	AT3G26840	-0.0707251	-1.41466	-0.59749	0.668903	-0.878784	-0.203326	0.293953	2.06663	0.135501			7
	AT3G25780	-0.103289	-1.4136	-0.748494	0.662021	-0.687624	0.228628	-0.0817004	2.11181	0.0322562			7
	AT1G66920	0.250112	-1.62613	-0.701362	1.01696	-1.1062	0.554561	-0.0141824	1.48888	0.137356			7
	AT1G06420	-0.640167	-0.800651	-0.859402	-0.507251	0.0793793	-0.698178	0.978395	2.09175	0.356121			7
	AT1G10540	-0.745375	-0.795142	-0.826884	-0.37387	-0.0598407	-0.550261	0.79245	2.22293	0.335995			7
	AT5G49320	-0.489154	-0.72461	-1.10116	-0.618555	0.0598628	-0.284922	1.1736	2.04328	-0.0583433			7
	AT3G47360	-1.07198	-0.270302	-0.719366	-1.00858	0.385678	-0.229881	0.855255	2.07599	-0.0168121			7
	AT4G37260	-0.473188	-0.770975	-0.386594	-1.65563	0.313641	-0.0914185	0.564987	1.85878	0.6404			7
	AT4G01950	-0.424886	-0.559686	-0.6941	-1.52508	0.512065	-0.24479	0.82648	1.91154	0.198464			7
	AT5G66052	-0.895768	-0.798592	-0.306933	-1.01518	0.190107	-0.560806	0.697479	2.0451	0.644594			7
	AT1G08920	-0.924876	-0.813304	-0.566384	-0.941309	-0.0759941	-0.207259	0.864253	2.01429	0.650584			7
	AT3G54810	-0.454175	-0.885132	-0.494817	-0.93421	-0.138659	-0.587021	0.80825	2.13941	0.54635			7
	AT1G14240	-0.580607	-0.0777024	-1.47286	-1.02883	0.198089	0.723601	-0.033994	1.9372	0.335101			7
	AT3G02885	-0.162656	-0.387012	-1.3102	-0.976374	-0.369844	0.742523	0.465018	2.06049	-0.0619448			7
	AT4G14550	-0.681381	-0.147881	-0.90263	-1.35451	-0.147448	0.38529	0.395007	2.10092	0.352632			7
	AT2G07042	-0.659374	-0.206086	-0.624164	-1.19732	-0.213778	-0.00591712	0.0930853	2.32524	0.48831			7
	AT3G30720	-0.451122	-1.14517	-0.573195	-0.321121	-0.832507	0.0837286	0.186939	2.10053	0.951923			7
	AT1G05260	-0.833171	-1.18185	-0.589864	0.0801628	-0.443615	-0.200433	-0.000151859	1.9696	1.19932			7
	AT5G20670	-0.983074	-0.496404	-1.08573	0.411549	-0.672288	-0.350874	0.117976	1.82244	1.2364			7
	AT5G67110	-0.211739	-0.627513	-1.00713	-0.620277	-0.296008	-0.803293	0.49087	2.01733	1.05777			7
	AT1G31790	-0.522733	-0.87913	-0.691161	-0.401688	-0.403265	-0.807937	0.681684	1.99261	1.03162			7
	AT5G60100	-0.3263	-0.999795	-0.788513	-0.477986	-0.243784	-0.762811	0.362259	1.74558	1.49135			7
	AT1G11170	-0.207508	-0.582544	-0.994167	-0.16079	-0.490002	-0.532255	0.337533	2.43475	0.194979			7
	AT1G52920	-0.210468	-0.66007	-1.01845	-0.402228	-0.427136	-0.565281	0.839692	2.25335	0.190589			7
	AT1G02770	-0.134275	-1.05326	-0.49882	-0.333471	-0.624391	-0.550807	0.390482	2.33343	0.471112			7
	AT1G52827	-0.401364	-0.388322	-0.520085	-0.530715	-0.511172	-1.03448	0.358003	2.25284	0.77529			7
	AT5G48650	-0.51279	-0.701611	-0.770041	0.0056837	-0.665305	-0.849915	1.14791	2.01479	0.331283			7
	AT2G19450	-0.499303	-1.01346	-0.649675	-0.219657	-0.330171	-0.819759	1.12507	2.01272	0.394234			7
	AT5G04250	-0.560777	-0.782948	-0.905783	-0.468676	-0.626516	-0.385458	0.921264	1.99506	0.813833			7
	AT2G18150	-0.662956	-0.612337	-0.833422	-0.366931	-0.926888	-0.255459	1.01173	1.99654	0.649716			7
	AT5G25240	-0.980995	-0.792712	1.1321	-1.3248	0.0386628	-0.583846	1.56044	0.742811	0.208343			13
	AT2G17230	-0.703342	-0.846348	0.393958	-1.33871	0.0836694	-0.774977	1.78253	0.891541	0.511671			13
	AT3G29370	-1.11477	-0.934985	0.735607	-0.631538	-0.562076	-0.800832	1.57622	0.84567	0.8867			13
	AT2G15960	-1.11249	-1.0725	0.670804	-0.767	-0.272554	-0.574278	1.80359	0.803239	0.521183			13
	AT2G47440	-1.03131	-0.660112	0.266353	-1.64753	0.416642	-0.471961	1.2298	0.99999	0.898123			13
	AT2G23130	-1.01646	-0.598761	0.395661	-1.75169	0.502164	-0.394863	1.17605	1.13348	0.554424			13
	AT1G72430	-0.938041	-0.418562	0.875684	-1.84969	0.255043	-0.47513	1.26266	0.498994	0.789045			13
	AT1G70090	-0.266482	-0.698381	0.0959714	-1.77447	0.705012	-0.788042	1.5651	0.436763	0.724531			13
	AT5G67300	-0.864645	-0.805728	0.133143	-1.49031	0.230808	-0.34015	0.317309	1.65451	1.16507			13
	AT2G23290	-0.552981	-0.56388	0.12688	-1.82501	0.300238	-0.548223	0.457277	1.43482	1.17089			13
	AT3G19680	-0.861336	-0.519323	0.379969	-1.88851	0.582167	-0.424745	0.503435	1.0092	1.21914			13
	AT4G38400	-0.76029	-0.859837	0.170725	-1.20622	0.346574	-1.09466	1.06779	1.24457	1.09134			13
	AT4G08950	-0.301743	-0.915803	-0.0587432	-1.56172	0.352802	-0.837345	0.850257	1.12859	1.34371			13
	AT4G30440	-1.03011	-0.858973	0.565534	-1.24364	-0.0210832	-0.538729	1.08891	1.64405	0.394035			13
	AT1G04240	-1.21481	-0.621819	0.600961	-0.849076	-0.263171	-0.936458	0.548455	1.54939	1.18653			13
	AT3G17860	-1.02005	-0.418792	0.122142	-1.72371	-0.414601	0.261253	1.06819	0.781885	1.34369			13
	AT4G26150	-0.609829	-0.256956	-0.555248	-1.13094	-0.583742	-0.168001	0.437222	0.62649	2.24101			13
	AT1G44350	-0.687882	-0.622706	-0.112864	-1.30931	-0.376352	-0.243405	0.686749	0.562698	2.10307			13
	AT3G56960	-0.335894	-0.509653	-0.658892	-1.07895	-0.213822	-0.84045	0.521638	1.284	1.83202			13
	AT5G52600	-1.02692	-0.0634718	-0.390011	-0.19905	-0.371529	-1.46218	0.947554	0.905537	1.66007			13
	AT2G32870	-0.860912	-0.777955	-0.285342	-0.356671	-0.651154	-0.695605	1.72156	1.56817	0.337909			13
	AT1G08890	-0.834934	-0.876516	-0.375196	-0.120873	-0.540667	-0.555915	1.71531	1.68137	-0.0925772			13
	AT1G01640	-0.450219	-0.781731	-0.599291	-0.367879	-0.838944	-0.493679	1.65186	1.73006	0.149831			13
	AT5G37540	-0.575878	-0.766417	-0.611766	-0.548565	-0.458917	-0.156603	2.02555	1.40389	-0.311294			13
	AT1G49900	-0.58493	-0.662268	-0.66765	-0.419291	-0.642464	-0.109171	1.82919	1.63764	-0.38106			13
	AT3G62090	-0.482864	-0.668979	-0.720356	-0.326921	-0.562317	-0.421	1.94748	1.52435	-0.289394			13
	AT5G23660	-0.509031	-0.859515	-0.737883	-0.227211	-0.576775	-0.265447	2.0167	1.37456	-0.215399			13
	AT5G62040	-0.581549	-0.49342	-0.590238	-0.588171	-0.581288	-0.430363	2.03076	1.42806	-0.193794			13
	AT4G36930	-0.841707	-0.839117	-0.726013	-0.459216	-0.256526	-0.464095	1.80426	1.49303	0.289379			13
	AT3G05110	-0.722135	-0.530784	-0.987645	-0.549952	-0.601091	-0.282191	1.91421	1.24427	0.515316			13
	AT5G66080	-1.08354	-0.366404	-0.604319	-0.585394	-0.369756	-0.501773	2.11222	0.978117	0.420841			13
	AT5G23810	-0.586647	-0.970847	-1.05363	-0.56095	-0.036572	-0.0847045	1.47774	1.7587	0.0569067			13
	AT4G17480	-0.863429	-1.14144	-0.807966	-0.359604	0.0189762	0.107099	1.47046	1.72434	-0.148436			13
	AT5G24160	-0.857774	-1.03899	-0.999917	-0.382281	-0.316678	0.391607	1.23932	1.7945	0.170216			13
	AT4G00940	-0.657427	-1.27845	-1.14449	0.00758795	-0.182679	-0.0646359	1.38944	1.59447	0.336183			13
	AT4G38000	-0.891186	-0.867881	-1.07228	-0.0399012	-0.400165	0.177669	1.23641	1.89198	-0.0346377			13
	AT1G50970	-0.990698	-0.811514	-0.841952	-0.111461	-0.31777	-0.0494273	1.37559	1.90235	-0.155114			13
	AT5G24280	-0.966603	-0.907067	-0.898332	-0.169432	-0.192653	-0.193585	1.11875	2.01037	0.198551			13
	AT2G18440	-0.947763	-1.01149	-0.705068	-0.305863	-0.347341	-0.0113658	1.23499	1.95518	0.138712			13
	AT5G04080	-0.795354	-0.879422	-0.530071	-0.743061	-0.280534	-0.0428647	1.44224	1.89626	-0.0671942			13
	AT3G16640	-0.64049	-0.829068	-0.752213	-0.585526	-0.466571	-0.127098	1.54322	1.83793	0.0198135			13
	AT4G21680	-0.743583	-1.06633	-0.596369	-0.613753	-0.407781	-0.133182	1.53528	1.71458	0.311146			13
	AT4G13030	-0.825789	-0.884645	-0.71502	-0.672216	-0.481739	0.222735	1.78314	1.44747	0.126059			13
	AT3G47220	-0.874888	-0.719588	-0.772033	-0.916466	-0.338958	0.312067	1.73166	1.43118	0.147027			13
	AT4G24150	-0.716417	-0.189553	-1.15571	-0.417349	-1.05687	0.00297745	1.2731	1.69991	0.559917			13
	AT3G17010	-0.624534	-0.492546	-0.36361	-0.314321	-1.40197	-0.215453	1.74833	1.41648	0.247617			13
	ATMG01370	-0.070641	-0.929932	-0.872254	-0.338597	-1.09382	-0.487833	1.31707	1.3389	1.13711			13
	AT2G16210	-1.16574	-0.635707	-0.196716	0.279415	-1.0722	-0.710137	1.57519	1.21837	0.707522			13
	AT1G05490	-1.13691	-0.574451	-0.447379	0.221212	-1.01484	-0.517106	1.69401	1.32662	0.448835			13
	AT5G47600	-1.25508	-0.360003	-0.173111	-0.155077	-1.27608	-0.256544	1.57325	1.31312	0.589522			13
	AT5G23980	-0.942636	-0.733626	-0.135916	-0.23757	-0.828805	-0.635718	2.03499	1.03285	0.44643			13
	AT5G47590	-1.06436	-0.73242	-0.316142	-0.100513	-0.935793	-0.32297	1.50781	1.70252	0.261861			13
	AT1G02065	-1.11531	-0.715981	-0.665477	-0.0402258	-0.669217	-0.317954	1.68206	1.52273	0.319374			13
	AT1G72830	-0.823804	-0.816816	-0.673341	-0.148018	-0.769218	-0.367959	1.27998	1.9093	0.40988			13
	AT1G69600	-1.0204	-0.797377	-0.726987	0.266003	-0.817761	-0.336234	1.17755	1.83906	0.416146			13
	AT3G53310	-1.08966	-0.733705	-0.375442	0.0339376	-1.04453	-0.537715	1.21394	1.45354	1.07963			13
	AT1G53160	-1.09112	-0.663872	-0.465076	-0.00141089	-0.889338	-0.693648	1.45862	1.19821	1.14763			13
	AT5G21150	-0.956484	-0.68834	-0.601952	0.099184	-1.03476	-0.438321	1.05452	1.81773	0.748431			13
	AT5G07010	-0.914761	-0.860612	-0.720888	0.0429546	-0.772241	-0.479557	1.03886	1.80272	0.863524			13
	AT3G06220	-1.056	-0.779408	-0.817079	0.287391	-0.84201	-0.431011	1.05112	1.59458	0.992413			13
	AT1G52030	-1.07252	-0.743783	-0.694294	0.0734155	-0.751935	-0.326317	0.568174	1.959	0.988266			13
	AT5G06570	-0.779083	-1.20932	-0.030609	0.09846	-0.820337	-0.744894	0.910828	1.8106	0.764364			13
	AT1G09480	-0.635896	-1.09473	-0.772781	-0.115579	-0.663735	-0.505284	0.98236	1.09464	1.71101			13
	AT5G23190	-0.686846	-1.21359	-0.689778	0.57033	-0.935801	-0.396976	1.28948	0.567925	1.49525		ABA	13
	AT1G27420	-0.407207	-0.458336	-1.51288	-0.429101	0.187249	-0.58312	1.686	1.3841	0.13329			13
	AT1G19790	-0.257752	-0.788708	-1.24434	-0.508605	0.504666	-0.80771	1.81806	1.12551	0.158883			13
	AT1G75240	-0.366422	-0.977983	-1.14666	-0.471461	-0.105025	-0.582281	1.61141	1.43627	0.602151			13
	ATMG00110	0.106199	-0.941197	-1.02424	-0.458517	-0.428281	-0.66495	1.99113	1.06019	0.359669			13
	AT2G41070	0.275081	-0.875358	-1.17888	-0.769272	-0.266614	-0.403147	1.69662	1.43414	0.0874323	PSR		13
	AT4G31110	-0.201859	-1.00635	-1.04563	-0.972916	0.32285	0.122978	2.12626	0.488544	0.166115			13
	AT4G09030	0.0310805	-0.638654	-1.01735	-0.895098	-0.0717884	-0.756704	2.09571	0.640788	0.612017			13
	AT3G05880	-0.674512	-0.857956	-0.708181	-1.00045	-0.105301	-0.463615	1.35727	1.56575	0.886991			13
	AT1G01570	-0.63599	-0.867306	-0.940096	-0.880844	-0.0365071	-0.349296	1.4474	1.58162	0.681013			13
	AT3G62570	-0.743205	-0.927269	-0.683501	-0.857064	-0.13669	-0.331816	1.90629	1.04652	0.72673			13
	AT5G24920	0.0494525	-0.888569	-1.07634	-1.18775	-0.204794	-0.208656	1.58768	1.2578	0.671181			13
	AT3G55500	-0.385171	-0.797823	-0.331869	-1.40424	-0.0548362	-0.228615	1.92583	1.16466	0.112065			13
	AT1G58360	-0.437755	-0.558535	-0.545743	-1.0799	-0.467585	-0.467696	1.9996	1.21671	0.340902			13
	AT5G13210	-0.15612	-0.889861	-0.280084	-0.890498	-0.55454	-0.636167	1.79346	1.54223	0.0715745			13
	AT3G21600	-0.55404	-1.20335	-0.911607	-0.668654	-0.16391	0.134626	1.87	1.13871	0.358236			13
	AT5G05320	-0.472891	-1.40133	-0.686621	-0.753244	-0.335783	0.270535	1.67946	1.25151	0.448361			13
	AT3G22460	-0.770919	-1.32224	-0.450173	-0.653236	-0.55699	0.276869	1.76334	1.03553	0.677822			13
	AT3G43826	-0.792703	-0.94675	-1.4237	-0.0908935	-0.385549	0.359061	1.66732	0.604918	1.00829			13
	AT1G77885	-0.934896	-0.678228	-1.19938	-0.372881	-0.416646	0.771402	1.98074	0.557737	0.29215			13
	AT2G23060	-0.684231	-1.11008	-1.21481	-0.784903	-0.139345	0.897685	1.46295	0.838917	0.733813			13
	AT1G02340	-1.32056	-0.492815	-1.10916	-0.808393	0.184659	0.300299	1.59331	0.601632	1.05103			13
	ATMG01380	0.912312	-0.877443	-1.05229	-0.931967	-0.731585	-0.527647	0.760939	1.35364	1.09403			13
	AT1G17460	0.575379	-1.01981	-1.18805	-0.229078	-0.392224	-0.888333	0.626299	1.83458	0.681236			13
	AT2G34230	0.74323	0.0930923	-1.28769	-0.113027	-1.48988	-0.190374	-0.356796	1.27903	1.32242			13
	AT3G55970	-0.504295	-0.76638	-0.61575	-0.469588	-0.739074	0.150463	-0.14465	0.770982	2.31829			13
	AT5G39850	0.185273	-0.735271	-0.621005	-0.145666	-0.814222	-0.628816	-0.28395	0.732124	2.31153			13
	AT3G50800	0.568815	-1.03364	-0.981109	-0.731071	-0.473752	0.716114	-0.708228	0.885666	1.7572			13
	AT3G50060	0.040114	-0.603941	-0.45437	-1.45668	0.710055	0.0319285	-1.01365	1.39407	1.35247			13
	AT4G27280	0.612032	-0.921566	-1.10819	-0.752363	0.309695	0.489229	-1.0364	1.78449	0.623067			13
	AT5G11160	0.418023	0.738188	0.43644	0.702729	-0.774204	-2.03653	-0.333309	-0.40572	1.25438			5
	AT3G48260	-0.648281	1.80239	0.0338614	-0.115514	-0.0553717	-1.41153	-0.131038	-0.777914	1.30339			5
	AT4G19220	0.0815343	0.887692	-1.33915	-0.490236	0.353268	-1.44248	-0.127436	0.408579	1.66823			5
	AT3G21660	-0.599136	1.59688	-0.963415	-0.38117	-0.348275	-0.307316	-1.14961	0.789166	1.36287			5
	AT4G13690	1.41862	0.422526	-0.146391	-0.0928931	-0.0144066	-1.16446	-1.60134	-0.173786	1.35214			5
	AT1G16830	1.47108	0.681912	-0.201647	-0.0770006	-0.309376	-1.21476	-1.55916	0.0607941	1.14816			5
	AT2G20590	1.06796	0.567684	0.0770977	0.138431	0.42463	-1.05693	-2.06649	-0.117051	0.964674			5
	AT5G48850	0.889177	-0.15783	-0.318027	-0.695883	0.652708	-0.847486	-1.18116	-0.329272	1.98777			5
	AT2G35420	2.01124	0.804752	-0.508492	-0.965733	0.542351	-0.700249	-0.772696	-0.775681	0.364512			5
	AT1G01190	1.97473	0.693777	-0.685456	-1.24417	0.737323	-0.701748	-0.577937	-0.423738	0.227219			5
	AT5G02590	1.5487	1.17166	-0.551266	0.293352	-0.456108	-0.937254	-1.37883	-0.478839	0.788579			5
	AT1G61860	2.06983	0.763353	-0.593041	0.0475341	-0.759528	-0.910854	-0.975281	-0.243708	0.601695			5
	AT3G09440	1.91389	0.300381	-0.954358	0.915131	-0.439928	-0.810556	-1.1457	-0.283692	0.504833			5
	AT4G21990	1.48625	0.630906	-1.06676	0.165326	0.26978	-0.99568	-1.52155	0.11824	0.913486			5
	AT1G04770	1.2423	0.524487	-1.12712	-0.0159828	-0.059921	-1.20944	-1.26913	0.939121	0.975692			5
	AT1G31835	0.299018	0.113636	-0.0273487	0.505293	-0.873894	-0.454241	-1.3416	-0.392814	2.17195			5
	AT3G09680	1.05749	-0.32354	0.0165646	0.233226	-0.969142	-0.735707	-0.817756	-0.532313	2.07118			5
	AT5G44420	0.143448	-0.514185	0.754165	0.68208	-0.787882	-0.803897	-0.665131	-0.864078	2.05548			5
	AT1G27020	0.0667033	-0.497789	0.322533	0.167139	-0.0483543	-0.376223	-0.854704	-1.12118	2.34187			5
	AT1G15010	0.853164	-0.499457	0.296096	-0.0710326	-0.101951	-0.278296	-1.02316	-1.23923	2.06387			5
	AT3G15540	0.180743	0.201327	0.800293	0.289591	-0.508262	-0.694365	-1.12981	-1.12142	1.9819			5
	AT1G04040	0.263242	0.439564	0.450528	0.378979	-0.188626	-0.657297	-1.05759	-1.5079	1.8791			5
	AT1G75960	-0.0306232	0.197679	0.612404	-0.15142	-0.0517457	-0.502279	-0.897535	-1.34357	2.16709			5
	AT1G65310	-0.459949	0.485916	0.22235	-0.295234	-0.4206	-0.713618	-0.664518	-0.591236	2.43689			5
	AT1G74890	0.105606	0.499295	0.362937	-0.18192	-0.564547	-0.823515	-0.871665	-0.801275	2.27508			5
	AT1G52830	-0.403426	0.0387492	0.945729	-0.266203	-0.399003	-0.707441	-0.943794	-0.513297	2.24868			5
	AT1G10460	0.304676	0.0713718	0.737623	-0.762785	-0.22514	-0.948375	-0.836757	-0.539449	2.19884			5
	AT5G62920	0.203873	0.117193	0.267846	-0.761945	-0.250143	-0.609895	-0.717277	-0.675875	2.42622			5
	AT1G75750	-0.181745	0.275991	0.721323	-0.686157	-0.162474	-0.225786	-0.437919	-1.43876	2.13553			5
	AT5G25190	-0.0831141	0.324692	0.650721	-0.9006	-0.25522	-0.623089	-0.364353	-1.00003	2.25099			5
	AT4G34790	-0.392077	0.0309521	1.09318	-0.741502	-0.497705	-0.583086	-0.14105	-0.922995	2.15428			5
	AT2G21200	-0.377751	0.482115	1.41392	-0.707878	-0.916793	-0.09635	-0.890695	-0.65405	1.74749			5
	AT5G50915	0.0457148	0.620533	1.26398	-0.507016	-0.630877	-0.70217	-0.92505	-0.935858	1.77075			5
	AT3G48100	0.71791	0.233556	0.0244741	-0.873076	-0.205182	-0.50732	-0.839281	-0.794365	2.24328			5
	AT1G19050	0.390978	0.373858	0.154337	-0.65247	-0.307917	-0.517876	-0.995712	-0.754701	2.3095			5
	AT1G04360	0.661628	0.68841	0.0442577	-0.701338	-0.35597	-0.677095	-0.931169	-0.836467	2.10774			5
	AT3G03820	0.205788	0.719652	0.150062	-0.781	-0.00323202	-0.593301	-0.999235	-0.867612	2.16888			5
	AT2G34640	0.848591	0.575791	-0.246138	-0.556009	-0.141008	-0.708012	-0.998006	-0.855832	2.08062			5
	AT1G10522	0.828094	0.435807	-0.17448	-0.578598	-0.141043	-0.715233	-0.965555	-0.833791	2.1448			5
	AT3G03630	0.747017	0.503572	-0.127315	-0.711868	-0.0611645	-0.66205	-0.901377	-0.922291	2.13548			5
	AT2G44040	0.939986	0.43428	-0.182227	-0.668351	0.0580468	-0.573368	-1.00439	-1.02037	2.0164			5
	AT2G40010	0.557637	0.373809	-0.436387	-0.533966	-0.05351	-0.522485	-0.874195	-0.824684	2.31378			5
	AT1G69530	0.492866	0.427541	-0.444252	-0.453804	-0.317905	0.403157	-0.978665	-1.23334	2.1044			5
	AT3G56360	0.602606	0.613468	-0.169942	-0.532277	-0.124831	-1.22093	-0.553479	-0.752311	2.1377			5
	AT1G71420	0.431239	0.874224	-0.0794089	-0.873166	-0.171812	-1.01219	-0.559949	-0.709088	2.10015			5
	AT1G52700	0.534874	0.656504	-0.627676	-0.702127	-0.104876	-0.830697	-0.545428	-0.619647	2.23907			5
	AT3G26539	-0.0164361	1.00851	-0.406793	-0.486853	-0.196564	-1.02925	-0.586303	-0.497781	2.21147			5
	AT2G31830	0.763041	1.27889	-0.464016	-0.376228	-0.412848	-1.06584	-0.596862	-0.863226	1.73709			5
	AT4G28450	1.20425	0.0825325	-0.329775	-0.0547038	-0.46013	-1.10293	-0.94135	-0.389223	1.99134			5
	AT4G31790	1.14481	0.050761	-0.378583	0.018386	-0.575995	-1.0194	-0.844466	-0.457106	2.06159			5
	AT4G15770	1.01884	0.095514	-0.344686	-0.221979	-0.5469	-0.979805	-0.790475	-0.406621	2.17611			5
	AT3G22660	1.01045	0.240277	-0.324194	-0.218539	-0.515525	-0.988723	-0.876915	-0.458858	2.13202			5
	AT3G57490	0.95836	-0.00504076	-0.415868	0.107254	-0.577986	-0.904256	-0.932612	-0.401171	2.17132			5
	AT2G37990	0.857663	0.150305	-0.360642	0.0607832	-0.648534	-1.0139	-0.799022	-0.443159	2.19651			5
	AT3G55510	0.92891	0.301529	-0.33145	0.134255	-0.61786	-1.01571	-1.00836	-0.459417	2.0681			5
	AT1G51380	0.877882	0.305895	-0.430539	0.0676291	-0.499664	-0.918378	-1.03541	-0.496714	2.1293			5
	AT2G34260	0.979907	0.175233	-0.40356	0.085304	-0.459253	-1.07725	-1.00632	-0.371723	2.07766			5
	AT3G19360	0.900691	0.418224	-0.515033	-0.0649312	-0.397121	-0.891505	-1.09611	-0.449132	2.09492			5
	AT5G60730	0.922138	0.285454	-0.402055	-0.0940519	-0.569756	-0.806492	-1.10889	-0.362188	2.13584			5
	AT3G04770	0.831545	0.301463	-0.566763	0.130516	-0.634663	-0.871725	-0.945039	-0.404105	2.15877			5
	AT3G13230	1.15296	0.289932	-0.420238	0.183358	-0.708725	-0.99044	-0.975956	-0.461587	1.9307			5
	AT1G18850	1.14467	0.209978	-0.408696	0.207279	-0.759085	-0.987379	-0.950496	-0.409134	1.95287			5
	AT4G26780	0.980601	0.208565	-0.379796	0.351967	-0.54168	-1.13675	-1.05112	-0.400516	1.96873			5
	AT5G62440	1.02405	0.169497	-0.197748	0.199614	-0.780224	-1.12643	-0.919229	-0.366262	1.99673			5
	AT3G23620	0.913062	0.117001	-0.233343	0.29248	-0.740866	-1.05388	-0.952273	-0.410463	2.06828			5
	AT3G13940	1.08432	0.0829155	-0.518051	0.333708	-0.817384	-1.07289	-0.917181	-0.11551	1.94007			5
	AT1G29320	1.00403	0.0912512	-0.520135	0.354314	-0.7164	-1.09649	-0.927244	-0.18392	1.99459			5
	AT5G02050	1.17029	0.0775976	-0.411166	0.34677	-0.64611	-1.10182	-1.11582	-0.171539	1.8518			5
	AT5G20160	0.657305	0.224694	-0.0557398	0.293493	-0.788521	-0.968004	-0.948153	-0.570334	2.15526			5
	AT2G27840	0.784729	0.218958	-0.209497	0.195657	-0.648262	-0.984756	-0.995641	-0.509116	2.14793			5
	AT1G15870	0.86726	-0.106928	0.0526519	0.080169	-0.513645	-1.0878	-0.804904	-0.655373	2.16857			5
	AT2G19385	0.95891	0.155347	-0.128808	0.200302	-0.301476	-1.40126	-0.97497	-0.454371	1.94633			5
	AT3G14580	1.0504	-0.173895	-0.431298	-0.0792482	-0.535623	-1.24446	-0.626877	-0.0664117	2.10741			5
	AT2G29540	1.14981	-0.0951007	-0.248073	-0.226768	-0.395106	-1.27495	-0.738883	-0.215864	2.04493			5
	AT1G56130	1.02472	0.20083	-0.325462	-0.268256	-0.521231	-1.49013	-0.502209	-0.111949	1.99369			5
	AT5G39350	1.25895	0.0183893	-0.511497	-0.334963	-0.681991	-1.02983	-0.447142	-0.323847	2.05193			5
	AT4G19130	1.14501	0.626021	-0.141754	-0.226659	-0.276834	-1.15089	-1.21029	-0.521717	1.7571			5
	AT3G12860	1.05393	0.792228	-0.167927	0.0871083	-0.349725	-1.15316	-1.35418	-0.536723	1.62845			5
	AT4G38100	1.04351	0.474128	-0.162343	0.194759	-0.647074	-0.931548	-1.11114	-0.743802	1.88352			5
	AT4G04940	1.28121	0.434381	-0.295336	0.213941	-0.602451	-1.04873	-1.0913	-0.622501	1.73078			5
	AT1G63810	1.15097	0.509554	-0.592193	-0.0800972	-0.608035	-1.04371	-0.97632	-0.252867	1.8927			5
	AT1G60850	1.27448	0.452692	-0.545967	-0.0589298	-0.627037	-1.17581	-0.959677	-0.135735	1.77598			5
	AT4G36580	1.26873	0.368887	-0.633916	0.0718993	-0.585084	-1.06318	-0.875843	-0.406759	1.85526			5
	AT3G23370	1.25404	0.241672	-0.748888	0.116784	-0.329668	-1.0304	-1.13758	-0.181723	1.81576			5
	AT3G22310	1.29319	0.389932	-0.458706	0.00792503	-0.439691	-1.16325	-1.09042	-0.30929	1.77031			5
	AT2G18900	1.29835	0.617918	-0.459158	0.0372424	-0.432262	-1.18381	-1.01287	-0.542305	1.6769			5
	AT1G62150	1.04322	0.682912	-0.517688	0.0456048	-0.475852	-1.22471	-1.06368	-0.288253	1.79844			5
	AT3G57660	1.21694	0.767036	-0.621849	-0.17432	-0.520406	-1.04169	-1.01438	-0.345978	1.73465			5
	AT3G21540	1.32382	0.680999	-0.507006	-0.0727473	-0.484855	-1.07856	-1.20621	-0.266907	1.61147			5
	AT3G23830	0.992646	0.299464	-0.16401	-0.0130151	-0.502481	-1.02675	-0.973638	-0.662622	2.05041			5
	AT3G18600	1.05843	0.214444	-0.192467	-0.000380465	-0.507786	-0.992993	-0.999086	-0.621747	2.04158			5
	AT5G06550	1.02563	0.0905281	-0.171427	-0.0368745	-0.481243	-1.02857	-0.924172	-0.578753	2.10488			5
	AT3G52040	0.994583	0.233757	-0.235378	-0.0644578	-0.627161	-0.963586	-0.95685	-0.484378	2.10347			5
	AT3G44750	0.925513	0.187733	-0.216427	-0.0802442	-0.516613	-0.976664	-0.925638	-0.557798	2.16014			5
	AT1G08580	1.05648	0.261662	-0.345232	0.066921	-0.455977	-0.930553	-1.12889	-0.537905	2.01349			5
	AT4G25630	1.07708	0.335677	-0.267619	0.129247	-0.598657	-0.948431	-1.05282	-0.639936	1.96546			5
	AT1G23280	1.16352	0.312906	-0.296549	-0.175288	-0.423188	-0.978629	-1.05112	-0.528648	1.977			5
	AT1G56110	1.18548	0.331695	-0.285216	-0.186045	-0.498211	-0.958025	-1.01112	-0.548247	1.96969			5
	AT2G20490	1.24731	0.28597	-0.253059	-0.282948	-0.44397	-0.9773	-0.980628	-0.546288	1.95091			5
	AT4G15640	1.14033	0.334856	-0.257309	-0.291668	-0.405553	-1.06741	-0.977013	-0.466305	1.99007			5
	AT5G19300	1.13589	0.40787	-0.319808	-0.286539	-0.450465	-1.03638	-0.907478	-0.535905	1.99282			5
	AT4G25340	1.14764	0.399769	-0.23546	-0.31797	-0.33029	-0.942347	-1.07416	-0.608222	1.96105			5
	AT2G33210	1.15453	0.364775	-0.274648	-0.23235	-0.375219	-0.958127	-1.04791	-0.602125	1.97107			5
	AT5G27120	1.03472	0.360274	-0.225645	-0.229026	-0.55523	-0.926742	-0.946012	-0.584242	2.0719			5
	AT1G52930	1.01778	0.296433	-0.295028	-0.156539	-0.46989	-0.941219	-0.919157	-0.632975	2.1006			5
	AT1G61570	1.09453	0.1962	-0.262459	-0.292579	-0.494531	-0.878297	-0.964686	-0.498999	2.10082			5
	AT5G66540	1.18945	0.426613	-0.364365	-0.171055	-0.413803	-1.02859	-1.00767	-0.551997	1.92142			5
	AT3G05060	1.17581	0.413021	-0.316784	-0.1102	-0.42917	-1.01992	-1.02484	-0.608642	1.92074			5
	AT3G57150	1.1247	0.495786	-0.338415	-0.0702504	-0.466036	-0.965657	-1.0754	-0.622154	1.91743			5
	AT1G79150	1.14834	0.507053	-0.50596	-0.00445348	-0.406071	-1.01922	-1.05767	-0.545649	1.88364			5
	AT3G58660	1.23121	0.479398	-0.478523	-0.0104341	-0.527214	-1.01949	-1.02349	-0.498569	1.8471			5
	AT3G07050	1.07409	0.550679	-0.352614	-0.1595	-0.589533	-0.933218	-0.98237	-0.576623	1.96909			5
	AT3G09720	1.1959	0.292737	-0.507236	-0.114966	-0.339636	-0.954365	-1.05399	-0.479685	1.96124			5
	AT1G58380	1.18607	0.273366	-0.420262	-0.0569732	-0.541682	-1.0251	-0.980945	-0.401866	1.96739			5
	AT1G48920	1.12189	0.42355	-0.205642	-0.0738815	-0.484745	-1.04594	-1.06211	-0.5969	1.92377			5
	AT5G08180	1.17753	0.391398	-0.220342	-0.0466398	-0.56979	-0.954123	-1.06733	-0.621086	1.91038			5
	AT3G56070	1.19276	0.359114	-0.26571	0.0757925	-0.547457	-1.07029	-1.05616	-0.558674	1.87061			5
	AT1G63780	1.18713	0.36273	-0.115337	-0.145531	-0.480064	-1.16575	-1.0096	-0.51729	1.88371			5
	AT4G05410	1.17986	0.482345	-0.409571	0.0565577	-0.682724	-1.08597	-1.01536	-0.367181	1.84204			5
	AT3G16810	1.12157	0.364656	-0.316885	0.128935	-0.680121	-1.09359	-1.03758	-0.386371	1.89939			5
	AT1G31660	1.059	0.424861	-0.337021	0.189982	-0.590309	-1.08612	-1.02696	-0.54794	1.91451			5
	AT5G55920	1.16066	0.459584	-0.44159	0.152563	-0.617727	-1.01808	-1.01566	-0.544497	1.86475			5
	AT5G61030	1.07847	0.272107	-0.469025	-0.260453	-0.543315	-1.04003	-0.959104	-0.11926	2.04061			5
	AT3G27550	1.08625	0.26257	-0.318246	-0.290715	-0.383733	-1.13165	-0.95027	-0.308697	2.03449			5
	AT1G64600	0.884987	0.360769	-0.217588	-0.243645	-0.463868	-1.1905	-1.01699	-0.181997	2.06883			5
	AT5G23300	0.995178	0.588974	-0.482462	-0.270459	-0.588801	-1.09229	-0.951996	-0.168502	1.97036			5
	AT5G11240	1.01188	0.56124	-0.531941	0.0138005	-0.414092	-1.15189	-1.00015	-0.414364	1.92552			5
	AT1G69070	1.04866	0.526473	-0.53146	-0.0493785	-0.561999	-1.06636	-0.919509	-0.413387	1.96695			5
	AT3G57940	0.861276	0.434469	-0.465101	0.0998083	-0.587006	-1.16409	-0.964438	-0.252028	2.03711			5
	AT3G10530	0.886455	0.482445	-0.392216	0.0153681	-0.611936	-1.11253	-0.927996	-0.389541	2.04995			5
	AT4G31810	0.990232	0.432864	-0.280137	-0.112662	-0.487784	-1.05036	-1.00719	-0.514808	2.02984			5
	AT1G80750	1.03783	0.30848	-0.344932	-0.00842278	-0.522482	-1.06997	-0.960089	-0.475789	2.03537			5
	AT3G60360	0.918823	0.455236	-0.40266	-0.116479	-0.398564	-1.16332	-0.880627	-0.476034	2.06362			5
	AT2G31725	1.16979	0.421058	-0.189452	-0.131318	-0.430868	-1.27985	-1.17927	-0.158245	1.77814			5
	AT4G31210	1.02069	0.564564	-0.211112	-0.452899	-0.282929	-0.907823	-0.973795	-0.75028	1.99359			5
	AT3G17830	1.05877	0.535889	-0.253671	-0.299136	-0.263408	-0.926845	-1.0322	-0.778501	1.9591			5
	AT4G01037	0.987259	0.475527	-0.247302	-0.353557	-0.370236	-0.857129	-0.992892	-0.705198	2.06353			5
	AT1G30680	1.07796	0.502601	-0.234633	-0.507834	-0.294027	-0.979646	-0.935985	-0.619904	1.99147			5
	AT1G48460	1.07961	0.559659	-0.205206	-0.326901	-0.434001	-1.055	-0.992099	-0.566578	1.94051			5
	AT1G28395	1.05205	0.485859	-0.152132	-0.253266	-0.353025	-1.02684	-1.04217	-0.67305	1.96258			5
	AT3G52170	1.09913	0.58851	-0.283774	-0.352739	-0.271047	-1.01683	-1.04809	-0.624329	1.90917			5
	AT2G43650	1.24578	0.589017	-0.31923	-0.449402	-0.295598	-1.00806	-1.02242	-0.564736	1.82466			5
	AT4G00620	1.24162	0.474215	-0.191288	-0.388358	-0.42404	-0.888018	-1.04667	-0.660522	1.88305			5
	AT5G02870	1.27223	0.34837	-0.296076	-0.431673	-0.249781	-0.786532	-1.01969	-0.757982	1.92113			5
	AT2G42740	1.14118	0.387196	-0.139302	-0.455758	-0.218066	-0.901106	-0.948539	-0.832441	1.96683			5
	AT3G61100	1.15791	0.291021	-0.239783	-0.446385	-0.320988	-0.843492	-0.838102	-0.800001	2.03982			5
	AT2G37690	1.15459	0.368651	-0.359059	-0.464375	-0.355098	-0.838911	-0.892351	-0.648182	2.03474			5
	AT1G08610	1.10857	0.544156	-0.363837	-0.597235	-0.249775	-0.829205	-0.859475	-0.740413	1.98722			5
	AT3G14900	1.07452	0.574329	-0.353028	-0.467309	-0.27344	-0.799903	-0.905243	-0.835127	1.9852			5
	AT1G48570	1.10234	0.681513	-0.143573	-0.365567	-0.344637	-0.914689	-1.0302	-0.840643	1.85546			5
	AT3G55010	1.06091	0.624538	-0.206313	-0.418522	-0.464434	-0.850522	-0.992997	-0.711178	1.95852			5
	AT2G02740	0.890282	0.618033	-0.103349	-0.25941	-0.347508	-0.875119	-1.14485	-0.768099	1.99002			5
	AT3G20440	0.89223	0.576997	-0.213938	-0.51637	-0.186872	-0.879417	-0.922762	-0.80975	2.05988			5
	AT1G59990	0.926642	0.518964	-0.0248584	-0.505461	-0.274258	-0.880264	-1.01206	-0.781239	2.03254			5
	AT5G67510	1.21025	0.257407	-0.127257	-0.182945	-0.400063	-0.977505	-1.02582	-0.695242	1.94117			5
	AT1G07070	0.941588	0.346463	-0.0484613	-0.109511	-0.453594	-1.00112	-1.02551	-0.70477	2.05491			5
	AT2G25210	1.11849	0.207	0.00606491	-0.228157	-0.356149	-0.820295	-1.09252	-0.828143	1.99371			5
	AT3G06680	1.03463	0.36998	-0.0685406	-0.270673	-0.288822	-0.849198	-1.15405	-0.76976	1.99644			5
	AT4G25890	1.14728	0.339718	-0.0335249	-0.0877812	-0.279538	-0.927868	-1.18689	-0.842664	1.87127			5
	AT2G37600	1.03229	0.255757	-0.138794	-0.246432	-0.35859	-0.813904	-1.04406	-0.765273	2.079			5
	AT2G37190	0.978757	0.286528	-0.136932	-0.248895	-0.36657	-0.851382	-1.00957	-0.756376	2.10444			5
	AT1G26880	1.07065	0.288566	-0.114422	-0.223327	-0.401487	-0.815154	-1.05435	-0.787591	2.03712			5
	AT3G58700	1.04837	0.328874	-0.129794	-0.292605	-0.469447	-0.859802	-0.944776	-0.748944	2.06812			5
	AT3G16780	1.06696	0.354227	-0.158964	-0.259835	-0.418809	-0.838607	-0.97724	-0.806965	2.03924			5
	AT5G59850	1.00392	0.294865	-0.224589	-0.165721	-0.439801	-0.805838	-1.03781	-0.720026	2.095			5
	AT3G55280	1.09175	0.294313	-0.239144	-0.198017	-0.433935	-0.821659	-1.03485	-0.705979	2.04752			5
	AT1G48630	1.04175	0.330577	-0.208722	-0.142816	-0.448946	-0.880339	-1.00294	-0.740555	2.05199			5
	AT4G10450	1.17223	0.347408	-0.258695	-0.319429	-0.405627	-0.856955	-0.948229	-0.731483	2.00078			5
	AT3G49010	1.15919	0.338352	-0.205766	-0.326789	-0.363882	-0.800295	-1.01867	-0.776802	1.99466			5
	AT5G60670	1.05862	0.28873	-0.225181	-0.329155	-0.310581	-0.855401	-0.989266	-0.71571	2.07794			5
	AT2G37270	1.12348	0.283177	-0.265825	-0.318826	-0.365876	-0.795461	-0.970609	-0.744782	2.05472			5
	AT3G51800	1.04883	0.412615	-0.212141	-0.178738	-0.402186	-0.877693	-1.08538	-0.713624	2.00832			5
	AT3G18130	1.15009	0.455373	-0.261503	-0.162956	-0.417707	-0.854723	-1.07633	-0.763279	1.93103			5
	AT4G10480	1.11524	0.470815	-0.214576	-0.238251	-0.331097	-0.810477	-1.08348	-0.84967	1.9415			5
	AT4G31700	1.15131	0.464374	-0.178104	-0.308272	-0.346992	-0.777639	-1.07336	-0.859185	1.92787			5
	AT4G02990	0.825365	0.820648	-0.164374	-0.00498228	-0.451239	-1.00382	-1.1744	-0.720376	1.87318			5
	AT1G15510	0.767332	0.649102	-0.315527	-0.234382	-0.481167	-1.01282	-0.925237	-0.549645	2.10235			5
	AT4G16390	0.870976	0.560902	-0.195214	0.0433304	-0.472218	-0.855718	-1.06397	-0.88996	2.00187			5
	AT3G51870	0.651257	0.528688	-0.226884	-0.0672215	-0.37955	-0.868052	-0.902281	-0.905797	2.16984			5
	AT3G05560	1.08327	0.379565	-0.193592	-0.359623	-0.342204	-0.790385	-1.0254	-0.779947	2.02832			5
	AT3G04840	1.06012	0.399625	-0.175193	-0.359282	-0.338839	-0.75788	-1.04876	-0.808194	2.0284			5
	AT3G25520	1.07428	0.335739	-0.164376	-0.313109	-0.326992	-0.773814	-1.03281	-0.83376	2.03484			5
	AT3G45030	1.04154	0.36723	-0.104918	-0.423162	-0.292802	-0.71444	-1.03356	-0.878183	2.0383			5
	AT1G52300	0.985613	0.298235	-0.129002	-0.413697	-0.286753	-0.776605	-1.02786	-0.756517	2.10658			5
	AT5G02450	0.978228	0.313863	-0.112	-0.413525	-0.246491	-0.765479	-1.02115	-0.827799	2.09435			5
	AT2G01250	0.976446	0.325529	-0.160572	-0.368262	-0.295841	-0.739602	-1.01912	-0.823018	2.10444			5
	AT4G17390	1.00111	0.311802	-0.180691	-0.397446	-0.29481	-0.747655	-0.987422	-0.810249	2.10536			5
	AT3G60245	1.01051	0.299835	-0.171669	-0.336303	-0.320064	-0.767993	-1.00434	-0.806426	2.09645			5
	AT1G77940	1.09042	0.310526	-0.265362	-0.428564	-0.26605	-0.695645	-1.02277	-0.783214	2.06065			5
	AT2G40205	1.09012	0.190625	-0.0315404	-0.385029	-0.128894	-0.872819	-1.1682	-0.694435	2.00017			5
	AT4G00810	0.926989	0.321165	-0.0284366	-0.414301	-0.217669	-0.587419	-1.13773	-0.936522	2.07392			5
	AT2G33370	1.01115	0.240483	-0.0695808	-0.368894	-0.169696	-0.689682	-1.084	-0.928307	2.05853			5
	AT3G62530	1.01317	0.330161	0.00776079	-0.595318	-0.0812653	-0.633635	-1.05739	-0.986267	2.00278			5
	AT5G20720	0.954185	0.40341	0.0139156	-0.368212	-0.0526127	-0.662973	-1.17511	-1.0686	1.956			5
	AT2G28000	0.968519	0.445649	-0.195212	-0.482387	-0.0365664	-0.632871	-1.10928	-0.96506	2.0072			5
	AT3G17170	0.883663	0.555084	-0.112303	-0.469844	-0.198116	-0.705815	-1.05692	-0.933378	2.03763			5
	AT4G26230	0.946203	0.230699	-0.0913793	-0.128644	-0.408674	-0.855055	-1.03166	-0.774402	2.11292			5
	AT2G39390	1.01131	0.220448	-0.0997416	-0.167056	-0.372839	-0.860909	-1.01503	-0.799657	2.08348			5
	AT1G34030	0.998025	0.212216	-0.144194	-0.126385	-0.420691	-0.901409	-0.979472	-0.741342	2.10325			5
	AT2G32060	1.00152	0.212893	-0.100007	-0.0565721	-0.493324	-0.888726	-1.03255	-0.721382	2.07815			5
	AT3G47370	0.957338	0.191141	-0.265831	-0.116632	-0.429171	-0.837442	-0.974129	-0.684057	2.15878			5
	AT3G06700	0.953585	0.216136	-0.118224	-0.239168	-0.388747	-0.772067	-1.06625	-0.722311	2.13704			5
	AT2G36170	0.912359	0.204801	-0.164826	-0.180064	-0.38483	-0.810368	-1.03065	-0.712407	2.16599			5
	AT5G47700	0.882317	0.161395	-0.0484135	-0.187648	-0.376464	-0.809697	-1.0024	-0.793174	2.17409			5
	AT1G22780	0.897427	0.196606	-0.0910813	-0.148274	-0.396239	-0.780634	-1.01187	-0.823868	2.15793			5
	AT3G48930	0.9373	0.284761	-0.130779	-0.252295	-0.420054	-0.807251	-0.988022	-0.762379	2.13872			5
	AT1G14320	0.935285	0.291127	-0.0703366	-0.262204	-0.402821	-0.795917	-1.01196	-0.804455	2.12128			5
	AT2G36620	0.884455	0.272927	-0.0981512	-0.220584	-0.407781	-0.770133	-1.00666	-0.811359	2.15729			5
	AT5G56670	0.929502	0.263969	-0.0991504	-0.263523	-0.349834	-0.794765	-1.06004	-0.756273	2.13012			5
	AT3G23390	0.889666	0.285145	-0.0743065	-0.293899	-0.370301	-0.753087	-1.05532	-0.776135	2.14824			5
	AT3G28900	0.849345	0.278153	-0.125049	-0.10376	-0.381646	-0.858187	-1.03362	-0.775379	2.15014			5
[truncated: 400 more rows]
