# Supplementary material for: Phosphate starvation response precedes abscisic acid response under progressive mild drought in plants
Source: Nat Commun. 2023 Aug 19;14:5047. doi: 10.1038/s41467-023-40773-1 (PMC10439899; doi:10.1038/s41467-023-40773-1)
Supplement: Supplementary file 17 — Supplementary Dataset 14 [file 41467_2023_40773_MOESM17_ESM.xlsx]

## Sheet: Supplementary Data 14
	Supplementary Data 14. Primer pairs used for quantitative real-time PCR in this study.
	Gene ID	Description	Primer Name	Sequence
	Primer pairs used for quantitative real-time PCR in this study in Soybean.
	Glyma.15G050200	GmACTIN	#104 Gmactin-11-F	GAGCTATGAATTGCCTGATGG
			#105 Gmactin-11-R	CGTTTCATGAATTCCAGTAGC
	Glyma.01G135500	GmSPX1	#500-GmSPX1-RTf	GACAAGTTCAATGGGTTCTTCA
			#501-GmSPX1-RTr	TTCCATGTGGCGAATAATGA
	Glyma.17G114700	GmSPX8	#597 GmSPX8-RTf	GAAACAATGCTGGACCACCT
			#598 GmSPX8-RTr	TTCCTTCGGAATCACCAAAC
	Glyma.03G032400	GmSPX10	#585 GmSPX10-RTf	GGCAGAGGAAGAAGCTGAGA
			#586 GmSPX10-RTr	AAAGCCGCAACTGTGTTTCT
	Glyma.10G039700	GmPHR1	#591 GmPHR-RTf	TAAGTCACGAATGCGTTGGA
			#592 GmPHR-RTr	TTCATGAGCTTCAGCACACC
	Glyma.02G117000	GmPAP1	#410 GmPAP1-qRTf	GTTCACCGCACCTCCTTTTC
			#411 GmPAP1-qRTr	TTGAGCCATGCTGGAAATTG
	Glyma.05G247900	GmPAP9	#432 GmPAP9-qRTf	GAACTCATAAATCGGCTTCTCC
			#433 GmPAP9-qRTr	TGCCCGTTCATGTAAAAGTG
	Glyma.10g006700	GmPHT1;3	#587 GmPHT-RTf	ATTCTTTGGTTGGCTTGGTG
			#588 GmPHT-RTr	TGACACCCTCTGCAGTTGAC
	Glyma.07G222700	GmPHT1;9	#599 GmPHT-RTf	CGGATTCTCCCTTTTGTTGA
			#600 GmPHT-RTr	TGAGGAGAACGCAGGTTTTT
	Glyma.19G133100	GmSQD1	#601 GmSQD-RTf	CATCCAGAATCGCCTTCAGT
			#602 GmSQD-RTr	GACAACAGCATCAGGCTCAA
	Glyma.13G162600	GmMGD2	#506-MDG2-RTf	TGAATGGAAGATTCCAGTAAAGG
			#507-MDG2-RTr	CAGGCTCCCATCCATTTG
	Glyma.14G141000	GmRD22	#543-Glyma14g20450-qRTf1	AATGCCGAAAGCCATTACAG
			#544-Glyma14g20450-qRTr1	TTCCTACGGCCACAGAGG
	Glyma.07G121500	GmCER1	#828 Glyma.07G121500 rt-f1	AAAAGATATCCCGAGCTTAAGATAAA
			#829 Glyma.07G121500 r-r1	TGTTAACAACAATAGCTACGACTAAGC
	Glyma.12G075100	GmKCS3	#782Glyma.12G075100 rt-f1	GAAGCTTATGGCTGCTGTACC
			#783Glyma.12G075100 rt-r1	CCCAAGATGAAATCCGAGTC
	Glyma.03G040400	GmLTP4	#832 Glyma.03G040400 rt-f2	GCTGCAACGGAGTGAAGTC
			#833 Glyma.03G040400 rt-r2	TTATTGGCAAGGTTTTTCAGG
	Glyma.06G022800	GmLER	#840 Glyma.06G022800 rt-f2	TTCAGAACGAAGGCTGTGGT
			#841 Glyma.06G022800 rt-r2	AGCTATCACTGCGGGAAATG
	Primer pairs used for quantitative real-time PCR in this study in Arabidopsis.
	AT1G13320	PP2Aa3	#31-PP2A-RT-s	TAACGTGGCCAAAATGATGC
			#32-PP2A-RT-as	GTTCTCCACAAC^CGCTTGGT
	AT2G45130	SPX3	#894 SPX3-rt-f	ATGGCGAAATGGTTCTGCTA
			#895 SPX3-rt-r	TCCTCTTGTTCGCTTGTCGT
	AT2G38940	PHT1;4	#896 PHT1;4-rt-f	CAGCTTCAACGATCATTCCACTTCC
			#897 PHT1;4-rt-r	GCCACGTCAAGTGCATTCAACA
	AT5G01220	SQD2	#476 SQD2-qRTf	CCTCCGTGAAATGGGAGAC
			#477 SQD2-qRTr	ACAAGGGAAGCTTCTTGATCC
	AT4G24890	PAP24	#902 PAP24-rt-f	GGCCAGACACTGGATCTTTTTATGC
			#903 PAP24-rt-r	CTCTCCAATCGTGTTCACTGTCTGC
	AT5G25610	RD22	#914 AtRDrt-f (At5g25610)	GGCGATTGCGGCTGATTTAACAC
			#915 AtRDrt-r (At5g25610)	TCCGCTACCGGTTTTACCTTTATGG
	AT5G59320	LTP3	#910 AtLTP3rt-f (At5g59320)	CCACTGCGAAGAGCATTTCTGGT
			#911 AtLTP3rt-r (At5g59320)	ACGACGACGTAAGCTTCCATTTCAC
	AT4G28610	PHR1	#669 PHR1 rt-f	GTTCAGCAGCAACCTTCTCC
			#670 PHR1 rt-r	GCTCTTTCACTACCGCCAAG
	AT5G29000	PHL1	#569 SALK_079505_LP	GTGGAGACGTTTCTGCACTTC
			#661 PHL1 rt-f	AGGCATTCGTTGAAGCTGTT
	Primer used for T-DNA insertion chack in the mutant line.
			LBb1.3	ATTTTGCCGATTTCGGAAC
	AT4G28610	PHR1	#707 PHR1-RP	TGCATTAGCAGGGAACTAAAGA
	phr1(SALK_067629)		#719 PHR1 rt-f2	TGGAATGATCTCTTGCTTGAAA
	AT5G29000	PHL1	#569 SALK_079505_LP	GTGGAGACGTTTCTGCACTTC
	phl1 (SALK_079505)		#570 SALK_079505_RP	GGAGTAAGGGTGGACTCATCC
