# Supplementary material for: Phosphate starvation response precedes abscisic acid response under progressive mild drought in plants
Source: Nat Commun. 2023 Aug 19;14:5047. doi: 10.1038/s41467-023-40773-1 (PMC10439899; doi:10.1038/s41467-023-40773-1)
Supplement: Supplementary file 19 — Source Data [file 41467_2023_40773_MOESM19_ESM.xlsx]

## Sheet: Fig.1c
	Fig.1c
			The output period data for each TDR probe at the sampling times (㎲)														Temperature (℃)			Temperature correction value (㎲) [y = period + (20-temp)*(0.526-0.052*(period)+0.00136*(period)^2)]															Tentative VWC value [VWC = –0.0663 – 0.0063 * (period) + 0.0007 * (period)^2]
		No.	3	4	5	6	7	8	11	12	13	14	18	19	20	21	107 probe	107 probe		3	4	5	6	7	8	11	12	13	14	18	19	20	21		3	4	5	6	7	8	11	12	13	14	18	19	20	21
	Days after sowing	Time	Flat 1	Flat 1	Ridge1	Ridge1	Flat 2	Flat 2	Ridge 2	Ridge 2	Flat 3	Ridge 3	Ridge 4	Ridge 4	Flat 4	Flat 4	Flat	Ridge		Flat 1	Flat 1	Ridge1	Ridge1	Flat 2	Flat 2	Ridge 2	Ridge 2	Flat 3	Ridge 3	Ridge 4	Ridge 4	Flat 4	Flat 4		Flat 1	Flat 1	Ridge1	Ridge1	Flat 2	Flat 2	Ridge 2	Ridge 2	Flat 3	Ridge 3	Ridge 4	Ridge 4	Flat 4	Flat 4
	0	2016-07-07 10:00:00	25.8382	26.8962	22.6373	22.6237	27.1539	26.7198	21.9998	21.091	27.2624	22.2575	22.1761	22.2168	26.1095	26.7741	23.1	24.36		25.5581	26.5514	22.4376	22.4246	26.7919	26.3865	21.8243	20.9418	26.893	22.0728	21.9945	22.0337	25.8137	26.4372		0.229935	0.259908	0.144756	0.14443	0.267374	0.254837	0.129618	0.108757	0.270537	0.135689	0.133764	0.134726	0.237515	0.256394
	1	2016-07-08 10:00:00	25.6212	26.6927	22.271	22.2846	26.9504	26.5435	21.7285	20.752	26.9775	21.8506	21.7421	21.8099	25.9738	26.5978	23.81	23.94		25.2918	26.2851	22.1037	22.1168	26.5222	26.1475	21.578	20.6236	26.5472	21.6965	21.5911	21.657	25.62	26.1976		0.222133	0.251739	0.136449	0.136772	0.25901	0.247555	0.123685	0.101505	0.259779	0.12653	0.124	0.12558	0.231763	0.249074
	2	2016-07-09 10:00:00	25.4856	26.5842	22.149	22.149	26.8555	26.5164	21.6878	20.7113	26.8012	21.7014	21.6336	21.7421	25.8925	26.5842	24.34	24.52		25.1206	26.1295	21.9617	21.9617	26.3765	26.0677	21.5164	20.5648	26.3272	21.5295	21.4638	21.5689	25.496	26.1295		0.217172	0.247011	0.132962	0.132962	0.254531	0.24514	0.122216	0.10018	0.253022	0.122529	0.120965	0.123469	0.228106	0.247011
	3	2016-07-10 10:00:00	25.6483	26.7334	22.4609	22.4474	27.0318	26.6249	21.9184	20.9418	27.0047	22.0133	21.8913	22.0676	26.0281	26.6385	23.44	24.24		25.3492	26.3625	22.2738	22.2607	26.6392	26.2617	21.7505	20.7999	26.6141	21.8423	21.7242	21.8947	25.7051	26.2743		0.223809	0.254103	0.14066	0.140335	0.262626	0.251024	0.12783	0.105507	0.261848	0.130053	0.127196	0.131328	0.234285	0.251408
	4	2016-07-11 10:00:00	25.4856	26.5706	22.2168	22.1897	26.8283	26.4214	21.6878	20.7113	26.7741	21.7421	21.62	21.7421	25.8518	26.4757	24.51	26.3		25.1063	26.0994	21.9522	21.9265	26.3331	25.9637	21.4489	20.5072	26.284	21.5007	21.384	21.5007	25.4431	26.0131		0.216759	0.246099	0.13273	0.132103	0.253205	0.242009	0.120611	0.0988857	0.251705	0.121843	0.119074	0.121843	0.226555	0.243494
	5	2016-07-12 10:00:00	25.2686	26.3401	21.9591	21.9862	26.6385	26.2044	21.4979	20.5214	26.5299	21.5115	21.3487	21.4844	25.6483	26.2858	25.37	26.54		24.8368	25.8037	21.698	21.7238	26.07	25.6822	21.2583	20.3146	25.9733	21.2713	21.1152	21.2453	25.1814	25.7551		0.209036	0.237218	0.126565	0.127185	0.245209	0.233606	0.116113	0.0945956	0.242296	0.116417	0.11277	0.115808	0.21893	0.235772
	6	2016-07-13 10:00:00	25.1329	26.2315	21.8777	21.9048	26.5299	26.1502	21.837	20.9554	26.3807	21.3894	21.5658	21.8506	25.5941	26.2044	25.54	25.94		24.7	25.6899	21.6443	21.6702	25.9557	25.6172	21.6054	20.7562	25.823	21.1758	21.3454	21.6183	25.1177	25.6657		0.205152	0.233834	0.125273	0.125895	0.241767	0.231681	0.124341	0.10451	0.237793	0.114183	0.118163	0.124651	0.217088	0.233116
	7	2016-07-14 10:00:00	25.2279	26.2587	22.149	22.2439	26.6113	26.2587	21.715	20.7113	26.435	21.6743	21.5115	21.6743	25.689	26.2451	25.21	25.77		24.8125	25.7466	21.9099	22.0002	26.0627	25.7466	21.495	20.5243	25.9048	21.456	21.2995	21.456	25.2323	25.7344		0.208345	0.235517	0.131698	0.133906	0.244989	0.235517	0.121707	0.0992706	0.240242	0.120779	0.117082	0.120779	0.220404	0.235154
	8	2016-07-15 10:00:00	27.7642	29.2019	26.5299	26.3129	29.4189	29.2019	27.9405	26.7334	29.7852	25.8518	25.6619	26.3536	29.1884	29.2562	24.46	22.94		27.1817	28.456	26.2252	26.0208	28.6462	28.456	27.5442	26.4164	28.9658	25.5854	25.4056	26.0592	28.4441	28.5036		0.279645	0.321249	0.249913	0.243728	0.327653	0.321249	0.29125	0.255755	0.338529	0.23074	0.225455	0.244884	0.32085	0.322847
	9	2016-07-16 10:00:00	27.398	28.7815	25.8653	25.7161	28.9578	28.6865	27.2217	26.0552	29.324	25.2957	25.1058	25.7026	28.6051	28.7815	23.37	22.74		26.9862	28.2559	25.6164	25.4746	28.4165	28.1693	26.8976	25.7966	28.749	25.0742	24.8929	25.4617	28.0951	28.2559		0.273466	0.314565	0.231656	0.227479	0.319923	0.311692	0.270683	0.237006	0.331136	0.215832	0.210633	0.2271	0.309234	0.314565
	10	2016-07-17 10:00:00	27.0047	28.361	25.2686	25.16	28.5509	28.2661	26.6249	25.4313	28.9171	24.7396	24.5768	25.1058	28.1576	28.3881	24.29	24.45		26.5176	27.7384	24.9108	24.8103	27.9076	27.6536	26.155	25.0613	28.2327	24.4195	24.2677	24.76	27.5566	27.7626		0.258867	0.29754	0.211146	0.208281	0.303064	0.294787	0.247783	0.215461	0.313793	0.197276	0.193057	0.206852	0.29165	0.298327
	11	2016-07-18 10:00:00	26.7741	28.1169	24.9159	24.8617	28.3068	27.9948	26.2451	25.0515	28.6458	24.4141	24.2106	24.7396	27.8863	28.144	24.97	26.01		26.234	27.4256	24.4672	24.418	27.5922	27.3183	25.656	24.5898	27.8883	24.0108	23.8247	24.3073	27.2227	27.4494		0.250182	0.287434	0.198607	0.197235	0.292799	0.283997	0.232827	0.202045	0.302435	0.185996	0.180935	0.194156	0.280951	0.288199
	12	2016-07-19 10:00:00	26.0959	27.6828	24.0343	24.0207	27.7507	27.5472	25.1872	24.1971	27.3844	23.5189	23.3968	24.2377	27.2895	27.6964	25.63	26.78		25.5601	26.9582	23.6152	23.6028	27.0171	26.8402	24.6513	23.7629	26.6982	23.144	23.0317	23.7998	26.6152	26.97		0.229995	0.272584	0.175298	0.174968	0.274438	0.268884	0.203777	0.179267	0.264458	0.162845	0.159923	0.180262	0.261884	0.272954
	13	2016-07-20 10:00:00	25.784	27.3302	23.6138	23.6138	27.4523	27.2352	24.6853	23.763	27.0318	23.1255	22.895	23.8308	26.9368	27.3302	25.85	25.8		25.2611	26.6243	23.2865	23.2865	26.7303	26.5417	24.273	23.4249	26.3642	22.831	22.6146	23.4878	26.2811	26.6243		0.221241	0.262164	0.166578	0.166578	0.265455	0.25961	0.193204	0.170232	0.254154	0.154742	0.149221	0.171899	0.251617	0.262164
	14	2016-07-21 10:00:00	25.5669	27.0861	23.4104	23.3968	27.2488	27.0725	24.3463	23.4646	26.7334	22.8271	22.5694	23.546	26.6791	27.0318	24.95	23.65		25.1437	26.5153	23.2133	23.2003	26.6605	26.5032	24.1049	23.2652	26.1997	22.6532	22.4047	23.343	26.151	26.4669		0.217838	0.258798	0.164655	0.164315	0.263285	0.258424	0.188572	0.166018	0.249138	0.150202	0.143929	0.168067	0.24766	0.257306
	15	2016-07-22 10:00:00	25.8518	27.4116	23.9394	23.9122	27.5743	27.3573	24.9295	23.9936	27.0725	23.3561	23.2612	24.1157	26.9911	27.3438	23.51	22.05		25.5337	26.9816	23.8152	23.7888	27.1314	26.9316	24.776	23.868	26.6688	23.2467	23.154	23.9867	26.5936	26.9191		0.229217	0.273321	0.180679	0.179965	0.27805	0.27175	0.207305	0.182108	0.263545	0.165532	0.163105	0.185337	0.261214	0.271358
	16	2016-07-23 10:00:00	25.784	27.2759	23.6545	23.641	27.4387	27.2217	24.6175	23.6952	26.8148	23.0713	22.8814	23.8037	26.8283	27.2081	22.33	20.55		25.5757	26.9976	23.6232	23.6097	27.1519	26.9461	24.579	23.6636	26.5596	23.0437	22.8549	23.7714	26.5725	26.9333		0.230455	0.273824	0.175513	0.175152	0.278699	0.272205	0.20174	0.176596	0.260163	0.160233	0.155356	0.179495	0.260562	0.271801
	17	2016-07-24 10:00:00	25.6076	27.0725	23.4375	23.4646	27.2488	27.0182	24.3869	23.4917	26.6113	22.8678	22.6644	23.5867	26.6249	26.964	22.22	21.87		25.4162	26.8172	23.3359	23.3625	26.9849	26.7655	24.2622	23.389	26.3775	22.778	22.5783	23.4818	26.3905	26.7139		0.225767	0.268164	0.167879	0.168579	0.273426	0.266553	0.192906	0.16928	0.254564	0.153383	0.148302	0.171741	0.25496	0.264944
	18	2016-07-25 10:00:00	25.3499	26.7741	23.1662	23.2069	26.9911	26.747	24.0479	23.1662	26.2722	22.5966	22.3389	23.234	26.2858	26.6249	23.21	23.19		25.0875	26.4253	23.0028	23.0421	26.6276	26.4	23.8501	23.0028	25.9559	22.4517	22.2015	23.0682	25.9686	26.2859		0.216216	0.256027	0.159172	0.16019	0.262266	0.255251	0.181623	0.159172	0.241773	0.14511	0.138866	0.16087	0.242155	0.251764
	19	2016-07-26 10:00:00	25.1465	26.5706	22.9764	23.0306	26.7605	26.5978	23.8444	22.9628	26.0281	22.3796	22.0405	23.0035	25.6212	26.4214	23.71	23.64		24.8557	26.183	22.7973	22.8495	26.3584	26.2081	23.6285	22.7842	25.6798	22.2215	21.8928	22.8234	25.3004	26.0449		0.209574	0.248632	0.153879	0.155217	0.253979	0.249393	0.175653	0.153544	0.233533	0.139362	0.131282	0.154547	0.222385	0.244453
	20	2016-07-27 10:00:00	25.2279	26.652	23.1255	23.1798	26.8826	26.6791	23.98	23.0984	26.123	22.5152	22.2575	23.1662	25.7161	26.4893	23.5	23.45		24.9489	26.2805	22.9503	23.0025	26.4943	26.3057	23.7693	22.9242	25.7882	22.3612	22.1114	22.9895	25.4076	26.1293		0.212234	0.251599	0.157815	0.159166	0.25815	0.252367	0.179438	0.157141	0.236755	0.14284	0.136638	0.158828	0.225515	0.247004
	21	2016-07-28 10:00:00	25.1872	26.5842	23.017	22.9628	26.8012	26.5842	23.8715	23.0035	26.0417	22.4474	22.1354	23.0713	25.6076	26.435	23.98	25.05		24.8726	26.1673	22.7665	22.7151	26.3665	26.1673	23.5702	22.7536	25.667	22.2251	21.9267	22.8178	25.2645	26.03		0.210055	0.248154	0.153089	0.151777	0.254225	0.248154	0.174095	0.152761	0.233154	0.13945	0.132108	0.154404	0.221339	0.244004
	22	2016-07-29 10:00:00	25.0515	26.3807	22.7865	22.9221	26.6385	26.3943	23.6681	22.7865	25.8925	22.2304	21.9048	22.7729	25.2279	26.2722	24.75	26.52		24.6866	25.9025	22.4784	22.6051	26.1356	25.9148	23.2958	22.4784	25.4585	21.9557	21.6473	22.4657	24.8492	25.8041		0.204774	0.240172	0.145781	0.14898	0.247194	0.24054	0.166822	0.145781	0.227006	0.132817	0.125345	0.145462	0.209388	0.23723
	23	2016-07-30 10:00:00	24.8481	26.1095	22.2846	22.6373	26.4214	26.1773	23.4239	22.5016	25.6212	21.9862	21.6878	22.583	24.7532	26.0959	25.33	27.2		24.4558	25.6009	21.978	22.3076	25.8805	25.6618	23.034	22.1811	25.1603	21.6973	21.4148	22.257	24.3687	25.5887		0.198289	0.231197	0.133362	0.141502	0.239513	0.232999	0.159981	0.13836	0.21832	0.126547	0.119802	0.140244	0.19586	0.230838
	24	2016-07-31 10:00:00	24.6718	25.906	21.9048	22.4474	26.2451	26.001	23.2476	22.271	25.3635	21.8099	21.5658	22.4067	24.3598	25.9467	26.01	27.74		24.2457	25.3554	21.5991	22.1067	25.656	25.4398	22.8441	21.9424	24.8707	21.5096	21.2787	22.0688	23.9613	25.3916		0.19245	0.223989	0.12419	0.136521	0.232827	0.226457	0.155078	0.13249	0.210001	0.122053	0.116592	0.135589	0.184643	0.225046
	25	2016-08-01 10:00:00	24.5226	25.7433	21.62	22.3389	26.1095	25.8789	23.112	22.1218	25.1872	21.7014	21.5251	22.2982	24.075	25.8246	26.07	27.17		24.1057	25.2052	21.3514	22.0302	25.5302	25.3259	22.7489	21.8263	24.7074	21.4288	21.261	21.992	23.6964	25.2776		0.188594	0.219619	0.118305	0.13464	0.229115	0.223126	0.152641	0.129666	0.205362	0.120134	0.116178	0.133705	0.177477	0.221722
	26	2016-08-02 10:00:00	24.3598	25.689	21.4979	22.4202	26.123	26.0281	23.3154	21.932	25.3499	21.8913	21.8235	22.5288	24.2242	25.9874	26.41	27.37		23.9347	25.1271	21.2279	22.0976	25.5097	25.4263	22.9255	21.6393	24.8258	21.6009	21.5368	22.1988	23.8113	25.3905		0.183921	0.217358	0.1154	0.136299	0.228511	0.226062	0.157175	0.125154	0.208722	0.124233	0.122701	0.138799	0.180575	0.225014
	27	2016-08-03 10:00:00	24.4683	25.784	21.715	22.5423	26.1773	26.0552	23.4104	22.0676	25.4042	21.9862	21.9048	22.6508	24.3056	26.0145	26.29	26.71		24.0414	25.2218	21.4592	22.2411	25.5689	25.4615	23.048	21.794	24.8841	21.7169	21.6398	22.3427	23.8933	25.4256		0.186831	0.220099	0.120855	0.139848	0.230255	0.227093	0.160345	0.128883	0.210382	0.127021	0.125165	0.142379	0.182795	0.226041
	28	2016-08-04 10:00:00	25.4584	26.7063	23.2612	23.8986	27.0725	26.9504	24.943	23.5189	26.5571	23.329	23.3561	24.1428	25.6348	26.8419	26.54	27.51		24.9116	26.0048	22.8685	23.4478	26.3204	26.2154	24.3791	23.1037	25.8755	22.9305	22.9553	23.6675	25.0677	26.122		0.211167	0.243244	0.155706	0.170839	0.252815	0.249617	0.19615	0.161793	0.239365	0.157303	0.157943	0.176701	0.215647	0.246781
	29	2016-08-05 10:00:00	25.3092	26.5978	22.7593	23.329	26.8419	26.6791	24.3056	22.9492	26.3672	22.7593	22.6915	23.5053	25.4584	26.652	26.71	27.81		24.7652	25.893	22.3924	22.9146	26.1032	25.9632	23.7937	22.5673	25.6934	22.3924	22.3298	23.0748	24.8973	25.9398		0.207	0.239886	0.143623	0.156893	0.246215	0.241993	0.180097	0.148023	0.233937	0.143623	0.142057	0.161041	0.210761	0.24129
	30	2016-08-06 10:00:00	24.9702	26.2722	22.1897	22.7593	26.5299	26.3129	23.763	22.4338	26.0145	22.2575	22.1218	23.017	25.038	26.3536	26.76	28.06		24.4596	25.606	21.853	22.3807	25.8292	25.6413	23.2932	22.08	25.3816	21.9162	21.7897	22.6171	24.5201	25.6766		0.198395	0.231349	0.130313	0.143328	0.237979	0.232394	0.166754	0.135864	0.224753	0.131851	0.128777	0.149286	0.200088	0.233439
	31	2016-08-07 10:00:00	24.6582	25.9332	21.7963	22.4745	26.2587	26.0417	23.4375	22.1625	25.6348	21.9727	21.8506	22.6915	24.5361	26.0688	27.21	28.73		24.1485	25.269	21.4585	22.0881	25.55	25.3629	22.9633	21.7998	25.0096	21.6232	21.5093	22.2872	24.0396	25.3863		0.18977	0.221471	0.120838	0.136063	0.229696	0.224208	0.15815	0.129023	0.213977	0.124768	0.122045	0.140994	0.186781	0.224892
	32	2016-08-08 10:00:00	24.4005	25.6619	21.4437	22.2575	26.0145	25.8246	23.2205	21.9455	25.2957	21.7285	21.6607	22.4609	24.075	25.8789	26.84	26.86		23.9429	25.0655	21.1947	21.967	25.3741	25.2082	22.8649	21.6724	24.7427	21.4664	21.4018	22.1581	23.6484	25.2557		0.184144	0.215584	0.114624	0.133092	0.224534	0.219707	0.155614	0.125949	0.206361	0.121026	0.119495	0.137791	0.176188	0.221084
	33	2016-08-09 10:00:00	24.1835	25.4856	21.2267	22.149	25.8518	25.6755	23.0848	21.837	25.0515	21.62	21.5522	22.3253	23.7359	25.7026	26.51	27.38		23.7679	24.9381	20.9684	21.8432	25.2619	25.1063	22.7133	21.5492	24.5514	21.3436	21.2791	22.0084	23.3587	25.1303		0.179401	0.211927	0.109372	0.130075	0.221264	0.216759	0.151732	0.122998	0.200966	0.118119	0.116602	0.134107	0.168479	0.217451
	34	2016-08-10 10:00:00	23.9665	25.2821	20.9012	22.0133	25.6755	25.4991	22.9221	21.715	24.7532	21.4572	21.4166	22.1625	23.3426	25.5127	27.21	28.64		23.5273	24.7008	20.6137	21.6648	25.0451	24.8911	22.502	21.3856	24.2331	21.1429	21.1044	21.8035	22.9589	24.903		0.172951	0.205177	0.101281	0.125766	0.214996	0.210584	0.146375	0.119112	0.192101	0.113415	0.112519	0.129114	0.158036	0.210923
	35	2016-08-11 10:00:00	23.8173	25.1465	20.6841	21.9048	25.5669	25.3635	22.8	21.5929	24.4819	21.3081	21.1589	22.0133	23.0442	25.4042	26.84	26.77		23.4139	24.6104	20.4656	21.6374	24.9821	24.8026	22.4792	21.3405	24.0162	21.0679	20.9246	21.7402	22.7028	24.8386		0.169939	0.202625	0.0979556	0.125108	0.213186	0.208063	0.145802	0.118048	0.186144	0.111673	0.108361	0.127583	0.151464	0.209086
	36	2016-08-12 10:00:00	23.6816	25.038	20.5485	21.8235	25.4449	25.255	22.7051	21.5251	24.292	21.1995	21.1046	21.932	22.8136	25.3228	26.56	26.91		23.3059	24.5354	20.3293	21.5547	24.8979	24.7291	22.3842	21.2706	23.8633	20.9588	20.8675	21.6576	22.5019	24.7894		0.16709	0.200518	0.0949212	0.123128	0.210776	0.205976	0.143415	0.116403	0.18198	0.10915	0.107052	0.125592	0.146372	0.207688
	37	2016-08-13 10:00:00	23.6003	24.943	20.4129	21.7421	25.3635	25.1465	22.6101	21.4166	24.1021	21.1046	21.0232	21.8099	22.6508	25.255	26.48	26.16		23.2356	24.4564	20.2205	21.5061	24.8322	24.6386	22.3297	21.194	23.6956	20.8932	20.8145	21.5709	22.3533	24.7355		0.165242	0.198307	0.0925197	0.12197	0.208903	0.20342	0.142053	0.114608	0.177455	0.107642	0.10584	0.123516	0.142643	0.206158
	38	2016-08-14 10:00:00	23.5053	24.8481	20.3044	21.7014	25.2686	25.0515	22.5288	21.3487	23.98	21.0232	20.969	21.7285	22.4881	25.16	26.32	25.85		23.1569	24.3829	20.1238	21.479	24.7605	24.566	22.2669	21.1398	23.5939	20.825	20.7724	21.505	22.2075	24.6633		0.163182	0.196257	0.0903983	0.121325	0.206865	0.201376	0.140488	0.113344	0.174729	0.106079	0.104879	0.121944	0.139014	0.204117
	39	2016-08-15 10:00:00	23.4375	24.7667	20.2366	21.6471	25.1872	24.9702	22.4745	21.2945	23.8715	20.9554	20.9147	21.6607	22.3253	25.0787	26.48	26.65		23.0855	24.2979	20.0328	21.3968	24.675	24.4808	22.1801	21.0592	23.4848	20.7324	20.693	21.4098	22.0471	24.578		0.16132	0.193896	0.0884118	0.119377	0.204446	0.198987	0.138336	0.111469	0.171822	0.103968	0.103075	0.119683	0.135055	0.201713
	40	2016-08-16 10:00:00	23.3833	24.7125	20.1823	21.6064	25.1194	24.9023	22.4338	21.2538	23.8037	20.9147	20.874	21.6336	22.2168	25.0515	26.4	27.09		23.0397	24.2548	19.9662	21.3415	24.6206	24.4259	22.1226	21.0046	23.4274	20.6784	20.6391	21.3673	21.948	24.5598		0.160128	0.192701	0.0869666	0.118071	0.202912	0.197453	0.136914	0.110206	0.170296	0.102743	0.101854	0.11868	0.132627	0.201203
	41	2016-08-17 10:00:00	27.4251	28.8764	25.2143	26.1909	29.1206	28.89	27.0725	25.6619	28.7679	25.3092	25.5669	26.3265	27.615	28.8357	25.71	25.83		26.7239	27.9716	24.7509	25.6255	28.1783	27.9831	26.402	25.1536	27.8795	24.8366	25.0684	25.7457	26.889	27.9371		0.265257	0.305167	0.206593	0.231924	0.311988	0.305545	0.255314	0.218125	0.302144	0.209028	0.215667	0.235492	0.270414	0.304033
	42	2016-08-18 10:00:00	26.4757	27.9541	23.9394	24.8752	28.0762	27.8592	25.8111	24.4141	27.7778	24.0885	24.2106	25.0109	26.6927	27.9405	26.81	27.26		25.7772	27.0338	23.4997	24.3378	27.1358	26.9544	25.1586	23.927	26.8861	23.6345	23.7444	24.4578	25.9642	27.0225		0.236428	0.274967	0.172217	0.195002	0.27819	0.272464	0.21827	0.18371	0.270321	0.175814	0.178768	0.198345	0.242023	0.274609
	43	2016-08-19 10:00:00	26.8962	28.4831	24.7667	25.5398	28.5102	28.1576	26.3943	25.038	28.2932	24.6582	24.8752	25.6483	27.2895	28.2932	26.57	26.56		26.1654	27.5092	24.2922	24.982	27.5318	27.2372	25.7321	24.5354	27.3508	24.1945	24.3896	25.078	26.5027	27.3508		0.248097	0.290122	0.193735	0.213184	0.290849	0.281412	0.235085	0.200518	0.285036	0.191036	0.196443	0.215942	0.258407	0.285036
	44	2016-08-20 10:00:00	26.7605	28.4424	24.9023	25.7433	28.5102	28.2118	26.747	25.1329	28.3474	24.9837	25.2414	25.9332	27.3573	28.2525	26.41	26.14		26.0658	27.4989	24.4452	25.199	27.5556	27.3053	26.0832	24.6531	27.4193	24.5187	24.7506	25.3676	26.5799	27.3395		0.245083	0.289788	0.197993	0.219439	0.291618	0.283583	0.24561	0.203827	0.28723	0.200048	0.206585	0.224344	0.260792	0.284676
	45	2016-08-21 10:00:00	26.7741	28.3746	24.6175	25.3364	28.361	28.0626	26.2587	24.9023	28.2118	24.5361	24.6989	25.472	27.2081	28.1711	26.47	27.37		26.071	27.4333	24.101	24.7355	27.422	27.1713	25.5343	24.3536	27.2968	24.0286	24.1734	24.854	26.4449	27.2626		0.245241	0.287681	0.188465	0.206156	0.287316	0.279317	0.229233	0.195442	0.283312	0.18648	0.190454	0.209525	0.25663	0.282221
	46	2016-08-22 10:00:00	26.5028	28.1982	24.509	25.3771	28.2525	27.9677	26.2858	24.6989	28.0897	24.5226	24.8481	25.4584	27.1539	27.9677	26.97	26.86		25.7841	27.2149	24.0393	24.813	27.2598	27.0235	25.6079	24.2097	27.125	24.0515	24.3432	24.8848	26.34	27.0235		0.236634	0.280701	0.186774	0.208357	0.28213	0.274641	0.231405	0.191457	0.277847	0.187107	0.195151	0.210403	0.253414	0.274641
	47	2016-08-23 10:00:00	26.9911	28.673	25.038	25.7568	28.5916	28.3474	26.5571	25.2279	28.4831	24.821	25.1058	25.8382	27.5065	28.4017	25.79	26.02		26.3354	27.7864	24.5768	25.2217	27.7172	27.5091	25.9297	24.748	27.6248	24.3804	24.638	25.2942	26.7848	27.5554		0.253274	0.299105	0.201679	0.220098	0.296853	0.290117	0.240988	0.206511	0.293855	0.196187	0.203402	0.222204	0.267153	0.291611
	48	2016-08-24 10:00:00	26.652	28.2796	24.604	25.1872	28.2661	28.0084	26.123	24.7803	28.144	24.4141	24.6311	25.3499	27.2081	28.0897	25.89	25.99		26.0268	27.4367	24.1854	24.7137	27.4252	27.2047	25.5499	24.3457	27.3209	24.0122	24.2101	24.8602	26.5133	27.2745		0.243908	0.287791	0.190785	0.205541	0.28742	0.280378	0.229694	0.195221	0.28408	0.186033	0.191466	0.2097	0.258736	0.282598
	49	2016-08-25 10:00:00	26.2994	27.8727	23.8851	24.5226	27.8592	27.615	25.4042	24.1292	27.6964	23.7359	23.8444	24.5904	26.8012	27.6964	26.51	27.56		25.6543	27.0057	23.4326	24.0034	26.9942	26.7873	24.7791	23.6522	26.8564	23.2978	23.3959	24.0637	26.0901	26.8564		0.232779	0.274079	0.170436	0.185793	0.273718	0.267233	0.207393	0.17629	0.269391	0.166876	0.169463	0.187441	0.245818	0.269391
	50	2016-08-26 10:00:00	25.8653	27.4523	23.1255	23.8444	27.4658	27.1403	24.6582	23.3561	27.1674	23.0577	23.0577	23.8173	26.3672	27.2624	26.62	27.62		25.2638	26.6353	22.7385	23.3923	26.6468	26.3692	24.1196	22.9494	26.3924	22.6763	22.6763	23.3679	25.7024	26.4735		0.22132	0.262504	0.152376	0.169369	0.262861	0.254309	0.188974	0.157792	0.25502	0.15079	0.15079	0.168722	0.234205	0.25751
	51	2016-08-27 10:00:00	25.5398	27.0589	22.5966	23.3833	27.1539	26.8555	24.1564	22.7186	26.5978	22.5694	22.5016	23.4104	25.9603	26.8962	26.55	25.88		24.9829	26.3076	22.3296	23.0676	26.389	26.1325	23.7832	22.4448	25.9098	22.304	22.2399	23.0928	25.3536	26.1676		0.213208	0.252424	0.142052	0.160853	0.254915	0.247102	0.179813	0.144935	0.24039	0.141412	0.139817	0.16151	0.223937	0.248165
	52	2016-08-28 10:00:00	25.4991	27.0996	22.6779	23.546	27.1674	26.9097	24.3463	22.7865	26.5571	22.7322	22.6644	23.6003	25.9332	26.8826	24.57	23.02		25.1138	26.5714	22.5385	23.3781	26.6324	26.4001	24.1466	22.6438	26.0808	22.5911	22.5253	23.4303	25.5122	26.3756		0.216974	0.260527	0.147296	0.168992	0.262416	0.255255	0.189716	0.149963	0.245538	0.148628	0.146964	0.170375	0.228584	0.254504
	53	2016-08-29 10:00:00	25.5127	27.1403	22.7458	23.641	27.181	26.9233	24.4412	22.8543	26.5571	22.7729	22.7458	23.6816	25.9467	26.869	24.7	24.46		25.1153	26.5929	22.5368	23.3878	26.6294	26.3978	24.1402	22.6405	26.0673	22.5628	22.5368	23.4262	25.5126	26.3489		0.217017	0.261191	0.147255	0.169248	0.262321	0.255185	0.189542	0.14988	0.245129	0.14791	0.147255	0.170266	0.228595	0.253689
	54	2016-08-30 10:00:00	25.7568	27.6693	24.3191	25.0787	27.8863	27.5472	25.8382	24.0479	27.2217	23.7495	24.1021	24.9837	26.7334	27.2488	25.58	25.61		25.2608	26.9528	23.9503	24.6452	27.1413	26.8465	25.3313	23.7	26.5618	23.4234	23.7502	24.5588	26.1318	26.5856		0.221234	0.272415	0.184346	0.203605	0.278365	0.26908	0.223284	0.177574	0.260231	0.170192	0.178924	0.201174	0.247078	0.260966
	55	2016-08-31 10:00:00	26.0824	27.8185	24.1021	24.7396	27.8049	27.5201	25.6619	24.0343	27.3709	23.7359	23.9394	24.8074	26.7198	27.4251	24.57	24.41		25.6486	27.2157	23.8255	24.4224	27.2036	26.949	25.2774	23.7617	26.8153	23.4804	23.6723	24.4856	26.2284	26.8639		0.23261	0.280727	0.180957	0.197356	0.280342	0.272296	0.221715	0.179234	0.268105	0.171703	0.176828	0.199122	0.250011	0.269627
	56	2016-08-31 11:00:00	26.0552	27.7913	24.0207	24.6718	27.7778	27.4794	25.5805	23.9529	27.3031	23.6816	23.8444	24.7125	26.6927	27.3844	24.78	25.5		25.604	27.1639	23.6817	24.2818	27.1519	26.8865	25.1089	23.6189	26.7292	23.3667	23.5181	24.3191	26.1813	26.8018		0.23129	0.279083	0.177082	0.19345	0.278701	0.270335	0.216834	0.175396	0.26542	0.16869	0.172707	0.194484	0.248582	0.267685
	57	2016-09-01 10:00:00	25.7704	27.4116	23.2205	23.8851	27.398	27.1132	24.7396	23.1527	26.8419	22.9899	22.9628	23.9258	26.3401	27.0318	24.53	24.77		25.3666	26.8567	22.9732	23.5996	26.8445	26.5882	24.3965	22.909	26.3432	22.7546	22.7288	23.6378	25.8876	26.5148		0.224316	0.269399	0.158407	0.174881	0.269018	0.261048	0.196634	0.156749	0.253514	0.152786	0.152128	0.175903	0.239725	0.258781
	58	2016-09-02 10:00:00	25.4042	27.0182	22.6915	23.3968	27.0318	26.7605	24.1699	22.7458	26.2994	22.5288	22.4338	23.3968	25.906	26.6791	24.95	25.35		24.9949	26.4548	22.4437	23.1087	26.4669	26.224	23.8294	22.4952	25.8089	22.2893	22.199	23.1087	25.4525	26.151		0.213553	0.256933	0.14491	0.161925	0.257306	0.249878	0.181062	0.146203	0.237373	0.141046	0.138802	0.161925	0.226831	0.24766
	59	2016-09-03 10:00:00	25.038	26.652	22.2846	23.0848	26.7198	26.4486	23.8173	22.4474	25.7704	22.2032	22.0947	23.0306	25.4042	26.3265	25.28	25.55		24.6335	26.0916	22.0483	22.8054	26.152	25.9098	23.4899	22.2031	25.2998	21.9707	21.8672	22.7544	24.9676	25.8005		0.203275	0.245862	0.135085	0.154087	0.247692	0.240392	0.171958	0.138904	0.222366	0.133184	0.130659	0.152781	0.212771	0.237124
	60	2016-09-04 10:00:00	24.6853	26.2722	21.9455	22.8407	26.4079	26.1502	23.5189	22.2032	25.255	21.9184	21.7828	22.7051	24.7803	25.9874	25.48	26.18		24.2957	25.7322	21.6995	22.5454	25.8532	25.623	23.1772	21.9444	24.8157	21.6736	21.5442	22.4181	24.3827	25.4771		0.193834	0.235088	0.1266	0.147469	0.238696	0.231852	0.163712	0.132539	0.208433	0.125978	0.122879	0.144265	0.19625	0.227552
	61	2016-09-05 10:00:00	24.4141	25.9738	21.715	22.6915	26.1637	25.9196	23.3154	22.0269	24.9023	21.7285	21.6064	22.4881	24.2649	25.7704	26.03	27.61		24.0095	25.4138	21.4249	22.3391	25.5821	25.3657	22.9128	21.7191	24.4534	21.4377	21.3221	22.1503	23.8731	25.2329		0.185959	0.225697	0.120041	0.142288	0.230643	0.224288	0.156847	0.127072	0.198222	0.120346	0.117613	0.137597	0.182246	0.220423
	62	2016-09-06 10:00:00	24.1971	25.7161	21.4708	22.5016	25.9332	25.689	23.1255	21.8506	24.604	21.5522	21.4166	22.2982	23.8173	25.5669	26.42	27.35		23.786	25.1502	21.2027	22.1744	25.3418	25.1262	22.7523	21.5632	24.1553	21.2802	21.151	21.9843	23.4386	25.018		0.179889	0.218026	0.114812	0.138195	0.223591	0.217332	0.152726	0.123332	0.189958	0.116628	0.113604	0.133517	0.170595	0.214216
	63	2016-09-07 10:00:00	26.5028	28.1033	24.7396	26.0959	27.4794	27.9677	28.6458	27.6557	26.9911	25.0651	25.472	27.9541	26.0688	27.6557	26.19	25.89		25.8645	27.2444	24.3159	25.5354	26.7116	27.1292	27.7481	26.9013	26.2901	24.6113	24.9781	27.1582	25.4829	26.8629		0.239035	0.281642	0.194395	0.229266	0.264875	0.277981	0.297858	0.270798	0.251891	0.20265	0.213072	0.2789	0.227722	0.269594
	64	2016-09-08 10:00:00	27.2081	28.8764	25.1736	25.906	28.795	28.6051	26.869	25.6076	28.6458	25.0515	25.2143	26.0959	27.6828	28.6051	25.29	25.26		26.5841	28.0382	24.759	25.4241	27.9682	27.8045	26.287	25.1541	27.8396	24.6474	24.7962	25.5953	27.0019	27.8045		0.26092	0.307357	0.206825	0.225999	0.305053	0.299693	0.251796	0.218139	0.30084	0.203668	0.207879	0.231034	0.273961	0.299693
	65	2016-09-09 10:00:00	26.7876	28.4288	24.6446	25.3635	28.3881	28.1982	26.3265	25.038	28.1982	24.509	24.6446	25.5263	27.2488	28.1576	26.12	27.04		26.1209	27.5301	24.1484	24.7863	27.4957	27.3348	25.6252	24.4986	27.3348	24.027	24.1484	24.9293	26.5214	27.3003		0.246749	0.290795	0.189767	0.207597	0.289687	0.284525	0.231917	0.199487	0.284525	0.186437	0.189767	0.211674	0.258984	0.283421
	66	2016-09-10 10:00:00	26.3807	27.9812	23.8986	24.6853	27.9541	27.7371	25.6348	24.2784	27.6964	23.8444	23.8986	24.821	26.8148	27.8049	25.81	25.48		25.7958	27.1923	23.5697	24.2957	27.169	26.9819	25.1596	23.9213	26.9467	23.5193	23.5697	24.4199	26.1785	27.0404		0.236982	0.279984	0.174082	0.193834	0.279243	0.27333	0.218299	0.183557	0.272224	0.172738	0.174082	0.197288	0.248495	0.275175
	67	2016-09-11 10:00:00	26.0688	27.6693	23.2476	24.0885	27.6286	27.398	25.038	23.6003	27.3031	23.2476	23.234	24.1835	26.4893	27.4794	25.39	24.27		25.5586	26.9772	23.025	23.8215	26.9416	26.7394	24.7109	23.36	26.6559	23.025	23.0121	23.9109	25.9349	26.8109		0.22995	0.273182	0.159747	0.180848	0.272063	0.265739	0.20546	0.168515	0.263144	0.159747	0.159413	0.183273	0.241144	0.267967
	68	2016-09-12 10:00:00	25.8382	27.4387	22.9764	23.8173	27.4116	27.1674	24.7125	23.329	27.0182	22.9628	22.9085	23.8308	26.2315	27.2488	25.09	24.27		25.3783	26.8121	22.7663	23.5654	26.7881	26.5716	24.4071	23.1024	26.4388	22.7533	22.7015	23.5783	25.7339	26.6438		0.224656	0.268005	0.153086	0.173969	0.267256	0.260532	0.19693	0.16176	0.256444	0.152754	0.151431	0.174311	0.23514	0.262769
	69	2016-09-13 10:00:00	27.7371	29.6224	25.4178	27.3302	29.4461	29.2291	28.7272	27.493	29.0799	26.1095	27.0589	28.1576	28.6051	29.2426	24.16	22.87		27.1964	28.8777	25.1798	26.9839	28.7221	28.5302	28.2837	27.1361	28.398	25.8356	26.7297	27.7555	27.9755	28.5422		0.280112	0.335515	0.218882	0.273392	0.330224	0.323741	0.31549	0.2782	0.319304	0.238171	0.265437	0.298098	0.305294	0.324145
	70	2016-09-14 10:00:00	26.8419	28.4966	24.7532	25.472	28.4695	28.2525	26.4079	25.1872	28.2932	24.6175	24.9159	25.6619	27.3573	28.2389	23.89	22.84		26.4137	27.9187	24.5483	25.2339	27.8942	27.6985	26.1204	24.9627	27.7352	24.4185	24.7039	25.4143	26.8856	27.6862		0.255672	0.303429	0.200879	0.22045	0.302628	0.296243	0.246734	0.21263	0.297437	0.197247	0.205262	0.22571	0.270304	0.295845
	71	2016-09-15 10:00:00	26.7063	28.3474	24.726	25.4313	28.3339	28.1576	26.4214	25.1465	28.1711	24.6718	24.9702	25.7026	27.2488	28.1304	24.34	23.78		26.2408	27.719	24.4549	25.117	27.7069	27.5496	26.0378	24.8502	27.5617	24.4038	24.6847	25.3703	26.733	27.5254		0.250388	0.296911	0.198264	0.217067	0.296518	0.291424	0.244239	0.209418	0.291815	0.196838	0.20472	0.224423	0.265538	0.290642
	72	2016-09-16 10:00:00	26.5028	28.1169	24.2784	25.0109	28.0897	27.8863	25.9603	24.7125	27.9134	24.1835	24.4276	25.2007	26.964	27.9134	24.11	22.81		26.079	27.5452	24.0953	24.7968	27.5208	27.3376	25.7	24.5115	27.362	24.0041	24.2386	24.978	26.5009	27.362		0.245483	0.291283	0.188309	0.207897	0.290496	0.284613	0.234134	0.199847	0.285395	0.185812	0.192252	0.213069	0.258353	0.285395
	73	2016-09-17 10:00:00	26.3265	27.8999	23.9936	24.7532	27.8999	27.6693	25.689	24.4276	27.6964	23.9258	24.1157	24.9023	26.7876	27.71	23.86	24.15		25.942	27.3833	23.7393	24.4538	27.3833	27.1737	25.3252	24.1484	27.1983	23.6752	23.8546	24.5934	26.3671	27.2107		0.241356	0.286075	0.178631	0.198233	0.286075	0.279391	0.223107	0.189766	0.280175	0.176907	0.181745	0.202146	0.254244	0.280568
	74	2016-09-18 10:00:00	26.5706	28.1711	24.821	25.5534	28.0897	27.927	26.4621	25.2821	28.0355	24.6446	24.8481	25.7568	27.0589	28.0897	24.41	23.73		26.1099	27.5519	24.548	25.2353	27.4793	27.3339	26.0805	24.9814	27.4309	24.3817	24.5736	25.4253	26.5531	27.4793		0.246415	0.291498	0.200871	0.220493	0.289159	0.284496	0.245529	0.213166	0.287602	0.196223	0.201588	0.226032	0.259961	0.289159
	75	2016-09-19 10:00:00	26.8148	28.456	24.9023	25.6483	28.4288	28.2118	26.5978	25.3635	28.3068	24.8074	25.1329	25.8925	27.3844	28.2796	23.89	22.87		26.3888	27.882	24.6887	25.3988	27.8576	27.6617	26.2963	25.1282	27.7474	24.598	24.9086	25.6303	26.9103	27.723		0.254908	0.302228	0.204833	0.225257	0.301428	0.29505	0.25208	0.21739	0.297836	0.202275	0.211083	0.232066	0.271081	0.297039
	76	2016-09-20 10:00:00	27.6015	29.2833	25.7161	26.4621	29.324	29.0527	27.4387	26.2451	29.1884	25.6076	26.0281	26.7334	28.1847	28.9578	22.24	20.69		27.3174	28.9037	25.6553	26.3915	28.9418	28.6872	27.3537	26.1775	28.8146	25.5481	25.9633	26.659	27.8694	28.598		0.283968	0.336402	0.232808	0.254993	0.337707	0.32904	0.285131	0.248464	0.333364	0.229642	0.241997	0.26324	0.301815	0.326024
	77	2016-09-21 10:00:00	27.1132	28.7543	25.1194	25.8518	28.7543	28.5373	26.747	25.6483	28.6458	24.9837	25.3228	26.0281	27.6286	28.4966	21.05	19.64		26.9915	28.5913	25.1474	25.8844	28.5913	28.3802	26.7859	25.6796	28.4858	25.011	25.3521	26.0619	27.4948	28.3406		0.273632	0.3258	0.217946	0.23963	0.3258	0.318711	0.267187	0.233529	0.322248	0.214015	0.223891	0.244966	0.289656	0.317388
	78	2016-09-22 10:00:00	26.9233	28.673	25.1329	26.0145	28.6865	28.5509	27.0182	25.7161	28.7137	25.255	25.6076	26.3807	27.6422	28.4288	21.4	20.04		26.7668	28.4586	25.1298	26.0108	28.4717	28.3409	27.0137	25.7126	28.4978	25.2518	25.6042	26.3767	27.4633	28.2232		0.266591	0.321335	0.217437	0.243425	0.321774	0.317398	0.274331	0.234508	0.322651	0.220971	0.231296	0.254539	0.288643	0.313479
	79	2016-09-23 10:00:00	27.2488	28.89	25.3635	26.0959	28.9171	28.7137	27.0047	25.906	28.8357	25.2143	25.6348	26.3129	27.8185	28.6458	21.24	20.41		27.1014	28.693	25.3299	26.0569	28.7193	28.5225	26.9581	25.8685	28.6406	25.1817	25.5992	26.2722	27.6549	28.4568		0.277102	0.329237	0.223244	0.244815	0.330126	0.32348	0.272582	0.239153	0.327462	0.218938	0.231149	0.251345	0.29483	0.321276
	80	2016-09-24 10:00:00	26.869	28.5238	24.8345	25.5669	28.4831	28.3068	26.4893	25.3906	28.4153	24.726	25.0922	25.7704	27.4116	28.2932	21.85	21.54		26.6643	28.2476	24.7215	25.4353	28.2088	28.0408	26.3309	25.2636	28.1442	24.6156	24.9729	25.6331	27.185	28.0278		0.263405	0.314289	0.205762	0.226325	0.313002	0.307442	0.253136	0.221315	0.310859	0.20277	0.212923	0.232152	0.27975	0.307016
	81	2016-09-25 10:00:00	26.8148	28.5509	24.8345	25.5805	28.4288	28.2389	26.5164	25.4042	28.3746	24.6989	25.0515	25.7568	27.398	28.2796	21.79	22.18		26.6187	28.2825	24.6745	25.3936	28.166	27.9846	26.291	25.2239	28.1142	24.5434	24.8841	25.5631	27.1793	28.0235		0.261992	0.315449	0.204433	0.225104	0.311579	0.305593	0.251918	0.220162	0.309865	0.200743	0.210382	0.230082	0.27957	0.306872
	82	2016-09-26 10:00:00	26.4893	28.2254	24.2784	25.038	28.0762	27.8863	26.0552	24.8345	27.9948	24.1835	24.4954	25.1872	27.0318	27.9677	23.08	23.96		26.1725	27.7888	24.0204	24.7346	27.6509	27.4751	25.6814	24.5439	27.5756	23.9307	24.2251	24.8742	26.6803	27.5505		0.248313	0.299182	0.186257	0.206132	0.294699	0.289023	0.233582	0.200756	0.292262	0.183811	0.19188	0.2101	0.263901	0.291451
	83	2016-09-27 10:00:00	26.2994	27.9812	23.9258	24.7125	27.8592	27.6693	25.7297	24.509	27.7235	23.8715	24.1292	24.8481	26.8148	27.7507	23.45	24.11		25.9575	27.5128	23.6776	24.4185	27.4008	27.2263	25.3664	24.2276	27.2762	23.6263	23.8699	24.5456	26.437	27.3011		0.241823	0.290236	0.176972	0.197249	0.286637	0.281064	0.224309	0.191949	0.282653	0.175595	0.18216	0.200803	0.256386	0.283449
	84	2016-09-28 10:00:00	26.1366	27.832	23.6681	24.4683	27.6828	27.493	25.4449	24.2377	27.5201	23.6274	23.8308	24.5633	26.6385	27.5608	24.25	25.21		25.7289	27.2701	23.3706	24.1147	27.1358	26.9645	25.0104	23.9012	26.989	23.3325	23.5227	24.2024	26.1885	27.0257		0.23499	0.282459	0.168794	0.18884	0.27819	0.272783	0.213999	0.18301	0.273554	0.167789	0.172828	0.191253	0.2488	0.274711
	85	2016-09-29 10:00:00	26.0959	27.7642	23.6138	24.4005	27.6286	27.4387	25.4042	24.1699	27.4251	23.6138	23.8173	24.5633	26.5571	27.4658	24.43	24.51		25.6743	27.1856	23.3593	24.0988	27.064	26.8933	25.0313	23.8828	26.8811	23.3593	23.5513	24.2508	26.0954	26.9177		0.233371	0.27977	0.168496	0.188404	0.275918	0.270548	0.214598	0.182511	0.270165	0.168496	0.173591	0.192592	0.245979	0.271313
	86	2016-09-30 10:00:00	25.9738	27.6557	23.4917	24.3327	27.5608	27.3302	25.0244	23.9122	27.3166	23.5053	23.6681	24.4412	26.4621	27.3844	22.67	20.41		25.7259	27.3137	23.4692	24.3056	27.2246	27.008	24.9931	23.8875	26.9952	23.4827	23.6447	24.4135	26.189	27.059		0.234902	0.283851	0.171407	0.19411	0.281011	0.274152	0.213502	0.182639	0.27375	0.171766	0.176088	0.197109	0.248813	0.275761
	87	2016-10-01 10:00:00	25.9196	27.6557	23.4239	24.2649	27.5472	27.3302	25.0651	23.8308	27.2624	23.5731	23.6816	24.4548	26.3943	27.3302	22.09	20.52		25.7276	27.388	23.3958	24.2311	27.2847	27.078	25.025	23.8001	27.0133	23.5441	23.6519	24.4196	26.1833	27.078		0.234953	0.286228	0.16946	0.192046	0.282926	0.276361	0.214419	0.18027	0.27432	0.173398	0.176281	0.197277	0.248642	0.276361
	88	2016-10-02 10:00:00	25.9332	27.615	23.4917	24.3191	27.5065	27.2895	25.0515	23.8851	27.2352	23.5189	23.6681	24.4412	26.3807	27.3438	21.59	20.85		25.7867	27.4129	23.445	24.2632	27.3083	27.0991	24.9862	23.8342	27.0467	23.4719	23.6195	24.3838	26.2207	27.1514		0.236711	0.287025	0.170765	0.192935	0.283679	0.277028	0.213305	0.181193	0.275374	0.171478	0.175415	0.196282	0.249776	0.278685
	89	2016-10-03 10:00:00	25.7975	27.4794	23.1798	24.0207	27.3709	27.1403	24.7125	23.5596	27.0182	23.2069	23.1934	24.0614	26.2315	27.1539	22.24	21.53		25.5968	27.2016	23.1012	23.9264	27.0985	26.8794	24.603	23.4742	26.7632	23.1278	23.1145	23.9663	26.0126	26.8923		0.231077	0.280278	0.161728	0.183695	0.277011	0.270111	0.202418	0.17154	0.266482	0.162423	0.162075	0.18478	0.243478	0.270515
	90	2016-10-04 10:00:00	25.906	27.6286	23.5596	24.3463	27.493	27.2624	25.0787	23.8986	27.1945	23.6003	23.6274	24.4683	26.3672	27.2624	22.24	22.75		25.7008	27.3431	23.4062	24.1644	27.2144	26.9955	24.8662	23.7336	26.931	23.4455	23.4717	24.2817	26.1423	26.9955		0.234157	0.28479	0.169736	0.190207	0.280687	0.273757	0.209872	0.178476	0.271729	0.170778	0.171474	0.193445	0.247396	0.273757
	91	2016-10-05 10:00:00	25.7704	27.4658	23.1391	23.9665	27.3166	27.0725	24.6718	23.4917	26.9504	23.1527	23.1255	23.9936	26.1909	27.0725	22.49	21.8		25.5485	27.1578	23.0474	23.8568	27.0169	26.7861	24.5442	23.3928	26.6706	23.0607	23.0341	23.8833	25.9494	26.7861		0.229651	0.278887	0.16033	0.181806	0.274433	0.267195	0.200763	0.169382	0.263599	0.160675	0.159985	0.182524	0.241578	0.267195
	92	2016-10-06 10:00:00	25.6348	27.2759	22.9357	23.4646	27.1539	26.9097	24.4412	23.2612	26.747	22.895	22.8814	23.7495	26.001	26.9233	22.51	22.79		25.4171	26.9761	22.7996	23.3122	26.8608	26.6298	24.2529	23.1153	26.4756	22.7601	22.7469	23.5873	25.7666	26.6427		0.225794	0.273147	0.153938	0.167254	0.269528	0.262335	0.192649	0.162095	0.257575	0.152926	0.15259	0.174553	0.236113	0.262733
	93	2016-10-07 10:00:00	25.3635	27.0047	22.6508	23.234	26.9097	26.652	24.2106	22.9628	26.3672	22.5423	22.4881	23.3697	25.6212	26.7198	21.7	19.83		25.2241	26.8117	22.6586	23.2429	26.7201	26.4716	24.2215	22.9711	26.1965	22.55	22.4956	23.3788	25.4742	26.537		0.220167	0.267992	0.15034	0.165432	0.265139	0.25745	0.191782	0.158353	0.249041	0.147586	0.146215	0.169011	0.227467	0.259466
	94	2016-10-08 10:00:00	25.1465	26.8012	22.4474	23.0713	26.747	26.4757	24.0614	22.6779	26.0824	22.3389	22.2575	23.1527	25.255	26.5299	21.07	19.09		25.0626	26.6843	22.4874	23.117	26.6313	26.3659	24.118	22.72	25.9808	22.378	22.296	23.1992	25.1692	26.419		0.2155	0.264027	0.146008	0.162139	0.262381	0.254208	0.188931	0.151902	0.242522	0.143262	0.141214	0.164286	0.218576	0.255836
	95	2016-10-09 10:00:00	26.435	28.1576	25.1194	25.8382	28.0626	27.8592	27.0996	25.4313	27.8185	24.8888	25.2686	26.1095	26.9097	27.7642	21.27	20.98		26.3058	27.9796	25.043	25.7497	27.8877	27.6904	26.9863	25.3498	27.651	24.816	25.1898	26.016	26.7681	27.5983		0.252369	0.305431	0.214935	0.235609	0.302413	0.295982	0.27347	0.223826	0.294702	0.208444	0.219172	0.243581	0.266633	0.292998
	96	2016-10-10 10:00:00	26.5028	28.1847	24.5768	25.1329	28.1033	27.7913	26.2451	24.9159	27.832	24.4005	24.5904	25.472	26.9368	27.8999	20.44	18.45		26.4574	28.1228	24.6845	25.2541	28.0422	27.7336	26.3971	25.0316	27.7739	24.5042	24.6984	25.602	26.8875	27.841		0.257016	0.310149	0.204715	0.221037	0.307491	0.297385	0.255162	0.214609	0.298696	0.199642	0.205107	0.231231	0.270366	0.300885
	97	2016-10-11 10:00:00	26.2587	27.9677	24.075	24.6582	27.8185	27.5472	25.7297	24.4683	27.5608	23.9529	24.0614	24.943	26.6927	27.6828	19.17	16.52		26.3403	28.0801	24.292	24.9042	27.9279	27.6514	26.0373	24.7045	27.6652	24.1643	24.2778	25.2044	26.7815	27.7897		0.253423	0.30874	0.193731	0.210957	0.303733	0.294717	0.244225	0.205281	0.295165	0.190204	0.193338	0.219594	0.267051	0.299211
	98	2016-10-12 10:00:00	26.0824	27.7778	23.763	24.3463	27.615	27.3573	25.4178	24.1428	27.3844	23.6681	23.7223	24.5904	26.5028	27.5201	18.35	16.94		26.239	27.9938	23.9414	24.5486	27.8248	27.5574	25.6715	24.3364	27.5855	23.8428	23.8991	24.8036	26.673	27.7263		0.250333	0.305897	0.184102	0.200887	0.300357	0.291676	0.233287	0.194964	0.292585	0.181426	0.182953	0.20809	0.263673	0.297146
	99	2016-10-13 10:00:00	25.8653	27.5743	23.329	23.9394	27.4116	27.1539	25.0109	23.6816	27.0996	23.2476	23.2476	24.1699	26.2722	27.3302	18.37	15.52		26.0134	27.78	23.5667	24.2107	27.6112	27.3442	25.3521	23.9382	27.288	23.4812	23.4812	24.4551	26.4329	27.5269		0.243505	0.298897	0.174002	0.191482	0.293415	0.284825	0.223892	0.184016	0.283031	0.171725	0.171725	0.198269	0.256261	0.290691
	100	2016-10-14 10:00:00	25.7568	27.4523	23.2205	23.8308	27.2895	27.0454	24.8752	23.546	26.964	23.1391	23.1255	24.0479	26.1366	27.2081	17.4	15.17		25.9879	27.7731	23.4709	24.1165	27.6009	27.3428	25.2328	23.8146	27.2569	23.3851	23.3708	24.3473	26.3861	27.5148		0.242737	0.298672	0.17145	0.188891	0.29308	0.284782	0.220418	0.180663	0.282039	0.169179	0.168801	0.195266	0.254825	0.290302
	101	2016-10-15 10:00:00	25.6348	27.3166	23.0306	23.6681	27.1539	26.9233	24.7125	23.3697	26.7876	22.9492	22.9221	23.8308	25.9603	27.0454	16.28	14.13		25.9573	27.7644	23.3227	24.0033	27.5882	27.3392	25.1322	23.6839	27.1929	23.2363	23.2075	24.1781	26.3048	27.471		0.241816	0.298387	0.167531	0.185789	0.292672	0.284665	0.217507	0.17714	0.280004	0.165259	0.164505	0.190583	0.25234	0.288891
	102	2016-10-16 10:00:00	25.4584	27.1539	22.8	23.4782	27.0047	26.7605	24.4954	23.1391	26.5706	22.7458	22.6644	23.5731	25.7568	26.8826	16.3	14.5		25.7678	27.5859	23.0606	23.7796	27.4248	27.1615	24.8709	23.4193	26.9572	23.0034	22.9177	23.8808	26.0857	27.2931		0.23615	0.292597	0.160673	0.179717	0.287407	0.279007	0.210008	0.170082	0.272554	0.159188	0.156972	0.182456	0.245686	0.283192
	103	2016-10-17 10:00:00	25.8518	27.7642	23.8444	24.4548	27.5472	27.398	25.7975	23.8851	27.2488	24.1699	24.1157	24.9837	26.3943	27.2217	17.52	16.31		26.0765	28.0882	24.0633	24.7045	27.8586	27.701	26.1282	24.1059	27.5436	24.4048	24.3478	25.2632	26.6447	27.515		0.245407	0.309006	0.187431	0.20528	0.301463	0.296326	0.246972	0.1886	0.29123	0.196866	0.19528	0.221302	0.262796	0.290307
	104	2016-10-18 10:00:00	26.9233	28.6865	25.1465	25.7026	28.5645	28.3203	26.8148	25.4449	28.3474	25.038	25.2007	26.0688	27.4523	28.2661	17.99	17.79		27.148	28.995	25.3197	25.8969	28.8666	28.61	27.0568	25.6292	28.6385	25.2073	25.3759	26.278	27.7003	28.553		0.278578	0.339529	0.222947	0.240003	0.335136	0.326429	0.275692	0.232034	0.327392	0.219679	0.224588	0.251521	0.296304	0.324508
	105	2016-10-19 10:00:00	26.5706	28.3474	24.4954	25.0244	28.1711	27.9405	26.1366	24.821	27.9677	24.4005	24.5361	25.3635	27.0996	27.9948	19.2	19.2		26.6542	28.4633	24.5501	25.0855	28.2835	28.0484	26.2134	24.8795	28.076	24.454	24.5912	25.4291	27.1921	28.1037		0.263092	0.321492	0.200928	0.21616	0.315482	0.307694	0.249554	0.210252	0.308606	0.198239	0.202085	0.226144	0.279976	0.309519
	106	2016-10-20 10:00:00	26.3672	28.1169	24.1292	24.6853	27.9405	27.7371	25.7568	24.4819	27.7913	24.0614	24.1564	24.9702	26.8826	27.7913	19.18	19.47		26.4495	28.2309	24.1627	24.723	28.0511	27.8437	25.804	24.518	27.899	24.0944	24.19	25.0102	26.9736	27.899		0.256772	0.313734	0.190159	0.205804	0.307782	0.300974	0.237226	0.200028	0.302783	0.188283	0.190912	0.213992	0.273068	0.302783
	107	2016-10-21 10:00:00	26.1366	27.8727	23.641	24.2377	27.6828	27.493	25.2957	23.98	27.5201	23.5731	23.6274	24.4412	26.6656	27.5472	17.93	15.31		26.3352	28.1484	23.9072	24.5407	27.9493	27.7503	25.6749	24.2666	27.7787	23.8355	23.8928	24.7577	26.8859	27.8071		0.253269	0.310998	0.183172	0.200665	0.304433	0.29793	0.233387	0.193027	0.298855	0.181228	0.182783	0.206787	0.270314	0.299781
	108	2016-10-22 10:00:00	25.9738	27.71	23.3968	23.9936	27.5336	27.3438	25.038	23.7495	27.3438	23.329	23.3697	24.1971	26.4893	27.4387	17.24	14.62		26.2302	28.067	23.6865	24.3233	27.8794	27.6776	25.4501	24.0621	27.6776	23.6145	23.6577	24.5415	26.7731	27.7785		0.250065	0.308306	0.17721	0.194598	0.302142	0.295567	0.226761	0.187399	0.295567	0.175279	0.176436	0.200689	0.266789	0.298846
	109	2016-10-23 10:00:00	25.8925	27.6286	23.3154	23.9529	27.4387	27.2759	24.943	23.6816	27.2352	23.2612	23.3697	24.1021	26.3672	27.3302	17.5	16.57		26.1209	27.9472	23.4969	24.1612	27.7465	27.5746	25.2006	23.8781	27.5316	23.4405	23.5533	24.3173	26.6182	27.6319		0.246749	0.304365	0.172143	0.19012	0.297803	0.29223	0.219486	0.182382	0.290844	0.170646	0.173644	0.194432	0.261976	0.294083
	110	2016-10-24 10:00:00	25.7297	27.4523	23.017	23.6952	27.2624	27.0996	24.6446	23.4104	27.0454	22.9492	23.0035	23.7495	26.1773	27.1674	16.54	13.99		26.0356	27.8793	23.3153	24.0404	27.6747	27.4995	25.0683	23.7349	27.4412	23.2432	23.3008	24.0988	26.512	27.5725		0.244172	0.302138	0.167335	0.186805	0.29547	0.28981	0.215662	0.178513	0.287935	0.165439	0.166955	0.188403	0.258693	0.292163
	111	2016-10-25 10:00:00	25.5669	27.2895	22.8407	23.5324	27.1132	26.9504	24.4954	23.2476	26.8555	22.7865	22.8136	23.5596	25.9874	27.0182	15.28	12.11		25.9705	27.8548	23.2178	23.9699	27.6601	27.4808	25.0341	23.659	27.3764	23.1592	23.1885	23.9996	26.427	27.5555		0.242214	0.301337	0.164774	0.18488	0.295	0.289208	0.21468	0.176472	0.285856	0.163242	0.164007	0.18569	0.256079	0.291615
	112	2016-10-26 10:00:00	25.5534	27.2624	22.8543	23.5596	27.0861	26.9368	24.509	23.2747	26.8012	22.8136	22.895	23.5731	25.9196	26.964	16.2	15.86		25.8774	27.7152	23.0527	23.7905	27.5242	27.3628	24.7925	23.4919	27.2163	23.0103	23.0951	23.8047	26.2687	27.3921		0.239421	0.296786	0.160467	0.180011	0.290604	0.28542	0.207774	0.172008	0.280746	0.159367	0.16157	0.180396	0.251238	0.28636
	113	2016-10-27 10:00:00	25.4313	27.1267	22.6915	23.4104	26.9775	26.8148	24.3327	23.1255	26.6656	22.6508	22.7051	23.3833	25.7568	26.8283	17.65	17.45		25.6267	27.3998	22.8096	23.5481	27.243	27.0721	24.5008	23.255	26.9157	22.7679	22.8235	23.5202	25.9657	27.0864		0.231962	0.286604	0.154194	0.173505	0.281596	0.276176	0.199547	0.165751	0.271249	0.153127	0.154551	0.172761	0.242069	0.276626
	114	2016-10-28 10:00:00	25.255	26.9368	22.4609	23.2069	26.8283	26.6656	24.1428	22.9628	26.4214	22.4474	22.4609	23.1934	25.472	26.6791	15.82	12.58		25.5901	27.4054	22.7885	23.5904	27.2873	27.1104	24.6124	23.3267	26.8457	22.774	22.7885	23.5757	25.8225	27.1252		0.230879	0.286785	0.153653	0.174636	0.283008	0.277387	0.20268	0.167637	0.269055	0.153282	0.153653	0.174244	0.23778	0.277854
	115	2016-10-29 10:00:00	27.2217	29.0256	25.255	25.8382	28.9307	28.673	26.9368	25.6076	28.795	25.1329	25.5398	26.1502	27.8185	28.6051	14.89	14.03		27.826	29.8557	25.7336	26.3777	29.7478	29.4554	27.606	26.1224	29.5938	25.5995	26.0475	26.7245	28.4925	29.3786		0.300396	0.369564	0.235131	0.254569	0.36574	0.355465	0.293247	0.246795	0.360313	0.231157	0.24453	0.265275	0.322472	0.352786
	116	2016-10-30 10:00:00	26.7063	28.5102	24.5497	25.1329	28.3746	28.1982	26.2315	24.9159	28.2389	24.4683	24.821	25.4449	27.2488	28.1711	14.92	12		27.2511	29.2667	25.1023	25.7581	29.1136	28.9149	27.0137	25.5132	28.9607	25.0113	25.4064	26.112	27.8526	28.8844		0.281855	0.348898	0.216642	0.235861	0.343606	0.336788	0.274331	0.228614	0.338355	0.214026	0.225479	0.246479	0.301266	0.335745
	117	2016-10-31 10:00:00	26.5571	28.3203	24.3191	24.9295	28.1847	28.0084	26.001	24.726	28.0491	24.2649	24.5768	25.1872	27.0861	27.9948	13.78	11.85		27.2053	29.2167	24.8549	25.5397	29.0601	28.857	26.762	25.3105	28.9039	24.7944	25.143	25.8314	27.8032	28.8414		0.280395	0.347167	0.20955	0.229394	0.341765	0.33481	0.266443	0.22268	0.336409	0.207829	0.217819	0.238044	0.299652	0.334278
	118	2016-11-01 10:00:00	26.7063	28.5645	24.9566	25.4856	28.4424	28.3203	26.7605	25.3771	28.361	24.9973	25.3906	25.9738	27.3844	28.2118	14.72	12.9		27.2726	29.3581	25.4913	26.0826	29.2196	29.0813	27.5301	25.9609	29.1273	25.5366	25.9761	26.6332	28.028	28.9585		0.282539	0.352073	0.227969	0.245591	0.347265	0.342492	0.290793	0.241923	0.344079	0.229301	0.24238	0.262441	0.307021	0.338278
	119	2016-11-02 10:00:00	26.652	28.4424	24.5768	25.16	28.3068	28.144	26.2722	24.9973	28.1576	24.4954	24.8617	25.472	27.2217	28.1304	14.02	11.13		27.2868	29.3226	25.193	25.8572	29.1665	28.9797	27.1465	25.671	28.9952	25.101	25.5164	26.2158	27.9289	28.9641		0.282991	0.350838	0.219266	0.238816	0.345432	0.339003	0.278528	0.233274	0.339536	0.216607	0.228706	0.249628	0.303763	0.33847
	120	2016-11-03 10:00:00	26.747	28.5238	24.7938	25.3771	28.4017	28.2525	26.4893	25.2821	28.2796	24.726	25.0787	25.6755	27.3438	28.1982	13.24	11.77		27.4777	29.5328	25.3926	26.0538	29.3898	29.2153	27.3357	25.9456	29.247	25.3163	25.7146	26.395	28.1615	29.152		0.289108	0.358174	0.225077	0.244721	0.353175	0.347117	0.284552	0.241466	0.348214	0.222847	0.234566	0.255098	0.311432	0.344928
	121	2016-11-04 10:00:00	26.5299	28.3068	24.2513	24.8888	28.144	27.9948	25.9603	24.7803	28.0219	24.2242	24.509	25.1194	27.0996	27.9677	12.41	9.66		27.3167	29.398	24.9212	25.6564	29.2047	29.0279	26.918	25.5304	29.06	24.8901	25.217	25.9251	27.9769	28.9958		0.283948	0.353463	0.211442	0.23284	0.346749	0.340657	0.271321	0.229121	0.341761	0.210555	0.219961	0.240851	0.305341	0.339556
	122	2016-11-05 10:00:00	26.3672	28.1304	23.8308	24.4954	27.9541	27.7913	25.5127	24.3598	27.7778	23.8037	24.0343	24.6718	26.8962	27.7913	13.1	10.86		27.0601	29.0924	24.3715	25.1195	28.8865	28.697	26.2856	24.9659	28.6813	24.3412	24.5993	25.3197	27.6636	28.697		0.275795	0.342875	0.195938	0.217138	0.335817	0.329372	0.251753	0.212723	0.328838	0.195096	0.202312	0.222948	0.295113	0.329372
	123	2016-11-06 10:00:00	26.2451	27.9948	23.6545	24.3327	27.8049	27.6422	25.3364	24.1835	27.6422	23.641	23.858	24.4683	26.7741	27.6557	13.06	11.17		26.9255	28.9394	24.1572	24.9148	28.7181	28.5289	26.0563	24.7472	28.5289	24.1422	24.3834	25.0677	27.5282	28.5446		0.271556	0.337625	0.19001	0.211261	0.330085	0.323695	0.244798	0.20649	0.323695	0.189596	0.196269	0.215646	0.290735	0.324225
	124	2016-11-07 10:00:00	26.0959	27.8456	23.3561	24.075	27.6422	27.493	25.038	23.8851	27.4658	23.3697	23.5189	24.1428	26.5978	27.5201	12.4	9.03		26.8192	28.8529	23.9416	24.7591	28.6132	28.4379	25.8784	24.5417	28.4061	23.9569	24.1254	24.837	27.396	28.4698		0.268228	0.33467	0.184109	0.206827	0.326537	0.320642	0.23945	0.200693	0.319576	0.184525	0.189133	0.209041	0.286485	0.321709
	125	2016-11-08 10:00:00	25.9874	27.7235	23.1798	23.9258	27.5201	27.3573	24.8481	23.6952	27.2895	23.1934	23.3697	23.9665	26.435	27.3844	11.09	7.428		26.8171	28.8788	23.8258	24.6849	28.6334	28.4379	25.7734	24.4173	28.3566	23.8412	24.0427	24.7323	27.3417	28.4704		0.268164	0.335554	0.180965	0.204726	0.327221	0.32064	0.236315	0.197215	0.31792	0.181383	0.186866	0.206067	0.284745	0.321732
	126	2016-11-09 10:00:00	26.1502	27.9405	23.8444	24.5226	27.7371	27.6422	25.5398	24.3463	27.6015	23.858	24.1428	24.6718	26.6791	27.5608	11.99	9.84		26.9208	29.0204	24.4472	25.2203	28.7782	28.6656	26.4038	25.018	28.6173	24.4625	24.7858	25.3921	27.5338	28.5691		0.271408	0.340398	0.198047	0.220056	0.332128	0.328308	0.255367	0.214218	0.326677	0.198476	0.207584	0.22506	0.290915	0.325052
	127	2016-11-10 10:00:00	26.0959	27.832	23.3561	24.1157	27.5879	27.4658	25.038	23.8715	27.3844	23.3154	23.546	24.1157	26.5028	27.5879	10.18	6.257		27.0305	29.1304	24.0896	24.9803	28.8303	28.6808	26.0908	24.6917	28.5813	24.0425	24.3103	24.9803	27.5154	28.8303		0.27486	0.344186	0.188152	0.213135	0.333898	0.328822	0.24584	0.204917	0.325462	0.186862	0.194238	0.213135	0.290322	0.333898
	128	2016-11-11 10:00:00	28.7137	30.599	27.398	28.2254	30.6125	30.0564	29.5139	27.8456	30.5854	27.1132	27.9134	28.361	29.5817	30.1649	9.64	7.516		30.3109	32.7561	28.9234	29.995	32.774	32.0422	31.7102	29.5003	32.7381	28.5599	29.5882	30.1729	31.4243	32.1843		0.385867	0.47841	0.337077	0.374522	0.47912	0.450525	0.437803	0.357034	0.4777	0.324739	0.360119	0.380894	0.426968	0.456019
	129	2016-11-12 10:00:00	27.0861	28.9442	25.0651	25.7026	28.7815	28.578	26.7605	25.5263	28.6187	24.9295	25.4313	25.9603	27.6828	28.4831	11.19	10.23		28.1018	30.3562	25.8179	26.5615	30.1554	29.9053	27.8194	26.3547	29.9553	25.661	26.2437	26.8652	28.8168	29.789		0.309456	0.387504	0.237641	0.260221	0.380265	0.371327	0.300182	0.253865	0.373104	0.232977	0.250478	0.269666	0.33344	0.367197
	130	2016-11-13 10:00:00	26.747	28.578	24.5768	25.2279	28.3881	28.2118	26.2858	25.038	28.2389	24.4819	24.9023	25.4449	27.3302	28.1711	11.47	9.25		27.6691	29.8631	25.3237	26.0848	29.632	29.4181	27.3481	25.8615	29.451	25.2137	25.7027	26.3413	28.3595	29.3689		0.295289	0.369827	0.223062	0.245658	0.361657	0.354163	0.284951	0.238946	0.35531	0.219865	0.234213	0.253454	0.318017	0.352447
	131	2016-11-14 10:00:00	26.5435	28.361	24.2513	24.8888	28.1576	27.9948	25.9467	24.6853	27.9812	24.1564	24.5226	25.0787	27.0996	27.9677	12.84	11.59		27.2877	29.4002	24.7961	25.5131	29.1605	28.9694	26.7235	25.2833	28.9535	24.6901	25.1001	25.7285	27.9272	28.9376		0.28302	0.353539	0.207878	0.228611	0.345224	0.33865	0.265244	0.221886	0.338105	0.204874	0.21658	0.234979	0.30371	0.337561
[truncated: 27 more columns]

## Sheet: Fig.1
	Fig.1d				Fig.1f				Fig.1h
	20 days after sowing								N (%)	July		Nov.
	Replication	Flat	Ridge		Replication	Flat	Ridge		Replication	Flat	Ridge	Flat	Ridge
	1	0.543	0.516		1	63.8082	24.0847		1	0.323	0.317	0.302	0.292
		0.605	0.472			56.9323	14.3197		2	0.315	0.312	0.302	0.294
		0.555	0.601			41.2435	29.3186		3	0.316	0.312	0.289	0.293
	2	0.582	0.623			73.768	29.4232		4	0.32	0.312	0.299	0.297
		0.648	0.56			41.5603	37.9437		Average	0.3185	0.31325	0.298	0.294
		0.648	0.449		2	48.7487	22.3278		Sd	0.00369685	0.0025	0.00616441	0.00216025
	3	0.577	0.584			37.1334	13.0021
		0.555	0.45			19.5064	10.7476		p-value
		0.693	0.622			29.6093	9.4257		July F vs R	0.2876
	4	0.658	0.474			30.2307	14.3202		Nov. F vs R	0.51
		0.658	0.527		3	33.0143	28.928
		0.723	0.639			32.6925	22.8014		P (mg/kg soil)	July		Nov.
						33.3641	16.8537		Replication	Flat	Ridge	Flat	Ridge
		Irrigated				26.4901	21.7137		1	42.25	42.25	40.25	41.75
	Replication	Flat	Ridge			43.5492	22.1381		2	31.5	37	36.25	33.75
	1	0.567667	0.529667		4	48.6655	41.9052		3	42.25	43.25	36.75	29.75
	2	0.626	0.544			56.5719	19.9379		4	42.25	41.75	38.25	37
	2	0.608333	0.552			32.7201	37.4004		Average	39.5625	41.0625	37.875	35.5625
	4	0.679667	0.546667			37.2411	24.6002		Sd	5.375	2.7792	1.79699	5.08009
						31.8447	19.47
	p-value								p-value
	F vs R	0.033161				Irrigated			July F vs R	0.9517
	36 days after sowing				Replication	Flat	Ridge		Nov. F vs R	0.8498
	Replication	Flat	Ridge		1	55.4625	27.018
	1	5.826	2.502		2	33.0457	13.9647		K (mg/kg soil)	July		Nov.
		3.699	1.764		2	33.822	22.487		Replication	Flat	Ridge	Flat	Ridge
		3.749	1.571		4	41.4087	28.6627		1	384.91	373.91	297.91	295.91
	2	3.247	0.961						2	372.91	342.91	290.91	296.91
		2.23	1.196		p-value				3	414.91	413.91	311.91	354.91
		2.404	1.813		F vs R	0.0193848			4	456.91	428.91	356.91	366.91
	3	2.507	1.496						Average	407.41	389.91	314.41	328.66
		2.192	1.052						Sd	37.4299	38.9957	29.6479	37.5622
		1.72	2.429
	4	5.464	2.474						p-value
		5.569	2.487						July F vs R	0.9006
		3.287	2.247						Nov. F vs R	0.9425
		Irrigated
	Replication	Flat	Ridge
	1	4.42467	1.94567
	2	2.627	1.32333
	2	2.13967	1.659
	4	4.77333	2.40267
	p-value
	F vs R	0.0394646
	50 days after sowing
	Replication	Flat	Ridge
	1	22.8	8.1
		17.95	8.95
		10.75	5.2
	2	10.35	9.1
		12	2.7
		10.8	3.65
	3	7.25	6.15
		9.65	4.05
		12.33	8.15
	4	20.75	10.3
		13.65	5.15
		24.55	7.7
		Irrigated
	Replication	Flat	Ridge
	1	17.1667	7.41667
	2	11.05	5.15
	2	9.74333	6.11667
	4	19.65	7.71667
	p-value
	F vs R	0.0250258

## Sheet: Fig.2
	Fig. 2c
		Irrigated			Rainfed
	Replication	Flat	Ridge	Replication	Flat	Ridge
	1	78.633	30.976	1	17.229	4.652
		97.348	61.831		23.991	6.753
		39.051	37.066		21.943	6.57
		78.411	46.521		27.109	17.997
		35.725	26.692		20.424	7.719
		67.415	45.139		20.39	15.918
		57.065	67.378		19.574	7.655
		87.164	38.346		26.547	9.074
		50.814	27.66		38.335	9.806
		71.713	59.499		24.619	5.69
		49.654	47.073		27.757	23.235
		48.321	38.215		32.583	8.207
	2	47.697	68.151	2	10.024	5.565
		52.264	86.98		15.152	10.272
		34.402	82.47		19.286	9.274
		49.298	51.98		21.138	7.459
		62.483	64.28		26.974	7.902
		67.261	48.64		21.99	9.14
		23.326	49.27		35.656	11.83
		118.286	48.96		16.542	17.805
		69.534	60.93		69.373	17.475
		85.025	43.94		27.981	25.037
		65.425	89.82		17.041	6.104
		43.326	86.24		42.612	17.52
	3	61.78	65.19	3	40.595	23.735
		48.53	59.92		19.782	25.602
		68.991	61.09		37.965	55.323
		46.05	55.72		28.932	33.004
		67.71	50.34		30.839	15.595
		71.05	46.08		36.729	23.557
		84.02	53.99		87.4	34.252
		49.39	49.63		42.236	19.469
		44.42	41.04		70.919	22.324
		65.52	50.64		49.433	32.213
		117.82	92.32		31.147	44.221
		101.69	38.06		53.936	24.243
	4	60.94	58.727	4	51.52	21.15
		39.25	38.57		24.26	37.6
		40.61	55.01		28.54	33.219
		45.65	61.82		26.527	33.02
		41.964	41.18		35.98	17.188
		64.55	38.55		45.757	18.357
		64.93	56.51		39.483	29.394
		51.2	39.55		42.068	19.354
		41.421	66.13		40.867	19.381
		55.24	62.97		48.254	22.952
		52.86	32.42		56.316	29.17
		86.12	31.07		41.599	18.493
	Average of each rep.
		Irrigated			Rainfed
	Replication	Flat	Ridge	Replication	Flat	Ridge
	1	63.4428	43.8663	1	25.0417	10.273
	2	59.8606	65.1384	2	26.9808	12.1152
	2	68.9142	55.335	2	44.1594	29.4615
	4	53.7279	48.5423	4	40.0976	24.9398
	p-value
	Irrigated F vs R	0.510513
	Rainfed F vs R	6.92677e-07

## Sheet: Fig.3
	Fig.3f
				Actin (Internal control)			SPX1			SPX8			SPX10			PHR1			PAP1			PAP9			MGD2			SQD2			PHT1;3			PHT1;9
		Standerd		Ct	Quantity		Ct	Quantity		Ct	Quantity		Ct	Quantity		Ct	Quantity		Ct	Quantity		Ct	Quantity		Ct	Quantity		Ct	Quantity		Ct	Quantity		Ct	Quantity
		STD-1/3125		35.1601	0.032		35.9807	0.032		Undetermined	0.032		33.5517	0.032		39.3744	0.032		38.756	0.032		33.8853	0.032		34.8307	0.032		35.317	0.032		Undetermined	0.032		Undetermined	0.032
		STD-1/625		32.7124	0.16		32.7937	0.16		35.5817	0.16			0.16		Undetermined	0.16		35.1594	0.16		32.9136	0.16		32.57	0.16			0.16		Undetermined	0.16		Undetermined	0.16
		STD-1/125		29.0668	0.8		28.6004	0.8		31.5581	0.8		28.4683	0.8		31.9019	0.8		31.3231	0.8		29.075	0.8		28.6026	0.8		29.1076	0.8		31.0166	0.8		33.3482	0.8
		STD-1/25		26.393	4		26.1097	4		28.8154	4		26.1425	4		29.2903	4		28.7878	4		26.7566	4		26.1577	4		26.5767	4		28.993	4		30.1933	4
		STD-1/5		24.2141	20		23.7074	20		25.5709	20		23.8104	20		27.1394	20		26.5997	20		24.3299	20		23.7306	20		24.2419	20		26.3439	20		27.9189	20
		STD-1		22.0271	100		21.2954	100		22.3836	100		21.6569	100		24.874	100		24.5769	100		22.1198	100		21.3827	100		21.9743	100		24.1782	100		25.5022	100
																																							Fig.3 g
							SPX1			SPX8			SPX10			PHR1			PAP1			PAP9			MGD2			SQD2			PHT1;3			PHT1;9
	Leaf Position	Treatment	Rep.	Ct	Quantity		Ct	Quantity	Normalized relative exp.	Ct	Quantity	Normalized relative exp.	Ct	Quantity	Normalized relative exp.	Ct	Quantity	Normalized relative exp.	Ct	Quantity	Normalized relative exp.	Ct	Quantity	Normalized relative exp.	Ct	Quantity	Normalized relative exp.	Ct	Quantity	Normalized relative exp.	Ct	Quantity	Normalized relative exp.	Ct	Quantity	Normalized relative exp.			Leaf Position	Treatment	Rep.	Calculated P (µmol/ml)
	1st leaf	Flat	1	24.5241	16.8726		29.4393	0.85221	0.0505086	27.9229	6.13006	0.363315	29.9026	0.339308	0.02011	28.8733	7.26033	0.430303	28.1976	8.15701	0.483448	27.9369	2.09409	0.124112	28.1201	1.55332	0.0920615	26.4827	5.1807	0.307048	31.0412	0.837708	0.0496491	29.5429	7.40836	0.439077			1st leaf	Flat	1	2.01912
			2	24.2906	19.4119		26.1357	5.17446	0.266561	25.7663	17.904	0.922321	26.2338	4.04203	0.208224	28.0446	11.5366	0.594307	27.5388	11.8621	0.611073	25.188	12.4425	0.64097	25.0285	9.49366	0.489064	25.8352	7.66096	0.394653	29.188	3.0359	0.156394	28.5467	13.7879	0.710278					2	2.51129
			3	24.4702	17.4275		28.3725	1.5258	0.0875515	27.0797	9.3211	0.534852	28.7869	0.72078	0.0413589	28.5426	8.73381	0.501152	28.1759	8.25826	0.473865	26.7582	4.49611	0.25799	26.8511	3.26558	0.187381	26.1531	6.32205	0.362764	31.0638	0.824636	0.0473182	29.4115	8.0411	0.461404					3	3.08446
			4	23.9379	23.9899		30.6613	0.437311	0.018229	28.8619	3.84398	0.160233	31.6102	0.107098	0.00446431	27.8644	12.7593	0.531859	27.3456	13.2387	0.551843	28.6897	1.28544	0.0535827	28.8115	1.03621	0.0431936	25.8951	7.3886	0.307988	31.4447	0.632873	0.0263808	29.5057	7.58209	0.316054					4	2.33842
			5	23.7987	26.0815		29.1339	1.00687	0.0386048	27.8145	6.46916	0.248036	30.1549	0.286151	0.0109714	27.5135	15.5236	0.595194	27.0876	15.3293	0.587746	27.4121	2.94278	0.11283	27.7653	1.91202	0.0733095	25.5748	8.96621	0.343776	30.9868	0.869957	0.0333553	28.434	14.7913	0.567117					5	3.14316
			6	23.7821	26.3418		28.4864	1.43381	0.0544309	27.5951	7.21452	0.273881	29.3262	0.500786	0.0190111	28.1822	10.6826	0.40554	27.4205	12.6866	0.481617	27.0009	3.84159	0.145837	27.4967	2.23758	0.0849442	25.9492	7.15097	0.271469	30.6451	1.10311	0.041877	28.9035	11.0372	0.418998					6	3.47866
			7	24.186	20.67		29.2615	0.939093	0.0454327	28.3334	4.99874	0.241836	30.2758	0.263732	0.0127592	28.111	11.1167	0.537819	27.5056	12.0877	0.584793	27.6882	2.46044	0.119034	27.8182	1.85361	0.0896762	26.0142	6.87579	0.332646	30.8784	0.938027	0.0453811	29.1163	9.66618	0.467643					7	3.74822
			8	24.246	19.9389		27.7979	2.08803	0.104721	26.6583	11.4925	0.576387	28.2992	1.00193	0.0502498	28.0032	11.8066	0.592136	27.2444	14.0227	0.703282	26.577	5.05669	0.253609	26.5074	3.99369	0.200296	25.7121	8.25251	0.413889	30.0224	1.70022	0.0852712	28.9662	10.6145	0.532349					8	2.45718
			9	24.329	18.97		26.2765	4.79168	0.252592	25.8046	17.566	0.925987	26.5764	3.20711	0.169062	27.927	12.3204	0.649468	27.3191	13.4394	0.708454	25.8262	8.22666	0.433666	25.3507	7.86166	0.414425	25.2936	10.6268	0.560187	29.3564	2.70071	0.142367	28.1896	17.2258	0.908054					9	2.54712
			10	24.0786	22.0467		26.7347	3.73108	0.169236	26.035	15.6659	0.710579	26.5949	3.16725	0.143661	27.7851	13.3371	0.604946	26.6337	19.8408	0.899947	25.6373	9.29849	0.421764	25.2948	8.1232	0.368455	25.2228	11.0911	0.503071	29.1008	3.22557	0.146307	28.8972	11.0811	0.502622					10	2.54925
		Ridge	1	23.8442	25.3784		22.1256	46.2077	1.82075	23.6066	52.3712	2.06361	22.4386	52.4391	2.06628	26.2784	30.9571	1.21982	25.5858	35.9941	1.41829	23.3039	42.2024	1.66292	22.3221	46.3111	1.82482	23.2298	36.977	1.45702	25.1555	50.0149	1.97076	27.0125	35.8869	1.41407				Ridge	1	1.46969
			2	23.7268	27.2314		21.3556	70.3568	2.58367	22.937	73.052	2.68264	21.8281	79.1943	2.9082	25.6234	44.6418	1.63935	25.3206	41.8507	1.53686	22.7236	61.4765	2.25756	21.7219	65.8109	2.41673	22.932	44.267	1.62559	24.3674	86.4781	3.17568	26.1297	62.2294	2.28521					2	1.88799
			3	24.4669	17.4626		22.6448	34.8018	1.99293	24.0953	41.0789	2.35239	23.0201	35.4092	2.02771	26.7654	23.5806	1.35035	25.958	29.131	1.66819	23.9791	27.2417	1.56	22.8401	34.1942	1.95814	23.8387	25.5958	1.46575	25.4021	42.14	2.41315	27.362	28.8597	1.65266					3	1.98093
			4	24.1555	21.0516		22.1792	44.8749	2.13166	23.8009	47.5515	2.2588	22.6224	46.317	2.20016	26.3942	29.0172	1.37838	25.775	32.3246	1.53549	23.3031	42.2247	2.00577	22.5062	41.5765	1.97498	23.6614	28.4896	1.35332	25.018	55.0299	2.61404	27.052	35.0154	1.66331					4	1.87598
			5	24.1548	21.061		21.5277	64.0469	3.04102	23.1569	65.4892	3.1095	21.9161	74.6273	3.54339	25.7868	40.746	1.93466	25.0198	49.6535	2.3576	22.5596	68.3724	3.2464	21.8971	59.3964	2.82021	23.2576	36.3614	1.72648	24.5097	78.3352	3.71944	26.3478	54.319	2.57913					5	1.54636
			6	23.8528	25.2473		21.0289	84.0925	3.33075	22.591	86.7602	3.43641	21.3194	111.658	4.42258	25.312	53.1293	2.10436	24.8889	53.4869	2.11852	22.0652	94.2029	3.73121	21.5836	71.3633	2.82657	22.8542	46.3977	1.83773	24.4594	81.1236	3.21316	25.7157	80.5579	3.19075					6	1.4346
			7	23.9543	23.7549		22.1447	45.7283	1.925	23.5368	54.2204	2.28249	22.5741	47.8546	2.01451	26.1922	32.4845	1.36748	25.7501	32.7848	1.38013	23.5779	35.3353	1.48749	22.7195	36.6966	1.5448	23.3037	35.363	1.48866	24.7919	64.3901	2.7106	26.5531	47.7918	2.01187					7	1.76723
			8	24.0172	22.8748		22.5632	36.3881	1.59075	23.9648	43.8321	1.91618	22.8364	40.0851	1.75237	26.512	27.169	1.18773	25.2775	42.8871	1.87487	23.2725	43.0702	1.88287	23.0522	30.2008	1.32027	23.3625	34.1276	1.49193	25.4172	41.6995	1.82295	26.997	36.2351	1.58407					8	1.64161
			9	24.8467	13.9025		22.7647	32.597	2.34468	24.6722	30.8389	2.21822	22.9789	36.4065	2.61869	26.4184	28.6269	2.05911	26.0784	27.2042	1.95678	23.6632	33.4332	2.40483	22.982	31.4678	2.26346	24.1295	21.4716	1.54444	25.205	48.3242	3.47593	27.7423	22.767	1.63761					9	1.12076
			10	24.1299	21.3778		22.4257	39.2255	1.83487	24.0364	42.3002	1.9787	22.5461	48.7681	2.28125	26.118	33.8614	1.58395	25.5962	35.7811	1.67375	23.4197	39.1508	1.83138	22.8629	33.7404	1.5783	23.3695	33.985	1.58973	24.9851	56.3002	2.63358	26.8649	39.3471	1.84056					10	1.58338
	2nd leaf	Flat	1	24.3037	19.2598		29.3783	0.881079	0.045747	26.6331	11.6372	0.604224	30.6359	0.206794	0.0107371	28.475	9.07043	0.470951	27.5862	11.5462	0.599498	27.136	3.5196	0.182743	26.5541	3.88581	0.201758	25.5622	9.0347	0.469096	29.9886	1.74064	0.0903767	29.5133	7.54646	0.391824			2nd leaf	Flat	1	1.97961
			2	24.3343	18.9092		27.2785	2.77263	0.146629	25.87	17.0046	0.899279	28.7382	0.744896	0.0393934	27.5821	14.9399	0.790086	26.9884	16.2184	0.857698	25.442	10.5532	0.5581	24.6936	11.5509	0.610861	25.207	11.1978	0.592187	31.8581	0.474866	0.025113	28.267	16.4147	0.868083					2	2.19561
			3	24.0167	22.8812		27.9692	1.90162	0.0831083	26.3033	13.71	0.599183	28.9842	0.630909	0.0275733	27.6286	14.5568	0.63619	26.8607	17.4392	0.762165	26.1021	6.87953	0.300663	25.7099	6.37033	0.278409	24.9644	12.9652	0.566633	29.9084	1.84042	0.0804338	28.8704	11.2675	0.492435					3	2.24811
			4	23.4684	31.7999		29.9607	0.641095	0.0201603	27.25	8.56468	0.26933	30.6996	0.198083	0.00622903	27.7022	13.9695	0.439293	26.6921	19.1933	0.603565	27.1043	3.59267	0.112977	27.0249	2.94968	0.0927574	25.3551	10.2392	0.321988	30.1501	1.55584	0.0489259	28.6768	12.7132	0.399788					4	2.28323
			5	23.4079	32.9773		30.1254	0.585968	0.0177688	27.9322	6.10178	0.18503	30.9754	0.16443	0.00498617	27.397	16.568	0.502406	26.2711	24.382	0.739357	28.0555	1.93919	0.0588038	27.3612	2.42234	0.0734548	25.2888	10.6577	0.323185	30.6361	1.10998	0.0336591	28.5029	14.1693	0.429668					5	3.12424
			6	24.1329	21.3396		28.6506	1.31091	0.0614307	27.4402	7.79199	0.365143	29.5348	0.43498	0.0203837	28.1123	11.1083	0.520547	27.2885	13.6755	0.640849	26.9284	4.02644	0.188684	26.9533	3.07585	0.144138	25.712	8.253	0.386746	30.0454	1.67333	0.0784142	29.1697	9.34935	0.438122					6	2.49433
			7	23.6808	27.9933		29.0276	1.06699	0.0381158	26.5317	12.239	0.43721	30.303	0.258926	0.00924954	27.6809	14.1375	0.50503	26.804	18.0106	0.643389	26.6172	4.9266	0.175992	26.3199	4.45706	0.159219	25.1196	11.8046	0.421695	30.3507	1.35347	0.0483497	28.7798	11.9227	0.425913					7	2.63566
			8	24.2957	19.3522		27.1732	2.93674	0.151753	25.8969	16.7787	0.867017	27.6591	1.54377	0.0797723	28.0151	11.7286	0.606062	26.7254	18.833	0.973173	26.1069	6.85833	0.354396	25.1579	8.80102	0.454782	24.9414	13.1466	0.679336	29.8055	1.97675	0.102146	28.7447	12.1859	0.629691					8	1.58092
			9	23.8888	24.7076		26.1919	5.01811	0.203099	25.3063	22.5024	0.910747	26.6512	3.04921	0.123412	27.3267	17.2321	0.697442	26.4967	21.4475	0.868051	25.5961	9.55048	0.38654	24.8774	10.3718	0.419783	24.5911	16.2457	0.657516	28.5505	4.7277	0.191346	28.558	13.6908	0.554112					9	1.4668
		Ridge	1	24.5403	16.7098		22.7121	33.5464	2.00759	24.4137	35.0667	2.09857	23.5209	25.2493	1.51105	26.3484	29.7693	1.78155	26.0171	28.1681	1.68573	23.8399	29.8145	1.78425	22.7692	35.6443	2.13314	23.7781	26.5492	1.58884	25.0312	54.5277	3.26322	27.2534	30.882	1.84814				Ridge	1	0.888187
			2	24.9475	13.0857		22.4683	38.3234	2.92864	24.3282	36.5889	2.79609	23.2168	31.0049	2.36937	26.1559	33.1518	2.53344	26.2975	24.0183	1.83546	23.8214	30.174	2.30588	22.5932	39.5122	3.01949	24.0534	22.4817	1.71803	24.9875	56.2062	4.29523	27.1168	33.6272	2.56976					2	0.74692
			3	24.0404	22.5586		22.3401	41.1021	1.82202	23.9139	44.9546	1.9928	23.0022	35.8392	1.58872	26.033	35.5086	1.57406	25.5678	36.3642	1.61199	23.5855	35.1599	1.55861	22.3101	46.6379	2.06742	23.2711	36.0651	1.59873	24.8232	63.0041	2.79291	26.6407	45.25	2.00589					3	1.33052
			4	24.487	17.2526		22.3928	39.937	2.31483	24.2162	38.6831	2.24216	23.2073	31.2034	1.80862	26.0863	34.4663	1.99774	25.8649	30.7144	1.78027	23.5543	35.879	2.07962	22.4933	41.8917	2.42813	23.7675	26.7201	1.54875	24.9722	56.8086	3.29275	26.6482	45.0394	2.61058					4	0.760641
			5	24.1646	20.937		21.9873	49.832	2.3801	23.7887	47.8414	2.28502	22.7594	42.2237	2.0167	25.7204	42.2853	2.01965	25.7678	32.4576	1.55025	23.1341	47.1121	2.25019	22.2765	47.564	2.27177	23.474	31.9058	1.5239	24.2297	95.1621	4.54517	26.0896	63.8073	3.04759					5	0.889652
			6	25.0162	12.5574		22.7815	32.2994	2.57214	24.9201	27.2648	2.17121	23.7704	21.3333	1.69886	26.4537	28.068	2.23517	26.471	21.764	1.73316	24.0922	25.3168	2.01608	23.0333	30.5366	2.43176	24.1409	21.3235	1.69808	25.3621	43.3267	3.45029	27.2377	31.1855	2.48343					6	0.897194
			7	24.6476	15.6677		22.7092	33.5996	2.14452	24.3787	35.6815	2.27739	23.4912	25.7592	1.6441	26.5522	26.5651	1.69553	26.0505	27.6398	1.76413	23.9508	27.7467	1.77095	22.7501	36.0452	2.30061	23.7377	27.2057	1.73642	24.9615	57.2297	3.65273	27.305	29.9037	1.90862					7	0.745901
			8	23.8042	25.9943		22.0384	48.4623	1.86435	23.0846	67.8836	2.61148	22.5447	48.8141	1.87788	25.993	36.311	1.39689	25.5664	36.3923	1.40001	23.169	46.0604	1.77195	22.3778	44.8239	1.72438	23.1303	39.2675	1.51062	24.6401	71.5529	2.75264	25.9729	68.6244	2.63998					8	1.25919
			9	23.7405	27.0086		21.4297	67.5646	2.50159	23.2374	62.9189	2.32958	22.4543	51.8849	1.92105	25.7314	42.0264	1.55604	24.9913	50.4639	1.86844	22.9768	52.1707	1.93163	22.1365	51.6265	1.91148	22.9849	42.8752	1.58746	24.4791	80.02	2.96276	25.8512	74.0309	2.74101					9	1.29846
	3rd leaf	Flat	1	26.0306	6.82993		32.4291	0.166586	0.0243906	29.0476	3.50516	0.513206	34.1386	0.0194209	0.00284349	29.6929	4.59217	0.67236	28.5437	6.70043	0.981041	28.6446	1.32361	0.193796	28.6599	1.13238	0.165797	27.0465	3.68509	0.539551	32.7609	0.253608	0.0371318	30.5557	3.93953	0.576805			3rd leaf	Flat	1	3.88675
			2	24.7617	14.6303		29.3048	0.917147	0.0626881	26.3076	13.6805	0.935078	31.2458	0.136988	0.0093633	28.5967	8.4738	0.579194	27.656	11.0976	0.758535	25.7057	8.89508	0.60799	25.3677	7.78358	0.532017	26.0644	6.67035	0.455927	33.083	0.202761	0.013859	29.0917	9.81547	0.670899					2	3.60149
			3	24.5966	16.1539		29.5038	0.822717	0.0509298	26.3241	13.5689	0.839973	30.9737	0.16461	0.0101901	28.3427	9.76634	0.60458	27.7822	10.3295	0.639443	26.2839	6.11473	0.378529	26.024	5.30009	0.328099	25.5924	8.87146	0.549183	31.5878	0.572974	0.0354696	29.4864	7.67401	0.475055					3	3.98433
			4	24.3913	18.2729		33.0751	0.117074	0.00640697	29.531	2.75651	0.150852	34.6133	0.0140942	0.00077132	28.5899	8.50634	0.465517	27.4621	12.3903	0.678071	29.9052	0.584623	0.031994	29.6909	0.619151	0.0338836	26.1084	6.49531	0.355462	34.6393	0.0687636	0.00376315	32.6207	1.08711	0.059493					4	5.98103
			5	26.6329	4.75742		31.9699	0.214054	0.0449937	29.6656	2.57816	0.541924	32.9609	0.0430185	0.0090424	29.7333	4.4898	0.943747	29.0236	5.10075	1.07217	29.2457	0.896458	0.188434	28.5451	1.2111	0.254572	27.5537	2.71237	0.570136	32.4869	0.306796	0.0644879	31.5023	2.18338	0.458942					5	3.48047
			6	24.9928	12.7345		29.5709	0.793137	0.0622825	27.1785	8.87436	0.696876	30.1673	0.28378	0.0222844	28.5379	8.75708	0.687666	27.7148	10.7325	0.842787	26.6246	4.90291	0.38501	26.4798	4.05867	0.318715	26.1099	6.48926	0.509581	31.4436	0.633389	0.049738	29.5712	7.27862	0.571567					6	3.229
			7	24.5308	16.8051		32.1795	0.190901	0.0113597	28.5921	4.39565	0.261566	33.7036	0.0260522	0.00155025	29.0951	6.41397	0.381668	27.6234	11.3051	0.672718	29.5541	0.734002	0.0436773	29.0594	0.896178	0.0533277	25.9624	7.09411	0.42214	31.7606	0.508178	0.0302395	32.2907	1.33546	0.0794677					7	5.78788
			8	24.7781	14.4871		29.4897	0.829095	0.0572301	26.5014	12.4244	0.857621	30.5202	0.223606	0.0154349	28.7384	7.82867	0.540391	27.4394	12.5512	0.866371	26.2891	6.09408	0.420657	25.7881	6.08538	0.420056	25.4879	9.44959	0.652278	31.0265	0.846299	0.0584176	31.575	2.08654	0.144028					8	3.38974
			9	25.5057	9.35962		29.6808	0.746957	0.0798063	27.2082	8.74408	0.934235	30.6794	0.200812	0.0214551	29.0049	6.74536	0.720688	28.0674	8.78378	0.938476	26.6747	4.74628	0.507101	26.566	3.85881	0.412283	26.3381	5.65346	0.604027	32.5097	0.30198	0.0322642	30.0273	5.47716	0.585191					9	3.71975
			10	24.5678	16.4357		28.1219	1.74955	0.106448	26.4295	12.8768	0.783464	29.1297	0.571842	0.0347927	28.7562	7.75129	0.471613	27.7804	10.3399	0.629113	26.5773	5.05559	0.307598	25.4676	7.34142	0.446675	25.7465	8.08294	0.491791	30.9971	0.86377	0.0525545	32.4042	1.24421	0.0757014					10	2.72257
		Ridge	1	24.5728	16.3871		23.4415	22.5269	1.37467	24.7719	29.3485	1.79095	23.7062	22.2783	1.35951	27.4502	16.0825	0.981415	26.6258	19.9299	1.21619	24.1003	25.1841	1.53683	22.9865	31.3845	1.9152	24.377	18.489	1.12827	27.3354	10.998	0.671138	30.3648	4.43766	0.270803				Ridge	1	1.88529
			2	24.4891	17.2308		23.416	22.8429	1.3257	24.5827	32.241	1.87112	23.6495	23.1481	1.34341	27.5486	15.2219	0.883411	26.3749	22.985	1.33395	23.8599	29.4309	1.70804	22.7248	36.5831	2.12312	24.246	20.0116	1.16139	27.3256	11.0731	0.642636	30.735	3.52301	0.20446					2	1.53426
			3	24.5602	16.5117		23.5738	20.9577	1.26926	24.6781	30.7481	1.8622	23.8041	20.8535	1.26295	27.4879	15.7476	0.953724	26.6651	19.4899	1.18037	24.0212	26.5083	1.60543	23.0291	30.6121	1.85396	24.4152	18.0671	1.0942	27.3905	10.5847	0.641041	30.5476	3.95963	0.239807					3	1.96402
			4	24.4399	17.7481		24.0868	15.8376	0.892354	24.8429	28.331	1.59628	24.4156	13.7986	0.777467	29.5794	4.89305	0.275694	26.8534	17.5123	0.986709	24.0405	26.1802	1.4751	23.4055	24.5564	1.3836	24.369	18.5783	1.04677	26.8681	15.217	0.857386	31.8697	1.73635	0.0978331					4	4.1491
			5	25.0556	12.2636		24.1887	14.9808	1.22156	25.3034	22.5355	1.8376	24.6458	11.8118	0.963157	28.8329	7.42603	0.605534	26.7865	18.1911	1.48334	24.8517	15.473	1.2617	23.7363	20.2325	1.6498	24.7018	15.1942	1.23897	26.84	15.5167	1.26527	31.5711	2.09165	0.170558					5	3.34343
			6	24.652	15.6257		23.8064	18.4576	1.18123	25.0035	26.1571	1.67398	24.2395	15.5408	0.994568	28.3536	9.70699	0.621218	26.6122	20.0847	1.28536	24.1651	24.1481	1.54541	23.4455	23.9888	1.53521	24.4932	17.2355	1.10302	26.6859	17.27	1.10523	31.3379	2.41901	0.154809					6	2.48895
			7	24.8598	13.7934		24.1008	15.7172	1.13948	25.0541	25.5074	1.84926	24.5406	12.6815	0.919389	28.9407	6.9918	0.506896	26.7755	18.3052	1.3271	24.415	20.5362	1.48885	23.6654	21.0901	1.52901	24.3786	18.4716	1.33917	27.2674	11.5302	0.835925	32.4043	1.24414	0.0901986					7	3.83956
			8	24.5797	16.3192		24.0468	16.1873	0.991917	24.8991	27.5509	1.68825	24.2738	15.1849	0.930493	27.9873	11.9121	0.729942	26.6076	20.1374	1.23397	24.1079	25.0602	1.53563	23.3033	26.0705	1.59754	24.472	17.4578	1.06977	27.9453	7.19878	0.441123	31.258	2.54254	0.155801					8	2.48339
			9	24.4942	17.1785		24.4519	12.9753	0.755322	25.1853	23.8977	1.39114	25.0461	9.01402	0.524727	28.738	7.83059	0.455836	26.4149	22.4681	1.30792	24.3229	21.7996	1.26901	23.7212	20.4116	1.1882	24.4092	18.1322	1.05552	27.2978	11.289	0.657156	32.7007	1.03416	0.060201					9	3.73757
			10	24.4593	17.542		24.0106	16.5107	0.941211	24.5811	32.2666	1.83939	24.9153	9.84686	0.56133	29.6662	4.66116	0.265714	26.9218	16.8439	0.960203	23.9679	27.4418	1.56434	23.2069	27.5852	1.57252	23.845	25.4981	1.45355	26.5222	19.3507	1.1031	32.5473	1.138	0.0648726					10	4.14423
							p-value			p-value			p-value			p-value			p-value			p-value			p-value			p-value			p-value			p-value					p-value
							1st leaf F vs R		<0.0001	1st leaf F vs R		<0.0001	1st leaf F vs R		<0.0001	1st leaf F vs R		<0.0001	1st leaf F vs R		<0.0001	1st leaf F vs R		<0.0001	1st leaf F vs R		<0.0001	1st leaf F vs R		<0.0001	1st leaf F vs R		<0.0001	1st leaf F vs R		<0.0001			1st leaf F vs R		0.0061
							2nd leaf F vs R		<0.0001	2nd leaf F vs R		<0.0001	2nd leaf F vs R		<0.0001	2nd leaf F vs R		<0.0001	2nd leaf F vs R		<0.0001	2nd leaf F vs R		<0.0001	2nd leaf F vs R		<0.0001	2nd leaf F vs R		<0.0001	2nd leaf F vs R		<0.0001	2nd leaf F vs R		<0.0001			2nd leaf F vs R		0.0049
							3rd leaf F vs R		<0.0001	3rd leaf F vs R		<0.0001	3rd leaf F vs R		<0.0001	3rd leaf F vs R		>0.9999	3rd leaf F vs R		<0.0001	3rd leaf F vs R		<0.0001	3rd leaf F vs R		<0.0001	3rd leaf F vs R		<0.0001	3rd leaf F vs R		0.0003	3rd leaf F vs R		0.6227			3rd leaf F vs R		0.0212

## Sheet: Fig.4a
	Fig. 4a		Days after sowing
			7	10	12	14	17	19	21	24	26	28	31	33	35	38
	Treatment	Rep.	VWC (%)
	WC1	1	33.1429	36.8571	47.1429	47.7143	47.7143	53.4286	47.4286	42.5714	50.5714	53.4286	46.5714	49.1429	50.2857	51.4286
		2	32.8571	38	48.5714	48.2857	46.8571	52.8571	47.7143	42.5714	51.7143	52.8571	47.7143	49.7143	51.1429	51.1429
		3	32.8571	38	47.4286	47.7143	47.1429	53.4286	46.2857	42.2857	50	52.5714	48	48.8571	50.2857	52.2857
		4	33.1429	37.7143	47.7143	48.2857	47.1429	54	49.1429	43.1429	50.5714	53.1429	48	50.2857	51.4286	52.2857
		5	33.1429	36.8571	48	48.2857	48.2857	53.1429	46.2857	41.1429	49.7143	53.4286	46.8571	48.8571	50.8571	51.4286
		6	34.2857	37.1429	48.2857	47.7143	46.8571	52.5714	46.5714	42.5714	49.4286	53.1429	47.7143	50.2857	50.8571	51.4286
	WC2	1	32.5714	38	41.1429	42.2857	38.8571	48.5714	39.4286	35.4286	44	46	41.1429	41.7143	45.1429	44.2857
		2	32.8571	36.8571	41.4286	41.1429	39.4286	46.8571	39.4286	34.5714	43.4286	45.4286	41.1429	42.8571	44.2857	44.2857
		3	32.5714	39.4286	40.8571	40.5714	38.5714	45.4286	40	35.1429	42.5714	45.4286	39.7143	41.4286	44	44.5714
		4	32.2857	37.1429	41.1429	41.1429	39.4286	48.2857	40.5714	36.5714	43.1429	46.2857	40.2857	42.8571	44	43.7143
		5	32.8571	36.5714	41.7143	41.4286	39.4286	47.4286	41.1429	34.2857	45.7143	46.5714	41.4286	43.1429	45.1429	44.5714
		6	32.5714	37.4286	41.1429	41.1429	39.4286	45.7143	38.2857	ND	45.1429	45.7143	39.4286	42	44	44.8571
	WC3	1	32.5714	38.5714	33.4286	33.7143	30.8571	38.2857	31.7143	28.5714	36.8571	39.1429	32.5714	35.4286	35.1429	36.5714
		2	33.4286	39.4286	36.2857	37.4286	32.8571	39.7143	35.1429	29.1429	37.4286	39.1429	33.7143	36.8571	36.2857	37.4286
		3	34.5714	38.5714	34	35.7143	32.2857	41.4286	34.5714	29.7143	36.5714	40	34.2857	36.5714	37.4286	38
		4	33.1429	36.5714	32.8571	57.1429	48.8571	45.4286	36	32	38.2857	40.2857	35.4286	37.7143	37.4286	37.7143
		5	33.1429	38.2857	33.4286	33.7143	31.4286	40.2857	31.4286	29.1429	37.1429	38.2857	33.7143	35.1429	36.5714	36.8571
		6	32.8571	37.1429	34.2857	33.4286	32.2857	40.5714	32	29.1429	36.5714	39.4286	34.2857	36.8571	37.4286	38.2857
	WC4	1	33.7143	37.4286	27.7143	27.7143	25.4286	33.7143	25.4286	22.8571	29.4286	32.8571	26.2857	29.1429	32.5714	30
		2	33.4286	39.1429	30.2857	28	26	32	26.2857	24	31.1429	32.5714	27.4286	30.5714	30.8571	31.4286
		3	32.8571	39.1429	30	29.4286	25.4286	32.5714	27.1429	24.2857	30	33.4286	28.8571	29.7143	31.1429	31.7143
		4	32.5714	38.5714	29.1429	29.1429	25.4286	32.5714	27.7143	24.2857	30	32.2857	27.4286	28.8571	30.2857	31.1429
		5	33.7143	37.7143	28	27.1429	25.4286	33.7143	27.1429	25.1429	32.5714	32	26.8571	29.1429	30.2857	31.7143
		6	33.1429	38.2857	29.1429	27.7143	26	33.7143	26.5714	22.8571	30.5714	32	27.4286	30	30.8571	30.8571
	WC5	1	32	39.4286	30.5714	23.7143	20.5714	26.5714	21.4286	21.4286	23.4286	25.4286	22.2857	23.4286	23.7143	25.4286
		2	32.5714	40	32	25.4286	21.4286	26	21.7143	20.5714	24	26.2857	23.7143	23.1429	24	24.5714
		3	33.4286	38.5714	30.2857	23.7143	20.8571	26.5714	21.7143	19.7143	24.5714	26.5714	22.5714	22.8571	24.5714	24.5714
		4	32.5714	38.8571	29.7143	23.1429	20.5714	26.2857	22.5714	20.2857	23.7143	26.8571	23.1429	23.7143	24.2857	24.8571
		5	32.5714	37.1429	28	21.4286	21.1429	25.7143	23.7143	18.8571	24	26.2857	22.8571	24.5714	23.7143	24.5714
		6	33.7143	37.1429	27.7143	21.7143	20	25.4286	20.8571	19.1429	23.1429	27.1429	22.2857	22.8571	24.2857	25.4286
		Average VWC (%)
			7	10	12	14	17	19	21	24	26	28	31	33	35	38
		WC1	33.2381	37.4286	47.8571	48	47.3333	53.2381	47.2381	42.381	50.3333	53.0952	47.4762	49.5238	50.8095	51.6667
		WC2	32.619	37.5714	41.2381	41.2857	39.1905	47.0476	39.8095	35.2	44	45.9048	40.5238	42.3333	44.4286	44.381
		WC3	33.2857	38.0952	34.0476	38.5238	34.7619	40.9524	33.4762	29.619	37.1429	39.381	34	36.4286	36.7143	37.4762
		WC4	33.2381	38.381	29.0476	28.1905	25.619	33.0476	26.7143	23.9048	30.619	32.5238	27.381	29.5714	31	31.1429
		WC5	32.8095	38.5238	29.7143	23.1905	20.7619	26.0952	22	20	23.8095	26.4286	22.8095	23.4286	24.0952	24.9048
		SD
		WC1	0.531971	0.542105	0.534522	0.312984	0.561824	0.50034	1.10902	0.668026	0.816497	0.334013	0.610565	0.668026	0.457738	0.492115
		WC2	0.215078	1.03411	0.295084	0.564241	0.37976	1.29887	1.00068	0.889852	1.21218	0.466569	0.836253	0.709508	0.564241	0.39036
		WC3	0.693998	1.04848	1.2043	9.25188	6.94154	2.42885	1.99114	1.22113	0.651529	0.709508	0.938953	0.968904	0.91696	0.661888
		WC4	0.466569	0.715237	1.0328	0.897464	0.295084	0.75952	0.803055	0.897464	1.12001	0.554511	0.855554	0.645234	0.842736	0.651529
		WC5	0.636743	1.17687	1.62631	1.47265	0.50034	0.466569	1.0061	0.956183	0.50034	0.59247	0.554511	0.651529	0.346017	0.42056

## Sheet: Fig.4
	Fig.4c
			Actin (Internal control)		SPX1			SPX8			SPX10			PHR1			PAP1			PAP9			SQD1			PHT1;3			PHT1;9			RD22						Actin (Internal control)		KCS3						Actin (Internal control)		MGD2
	Standerd		Ct	Quantity	Ct	Quantity		Ct	Quantity		Ct	Quantity		Ct	Quantity		Ct	Quantity		Ct	Quantity		Ct	Quantity		Ct	Quantity		Ct	Quantity		Ct	Quantity			Standerd		Ct	Quantity	Ct	Quantity			Standerd		Ct	Quantity	Ct	Quantity
	STD-1/3125		34.1803	0.032	35.2354	0.032		38.523	0.032		33.995	0.032		37.5563	0.032		35.4553	0.032		35.181	0.032		Undetermined	0.032		Undetermined	0.032		Undetermined	0.032		Undetermined	0.032			STD-1/3125		33.2191	0.032	36.7727	0.032			STD-1/3125		34.3971	0.032	36.7727	0.032
	STD-1/625		31.2622	0.16	32.4302	0.16		35.4682	0.16		31.6631	0.16		34.4569	0.16		33.7394	0.16		31.2634	0.16		Undetermined	0.16		38.0994	0.16		35.2615	0.16		36.753	0.16			STD-1/625		31.4054	0.16	34.4004	0.16			STD-1/625		31.5645	0.16	34.4004	0.16
	STD-1/125		29.2017	0.8	30.5465	0.8		32.6222	0.8		29.979	0.8		31.9331	0.8		30.2393	0.8		28.9313	0.8		Undetermined	0.8		32.6164	0.8		33.835	0.8		34.6603	0.8			STD-1/125		29.1027	0.8	32.9368	0.8			STD-1/125		29.0604	0.8	32.9368	0.8
	STD-1/25		27.0966	4	28.0612	4		29.993	4		27.896	4		29.6348	4		27.9422	4		26.7267	4		37.2164	4		31.3667	4		30.9401	4		32.4801	4			STD-1/25		27.0129	4	30.3739	4			STD-1/25		26.9378	4	30.3739	4
	STD-1/5		24.6181	20	25.6849	20		27.2696	20		25.6404	20		27.3644	20		25.6793	20		24.4472	20		34.0731	20		29.1168	20		28.5838	20		30.1898	20			STD-1/5		24.5359	20	28.0448	20			STD-1/5		24.6171	20	28.0448	20
	STD-1		22.1658	100	23.6947	100		24.3569	100		23.3017	100		25.277	100		23.6951	100		22.3655	100		30.4098	100		26.9226	100		26.5624	100		27.5688	100			STD-1		22.3236	100	25.8077	100			STD-1		22.3936	100	25.8077	100
					SPX1			SPX8			SPX10			PHR1			PAP1			PAP1			SQD1			PHT1;3			PHT1;9			RD22								KCS3								MGD2
	Treatment	Rep.	Ct	Quantity	Ct	Quantity	Normalized relative exp.	Ct	Quantity	Normalized relative exp.	Ct	Quantity	Normalized relative exp.	Ct	Quantity	Normalized relative exp.	Ct	Quantity	Normalized relative exp.	Ct	Quantity	Normalized relative exp.	Ct	Quantity	Normalized relative exp.	Ct	Quantity	Normalized relative exp.	Ct	Quantity	Normalized relative exp.	Ct	Quantity	Normalized relative exp.		Treatment	Rep.	Ct	Quantity	Ct	Quantity	Normalized relative exp.		Treatment	Rep.	Ct	Quantity	Ct	Quantity
	WC1	1	24.4327	21.9516	27.6721	5.49923	0.250516	28.8938	7.42879	0.338416	27.6117	4.26051	0.194086	27.8732	14.5709	0.663775	26.5478	12.234	0.557317	25.2279	11.954	0.544559	35.5442	9.18968	0.418633	32.6062	2.17075	0.0988879	28.1448	31.2247	1.42243	31.9242	5.32583	0.242617		WC1	1	24.6984	18.9672	29.0283	10.1871	0.537091		WC1	1	29.5696	0.687854	31.3438	0.243598
		2	24.85	16.4866	27.8643	4.80675	0.291555	29.2986	5.88734	0.357098	27.3055	5.38534	0.326649	28.1859	11.8428	0.718327	26.7008	11.0574	0.670687	26.1179	6.70601	0.406755	35.8508	7.94945	0.482177	30.0653	10.5579	0.640392	29.0172	16.7975	1.01886	31.674	6.35277	0.385329			2	25.1325	13.8165	28.5152	14.8673	1.07605			2	30.0661	0.491055	32.2115	0.133629
		3	24.5207	20.6657	27.9867	4.41168	0.213478	29.2109	6.19142	0.299599	27.7742	3.76251	0.182065	28.0515	12.9465	0.626473	26.6368	11.5355	0.558195	25.4966	10.0398	0.485818	35.2409	10.607	0.513267	32.3811	2.49727	0.120841	28.0628	33.0977	1.60157	31.7895	5.85603	0.283369			3	24.9109	16.2421	28.7686	12.3359	0.759505			3	30.0674	0.49061	32.1619	0.138293
		4	23.6521	37.5031	25.2448	30.1086	0.802829	27.0137	21.8766	0.583329	24.9607	32.3928	0.863737	27.0464	25.2061	0.672109	26.0196	17.3417	0.462408	24.9001	14.7906	0.394383	33.8957	20.0387	0.534321	28.7302	24.2398	0.646341	27.9637	35.5136	0.946951	30.0084	20.5463	0.547858			4	24.1078	29.19	28.3391	16.9272	0.579897			4	29.1882	0.891153	30.6955	0.381512
		5	24.0133	29.271	28.5025	3.07405	0.10502	28.3517	10.1427	0.346509	27.9382	3.31868	0.113378	27.5796	17.7018	0.604756	26.0458	17.0436	0.582268	24.9787	14.0543	0.480145	34.7513	13.3704	0.456781	32.1111	2.95443	0.100933	28.9792	17.2578	0.589587	33.5912	1.64507	0.0562013			5	24.2289	26.7205	28.7113	12.8674	0.481557			5	29.3235	0.812932	31.769	0.181505
		6	26.1723	6.65528	27.1488	7.93386	1.19211	29.55	5.09551	0.765634	27.877	3.47776	0.522556	28.9635	7.0724	1.06267	27.5261	6.41055	0.963227	26.7048	4.5805	0.68825	37.6128	3.45492	0.519125	30.9267	6.1756	0.927925	30.5857	5.51059	0.828003	32.5571	3.40946	0.512294			6	26.3472	5.6931	29.649	6.44849	1.13268			6	29.6472	0.652563	31.2505	0.25985
	WC2	1	24.9456	15.4408	26.7986	10.14	0.656699	28.43	9.69685	0.628001	26.8115	7.85952	0.50901	27.7823	15.4754	1.00224	26.4283	13.2386	0.857376	25.281	11.5485	0.747923	38.3226	2.46985	0.159956	30.8961	6.29452	0.407654	28.8858	18.4415	1.19434	32.5592	3.40438	0.220479		WC2	1	25.1078	14.0683	29.1132	9.56992	0.680246		WC2	1	29.9954	0.515206	31.4011	0.234129
		2	24.6909	18.3886	26.3906	13.4941	0.733831	27.4039	17.4841	0.950815	26.1245	13.2947	0.722985	27.6806	16.5551	0.900293	25.9872	17.7168	0.963469	24.7279	16.5408	0.899517	34.4907	15.1244	0.822489	29.7576	12.787	0.695378	28.0611	33.1379	1.80209	32.5965	3.31614	0.180337			2	25.0597	14.5701	28.8476	11.638	0.79876			2	30.5441	0.354986	31.0904	0.290286
		3	24.9122	15.7986	25.0509	34.4867	2.18289	27.2309	19.3105	1.22229	24.7866	37.0077	2.34246	27.3464	20.6605	1.30774	26.3588	13.8605	0.87732	24.3065	21.7477	1.37656	34.5665	14.5914	0.923587	29.1087	19.1516	1.21223	28.0783	32.7352	2.07203	32.849	2.77555	0.175683			3	25.0032	15.1843	29.2709	8.51985	0.561095			3	30.0476	0.497249	30.1944	0.539638
		4	24.1313	26.995	26.3323	14.0562	0.520698	27.223	19.398	0.718578	25.9802	14.8471	0.549994	27.1515	23.5107	0.87093	25.6468	22.1838	0.821775	24.2336	22.8025	0.844695	33.7633	21.3334	0.790273	29.5525	14.5286	0.538198	29.0246	16.7094	0.61898	32.5541	3.4166	0.126564			4	24.3495	24.4683	28.6982	12.9927	0.531002			4	29.5642	0.6904	31.101	0.288153
		5	24.2788	24.3971	27.0781	8.33706	0.341724	28.4378	9.65351	0.395683	26.5873	9.33047	0.382442	27.6445	16.9554	0.694977	25.9817	17.7811	0.72882	25.2914	11.4708	0.470171	34.8639	12.677	0.519612	30.2196	9.59095	0.393119	28.7964	19.6522	0.805513	32.4939	3.56471	0.146112			5	24.3398	24.6431	28.506	14.9692	0.607439			5	29.2823	0.835997	31.339	0.244405
		6	24.1527	26.6004	25.959	18.2562	0.686314	27.6	15.6207	0.587236	25.7426	17.8072	0.669434	27.4438	19.369	0.728148	26.2307	15.0846	0.56708	24.7335	16.4802	0.619546	34.3007	16.5462	0.622028	29.2937	17.0688	0.641674	28.9714	17.3537	0.652386	32.683	3.12009	0.117295			6	24.2352	26.5965	28.8799	11.3645	0.427292			6	29.4778	0.732107	30.8681	0.338551
	WC3	1	24.8843	16.1039	25.6698	22.3565	1.38827	27.8638	13.424	0.833584	25.5079	21.3106	1.32332	27.4459	19.3416	1.20105	26.2448	14.9443	0.927996	24.6152	17.7963	1.10509	34.6586	13.9697	0.867471	29.8868	11.7987	0.732659	29.2568	14.1677	0.879767	30.2341	17.5245	1.08822		WC3	1	25.1627	13.515	29.5309	7.03463	0.520507		WC3	1	30.0048	0.511916	30.985	0.312254
		2	25.3138	11.9938	27.1067	8.17154	0.681312	28.3291	10.2754	0.856722	26.8791	7.46313	0.622247	29.2672	5.78251	0.482124	27.1803	8.05592	0.671672	26.0901	6.82839	0.569325	35.4975	9.39491	0.783312	30.1034	10.3103	0.859631	29.5288	11.678	0.973668	29.4399	30.6694	2.55709			2	25.4291	11.1273	29.1884	9.05418	0.813691			2	30.1528	0.462988	31.8673	0.169566
		3	25.5038	10.5277	26.5376	12.1739	1.15637	28.3683	10.0467	0.95431	26.337	11.3001	1.07337	28.1367	12.2352	1.16219	26.3944	13.5386	1.286	25.6011	9.38065	0.891046	35.8727	7.86725	0.747291	29.0906	19.3688	1.83979	29.9463	8.68003	0.824495	32.949	2.5867	0.245704			3	25.6896	9.2005	29.6352	6.51443	0.708051			3	30.4721	0.372764	31.5498	0.211236
		4	26.0789	7.09558	27.4026	6.64179	0.936046	28.8068	7.80954	1.10062	27.143	6.09852	0.859481	29.2193	5.96912	0.841246	27.347	7.21559	1.01691	26.2218	6.26835	0.883417	37.0266	4.55868	0.642468	30.1751	9.86045	1.38966	30.8823	4.46344	0.629045	31.9719	5.14993	0.725794			4	26.224	6.22852	30.1354	4.50619	0.723477			4	29.7879	0.59314	30.9244	0.325622
		5	24.6859	18.4518	25.2498	30.0028	1.62601	27.1898	19.7723	1.07156	24.9467	32.7407	1.77439	27.6014	17.4473	0.945563	26.0827	16.6337	0.901466	24.6413	17.4978	0.948297	34.2252	17.1474	0.929309	28.256	32.5649	1.76486	28.6952	21.1174	1.14446	31.8902	5.45503	0.295637			5	25.265	12.5433	29.1578	9.26057	0.73829			5	30.1591	0.461011	30.8132	0.351671
		6	24.2465	24.9433	25.4684	25.7421	1.03202	27.1291	20.4741	0.820825	25.2108	26.7494	1.07241	27.0466	25.2038	1.01044	25.3126	27.6637	1.10906	24.5667	18.3662	0.736317	33.709	21.8882	0.877517	27.4619	53.3865	2.14031	28.541	23.5615	0.944602	32.0932	4.72789	0.189545			6	24.3593	24.2942	28.6397	13.5645	0.558343			6	29.7487	0.609104	30.8096	0.352533
	WC4	1	25.3579	11.6363	27.6384	5.63066	0.483886	28.0144	12.3117	1.05804	27.3839	5.07188	0.435866	27.6361	17.0504	1.46527	26.0238	17.2938	1.48619	25.0347	13.5526	1.16468	34.4157	15.6702	1.34666	30.6119	7.51266	0.64562	31.7353	2.43448	0.209213	32.1185	4.64438	0.399127		WC4	1	25.6162	9.70648	29.9473	5.17608	0.53326		WC4	1	30.7261	0.313717	31.8038	0.177179
		2	24.9322	15.5825	25.0381	34.7976	2.23311	27.0111	21.9098	1.40605	25.1812	27.3626	1.75598	27.2202	22.4642	1.44163	25.7624	20.5528	1.31896	24.3662	20.92	1.34253	34.0004	19.0708	1.22386	28.1654	34.4548	2.21112	29.989	8.42072	0.540395	31.0852	9.61992	0.617353			2	25.1959	13.1915	29.1177	9.53769	0.723015			2	30.3164	0.414326	31.0386	0.30088
		3	24.9665	15.221	24.4355	53.0727	3.48681	26.6919	26.3188	1.72911	24.6037	42.5668	2.79658	26.7685	30.3067	1.99111	25.8137	19.8685	1.30533	24.209	23.1693	1.52219	34.0689	18.4627	1.21297	28.9794	20.7576	1.36375	27.6195	45.3534	2.97966	32.0646	4.82406	0.316934			3	25.2115	13.042	28.9794	10.5611	0.809779			3	30.3349	0.409154	30.3129	0.497151
		4	23.3213	47.0561	24.1032	66.9806	1.42342	25.0319	68.3012	1.45149	23.7571	81.3604	1.72901	25.8732	54.8652	1.16595	24.5897	44.5965	0.947732	22.9812	51.4328	1.09301	32.2588	43.4568	0.923511	27.7255	45.3079	0.962851	27.846	38.6103	0.820518	30.9372	10.6774	0.226908			4	23.5666	43.3288	28.044	21.0389	0.485565			4	29.9256	0.540198	30.2361	0.524276
		5	24.132	26.9811	25.0062	35.5842	1.31885	26.1726	35.468	1.31455	24.7779	37.2547	1.38077	26.8437	28.832	1.0686	25.4437	25.3695	0.940267	23.875	28.7816	1.06673	33.3363	26.1069	0.967598	28.5031	27.9222	1.03488	29.2872	13.8653	0.513889	32.2356	4.27642	0.158497			5	24.3946	23.6763	28.9417	10.8584	0.45862			5	29.7952	0.59018	30.2755	0.510197
		6	24.002	29.4995	24.2202	61.7093	2.09188	25.4901	52.4936	1.77947	23.9728	68.9813	2.33839	26.417	38.2589	1.29693	24.9207	35.8368	1.21483	23.1744	45.3682	1.53793	33.0114	30.4426	1.03197	28.1277	35.2721	1.19568	28.9504	17.6147	0.597119	30.8148	11.6394	0.394562			6	24.3006	25.3576	29.004	10.3717	0.409019			6	29.7223	0.620132	29.7289	0.744738
	WC5	1	24.8079	16.9703	26.3347	14.0322	0.826867	27.6856	14.8715	0.876325	26.4428	10.4209	0.614069	27.7322	15.9982	0.942719	25.4466	25.3193	1.49198	24.4169	20.2434	1.19287	34.3579	16.1046	0.948986	30.4907	8.10147	0.477392	31.1545	3.67835	0.216752	28.1513	76.0507	4.4814		WC5	1	25.0559	14.6106	26.9278	47.8833	3.27731		WC5	1	29.219	0.872693	29.4059	0.931279
		2	25.069	14.1869	27.3198	7.03841	0.496121	27.9242	12.9661	0.913949	27.4631	4.77374	0.336489	27.9325	14.0088	0.987448	25.7901	20.1806	1.42248	24.9031	14.7611	1.04047	34.7818	13.1792	0.928968	31.9916	3.18243	0.224322	31.2463	3.44602	0.242902	27.8736	92.4866	6.51916			2	25.0587	14.5811	27.1368	41.0497	2.81527			2	30.1179	0.474096	30.5725	0.415412
		3	24.9704	15.1796	28.0539	4.20897	0.277278	28.002	12.3998	0.816874	27.8212	3.62942	0.239099	27.9146	14.176	0.933888	25.7038	21.3644	1.40744	24.9848	13.9984	0.922186	34.7978	13.0795	0.861651	31.6155	4.022	0.264961	31.5804	2.71781	0.179044	27.3994	129.183	8.51031			3	25.2626	12.5646	26.708	56.3002	4.48084			3	30.2352	0.437809	30.3763	0.47581
		4	24.7388	17.794	27.9875	4.40929	0.247796	27.7116	14.6508	0.823353	27.469	4.75234	0.267075	28.1839	11.8586	0.666436	25.8733	19.1004	1.07342	24.9492	14.3262	0.80511	34.6011	14.3546	0.806711	31.4877	4.35515	0.244753	31.2031	3.55349	0.199701	28.7374	50.3189	2.82785			4	24.9904	15.3262	27.3431	35.2603	2.30066			4	30.0877	0.483889	30.846	0.343776
		5	24.3499	23.2355	27.9783	4.4378	0.190992	26.9679	22.4606	0.966651	27.7474	3.84028	0.165276	27.5465	18.0943	0.778735	25.2056	29.6903	1.2778	24.2457	22.6231	0.973642	33.9912	19.1537	0.82433	31.7887	3.61106	0.155411	31.2828	3.35793	0.144517	27.7886	98.1971	4.22616			5	24.4235	23.1827	26.1878	82.5942	3.56276			5	29.9949	0.515383	30.3038	0.500308
		6	23.859	32.5391	26.8301	9.91859	0.304821	26.4521	30.2074	0.928343	26.6884	8.63569	0.265395	26.9362	27.1177	0.833389	24.8721	37.0059	1.13728	23.664	33.0105	1.01449	33.3839	25.5262	0.784478	29.9396	11.417	0.350869	30.5313	5.72773	0.176026	29.1819	36.7847	1.13048			6	24.1445	28.4177	27.3759	34.4197	1.21121			6	30.1465	0.464974	30.9634	0.316961
					p-value			p-value			p-value			p-value			p-value			p-value			p-value			p-value			p-value			p-value								p-value								p-value
					WC1 vs WC2		0.8153	WC1 vs WC2		0.1126	WC1 vs WC2		0.5191	WC1 vs WC2		0.607	WC1 vs WC2		0.5083	WC1 vs WC2		0.0665	WC1 vs WC2		0.4577	WC1 vs WC2		0.8731	WC1 vs WC2		0.9954	WC1 vs WC2		0.9992						WC1 vs WC2		0.982						WC1 vs WC2
					WC1 vs WC3		0.3499	WC1 vs WC3		0.0029	WC1 vs WC3		0.1448	WC1 vs WC3		0.5018	WC1 vs WC3		0.0208	WC1 vs WC3		0.0387	WC1 vs WC3		0.0121	WC1 vs WC3		0.0017	WC1 vs WC3		0.9848	WC1 vs WC3		0.9506						WC1 vs WC3		0.9974						WC1 vs WC3
					WC1 vs WC4		0.0053	WC1 vs WC4		<0.0001	WC1 vs WC4		0.0015	WC1 vs WC4		0.0003	WC1 vs WC4		0.0001	WC1 vs WC4		<0.0001	WC1 vs WC4		<0.0001	WC1 vs WC4		0.0161	WC1 vs WC4		0.9952	WC1 vs WC4		>0.9999						WC1 vs WC4		0.9652						WC1 vs WC4
					WC1 vs WC5		0.9992	WC1 vs WC5		0.0086	WC1 vs WC5		0.9998	WC1 vs WC5		0.8566	WC1 vs WC5		<0.0001	WC1 vs WC5		0.0024	WC1 vs WC5		0.003	WC1 vs WC5		0.9774	WC1 vs WC5		0.0846	WC1 vs WC5		<0.0001						WC1 vs WC5		<0.0001						WC1 vs WC5
[truncated: 10 more columns]

## Sheet: Fig.5
	Fig.5b							Fig.5c
		Rep.	1-dat	3-dat	6-dat	7-dat			Treatment	Rep.	FW (g)	Ave	Std
	Control	1	80.1587	61.1111	74.6032	65.873		1-dat	Control	1	0.044	0.05	0.006
		2	67.4603	69.0476	73.8095	67.4603				2	0.056
		3	68.254	69.0476	73.0159	67.4603				3	0.05
		Ave	71.9577	66.4021	73.8095	66.9312			Mild drought	1	0.054	0.0493333	0.00404145
		Std	7.1134	4.58214	0.793651	0.916429				2	0.047
										3	0.047
	Mild drought	1	42.8571	31.746	19.8413	18.254		3-dat	Control	1	0.068	0.066	0.0052915
		2	43.6508	26.9841	26.1905	11.1111				2	0.06
		3	41.2698	33.3333	16.6667	17.4603				3	0.07
		Ave	42.5926	30.6878	20.8995	15.6085			Mild drought	1	0.046	0.0476667	0.00472582
		Std	1.21232	3.30423	4.84929	3.91499				2	0.044
										3	0.053
	Rehydration	1				67.4603		6-dat	Control	1	0.115	0.135333	0.0184481
		2				63.4921				2	0.14
		3				62.6984				3	0.151
		Ave				64.5503			Mild drought	1	0.077	0.072	0.00781025
		Std				2.55123				2	0.063
										3	0.076
								7-dat	Control	1	0.127	0.135667	0.0080829
										2	0.137
										3	0.143
									Mild drought	1	0.086	0.072	0.0185203
										2	0.051
										3	0.079
									Rehydration	1	0.096	0.081	0.013
										2	0.073
										3	0.074
								1-dat
								p-value
								C vs D	0.880918
								3-dat
								p-value
								C vs D	0.0110251
								6-dat
								p-value
								C vs D	0.00541388
								7-dat
								p-value
								C vs D	0.0033
								C vs R	0.007
								D vs R	0.7198

## Sheet: Fig.6
	Fig.6b								Fig.6c							Fig.6d							Fig.6e								Fig.6f
	Wild-type								Wild-type							phr1phl1
		Rep.	0-dat	1-dat	3-dat	6-dat	7-dat		Time	Treatment	Rep.	P conc. (µmol/g FW)	Average	SD		Time	Treatment	Rep.	P conc. (µmol/g FW)	Average	SD		Treatment	Time	Genotype	Rep.	FW (g)	Average	SD		Treatment	Time	Genotype	Rep.	MRR (cm)	Average	SD
	Control	1	74	72.6667	71.3333	77.3333	72.6667		0-dat	Control	1	1.65834	1.79987	0.144833		0-dat	Control	1	0.659341	0.800866	0.198641		Control	0-dat	WT	1	0.03449	0.03295	0.00344853		Control	0 dat	WT	1	0.426944	0.438153	0.0344333
		2	70.6667	72	71.3333	72.6667	77.3333				2	1.99134						2	0.692641							2	0.03113							2	0.426111
		3	80	69.3333	76	78.6667	74				3	1.72494						3	0.759241							3	0.02922							3	0.410944
		4	74	71.3333	75.3333	70.6667	74				4	1.82484						4	1.09224							4	0.03696							4	0.488611
		Ave	74.6667	71.3333	73.5	74.8333	74.5		1-dat	Control	1	3.22344	2.84049	0.697183		1-dat	Control	1	1.29204	1.23377	0.0686498			1-dat		1	0.05071	0.046025	0.00611049			1 dat		1	0.544889	0.520833	0.0371765
		Std	3.8873	1.44016	2.51661	3.78594	1.99072				2	3.62304						2	1.15884							2	0.05188							2	0.555667
											3	2.15784						3	1.29204							3	0.0411							3	0.473778
	Drought	1		56.6667	32.6667	20.6667	18.6667				4	2.35764						4	1.19214							4	0.04041							4	0.509
		2		59.3333	37.3333	24	24			Mild drought	1	2.29104	1.99967	0.380044			Mild drought	1	0.859141	0.759241	0.0859803			3-dat		1	0.06332	0.0709925	0.00534972			3 dat		1	0.63	0.662583	0.0315619
		3		51.3333	35.3333	26	20				2	1.92474						2	0.792541							2	0.07535							2	0.703611
		4		56.6667	35.3333	22	16.6667				3	1.49184						3	0.659341							3	0.07153							3	0.668556
		Ave		56	35.1667	23.1667	19.8333				4	2.29104						4	0.725941							4	0.07377							4	0.648167
		Std		3.35548	1.91485	2.33333	3.09719		3-dat	Control	1	3.09024	2.45754	0.52652		3-dat	Control	1	1.49184	1.77489	0.377237			6-dat		1	0.15212	0.15118	0.0239708			6 dat		1	0.8455	0.85675	0.0601599
											2	1.89144						2	2.25774							2	0.14914							2	0.8305
	Rehydration	1					78				3	2.65734						3	1.45854							3	0.18104							3	0.943833
		2					76.6667				4	2.19114						4	1.89144							4	0.12242							4	0.807167
		3					73.3333			Mild drought	1	1.62504	1.54179	0.0693195			Mild drought	1	0.925741	0.900766	0.04995			7-dat		1	0.2343	0.214432	0.0208114			7 dat		1	0.974389	0.932972	0.0456527
		4					69.3333				2	1.55844						2	0.859141							2	0.18652							2	0.870222
		Ave					74.3333				3	1.52514						3	0.959041							3	0.22528							3	0.957278
		Std					3.8682				4	1.45854						4	0.859141							4	0.21163							4	0.93
									6-dat	Control	1	3.75624	4.03929	1.4218		6-dat	Control	1	2.32968	2.58418	0.868189			0-dat	phr1phl1	1	0.01745	0.017735	0.000775478			0 dat	phr1phl1	1	0.373833	0.359417	0.0176296
											2	4.48884						2	3.19107							2	0.0185							2	0.375167
											3	2.25774						3	3.34769							3	0.01678							3	0.341056
	phr1 phl1										4	5.65435						4	1.46829							4	0.01821							4	0.347611
		Rep.	0-dat	1-dat	3-dat	6-dat	7-dat			Mild drought	1	1.39194	1.35864	0.0901769			Mild drought	1	0.925741	0.925741	0.190326			1-dat		1	0.02411	0.0214725	0.00245151			1 dat		1	0.364111	0.362194	0.0173512
	Control	1	77.3333	72	71.3333	74	79.3333				2	1.39194						2	0.692641							2	0.02296							2	0.386
		2	76	75.3333	73.3333	70.6667	74.6667				3	1.22544						3	0.925741							3	0.01983							3	0.350333
		3	66.6667	74	75.3333	72.6667	80.6667				4	1.42524						4	1.15884							4	0.01899							4	0.348333
		4	75.3333	71.3333	74.6667	74.6667	74.6667		7-dat	Control	1	2.42424	3.42324	1.11543		7-dat	Control	1	4.13078	3.66092	0.917135			3-dat		1	0.02749	0.027255	0.00292677			3 dat		1	0.416889	0.412569	0.0213224
		Ave	73.8333	73.1667	73.6667	73	77.3333				2	4.98834						2	2.9953							2	0.02445							2	0.393944
		Std	4.84959	1.83586	1.76383	1.76383	3.12694				3	2.89044						3	4.71809							3	0.02585							3	0.398556
											4	3.38994						4	2.79953							4	0.03123							4	0.440889
	Drought	1		53.3333	36	22	20			Mild drought	1	1.35864	1.34199	0.126072			Mild drought	1	1.22544	1.05062	0.170612			6-dat		1	0.05463	0.0537725	0.00963507			6 dat		1	0.5415	0.556875	0.055912
		2		55.3333	34.6667	23.3333	21.3333				2	1.42524						2	1.12554							2	0.06564							2	0.630611
		3		56	36	21.3333	20				3	1.15884						3	0.825841							3	0.0527							3	0.559333
		4		56.6667	36	22.6667	19.3333				4	1.42524						4	1.02564							4	0.04212							4	0.496056
		Ave		55.3333	35.6667	22.3333	20.1667			Rehydration	1	6.55345	6.78655	0.989708			Rehydration	1	1.52245	1.61234	0.330404			7-dat		1	0.05945	0.058395	0.00671937			7 dat		1	0.542222	0.548708	0.0111471
		Std		1.44016	0.666667	0.860663	0.83887				2	7.81885						2	1.33054							2	0.05275							2	0.538278
											3	5.52115						3	1.50585							3	0.06747							3	0.563444
	Rehydration	1					77.3333				4	7.25275						4	2.09053							4	0.05391							4	0.550889
		2					75.3333																Mild drought	0-dat	WT	1	0.03449	0.03295	0.00344853		Mild drought	0 dat	WT	1	0.426944	0.438153	0.0344333
		3					78																			2	0.03113							2	0.426111
		4					79.3333			1-dat							1-dat									3	0.02922							3	0.410944
		Ave					77.5			p-value							p-value									4	0.03696							4	0.488611
		Std					1.66667			C vs D	0.0774						C vs D	0.0001						1-dat		1	0.04712	0.0458525	0.00260662			1 dat		1	0.525194	0.52442	0.0179244
																										2	0.04769							2	0.532002
										3-dat							3-dat									3	0.0466							3	0.541109
										p-value							p-value									4	0.042							4	0.499375
										C vs D	0.014						C vs D	0.0038						3-dat		1	0.05863	0.0571425	0.00112846			3 dat		1	0.584222	0.575889	0.0115534
																										2	0.0559							2	0.561556
										6-dat							6-dat									3	0.05715							3	0.586222
										p-value							p-value									4	0.05689							4	0.571556
										C vs D	0.0093						C vs D	0.0097						6-dat		1	0.07459	0.0703775	0.0112834			6 dat		1	0.602667	0.596944	0.0584063
																										2	0.05613							2	0.5275
										7-dat							7-dat									3	0.08284							3	0.669722
										p-value							p-value									4	0.06795							4	0.587889
										C vs D	0.0196						C vs D	0.0003						7-dat		1	0.07486	0.08296	0.00716357			7 dat		1	0.588333	0.600764	0.0363382
										C vs R	0.001						C vs R	0.0017								2	0.08374							2	0.609278
										D vs R	<0.0001						D vs R	0.3901								3	0.0811							3	0.559556
																										4	0.09214							4	0.645889
																							Rehydration	7-dat		1	0.09979	0.104842	0.00526947		Rehydration	7 dat		1	0.661333	0.6575	0.0144944
																										2	0.11225							2	0.673833
																										3	0.10392							3	0.638889
																										4	0.10341							4	0.655944
																							Mild drought	0-dat	phr1phl1	1	0.01745	0.017735	0.000775478		Mild drought	0 dat	phr1phl1	1	0.373833	0.359417	0.0176296
																										2	0.0185							2	0.375167
																										3	0.01678							3	0.341056
																										4	0.01821							4	0.347611
																								1-dat		1	0.02111	0.0210225	0.00219849			1 dat		1	0.376333	0.350056	0.0192118
																										2	0.0206							2	0.337167
																										3	0.02386							3	0.352333
																										4	0.01852							4	0.334389
																								3-dat		1	0.02041	0.0209875	0.00187148			3 dat		1	0.356167	0.370014	0.0123326
																										2	0.02174							2	0.369556
																										3	0.01871							3	0.368167
																										4	0.02309							4	0.386167
																								6-dat		1	0.02018	0.0220525	0.00128168			6 dat		1	0.3515	0.357264	0.0141158
																										2	0.02227							2	0.345556
																										3	0.02283							3	0.354278
																										4	0.02293							4	0.377722
																								7-dat		1	0.02065	0.01979	0.00125807			7 dat		1	0.342	0.338708	0.00527112
																										2	0.02064							2	0.3335
																										3	0.01989							3	0.344333
																										4	0.01798							4	0.335
																							Rehydration	7-dat		1	0.02477	0.021845	0.00280303		Rehydration	7 dat		1	0.354667	0.338375	0.0129101
																										2	0.02346							2	0.336333
																										3	0.01855							3	0.339278
																										4	0.0206							4	0.323222
																							Control WT			Control phr1phl1					Control WT			Control phr1phl1
																							p-value			p-value					p-value			p-value
																							0-dat vs 1-dat	0.7104		0-dat vs 1-dat	0.8689				0-dat vs 1-dat	0.7104		0-dat vs 1-dat	0.8689
																							0-dat vs 3-dat	0.0163		0-dat vs 3-dat	0.1783				0-dat vs 3-dat	0.0163		0-dat vs 3-dat	0.1783
																							0-dat vs 6-dat	<0.0001		0-dat vs 6-dat	<0.0001				0-dat vs 6-dat	<0.0001		0-dat vs 6-dat	<0.0001
																							0-dat vs 7-dat	<0.0001		0-dat vs 7-dat	<0.0001				0-dat vs 7-dat	<0.0001		0-dat vs 7-dat	<0.0001
																							Mild drought WT			Mild drought phr1phl1					Mild drought WT			Mild drought phr1phl1
																							p-value			p-value					p-value			p-value
																							0-dat vs 1-dat	0.0659		0-dat vs 1-dat	0.1091				0-dat vs 1-dat	0.0659		0-dat vs 1-dat	0.1091
																							0-dat vs 3-dat	0.0003		0-dat vs 3-dat	0.1554				0-dat vs 3-dat	0.0003		0-dat vs 3-dat	0.1554
																							0-dat vs 6-dat	<0.0001		0-dat vs 6-dat	0.0346				0-dat vs 6-dat	<0.0001		0-dat vs 6-dat	0.0346
																							0-dat vs 7-dat	<0.0001		0-dat vs 7-dat	0.5013				0-dat vs 7-dat	<0.0001		0-dat vs 7-dat	0.5013
																							0-dat vs 7-dat R	<0.0001		0-dat vs 7-dat R	0.0346				0-dat vs 7-dat R	<0.0001		0-dat vs 7-dat R	0.0346

## Sheet: Fig.S4
	Supplementary Fig. 4
			Set value (Potential)
			pF 1.6	pF 2.0	pF 2.5	pF 3.0	pF 3.8	pF 4.2
	Raw data		−0.0039 MPa	−0.0098 MPa	−0.031MPa	−0.098 MPa	−0.61MPa	−1.5 MPa
	Rep.	Bulk density (Mg/m3)	Measured value (VWC %)
	1	0.611	43.12	38.25	34.98	32.81	20.5928	15.7763
	2	0.6054	41.35	35.78	32.59	30.62	20.3514	15.5083
	3	0.67538	41.85	37.27	34.5	32.17	22.6002	17.652
	4	0.6757	43.59	38.91	35.72	33.39	24.0727	17.9363
	5	0.66277	43.38	38.41	35.21	32.95	22.0631	16.2037
	6	0.6714	42.12	37.42	34.46	32.42	23.038	16.6775
	for 0–30 cm depth		Set value (Potential)
			pF 1.6	pF 2.0	pF 2.5	pF 3.0	pF 3.8	pF 4.2
			−0.0039 MPa	−0.0098 MPa	−0.031MPa	−0.098 MPa	−0.61MPa	−1.5 MPa
	Rep.	Bulk density (Mg/m3)	Converted value (VWC %)
	1	0.773	54.5528	48.3916	44.2546	41.5092	26.0528	19.9593
	2	0.773	52.7974	45.6854	41.6123	39.0969	25.9855	19.8016
	3	0.773	47.899	42.657	39.4867	36.8199	25.8668	20.2035
	4	0.773	49.8669	44.513	40.8636	38.1981	27.5391	20.5191
	5	0.773	50.5948	44.7982	41.066	38.4301	25.7326	18.8987
	6	0.773	48.4938	43.0826	39.6747	37.326	26.5242	19.2012
	Ave.		50.7008	44.8546	41.1596	38.5634	26.2835	19.7639
	SD		2.55581	2.06347	1.72533	1.65437	0.671368	0.611291
	for 0–20 cm depth		Set value (Potential)
			pF 1.6	pF 2.0	pF 2.5	pF 3.0	pF 3.8	pF 4.2
			−0.0039 MPa	−0.0098 MPa	−0.031MPa	−0.098 MPa	−0.61MPa	−1.5 MPa
	Rep.	Bulk density (Mg/m3)	Converted value (VWC %)
	1	0.7339	51.8005	45.9501	42.0218	39.415	24.7383	18.9523
	2	0.7339	50.1336	43.3804	39.5128	37.1243	24.6744	18.8025
	3	0.7339	45.4824	40.5049	37.4944	34.9622	24.5618	19.1842
	4	0.7339	47.351	42.2672	38.802	36.2709	26.1497	19.4839
	5	0.7339	48.0422	42.538	38.9941	36.4912	24.4343	17.9452
	6	0.7339	46.0472	40.909	37.673	35.4428	25.186	18.2324
	Ave.		48.1428	42.5916	39.083	36.6177	24.9574	18.7667
	SD		2.42686	1.95936	1.63828	1.5709	0.637495	0.58045
	for 350 ml cup		Set value (Potential)
			pF 1.6	pF 2.0	pF 2.5	pF 3.0	pF 3.8	pF 4.2
			−0.0039 MPa	−0.0098 MPa	−0.031MPa	−0.098 MPa	−0.61MPa	−1.5 MPa
	Rep.	Bulk density (Mg/m3)	Converted value (VWC %)
	1	0.563	39.7379	35.2499	32.2364	30.2366	18.9776	14.5389
	2	0.563	38.4592	33.2786	30.3116	28.4794	18.9286	14.4241
	3	0.563	34.8911	31.0727	28.7633	26.8207	18.8422	14.7168
	4	0.563	36.3246	32.4246	29.7663	27.8247	20.0603	14.9467
	5	0.563	36.8548	32.6324	29.9137	27.9937	18.7444	13.7664
	6	0.563	35.3244	31.3827	28.9002	27.1894	19.321	13.9867
	Ave.		36.932	32.6735	29.9819	28.0907	19.1457	14.3966
	SD		1.86173	1.50309	1.25678	1.20509	0.489045	0.445283

## Sheet: Fig.S6
	Supplementary Fig. 6
	Fig.S6a				Fig.S6b				Fig.S6c				Fig.S6d				Fig.S6e				Fig.S6f
	No. of pods/plant				No. of pods/plant				100-seedsweight (g)				No. of seeds/plant				Biomass (g DW)/plant				HI
	Rep.	Flat	Ridge		Rep.	Flat	Ridge		Rep.	Flat	Ridge		Rep.	Flat	Ridge		Rep.	Flat	Ridge		Rep.	Flat	Ridge
	1	200	83		1	2.18	1.81928		1	14.6349	15.9501		1	436	151		1	43.3454	14.4664		1	0.595483	0.624747
		180	52			1.78889	1.67308			17.6808	16.4594			322	87			36.6783	8.931			0.608182	0.615883
		129	88			1.88372	2.03409			16.9726	16.3791			243	179			26.3241	18.7558			0.610404	0.609859
		224	96			1.74107	2.04167			18.9149	15.0118			390	196			56.0597	17.3695			0.568199	0.628799
		123	133			2.00813	1.66165			16.826	17.1691			247	221			26.927	25.7828			0.606832	0.595415
	2	130	88		2	2.10769	1.60227		2	17.7915	15.8353		2	274	141		2	30.4374	16.3886		2	0.615622	0.576701
		125	47			1.632	1.53191			18.2026	18.0585			204	72			27.8897	8.4548			0.57108	0.605964
		76	41			1.42105	1.60976			18.0615	16.2842			108	66			13.4156	6.4632			0.592503	0.624468
		106	36			1.67925	1.58333			16.6344	16.5363			178	57			20.1266	5.7619			0.595331	0.620618
		111	59			1.44144	1.55932			18.8942	15.5654			160	92			21.6299	8.8264			0.582922	0.618674
	3	123	101		3	1.65041	1.69307		3	16.2632	16.917		3	203	171		3	24.0576	19.0478		3	0.578469	0.602971
		115	91			1.8	1.48352			15.7935	16.8899			207	135			23.1352	15.3793			0.585596	0.597197
		128	58			1.49219	1.72414			17.4681	16.8537			191	100			26.4304	10.3257			0.557979	0.620091
		99	78			1.54545	1.66667			17.3138	16.7028			153	130			19.5089	14.4529			0.575884	0.60038
		163	77			1.31288	1.68831			20.3501	17.0293			214	130			39.0442	12.8234			0.527272	0.633214
	4	158	139		4	1.75949	1.71223		4	17.5056	17.6072		4	278	238		4	35.8026	28.0163		4	0.576141	0.599318
		192	74			1.45833	1.55405			20.2042	17.3373			280	115			45.1338	14.2954			0.556231	0.582412
		136	136			1.13235	1.61765			21.2468	17.0002			154	220			29.3695	28.1051			0.526982	0.570951
		136	88			1.56618	1.69318			17.4841	16.5102			213	149			26.7843	16.3216			0.581661	0.601151
		111	90			1.44144	1.48889			19.9029	14.5299			160	134			23.5319	14.3977			0.575057	0.574884
		Average				Average				Average				Average				Average				Average
	Rep.	Flat	Ridge		Rep.	Flat	Ridge		Rep.	Flat	Ridge		Rep.	Flat	Ridge		Rep.	Flat	Ridge		Rep.	Flat	Ridge
	1	171.2	90.4		1	1.92036	1.84595		1	17.0059	16.1939		1	327.6	166.8		1	37.8669	17.0611		1	0.59782	0.614941
	2	109.6	54.2		2	1.65629	1.57732		2	17.9169	16.456		2	184.8	85.6		2	22.6998	9.17898		2	0.591492	0.609285
	2	125.6	81		2	1.56019	1.65114		2	17.4377	16.8785		2	193.6	133.2		2	26.4353	14.4058		2	0.56504	0.61077
	4	146.6	105.4		4	1.47156	1.6132		4	19.2687	16.597		4	217	171.2		4	32.1244	20.2272		4	0.563214	0.585743
	p-value				p-value				p-value				p-value				p-value				p-value
	F vs R	0.00847638			F vs R	0.749826			F vs R	0.061689			F vs R	0.0377087			F vs R	0.00625886			F vs R	0.0315927

[truncated: 16 more sheets: Fig.S7a, Fig.S7, Fig.S8a, Fig.S8b, Fig.S8c, Fig.S8, Fig.S9a, Fig.S9, Fig.S10, Fig.S12, Fig.S13, Fig.S14, Fig.S14ij, Fig.S15, Fig.S16, Data S7]
